# Supplementary material for: Telomere DNA length regulation is influenced by seasonal temperature differences in short-lived but not in long-lived reef-building corals
Source: Nat Commun. 2023 Jun 1;14:3038. doi: 10.1038/s41467-023-38499-1 (PMC10235076; doi:10.1038/s41467-023-38499-1)
Supplement: Supplementary file 4 — Supplementary Data 1 [file 41467_2023_38499_MOESM4_ESM.xls]

## Sheet: envir_histo_
site	sample	island	hTL_Mean	sTL_Mean	lat	lon	SST_min_DegC	SST_max_DegC	SST_mean_DegC	SST_std_DegC	seasonal_min_DegC	seasonal_max_DegC	seasonal_mean_DegC	seasonal_std_DegC	SST_anomaly_min_DegC	SST_anomaly_max_DegC	SST_anomaly_mean_DegC	SST_anomaly_std_DegC	SST_anomaly_freq_max_day	SST_anomaly_freq_mean_day	SST_anomaly_freq_std_day	TSA_heat_max_DegC	TSA_heat_mean_DegC	TSA_heat_std_DegC	TSA_heat_freq_max_day	TSA_heat_freq_sum_day	TSA_heat_freq_mean_day	TSA_heat_freq_std_day	TSA_DHW_max_DegC	TSA_DHW_sum_DegC	TSA_DHW_mean_DegC	TSA_DHW_std_DegC	TSA_DHW_freq_max_day	TSA_DHW_freq_sum_day	TSA_DHW_freq_mean_day	TSA_DHW_freq_std_day	TSA_DHW_minlenght_day	TSA_DHW_maxlenght_day	TSA_DHW_meanlenght_day	TSA_DHW_stdlenght_day	TSA_DHW_lastmax_DegC	TSA_DHW_lastsum_DegC	TSA_DHW_lastduration_day	TSA_DHW_minrecovery_day	TSA_DHW_maxrecovery_day	TSA_DHW_meanrecovery_day	TSA_DHW_lastrecovery_day	TSA_cold_min_DegC	TSA_cold_mean_DegC
I02S01	I02S01C10	I02	5.974184	5.464951	35.0210551	97.3244	25.7799994237721	32.6933326025804	28.9402707784928	0.837200447106163	28.0105792286959	29.5716396028744	28.8359272032681	0.388079070686427	-2.54041551951109	3.60155750647413	0.0893245390741549	0.751642473885317	208	20.9980732177264	40.7910033118996	2.86747695153778	-1.0827803825128	0.867435249309817	18	8973	1.72890173410405	3.39116683110255	5.33323656354109	512.878796346435	0.0988205773307197	0.579789738461024	24.5714285714286	5844.28571428572	1.12606661161575	4.49701128773207	1	101	57.3333333333333	51.1891915674914	4.17935442914168	202.795264152152	70	7	4825	1254.5	92	-2.18914391562565	0.773931929132057
I04S02	I04S02C10	I04	5.116824	8.970687	0.07933843	69.7978833	18.5299995858222	27.6474993820302	22.7868661237044	2.05044015025177	20.2370649782832	25.6968789157512	22.5359749205317	1.92427336312309	-1.82643640132989	2.19017971608438	0.0152464297575097	0.677593584643252	90	13.7549656226127	18.8310064620353	1.85215904951011	-3.33388737509258	1.96937635951542	5	5475	1.04564553093965	1.80670991314041	1.04115798538633	2.05910168557725	0.000393258534296648	0.0201209787453235	0.285714285714286	104.285714285714	0.0199170577321838	0.0727125379197093	2	2	2	0	1.04115798538633	2.05910168557725	2	1418	3816	2617	3816	-1.60583329744016	2.32562007416512
I04S04	I04S04C10	I04	4.761919	6.215682	0	69.6792993	18.1449995944276	27.2099993918091	22.6704344678911	1.97521292975249	20.1986701519344	25.465955777224	22.466130400162	1.86075305136667	-2.10676572472544	3.61582764020689	0.000972624731440802	0.637763145875032	81	13.7066234014125	18.1473229516311	1.51706528140626	-3.33883263888376	1.93592384059994	3	1460	0.278679137239931	0.77562233565429	0	0	0	0	0	0	0	0	0	0	0	0	0	0	0	5239	5239	5239	5239	-1.86030298872202	2.34879888836941
I05S01	I05S01C03	I05	8.258718	12.081232	2.47038843	54.3485	19.7949995575473	29.4699993412942	24.2426441796193	1.83669639070161	22.0993226030119	26.648539066439	24.1241742706225	1.64477752093327	-3.9012128760867	4.05075737967325	0.0140871127912735	0.721874542538835	99	21.9628217349857	22.3664514892139	2.72059733932018	-2.6937315264098	1.76413539519257	18	13315	2.53860819828408	4.32736119238602	7.0171296608809	318.437872361606	0.0607126544064073	0.567604357998959	9.28571428571429	3389.28571428572	0.646193653819965	2.28641599108088	65	65	65	0	7.0171296608809	318.437872361606	65	1402	3778	2590	3778	-2.26209491700197	1.99857600101494
I05S01	I05S01C10	I05	4.47336	7.391748	2.47038843	54.3485	19.7949995575473	29.4699993412942	24.2426441796193	1.83669639070161	22.0993226030119	26.648539066439	24.1241742706225	1.64477752093327	-3.9012128760867	4.05075737967325	0.0140871127912735	0.721874542538835	99	21.9628217349857	22.3664514892139	2.72059733932018	-2.6937315264098	1.76413539519257	18	13315	2.53860819828408	4.32736119238602	7.0171296608809	318.437872361606	0.0607126544064073	0.567604357998959	9.28571428571429	3389.28571428572	0.646193653819965	2.28641599108088	65	65	65	0	7.0171296608809	318.437872361606	65	1402	3778	2590	3778	-2.26209491700197	1.99857600101494
I05S03	I05S03C02	I05	4.988057	11.872128	2.4681551	54.3167833	19.7949995575473	29.3116660114999	24.2436977774811	1.83321231193153	22.0967280896921	26.6390465059292	24.1218220850219	1.64325121439379	-3.90643224221651	3.88197973996629	0.0187873738774681	0.721904688844075	96	21.8313321898228	22.0555727636554	2.55805482000529	-2.69354419522601	1.75887425406566	18	12587	2.39889460644178	4.36261702362675	6.84801570593208	288.653086589274	0.0550129762891699	0.526302609109339	9	3285	0.626072041166381	2.21799823869328	63	63	63	0	6.84801570593208	288.653086589274	63	1404	3780	2592	3780	-2.26193209784467	2.00313534087662
I05S03	I05S03C10	I05	4.081401	9.264441	2.4681551	54.3167833	19.7949995575473	29.3116660114999	24.2436977774811	1.83321231193153	22.0967280896921	26.6390465059292	24.1218220850219	1.64325121439379	-3.90643224221651	3.88197973996629	0.0187873738774681	0.721904688844075	96	21.8313321898228	22.0555727636554	2.55805482000529	-2.69354419522601	1.75887425406566	18	12587	2.39889460644178	4.36261702362675	6.84801570593208	288.653086589274	0.0550129762891699	0.526302609109339	9	3285	0.626072041166381	2.21799823869328	63	63	63	0	6.84801570593208	288.653086589274	63	1404	3780	2592	3780	-2.26193209784467	2.00313534087662
I06S01	I06S01C07	I06	4.899244	3.681436	4.0730551	44.1013333	21.384999522008	30.2060220521155	25.073533608118	1.64494373750217	23.2032613218876	27.4153168576869	25.0897055489902	1.46541963249848	-3.67259368028177	2.94704942116424	0.0298942655553223	0.667739104647085	59	16.5320769084333	16.756384950322	2.73950397698844	-2.4724876154784	1.59306062919014	23	12332	2.3476108890158	5.11801439127917	5.30887815927369	399.156083923081	0.0759863095227644	0.555225072854488	8.85714285714286	4142	0.788501808490386	2.3523211664124	43	62	52.5	13.4350288425444	5.11626281236201	160.186805447958	43	126	3613	1716	126	-1.69694837195648	1.91208256568419
I06S01	I06S01C08	I06	4.547067	4.285668	4.0730551	44.1013333	21.384999522008	30.2060220521155	25.073533608118	1.64494373750217	23.2032613218876	27.4153168576869	25.0897055489902	1.46541963249848	-3.67259368028177	2.94704942116424	0.0298942655553223	0.667739104647085	59	16.5320769084333	16.756384950322	2.73950397698844	-2.4724876154784	1.59306062919014	23	12332	2.3476108890158	5.11801439127917	5.30887815927369	399.156083923081	0.0759863095227644	0.555225072854488	8.85714285714286	4142	0.788501808490386	2.3523211664124	43	62	52.5	13.4350288425444	5.11626281236201	160.186805447958	43	126	3613	1716	126	-1.69694837195648	1.91208256568419
I06S01	I06S01C09	I06	4.355561	4.162682	4.0730551	44.1013333	21.384999522008	30.2060220521155	25.073533608118	1.64494373750217	23.2032613218876	27.4153168576869	25.0897055489902	1.46541963249848	-3.67259368028177	2.94704942116424	0.0298942655553223	0.667739104647085	59	16.5320769084333	16.756384950322	2.73950397698844	-2.4724876154784	1.59306062919014	23	12332	2.3476108890158	5.11801439127917	5.30887815927369	399.156083923081	0.0759863095227644	0.555225072854488	8.85714285714286	4142	0.788501808490386	2.3523211664124	43	62	52.5	13.4350288425444	5.11626281236201	160.186805447958	43	126	3613	1716	126	-1.69694837195648	1.91208256568419
I06S01	I06S01C10	I06	4.780983	4.276117	4.0730551	44.1013333	21.384999522008	30.2060220521155	25.073533608118	1.64494373750217	23.2032613218876	27.4153168576869	25.0897055489902	1.46541963249848	-3.67259368028177	2.94704942116424	0.0298942655553223	0.667739104647085	59	16.5320769084333	16.756384950322	2.73950397698844	-2.4724876154784	1.59306062919014	23	12332	2.3476108890158	5.11801439127917	5.30887815927369	399.156083923081	0.0759863095227644	0.555225072854488	8.85714285714286	4142	0.788501808490386	2.3523211664124	43	62	52.5	13.4350288425444	5.11626281236201	160.186805447958	43	126	3613	1716	126	-1.69694837195648	1.91208256568419
I06S02	I06S02C02	I06	5.700825	8.684954	3.9827551	44.2706203	21.3119995236397	30.1671421828547	24.8948372248843	1.7032390580153	23.0337508546429	27.3401151773891	24.9115888917009	1.53176674754243	-3.136739257605	2.85108111838518	0.0294691335519243	0.660297734198653	62	18.63311132255	16.9230813129534	2.74862297843147	-2.59326650169173	1.66772995003383	20	14350	2.73073263558516	5.0157344106918	5.7805412294864	354.804474591877	0.0675175023010232	0.526220939054154	8.71428571428571	3911.71428571429	0.744379502514612	2.25341510724861	34	61	47.5	19.0918830920368	3.8657480000117	100.761266446048	34	133	3622	1720	133	-1.64337902653726	1.86987415255454
I06S02	I06S02C03	I06	4.664496	4.173029	3.9827551	44.2706203	21.3119995236397	30.1671421828547	24.8948372248843	1.7032390580153	23.0337508546429	27.3401151773891	24.9115888917009	1.53176674754243	-3.136739257605	2.85108111838518	0.0294691335519243	0.660297734198653	62	18.63311132255	16.9230813129534	2.74862297843147	-2.59326650169173	1.66772995003383	20	14350	2.73073263558516	5.0157344106918	5.7805412294864	354.804474591877	0.0675175023010232	0.526220939054154	8.71428571428571	3911.71428571429	0.744379502514612	2.25341510724861	34	61	47.5	19.0918830920368	3.8657480000117	100.761266446048	34	133	3622	1720	133	-1.64337902653726	1.86987415255454
I06S02	I06S02C05	I06	4.654862	4.182034	3.9827551	44.2706203	21.3119995236397	30.1671421828547	24.8948372248843	1.7032390580153	23.0337508546429	27.3401151773891	24.9115888917009	1.53176674754243	-3.136739257605	2.85108111838518	0.0294691335519243	0.660297734198653	62	18.63311132255	16.9230813129534	2.74862297843147	-2.59326650169173	1.66772995003383	20	14350	2.73073263558516	5.0157344106918	5.7805412294864	354.804474591877	0.0675175023010232	0.526220939054154	8.71428571428571	3911.71428571429	0.744379502514612	2.25341510724861	34	61	47.5	19.0918830920368	3.8657480000117	100.761266446048	34	133	3622	1720	133	-1.64337902653726	1.86987415255454
I06S02	I06S02C06	I06	4.625233	4.206951	3.9827551	44.2706203	21.3119995236397	30.1671421828547	24.8948372248843	1.7032390580153	23.0337508546429	27.3401151773891	24.9115888917009	1.53176674754243	-3.136739257605	2.85108111838518	0.0294691335519243	0.660297734198653	62	18.63311132255	16.9230813129534	2.74862297843147	-2.59326650169173	1.66772995003383	20	14350	2.73073263558516	5.0157344106918	5.7805412294864	354.804474591877	0.0675175023010232	0.526220939054154	8.71428571428571	3911.71428571429	0.744379502514612	2.25341510724861	34	61	47.5	19.0918830920368	3.8657480000117	100.761266446048	34	133	3622	1720	133	-1.64337902653726	1.86987415255454
I06S02	I06S02C07	I06	4.939685	4.03736	3.9827551	44.2706203	21.3119995236397	30.1671421828547	24.8948372248843	1.7032390580153	23.0337508546429	27.3401151773891	24.9115888917009	1.53176674754243	-3.136739257605	2.85108111838518	0.0294691335519243	0.660297734198653	62	18.63311132255	16.9230813129534	2.74862297843147	-2.59326650169173	1.66772995003383	20	14350	2.73073263558516	5.0157344106918	5.7805412294864	354.804474591877	0.0675175023010232	0.526220939054154	8.71428571428571	3911.71428571429	0.744379502514612	2.25341510724861	34	61	47.5	19.0918830920368	3.8657480000117	100.761266446048	34	133	3622	1720	133	-1.64337902653726	1.86987415255454
I06S02	I06S02C09	I06	5.863061	4.320119	3.9827551	44.2706203	21.3119995236397	30.1671421828547	24.8948372248843	1.7032390580153	23.0337508546429	27.3401151773891	24.9115888917009	1.53176674754243	-3.136739257605	2.85108111838518	0.0294691335519243	0.660297734198653	62	18.63311132255	16.9230813129534	2.74862297843147	-2.59326650169173	1.66772995003383	20	14350	2.73073263558516	5.0157344106918	5.7805412294864	354.804474591877	0.0675175023010232	0.526220939054154	8.71428571428571	3911.71428571429	0.744379502514612	2.25341510724861	34	61	47.5	19.0918830920368	3.8657480000117	100.761266446048	34	133	3622	1720	133	-1.64337902653726	1.86987415255454
I06S03	I06S03C02	I06	4.152646	7.296153	3.91052177	44.162	21.0049995305017	29.5166660069178	24.897331820605	1.75960900387765	22.9532454055983	27.3788102813201	24.8863839109908	1.57698665446298	-2.64506533995344	2.75222966583616	0.0406391280756904	0.680697017207609	74	19.2429604261796	19.5571170112514	2.11444985604195	-2.589658897818	1.70494244803085	20	14860	2.82724505327245	5.70824330079241	7.92510611324657	520.044688920408	0.0989430534475662	0.750794345320308	9.71428571428571	4333.28571428571	0.824445531637312	2.49542711218937	37	68	52.5	21.920310216783	4.29669428339128	119.016971417796	37	130	3619	1717	130	-1.85628511872406	1.95127260383211
I06S03	I06S03C03	I06	4.40074	4.478459	3.91052177	44.162	21.0049995305017	29.5166660069178	24.897331820605	1.75960900387765	22.9532454055983	27.3788102813201	24.8863839109908	1.57698665446298	-2.64506533995344	2.75222966583616	0.0406391280756904	0.680697017207609	74	19.2429604261796	19.5571170112514	2.11444985604195	-2.589658897818	1.70494244803085	20	14860	2.82724505327245	5.70824330079241	7.92510611324657	520.044688920408	0.0989430534475662	0.750794345320308	9.71428571428571	4333.28571428571	0.824445531637312	2.49542711218937	37	68	52.5	21.920310216783	4.29669428339128	119.016971417796	37	130	3619	1717	130	-1.85628511872406	1.95127260383211
I06S03	I06S03C04	I06	4.239353	4.493973	3.91052177	44.162	21.0049995305017	29.5166660069178	24.897331820605	1.75960900387765	22.9532454055983	27.3788102813201	24.8863839109908	1.57698665446298	-2.64506533995344	2.75222966583616	0.0406391280756904	0.680697017207609	74	19.2429604261796	19.5571170112514	2.11444985604195	-2.589658897818	1.70494244803085	20	14860	2.82724505327245	5.70824330079241	7.92510611324657	520.044688920408	0.0989430534475662	0.750794345320308	9.71428571428571	4333.28571428571	0.824445531637312	2.49542711218937	37	68	52.5	21.920310216783	4.29669428339128	119.016971417796	37	130	3619	1717	130	-1.85628511872406	1.95127260383211
I06S03	I06S03C08	I06	5.064034	9.430267	3.91052177	44.162	21.0049995305017	29.5166660069178	24.897331820605	1.75960900387765	22.9532454055983	27.3788102813201	24.8863839109908	1.57698665446298	-2.64506533995344	2.75222966583616	0.0406391280756904	0.680697017207609	74	19.2429604261796	19.5571170112514	2.11444985604195	-2.589658897818	1.70494244803085	20	14860	2.82724505327245	5.70824330079241	7.92510611324657	520.044688920408	0.0989430534475662	0.750794345320308	9.71428571428571	4333.28571428571	0.824445531637312	2.49542711218937	37	68	52.5	21.920310216783	4.29669428339128	119.016971417796	37	130	3619	1717	130	-1.85628511872406	1.95127260383211
I06S03	I06S03C09	I06	6.041766	11.673622	3.91052177	44.162	21.0049995305017	29.5166660069178	24.897331820605	1.75960900387765	22.9532454055983	27.3788102813201	24.8863839109908	1.57698665446298	-2.64506533995344	2.75222966583616	0.0406391280756904	0.680697017207609	74	19.2429604261796	19.5571170112514	2.11444985604195	-2.589658897818	1.70494244803085	20	14860	2.82724505327245	5.70824330079241	7.92510611324657	520.044688920408	0.0989430534475662	0.750794345320308	9.71428571428571	4333.28571428571	0.824445531637312	2.49542711218937	37	68	52.5	21.920310216783	4.29669428339128	119.016971417796	37	130	3619	1717	130	-1.85628511872406	1.95127260383211
I06S03	I06S03C10	I06	4.633327	13.453996	3.91052177	44.162	21.0049995305017	29.5166660069178	24.897331820605	1.75960900387765	22.9532454055983	27.3788102813201	24.8863839109908	1.57698665446298	-2.64506533995344	2.75222966583616	0.0406391280756904	0.680697017207609	74	19.2429604261796	19.5571170112514	2.11444985604195	-2.589658897818	1.70494244803085	20	14860	2.82724505327245	5.70824330079241	7.92510611324657	520.044688920408	0.0989430534475662	0.750794345320308	9.71428571428571	4333.28571428571	0.824445531637312	2.49542711218937	37	68	52.5	21.920310216783	4.29669428339128	119.016971417796	37	130	3619	1717	130	-1.85628511872406	1.95127260383211
I07S01	I07S01C01	I07	6.87207	10.817084	9.66528843	29.2321333	23.2899994794279	30.8686356736686	27.5306239571776	1.0917429191074	26.3408353857115	28.8925287911198	27.6729992176126	0.922888842896502	-3.08290566467532	2.12627630577964	0.0437475985346838	0.567601534999774	32	8.68295904887715	7.30575011544746	1.9604997757026	-1.29955747025299	1.07266570999532	19	12800	2.41555010379317	4.71095361173774	4.67808226444677	309.052409775839	0.0583227797274654	0.413077785386742	9.42857142857143	5811.85714285716	1.09678375973904	2.47666735509825	1	66	21.5	25.0898385805888	1.00445373666493	1.00445373666493	1	1	1814	738.571428571429	172	-2.99340598003053	1.32517296825453
I07S01	I07S01C02	I07	4.322923	6.433308	9.66528843	29.2321333	23.2899994794279	30.8686356736686	27.5306239571776	1.0917429191074	26.3408353857115	28.8925287911198	27.6729992176126	0.922888842896502	-3.08290566467532	2.12627630577964	0.0437475985346838	0.567601534999774	32	8.68295904887715	7.30575011544746	1.9604997757026	-1.29955747025299	1.07266570999532	19	12800	2.41555010379317	4.71095361173774	4.67808226444677	309.052409775839	0.0583227797274654	0.413077785386742	9.42857142857143	5811.85714285716	1.09678375973904	2.47666735509825	1	66	21.5	25.0898385805888	1.00445373666493	1.00445373666493	1	1	1814	738.571428571429	172	-2.99340598003053	1.32517296825453
I07S01	I07S01C05	I07	5.519688	7.122163	9.66528843	29.2321333	23.2899994794279	30.8686356736686	27.5306239571776	1.0917429191074	26.3408353857115	28.8925287911198	27.6729992176126	0.922888842896502	-3.08290566467532	2.12627630577964	0.0437475985346838	0.567601534999774	32	8.68295904887715	7.30575011544746	1.9604997757026	-1.29955747025299	1.07266570999532	19	12800	2.41555010379317	4.71095361173774	4.67808226444677	309.052409775839	0.0583227797274654	0.413077785386742	9.42857142857143	5811.85714285716	1.09678375973904	2.47666735509825	1	66	21.5	25.0898385805888	1.00445373666493	1.00445373666493	1	1	1814	738.571428571429	172	-2.99340598003053	1.32517296825453
I07S01	I07S01C06	I07	4.9015	9.985887	9.66528843	29.2321333	23.2899994794279	30.8686356736686	27.5306239571776	1.0917429191074	26.3408353857115	28.8925287911198	27.6729992176126	0.922888842896502	-3.08290566467532	2.12627630577964	0.0437475985346838	0.567601534999774	32	8.68295904887715	7.30575011544746	1.9604997757026	-1.29955747025299	1.07266570999532	19	12800	2.41555010379317	4.71095361173774	4.67808226444677	309.052409775839	0.0583227797274654	0.413077785386742	9.42857142857143	5811.85714285716	1.09678375973904	2.47666735509825	1	66	21.5	25.0898385805888	1.00445373666493	1.00445373666493	1	1	1814	738.571428571429	172	-2.99340598003053	1.32517296825453
I07S01	I07S01C10	I07	5.116529	11.793969	9.66528843	29.2321333	23.2899994794279	30.8686356736686	27.5306239571776	1.0917429191074	26.3408353857115	28.8925287911198	27.6729992176126	0.922888842896502	-3.08290566467532	2.12627630577964	0.0437475985346838	0.567601534999774	32	8.68295904887715	7.30575011544746	1.9604997757026	-1.29955747025299	1.07266570999532	19	12800	2.41555010379317	4.71095361173774	4.67808226444677	309.052409775839	0.0583227797274654	0.413077785386742	9.42857142857143	5811.85714285716	1.09678375973904	2.47666735509825	1	66	21.5	25.0898385805888	1.00445373666493	1.00445373666493	1	1	1814	738.571428571429	172	-2.99340598003053	1.32517296825453
I07S02	I07S02C03	I07	9.478977	11.907663	9.62942177	29.1946	23.4299994762987	31.0887493051123	27.5079780706309	1.08348066887573	26.365637797838	28.8743244466541	27.6587757153849	0.920983042126442	-3.2416015542108	2.43520503727518	0.0389464537139676	0.576784868711901	31	8.8711320754717	7.39660417954454	2.16290421336583	-1.33430886947981	1.08686043041761	21	15107	2.85037735849057	4.3276443056179	4.15144068716216	348.055041843592	0.0656707626119986	0.423542389995522	9	6381.28571428569	1.20401617250673	2.61712116126995	1	63	35.5	25.7487863791675	3.06030215334995	80.917719993187	42	173	3242	1031.6	173	-2.89820264518139	1.26333410078658
I07S02	I07S02C04	I07	4.41188	6.711888	9.62942177	29.1946	23.4299994762987	31.0887493051123	27.5079780706309	1.08348066887573	26.365637797838	28.8743244466541	27.6587757153849	0.920983042126442	-3.2416015542108	2.43520503727518	0.0389464537139676	0.576784868711901	31	8.8711320754717	7.39660417954454	2.16290421336583	-1.33430886947981	1.08686043041761	21	15107	2.85037735849057	4.3276443056179	4.15144068716216	348.055041843592	0.0656707626119986	0.423542389995522	9	6381.28571428569	1.20401617250673	2.61712116126995	1	63	35.5	25.7487863791675	3.06030215334995	80.917719993187	42	173	3242	1031.6	173	-2.89820264518139	1.26333410078658
I07S02	I07S02C05	I07	3.743896	5.798839	9.62942177	29.1946	23.4299994762987	31.0887493051123	27.5079780706309	1.08348066887573	26.365637797838	28.8743244466541	27.6587757153849	0.920983042126442	-3.2416015542108	2.43520503727518	0.0389464537139676	0.576784868711901	31	8.8711320754717	7.39660417954454	2.16290421336583	-1.33430886947981	1.08686043041761	21	15107	2.85037735849057	4.3276443056179	4.15144068716216	348.055041843592	0.0656707626119986	0.423542389995522	9	6381.28571428569	1.20401617250673	2.61712116126995	1	63	35.5	25.7487863791675	3.06030215334995	80.917719993187	42	173	3242	1031.6	173	-2.89820264518139	1.26333410078658
I07S02	I07S02C06	I07	5.523007	10.880396	9.62942177	29.1946	23.4299994762987	31.0887493051123	27.5079780706309	1.08348066887573	26.365637797838	28.8743244466541	27.6587757153849	0.920983042126442	-3.2416015542108	2.43520503727518	0.0389464537139676	0.576784868711901	31	8.8711320754717	7.39660417954454	2.16290421336583	-1.33430886947981	1.08686043041761	21	15107	2.85037735849057	4.3276443056179	4.15144068716216	348.055041843592	0.0656707626119986	0.423542389995522	9	6381.28571428569	1.20401617250673	2.61712116126995	1	63	35.5	25.7487863791675	3.06030215334995	80.917719993187	42	173	3242	1031.6	173	-2.89820264518139	1.26333410078658
I07S02	I07S02C10	I07	5.053528	9.453155	9.62942177	29.1946	23.4299994762987	31.0887493051123	27.5079780706309	1.08348066887573	26.365637797838	28.8743244466541	27.6587757153849	0.920983042126442	-3.2416015542108	2.43520503727518	0.0389464537139676	0.576784868711901	31	8.8711320754717	7.39660417954454	2.16290421336583	-1.33430886947981	1.08686043041761	21	15107	2.85037735849057	4.3276443056179	4.15144068716216	348.055041843592	0.0656707626119986	0.423542389995522	9	6381.28571428569	1.20401617250673	2.61712116126995	1	63	35.5	25.7487863791675	3.06030215334995	80.917719993187	42	173	3242	1031.6	173	-2.89820264518139	1.26333410078658
I07S03	I07S03C02	I07	4.546531	10.483158	9.65818843	29.36355	23.229999480769	31.6019992936403	27.6684949168242	1.12416138679042	26.427779653649	28.9468378306918	27.7841363785632	0.942337204425497	-3.56887127086462	2.70900832585965	0.0468214212615301	0.600346952283335	38	11.1375212224109	8.34861582730093	2.54095528597035	-1.3480681553105	1.11216407369448	25	19607	3.69873608753065	4.76155756845335	5.61494017610006	507.528652775868	0.0957420586258947	0.587797159220214	12.8571428571429	8641.57142857143	1.63017759452394	3.1144337670411	12	83	36.8	27.6893481324498	1.92368852571584	58.8701545787936	38	170	2861	852.833333333333	170	-3.10372753353186	1.37924883805851
I07S03	I07S03C03	I07	4.490089	8.806575	9.65818843	29.36355	23.229999480769	31.6019992936403	27.6684949168242	1.12416138679042	26.427779653649	28.9468378306918	27.7841363785632	0.942337204425497	-3.56887127086462	2.70900832585965	0.0468214212615301	0.600346952283335	38	11.1375212224109	8.34861582730093	2.54095528597035	-1.3480681553105	1.11216407369448	25	19607	3.69873608753065	4.76155756845335	5.61494017610006	507.528652775868	0.0957420586258947	0.587797159220214	12.8571428571429	8641.57142857143	1.63017759452394	3.1144337670411	12	83	36.8	27.6893481324498	1.92368852571584	58.8701545787936	38	170	2861	852.833333333333	170	-3.10372753353186	1.37924883805851
I07S03	I07S03C04	I07	5.534911	8.713478	9.65818843	29.36355	23.229999480769	31.6019992936403	27.6684949168242	1.12416138679042	26.427779653649	28.9468378306918	27.7841363785632	0.942337204425497	-3.56887127086462	2.70900832585965	0.0468214212615301	0.600346952283335	38	11.1375212224109	8.34861582730093	2.54095528597035	-1.3480681553105	1.11216407369448	25	19607	3.69873608753065	4.76155756845335	5.61494017610006	507.528652775868	0.0957420586258947	0.587797159220214	12.8571428571429	8641.57142857143	1.63017759452394	3.1144337670411	12	83	36.8	27.6893481324498	1.92368852571584	58.8701545787936	38	170	2861	852.833333333333	170	-3.10372753353186	1.37924883805851
I07S03	I07S03C05	I07	5.183301	10.78445	9.65818843	29.36355	23.229999480769	31.6019992936403	27.6684949168242	1.12416138679042	26.427779653649	28.9468378306918	27.7841363785632	0.942337204425497	-3.56887127086462	2.70900832585965	0.0468214212615301	0.600346952283335	38	11.1375212224109	8.34861582730093	2.54095528597035	-1.3480681553105	1.11216407369448	25	19607	3.69873608753065	4.76155756845335	5.61494017610006	507.528652775868	0.0957420586258947	0.587797159220214	12.8571428571429	8641.57142857143	1.63017759452394	3.1144337670411	12	83	36.8	27.6893481324498	1.92368852571584	58.8701545787936	38	170	2861	852.833333333333	170	-3.10372753353186	1.37924883805851
I07S03	I07S03C06	I07	6.778335	11.187684	9.65818843	29.36355	23.229999480769	31.6019992936403	27.6684949168242	1.12416138679042	26.427779653649	28.9468378306918	27.7841363785632	0.942337204425497	-3.56887127086462	2.70900832585965	0.0468214212615301	0.600346952283335	38	11.1375212224109	8.34861582730093	2.54095528597035	-1.3480681553105	1.11216407369448	25	19607	3.69873608753065	4.76155756845335	5.61494017610006	507.528652775868	0.0957420586258947	0.587797159220214	12.8571428571429	8641.57142857143	1.63017759452394	3.1144337670411	12	83	36.8	27.6893481324498	1.92368852571584	58.8701545787936	38	170	2861	852.833333333333	170	-3.10372753353186	1.37924883805851
I07S03	I07S03C10	I07	5.140006	10.274349	9.65818843	29.36355	23.229999480769	31.6019992936403	27.6684949168242	1.12416138679042	26.427779653649	28.9468378306918	27.7841363785632	0.942337204425497	-3.56887127086462	2.70900832585965	0.0468214212615301	0.600346952283335	38	11.1375212224109	8.34861582730093	2.54095528597035	-1.3480681553105	1.11216407369448	25	19607	3.69873608753065	4.76155756845335	5.61494017610006	507.528652775868	0.0957420586258947	0.587797159220214	12.8571428571429	8641.57142857143	1.63017759452394	3.1144337670411	12	83	36.8	27.6893481324498	1.92368852571584	58.8701545787936	38	170	2861	852.833333333333	170	-3.10372753353186	1.37924883805851
I08S01	I08S01C01	I08	5.187727	13.859402	8.30788843	19.3177	23.3674994776957	30.5399993173778	26.8476627591884	1.2066331233215	25.6435695059958	28.4016894517633	26.973371380405	0.974574771316071	-3.41007760143209	2.62393329083864	0.0397975258230618	0.728438203475201	46	17.0177124552478	10.011718868698	2.01351471459381	-1.6486573479005	1.17527937690699	12	9855	1.85698134539288	2.82930816708359	1.98793305040173	92.4135360586913	0.0174135172524385	0.17202238926376	7.85714285714286	2867.85714285714	0.540391396807451	1.93427480693942	55	55	55	0	1.98793305040173	92.4135360586913	55	1420	3832	2626	3832	-2.14358110619011	1.3667466709977
I08S01	I08S01C06	I08	5.918911	8.096396	8.30788843	19.3177	23.3674994776957	30.5399993173778	26.8476627591884	1.2066331233215	25.6435695059958	28.4016894517633	26.973371380405	0.974574771316071	-3.41007760143209	2.62393329083864	0.0397975258230618	0.728438203475201	46	17.0177124552478	10.011718868698	2.01351471459381	-1.6486573479005	1.17527937690699	12	9855	1.85698134539288	2.82930816708359	1.98793305040173	92.4135360586913	0.0174135172524385	0.17202238926376	7.85714285714286	2867.85714285714	0.540391396807451	1.93427480693942	55	55	55	0	1.98793305040173	92.4135360586913	55	1420	3832	2626	3832	-2.14358110619011	1.3667466709977
I08S02	I08S02C01	I08	5.162615	9.704	8.23388843	19.2735	23.3683328110104	30.2874993230216	26.7864859274925	1.19585596526642	25.5649712968309	28.3446372936531	26.907100791138	0.972926628530377	-4.22082889158212	3.01442808074858	0.0396946658308219	0.727290225762065	51	18.9114544084401	11.253493342615	1.85852180143756	-1.59928035390222	1.17338966170358	10	10136	1.9095704596835	2.31935815230745	1.97288313336408	93.8787251157947	0.0176862707452514	0.16816475348305	8.57142857142857	3128.57142857143	0.589406825277209	2.10445817774065	60	60	60	0	1.97288313336408	93.8787251157947	60	1412	3836	2624	3836	-2.01259909655479	1.44876526011668
I08S02	I08S02C06	I08	5.188402	8.702845	8.23388843	19.2735	23.3683328110104	30.2874993230216	26.7864859274925	1.19585596526642	25.5649712968309	28.3446372936531	26.907100791138	0.972926628530377	-4.22082889158212	3.01442808074858	0.0396946658308219	0.727290225762065	51	18.9114544084401	11.253493342615	1.85852180143756	-1.59928035390222	1.17338966170358	10	10136	1.9095704596835	2.31935815230745	1.97288313336408	93.8787251157947	0.0176862707452514	0.16816475348305	8.57142857142857	3128.57142857143	0.589406825277209	2.10445817774065	60	60	60	0	1.97288313336408	93.8787251157947	60	1412	3836	2624	3836	-2.01259909655479	1.44876526011668
I08S02	I08S02C10	I08	4.759029	7.778212	8.23388843	19.2735	23.3683328110104	30.2874993230216	26.7864859274925	1.19585596526642	25.5649712968309	28.3446372936531	26.907100791138	0.972926628530377	-4.22082889158212	3.01442808074858	0.0396946658308219	0.727290225762065	51	18.9114544084401	11.253493342615	1.85852180143756	-1.59928035390222	1.17338966170358	10	10136	1.9095704596835	2.31935815230745	1.97288313336408	93.8787251157947	0.0176862707452514	0.16816475348305	8.57142857142857	3128.57142857143	0.589406825277209	2.10445817774065	60	60	60	0	1.97288313336408	93.8787251157947	60	1412	3836	2624	3836	-2.01259909655479	1.44876526011668
I09S01	I09S01C02	I09	4.815826	15.286941	8.03442177	9.20436669999998	23.8574994667433	30.4224993200041	26.823548423358	1.3489301709573	25.3670483236441	28.4822169757985	26.8801508077153	1.03201377222083	-3.09057866237508	2.62177726481665	0.0517187130011484	0.785096410659607	58	18.6333019755409	14.8383480335754	1.73254162794134	-1.91553187568412	1.26252135001392	4	4745	0.892756349952963	1.4796875286484	0	0	0	0	0	0	0	0	0	0	0	0	0	0	0	5315	5315	5315	5315	-1.31531663726705	1.6016097123683
I09S01	I09S01C03	I09	4.608694	15.320374	8.03442177	9.20436669999998	23.8574994667433	30.4224993200041	26.823548423358	1.3489301709573	25.3670483236441	28.4822169757985	26.8801508077153	1.03201377222083	-3.09057866237508	2.62177726481665	0.0517187130011484	0.785096410659607	58	18.6333019755409	14.8383480335754	1.73254162794134	-1.91553187568412	1.26252135001392	4	4745	0.892756349952963	1.4796875286484	0	0	0	0	0	0	0	0	0	0	0	0	0	0	0	5315	5315	5315	5315	-1.31531663726705	1.6016097123683
I09S01	I09S01C04	I09	5.329975	10.704885	8.03442177	9.20436669999998	23.8574994667433	30.4224993200041	26.823548423358	1.3489301709573	25.3670483236441	28.4822169757985	26.8801508077153	1.03201377222083	-3.09057866237508	2.62177726481665	0.0517187130011484	0.785096410659607	58	18.6333019755409	14.8383480335754	1.73254162794134	-1.91553187568412	1.26252135001392	4	4745	0.892756349952963	1.4796875286484	0	0	0	0	0	0	0	0	0	0	0	0	0	0	0	5315	5315	5315	5315	-1.31531663726705	1.6016097123683
I09S01	I09S01C05	I09	4.233636	9.155247	8.03442177	9.20436669999998	23.8574994667433	30.4224993200041	26.823548423358	1.3489301709573	25.3670483236441	28.4822169757985	26.8801508077153	1.03201377222083	-3.09057866237508	2.62177726481665	0.0517187130011484	0.785096410659607	58	18.6333019755409	14.8383480335754	1.73254162794134	-1.91553187568412	1.26252135001392	4	4745	0.892756349952963	1.4796875286484	0	0	0	0	0	0	0	0	0	0	0	0	0	0	0	5315	5315	5315	5315	-1.31531663726705	1.6016097123683
I09S01	I09S01C06	I09	4.839323	8.215374	8.03442177	9.20436669999998	23.8574994667433	30.4224993200041	26.823548423358	1.3489301709573	25.3670483236441	28.4822169757985	26.8801508077153	1.03201377222083	-3.09057866237508	2.62177726481665	0.0517187130011484	0.785096410659607	58	18.6333019755409	14.8383480335754	1.73254162794134	-1.91553187568412	1.26252135001392	4	4745	0.892756349952963	1.4796875286484	0	0	0	0	0	0	0	0	0	0	0	0	0	0	0	5315	5315	5315	5315	-1.31531663726705	1.6016097123683
I09S01	I09S01C07	I09	4.813018	16.671984	8.03442177	9.20436669999998	23.8574994667433	30.4224993200041	26.823548423358	1.3489301709573	25.3670483236441	28.4822169757985	26.8801508077153	1.03201377222083	-3.09057866237508	2.62177726481665	0.0517187130011484	0.785096410659607	58	18.6333019755409	14.8383480335754	1.73254162794134	-1.91553187568412	1.26252135001392	4	4745	0.892756349952963	1.4796875286484	0	0	0	0	0	0	0	0	0	0	0	0	0	0	0	5315	5315	5315	5315	-1.31531663726705	1.6016097123683
I09S01	I09S01C09	I09	4.005682	8.125454	8.03442177	9.20436669999998	23.8574994667433	30.4224993200041	26.823548423358	1.3489301709573	25.3670483236441	28.4822169757985	26.8801508077153	1.03201377222083	-3.09057866237508	2.62177726481665	0.0517187130011484	0.785096410659607	58	18.6333019755409	14.8383480335754	1.73254162794134	-1.91553187568412	1.26252135001392	4	4745	0.892756349952963	1.4796875286484	0	0	0	0	0	0	0	0	0	0	0	0	0	0	0	5315	5315	5315	5315	-1.31531663726705	1.6016097123683
I09S02	I09S02C02	I09	4.246245	4.575495	8.16243843	9.2153333	23.5224994742312	31.1062493047211	26.9474788963847	1.31166935239349	25.6424921647192	28.5227500511439	26.9794992594574	0.973489625686619	-3.72952650976431	2.79859869850614	0.0817173718721612	0.778963907682569	55	20.5099699021821	14.0950040293713	2.35816237304351	-1.84682503360859	1.23379043312294	9	13140	2.47178329571106	2.81264339011441	1.25598333905781	21.5690776587453	0.00405738857387985	0.0679187474889732	2.71428571428571	990.714285714287	0.186364613565517	0.680036097680194	19	19	19	0	1.25598333905781	21.5690776587453	19	961	4336	2648.5	961	-1.97898279890354	1.39977962493433
I09S02	I09S02C03	I09	4.290217	6.553573	8.16243843	9.2153333	23.5224994742312	31.1062493047211	26.9474788963847	1.31166935239349	25.6424921647192	28.5227500511439	26.9794992594574	0.973489625686619	-3.72952650976431	2.79859869850614	0.0817173718721612	0.778963907682569	55	20.5099699021821	14.0950040293713	2.35816237304351	-1.84682503360859	1.23379043312294	9	13140	2.47178329571106	2.81264339011441	1.25598333905781	21.5690776587453	0.00405738857387985	0.0679187474889732	2.71428571428571	990.714285714287	0.186364613565517	0.680036097680194	19	19	19	0	1.25598333905781	21.5690776587453	19	961	4336	2648.5	961	-1.97898279890354	1.39977962493433
I09S02	I09S02C04	I09	4.138242	7.194224	8.16243843	9.2153333	23.5224994742312	31.1062493047211	26.9474788963847	1.31166935239349	25.6424921647192	28.5227500511439	26.9794992594574	0.973489625686619	-3.72952650976431	2.79859869850614	0.0817173718721612	0.778963907682569	55	20.5099699021821	14.0950040293713	2.35816237304351	-1.84682503360859	1.23379043312294	9	13140	2.47178329571106	2.81264339011441	1.25598333905781	21.5690776587453	0.00405738857387985	0.0679187474889732	2.71428571428571	990.714285714287	0.186364613565517	0.680036097680194	19	19	19	0	1.25598333905781	21.5690776587453	19	961	4336	2648.5	961	-1.97898279890354	1.39977962493433
I09S02	I09S02C05	I09	4.017799	6.689034	8.16243843	9.2153333	23.5224994742312	31.1062493047211	26.9474788963847	1.31166935239349	25.6424921647192	28.5227500511439	26.9794992594574	0.973489625686619	-3.72952650976431	2.79859869850614	0.0817173718721612	0.778963907682569	55	20.5099699021821	14.0950040293713	2.35816237304351	-1.84682503360859	1.23379043312294	9	13140	2.47178329571106	2.81264339011441	1.25598333905781	21.5690776587453	0.00405738857387985	0.0679187474889732	2.71428571428571	990.714285714287	0.186364613565517	0.680036097680194	19	19	19	0	1.25598333905781	21.5690776587453	19	961	4336	2648.5	961	-1.97898279890354	1.39977962493433
I09S02	I09S02C06	I09	6.659045	9.812254	8.16243843	9.2153333	23.5224994742312	31.1062493047211	26.9474788963847	1.31166935239349	25.6424921647192	28.5227500511439	26.9794992594574	0.973489625686619	-3.72952650976431	2.79859869850614	0.0817173718721612	0.778963907682569	55	20.5099699021821	14.0950040293713	2.35816237304351	-1.84682503360859	1.23379043312294	9	13140	2.47178329571106	2.81264339011441	1.25598333905781	21.5690776587453	0.00405738857387985	0.0679187474889732	2.71428571428571	990.714285714287	0.186364613565517	0.680036097680194	19	19	19	0	1.25598333905781	21.5690776587453	19	961	4336	2648.5	961	-1.97898279890354	1.39977962493433
I09S02	I09S02C07	I09	4.082355	6.178349	8.16243843	9.2153333	23.5224994742312	31.1062493047211	26.9474788963847	1.31166935239349	25.6424921647192	28.5227500511439	26.9794992594574	0.973489625686619	-3.72952650976431	2.79859869850614	0.0817173718721612	0.778963907682569	55	20.5099699021821	14.0950040293713	2.35816237304351	-1.84682503360859	1.23379043312294	9	13140	2.47178329571106	2.81264339011441	1.25598333905781	21.5690776587453	0.00405738857387985	0.0679187474889732	2.71428571428571	990.714285714287	0.186364613565517	0.680036097680194	19	19	19	0	1.25598333905781	21.5690776587453	19	961	4336	2648.5	961	-1.97898279890354	1.39977962493433
I09S02	I09S02C08	I09	4.404527	6.757762	8.16243843	9.2153333	23.5224994742312	31.1062493047211	26.9474788963847	1.31166935239349	25.6424921647192	28.5227500511439	26.9794992594574	0.973489625686619	-3.72952650976431	2.79859869850614	0.0817173718721612	0.778963907682569	55	20.5099699021821	14.0950040293713	2.35816237304351	-1.84682503360859	1.23379043312294	9	13140	2.47178329571106	2.81264339011441	1.25598333905781	21.5690776587453	0.00405738857387985	0.0679187474889732	2.71428571428571	990.714285714287	0.186364613565517	0.680036097680194	19	19	19	0	1.25598333905781	21.5690776587453	19	961	4336	2648.5	961	-1.97898279890354	1.39977962493433
I09S02	I09S02C09	I09	4.259592	6.098394	8.16243843	9.2153333	23.5224994742312	31.1062493047211	26.9474788963847	1.31166935239349	25.6424921647192	28.5227500511439	26.9794992594574	0.973489625686619	-3.72952650976431	2.79859869850614	0.0817173718721612	0.778963907682569	55	20.5099699021821	14.0950040293713	2.35816237304351	-1.84682503360859	1.23379043312294	9	13140	2.47178329571106	2.81264339011441	1.25598333905781	21.5690776587453	0.00405738857387985	0.0679187474889732	2.71428571428571	990.714285714287	0.186364613565517	0.680036097680194	19	19	19	0	1.25598333905781	21.5690776587453	19	961	4336	2648.5	961	-1.97898279890354	1.39977962493433
I09S02	I09S02C10	I09	6.808281	7.824998	8.16243843	9.2153333	23.5224994742312	31.1062493047211	26.9474788963847	1.31166935239349	25.6424921647192	28.5227500511439	26.9794992594574	0.973489625686619	-3.72952650976431	2.79859869850614	0.0817173718721612	0.778963907682569	55	20.5099699021821	14.0950040293713	2.35816237304351	-1.84682503360859	1.23379043312294	9	13140	2.47178329571106	2.81264339011441	1.25598333905781	21.5690776587453	0.00405738857387985	0.0679187474889732	2.71428571428571	990.714285714287	0.186364613565517	0.680036097680194	19	19	19	0	1.25598333905781	21.5690776587453	19	961	4336	2648.5	961	-1.97898279890354	1.39977962493433
I09S03	I09S03C01	I09	5.675312	9.288674	8.10603843	9.20009999999999	23.684999470599	30.5149993179366	26.8271268110924	1.33489629793724	25.6394287898399	28.6094914307859	26.9245555886314	1.01581290021716	-2.97033084019521	2.67833228607389	0.0799371165663444	0.793524970210653	84	28.3977807034042	23.0864818874404	1.79504162654435	-1.8760931259572	1.23741975698177	20	14965	2.81455708106075	5.13803359812306	3.34778331026432	100.788987368678	0.0189559878444005	0.226773285689459	5.71428571428571	2085.71428571429	0.392272763910906	1.41641300777835	40	40	40	0	3.34778331026432	100.788987368678	40	2518	2759	2638.5	2759	-1.82302079258564	1.33584430225041
I09S03	I09S03C02	I09	5.246286	8.072236	8.10603843	9.20009999999999	23.684999470599	30.5149993179366	26.8271268110924	1.33489629793724	25.6394287898399	28.6094914307859	26.9245555886314	1.01581290021716	-2.97033084019521	2.67833228607389	0.0799371165663444	0.793524970210653	84	28.3977807034042	23.0864818874404	1.79504162654435	-1.8760931259572	1.23741975698177	20	14965	2.81455708106075	5.13803359812306	3.34778331026432	100.788987368678	0.0189559878444005	0.226773285689459	5.71428571428571	2085.71428571429	0.392272763910906	1.41641300777835	40	40	40	0	3.34778331026432	100.788987368678	40	2518	2759	2638.5	2759	-1.82302079258564	1.33584430225041
I09S03	I09S03C03	I09	4.752718	8.28582	8.10603843	9.20009999999999	23.684999470599	30.5149993179366	26.8271268110924	1.33489629793724	25.6394287898399	28.6094914307859	26.9245555886314	1.01581290021716	-2.97033084019521	2.67833228607389	0.0799371165663444	0.793524970210653	84	28.3977807034042	23.0864818874404	1.79504162654435	-1.8760931259572	1.23741975698177	20	14965	2.81455708106075	5.13803359812306	3.34778331026432	100.788987368678	0.0189559878444005	0.226773285689459	5.71428571428571	2085.71428571429	0.392272763910906	1.41641300777835	40	40	40	0	3.34778331026432	100.788987368678	40	2518	2759	2638.5	2759	-1.82302079258564	1.33584430225041
I09S03	I09S03C04	I09	4.695378	6.77618	8.10603843	9.20009999999999	23.684999470599	30.5149993179366	26.8271268110924	1.33489629793724	25.6394287898399	28.6094914307859	26.9245555886314	1.01581290021716	-2.97033084019521	2.67833228607389	0.0799371165663444	0.793524970210653	84	28.3977807034042	23.0864818874404	1.79504162654435	-1.8760931259572	1.23741975698177	20	14965	2.81455708106075	5.13803359812306	3.34778331026432	100.788987368678	0.0189559878444005	0.226773285689459	5.71428571428571	2085.71428571429	0.392272763910906	1.41641300777835	40	40	40	0	3.34778331026432	100.788987368678	40	2518	2759	2638.5	2759	-1.82302079258564	1.33584430225041
I09S03	I09S03C05	I09	4.13415	7.420906	8.10603843	9.20009999999999	23.684999470599	30.5149993179366	26.8271268110924	1.33489629793724	25.6394287898399	28.6094914307859	26.9245555886314	1.01581290021716	-2.97033084019521	2.67833228607389	0.0799371165663444	0.793524970210653	84	28.3977807034042	23.0864818874404	1.79504162654435	-1.8760931259572	1.23741975698177	20	14965	2.81455708106075	5.13803359812306	3.34778331026432	100.788987368678	0.0189559878444005	0.226773285689459	5.71428571428571	2085.71428571429	0.392272763910906	1.41641300777835	40	40	40	0	3.34778331026432	100.788987368678	40	2518	2759	2638.5	2759	-1.82302079258564	1.33584430225041
I09S03	I09S03C06	I09	8.090596	9.853318	8.10603843	9.20009999999999	23.684999470599	30.5149993179366	26.8271268110924	1.33489629793724	25.6394287898399	28.6094914307859	26.9245555886314	1.01581290021716	-2.97033084019521	2.67833228607389	0.0799371165663444	0.793524970210653	84	28.3977807034042	23.0864818874404	1.79504162654435	-1.8760931259572	1.23741975698177	20	14965	2.81455708106075	5.13803359812306	3.34778331026432	100.788987368678	0.0189559878444005	0.226773285689459	5.71428571428571	2085.71428571429	0.392272763910906	1.41641300777835	40	40	40	0	3.34778331026432	100.788987368678	40	2518	2759	2638.5	2759	-1.82302079258564	1.33584430225041
I09S03	I09S03C07	I09	6.534074	9.462588	8.10603843	9.20009999999999	23.684999470599	30.5149993179366	26.8271268110924	1.33489629793724	25.6394287898399	28.6094914307859	26.9245555886314	1.01581290021716	-2.97033084019521	2.67833228607389	0.0799371165663444	0.793524970210653	84	28.3977807034042	23.0864818874404	1.79504162654435	-1.8760931259572	1.23741975698177	20	14965	2.81455708106075	5.13803359812306	3.34778331026432	100.788987368678	0.0189559878444005	0.226773285689459	5.71428571428571	2085.71428571429	0.392272763910906	1.41641300777835	40	40	40	0	3.34778331026432	100.788987368678	40	2518	2759	2638.5	2759	-1.82302079258564	1.33584430225041
I09S03	I09S03C08	I09	4.970711	7.921015	8.10603843	9.20009999999999	23.684999470599	30.5149993179366	26.8271268110924	1.33489629793724	25.6394287898399	28.6094914307859	26.9245555886314	1.01581290021716	-2.97033084019521	2.67833228607389	0.0799371165663444	0.793524970210653	84	28.3977807034042	23.0864818874404	1.79504162654435	-1.8760931259572	1.23741975698177	20	14965	2.81455708106075	5.13803359812306	3.34778331026432	100.788987368678	0.0189559878444005	0.226773285689459	5.71428571428571	2085.71428571429	0.392272763910906	1.41641300777835	40	40	40	0	3.34778331026432	100.788987368678	40	2518	2759	2638.5	2759	-1.82302079258564	1.33584430225041
I09S03	I09S03C09	I09	7.047307	11.406151	8.10603843	9.20009999999999	23.684999470599	30.5149993179366	26.8271268110924	1.33489629793724	25.6394287898399	28.6094914307859	26.9245555886314	1.01581290021716	-2.97033084019521	2.67833228607389	0.0799371165663444	0.793524970210653	84	28.3977807034042	23.0864818874404	1.79504162654435	-1.8760931259572	1.23741975698177	20	14965	2.81455708106075	5.13803359812306	3.34778331026432	100.788987368678	0.0189559878444005	0.226773285689459	5.71428571428571	2085.71428571429	0.392272763910906	1.41641300777835	40	40	40	0	3.34778331026432	100.788987368678	40	2518	2759	2638.5	2759	-1.82302079258564	1.33584430225041
I09S03	I09S03C10	I09	5.625114	12.563289	8.10603843	9.20009999999999	23.684999470599	30.5149993179366	26.8271268110924	1.33489629793724	25.6394287898399	28.6094914307859	26.9245555886314	1.01581290021716	-2.97033084019521	2.67833228607389	0.0799371165663444	0.793524970210653	84	28.3977807034042	23.0864818874404	1.79504162654435	-1.8760931259572	1.23741975698177	20	14965	2.81455708106075	5.13803359812306	3.34778331026432	100.788987368678	0.0189559878444005	0.226773285689459	5.71428571428571	2085.71428571429	0.392272763910906	1.41641300777835	40	40	40	0	3.34778331026432	100.788987368678	40	2518	2759	2638.5	2759	-1.82302079258564	1.33584430225041
I10S01	I10S01C01	I10	4.671543	11.491625	13.13008843	7.27609999999999	25.7349994247779	31.5462492948864	28.5347437129934	0.875310121068915	27.6805486162986	29.4056203502651	28.6103377140167	0.60437565723201	-2.3278681294592	2.65404639341248	0.0646188678974142	0.623034611039365	43	11.1106518880331	8.35657592256289	2.10514227002845	-0.895812802832873	0.854128959555624	23	18969	3.56359195942138	5.48163590808545	5.70382619712797	408.308402131665	0.0767064441351991	0.512521389467705	10.8571428571429	8447.14285714286	1.58691393145648	2.9416167296242	3	76	32.4	27.8442094518771	5.70382619712797	293.739610785048	76	11	2133	860.166666666667	558	-1.86418795149061	0.946106845756512
I10S01	I10S01C02	I10	6.773098	9.303307	13.13008843	7.27609999999999	25.7349994247779	31.5462492948864	28.5347437129934	0.875310121068915	27.6805486162986	29.4056203502651	28.6103377140167	0.60437565723201	-2.3278681294592	2.65404639341248	0.0646188678974142	0.623034611039365	43	11.1106518880331	8.35657592256289	2.10514227002845	-0.895812802832873	0.854128959555624	23	18969	3.56359195942138	5.48163590808545	5.70382619712797	408.308402131665	0.0767064441351991	0.512521389467705	10.8571428571429	8447.14285714286	1.58691393145648	2.9416167296242	3	76	32.4	27.8442094518771	5.70382619712797	293.739610785048	76	11	2133	860.166666666667	558	-1.86418795149061	0.946106845756512
I10S01	I10S01C03	I10	5.566849	8.517292	13.13008843	7.27609999999999	25.7349994247779	31.5462492948864	28.5347437129934	0.875310121068915	27.6805486162986	29.4056203502651	28.6103377140167	0.60437565723201	-2.3278681294592	2.65404639341248	0.0646188678974142	0.623034611039365	43	11.1106518880331	8.35657592256289	2.10514227002845	-0.895812802832873	0.854128959555624	23	18969	3.56359195942138	5.48163590808545	5.70382619712797	408.308402131665	0.0767064441351991	0.512521389467705	10.8571428571429	8447.14285714286	1.58691393145648	2.9416167296242	3	76	32.4	27.8442094518771	5.70382619712797	293.739610785048	76	11	2133	860.166666666667	558	-1.86418795149061	0.946106845756512
I10S01	I10S01C04	I10	5.518753	11.134283	13.13008843	7.27609999999999	25.7349994247779	31.5462492948864	28.5347437129934	0.875310121068915	27.6805486162986	29.4056203502651	28.6103377140167	0.60437565723201	-2.3278681294592	2.65404639341248	0.0646188678974142	0.623034611039365	43	11.1106518880331	8.35657592256289	2.10514227002845	-0.895812802832873	0.854128959555624	23	18969	3.56359195942138	5.48163590808545	5.70382619712797	408.308402131665	0.0767064441351991	0.512521389467705	10.8571428571429	8447.14285714286	1.58691393145648	2.9416167296242	3	76	32.4	27.8442094518771	5.70382619712797	293.739610785048	76	11	2133	860.166666666667	558	-1.86418795149061	0.946106845756512
I10S01	I10S01C05	I10	5.379398	10.180859	13.13008843	7.27609999999999	25.7349994247779	31.5462492948864	28.5347437129934	0.875310121068915	27.6805486162986	29.4056203502651	28.6103377140167	0.60437565723201	-2.3278681294592	2.65404639341248	0.0646188678974142	0.623034611039365	43	11.1106518880331	8.35657592256289	2.10514227002845	-0.895812802832873	0.854128959555624	23	18969	3.56359195942138	5.48163590808545	5.70382619712797	408.308402131665	0.0767064441351991	0.512521389467705	10.8571428571429	8447.14285714286	1.58691393145648	2.9416167296242	3	76	32.4	27.8442094518771	5.70382619712797	293.739610785048	76	11	2133	860.166666666667	558	-1.86418795149061	0.946106845756512
I10S01	I10S01C06	I10	5.960935	8.054241	13.13008843	7.27609999999999	25.7349994247779	31.5462492948864	28.5347437129934	0.875310121068915	27.6805486162986	29.4056203502651	28.6103377140167	0.60437565723201	-2.3278681294592	2.65404639341248	0.0646188678974142	0.623034611039365	43	11.1106518880331	8.35657592256289	2.10514227002845	-0.895812802832873	0.854128959555624	23	18969	3.56359195942138	5.48163590808545	5.70382619712797	408.308402131665	0.0767064441351991	0.512521389467705	10.8571428571429	8447.14285714286	1.58691393145648	2.9416167296242	3	76	32.4	27.8442094518771	5.70382619712797	293.739610785048	76	11	2133	860.166666666667	558	-1.86418795149061	0.946106845756512
I10S01	I10S01C07	I10	6.791764	8.347816	13.13008843	7.27609999999999	25.7349994247779	31.5462492948864	28.5347437129934	0.875310121068915	27.6805486162986	29.4056203502651	28.6103377140167	0.60437565723201	-2.3278681294592	2.65404639341248	0.0646188678974142	0.623034611039365	43	11.1106518880331	8.35657592256289	2.10514227002845	-0.895812802832873	0.854128959555624	23	18969	3.56359195942138	5.48163590808545	5.70382619712797	408.308402131665	0.0767064441351991	0.512521389467705	10.8571428571429	8447.14285714286	1.58691393145648	2.9416167296242	3	76	32.4	27.8442094518771	5.70382619712797	293.739610785048	76	11	2133	860.166666666667	558	-1.86418795149061	0.946106845756512
I10S01	I10S01C09	I10	5.558143	10.019383	13.13008843	7.27609999999999	25.7349994247779	31.5462492948864	28.5347437129934	0.875310121068915	27.6805486162986	29.4056203502651	28.6103377140167	0.60437565723201	-2.3278681294592	2.65404639341248	0.0646188678974142	0.623034611039365	43	11.1106518880331	8.35657592256289	2.10514227002845	-0.895812802832873	0.854128959555624	23	18969	3.56359195942138	5.48163590808545	5.70382619712797	408.308402131665	0.0767064441351991	0.512521389467705	10.8571428571429	8447.14285714286	1.58691393145648	2.9416167296242	3	76	32.4	27.8442094518771	5.70382619712797	293.739610785048	76	11	2133	860.166666666667	558	-1.86418795149061	0.946106845756512
I10S02	I10S02C01	I10	5.352604	9.475312	13.08640855	7.68823329999998	24.7849994460121	31.9749992853031	28.3550114673697	0.917718280776356	27.4923719696671	29.2318283461235	28.4451067775826	0.607688342319888	-3.19196263427329	2.97657458304861	0.0599084846460697	0.678157547482671	55	15.8580015026296	10.5884770465324	2.59146076592846	-0.992795488145213	0.890035247926915	19	21126	3.96806912096168	3.68694585593698	4.00011513659797	175.747818362658	0.0330104842905068	0.294233432144755	8.28571428571429	4067.14285714286	0.763926156488141	2.07010329573447	3	58	26	28.5832118559129	4.00011513659797	148.903450952795	58	345	3313	1311.5	566	-2.67645146926311	0.929292115954176
I10S02	I10S02C02	I10	5.043499	7.649335	13.08640855	7.68823329999998	24.7849994460121	31.9749992853031	28.3550114673697	0.917718280776356	27.4923719696671	29.2318283461235	28.4451067775826	0.607688342319888	-3.19196263427329	2.97657458304861	0.0599084846460697	0.678157547482671	55	15.8580015026296	10.5884770465324	2.59146076592846	-0.992795488145213	0.890035247926915	19	21126	3.96806912096168	3.68694585593698	4.00011513659797	175.747818362658	0.0330104842905068	0.294233432144755	8.28571428571429	4067.14285714286	0.763926156488141	2.07010329573447	3	58	26	28.5832118559129	4.00011513659797	148.903450952795	58	345	3313	1311.5	566	-2.67645146926311	0.929292115954176
I10S02	I10S02C03	I10	4.841196	9.851583	13.08640855	7.68823329999998	24.7849994460121	31.9749992853031	28.3550114673697	0.917718280776356	27.4923719696671	29.2318283461235	28.4451067775826	0.607688342319888	-3.19196263427329	2.97657458304861	0.0599084846460697	0.678157547482671	55	15.8580015026296	10.5884770465324	2.59146076592846	-0.992795488145213	0.890035247926915	19	21126	3.96806912096168	3.68694585593698	4.00011513659797	175.747818362658	0.0330104842905068	0.294233432144755	8.28571428571429	4067.14285714286	0.763926156488141	2.07010329573447	3	58	26	28.5832118559129	4.00011513659797	148.903450952795	58	345	3313	1311.5	566	-2.67645146926311	0.929292115954176
I10S02	I10S02C04	I10	5.741099	7.419096	13.08640855	7.68823329999998	24.7849994460121	31.9749992853031	28.3550114673697	0.917718280776356	27.4923719696671	29.2318283461235	28.4451067775826	0.607688342319888	-3.19196263427329	2.97657458304861	0.0599084846460697	0.678157547482671	55	15.8580015026296	10.5884770465324	2.59146076592846	-0.992795488145213	0.890035247926915	19	21126	3.96806912096168	3.68694585593698	4.00011513659797	175.747818362658	0.0330104842905068	0.294233432144755	8.28571428571429	4067.14285714286	0.763926156488141	2.07010329573447	3	58	26	28.5832118559129	4.00011513659797	148.903450952795	58	345	3313	1311.5	566	-2.67645146926311	0.929292115954176
I10S02	I10S02C05	I10	6.263676	8.566574	13.08640855	7.68823329999998	24.7849994460121	31.9749992853031	28.3550114673697	0.917718280776356	27.4923719696671	29.2318283461235	28.4451067775826	0.607688342319888	-3.19196263427329	2.97657458304861	0.0599084846460697	0.678157547482671	55	15.8580015026296	10.5884770465324	2.59146076592846	-0.992795488145213	0.890035247926915	19	21126	3.96806912096168	3.68694585593698	4.00011513659797	175.747818362658	0.0330104842905068	0.294233432144755	8.28571428571429	4067.14285714286	0.763926156488141	2.07010329573447	3	58	26	28.5832118559129	4.00011513659797	148.903450952795	58	345	3313	1311.5	566	-2.67645146926311	0.929292115954176
I10S02	I10S02C06	I10	5.248039	9.959888	13.08640855	7.68823329999998	24.7849994460121	31.9749992853031	28.3550114673697	0.917718280776356	27.4923719696671	29.2318283461235	28.4451067775826	0.607688342319888	-3.19196263427329	2.97657458304861	0.0599084846460697	0.678157547482671	55	15.8580015026296	10.5884770465324	2.59146076592846	-0.992795488145213	0.890035247926915	19	21126	3.96806912096168	3.68694585593698	4.00011513659797	175.747818362658	0.0330104842905068	0.294233432144755	8.28571428571429	4067.14285714286	0.763926156488141	2.07010329573447	3	58	26	28.5832118559129	4.00011513659797	148.903450952795	58	345	3313	1311.5	566	-2.67645146926311	0.929292115954176
I10S02	I10S02C07	I10	5.931078	9.926605	13.08640855	7.68823329999998	24.7849994460121	31.9749992853031	28.3550114673697	0.917718280776356	27.4923719696671	29.2318283461235	28.4451067775826	0.607688342319888	-3.19196263427329	2.97657458304861	0.0599084846460697	0.678157547482671	55	15.8580015026296	10.5884770465324	2.59146076592846	-0.992795488145213	0.890035247926915	19	21126	3.96806912096168	3.68694585593698	4.00011513659797	175.747818362658	0.0330104842905068	0.294233432144755	8.28571428571429	4067.14285714286	0.763926156488141	2.07010329573447	3	58	26	28.5832118559129	4.00011513659797	148.903450952795	58	345	3313	1311.5	566	-2.67645146926311	0.929292115954176
I10S02	I10S02C08	I10	6.499325	8.635296	13.08640855	7.68823329999998	24.7849994460121	31.9749992853031	28.3550114673697	0.917718280776356	27.4923719696671	29.2318283461235	28.4451067775826	0.607688342319888	-3.19196263427329	2.97657458304861	0.0599084846460697	0.678157547482671	55	15.8580015026296	10.5884770465324	2.59146076592846	-0.992795488145213	0.890035247926915	19	21126	3.96806912096168	3.68694585593698	4.00011513659797	175.747818362658	0.0330104842905068	0.294233432144755	8.28571428571429	4067.14285714286	0.763926156488141	2.07010329573447	3	58	26	28.5832118559129	4.00011513659797	148.903450952795	58	345	3313	1311.5	566	-2.67645146926311	0.929292115954176
I10S02	I10S02C09	I10	5.785548	8.735999	13.08640855	7.68823329999998	24.7849994460121	31.9749992853031	28.3550114673697	0.917718280776356	27.4923719696671	29.2318283461235	28.4451067775826	0.607688342319888	-3.19196263427329	2.97657458304861	0.0599084846460697	0.678157547482671	55	15.8580015026296	10.5884770465324	2.59146076592846	-0.992795488145213	0.890035247926915	19	21126	3.96806912096168	3.68694585593698	4.00011513659797	175.747818362658	0.0330104842905068	0.294233432144755	8.28571428571429	4067.14285714286	0.763926156488141	2.07010329573447	3	58	26	28.5832118559129	4.00011513659797	148.903450952795	58	345	3313	1311.5	566	-2.67645146926311	0.929292115954176
I10S02	I10S02C10	I10	7.113918	11.15647	13.08640855	7.68823329999998	24.7849994460121	31.9749992853031	28.3550114673697	0.917718280776356	27.4923719696671	29.2318283461235	28.4451067775826	0.607688342319888	-3.19196263427329	2.97657458304861	0.0599084846460697	0.678157547482671	55	15.8580015026296	10.5884770465324	2.59146076592846	-0.992795488145213	0.890035247926915	19	21126	3.96806912096168	3.68694585593698	4.00011513659797	175.747818362658	0.0330104842905068	0.294233432144755	8.28571428571429	4067.14285714286	0.763926156488141	2.07010329573447	3	58	26	28.5832118559129	4.00011513659797	148.903450952795	58	345	3313	1311.5	566	-2.67645146926311	0.929292115954176
I10S03	I10S03C02	I10	6.28179	13.099834	13.22908843	7.57703329999998	25.4949994301423	32.0649992832914	28.6798277230235	0.895467252196657	27.7848439391868	29.5330292179088	28.7963434699278	0.619899937088355	-2.89737762813283	2.75539063265077	0.0561118175150398	0.639658468317089	46	12.8088262910798	11.3791083528277	2.41621159927939	-0.923159976810488	0.857435301223659	11	16368	3.07380281690141	2.86019061656123	4.54583554177307	204.946368965296	0.0384875810263466	0.363040893371535	9.42857142857143	3702.14285714286	0.695238095238096	2.29754983311395	5	66	35.5	43.1335136523794	4.54583554177307	199.434667378218	66	579	2903	1751.33333333333	579	-2.19406805646436	1.03656022059482
I10S03	I10S03C04	I10	5.729296	17.732567	13.22908843	7.57703329999998	25.4949994301423	32.0649992832914	28.6798277230235	0.895467252196657	27.7848439391868	29.5330292179088	28.7963434699278	0.619899937088355	-2.89737762813283	2.75539063265077	0.0561118175150398	0.639658468317089	46	12.8088262910798	11.3791083528277	2.41621159927939	-0.923159976810488	0.857435301223659	11	16368	3.07380281690141	2.86019061656123	4.54583554177307	204.946368965296	0.0384875810263466	0.363040893371535	9.42857142857143	3702.14285714286	0.695238095238096	2.29754983311395	5	66	35.5	43.1335136523794	4.54583554177307	199.434667378218	66	579	2903	1751.33333333333	579	-2.19406805646436	1.03656022059482
I10S03	I10S03C05	I10	5.128497	15.25711	13.22908843	7.57703329999998	25.4949994301423	32.0649992832914	28.6798277230235	0.895467252196657	27.7848439391868	29.5330292179088	28.7963434699278	0.619899937088355	-2.89737762813283	2.75539063265077	0.0561118175150398	0.639658468317089	46	12.8088262910798	11.3791083528277	2.41621159927939	-0.923159976810488	0.857435301223659	11	16368	3.07380281690141	2.86019061656123	4.54583554177307	204.946368965296	0.0384875810263466	0.363040893371535	9.42857142857143	3702.14285714286	0.695238095238096	2.29754983311395	5	66	35.5	43.1335136523794	4.54583554177307	199.434667378218	66	579	2903	1751.33333333333	579	-2.19406805646436	1.03656022059482
I10S03	I10S03C07	I10	4.988643	8.812426	13.22908843	7.57703329999998	25.4949994301423	32.0649992832914	28.6798277230235	0.895467252196657	27.7848439391868	29.5330292179088	28.7963434699278	0.619899937088355	-2.89737762813283	2.75539063265077	0.0561118175150398	0.639658468317089	46	12.8088262910798	11.3791083528277	2.41621159927939	-0.923159976810488	0.857435301223659	11	16368	3.07380281690141	2.86019061656123	4.54583554177307	204.946368965296	0.0384875810263466	0.363040893371535	9.42857142857143	3702.14285714286	0.695238095238096	2.29754983311395	5	66	35.5	43.1335136523794	4.54583554177307	199.434667378218	66	579	2903	1751.33333333333	579	-2.19406805646436	1.03656022059482
I10S03	I10S03C08	I10	4.487433	9.670187	13.22908843	7.57703329999998	25.4949994301423	32.0649992832914	28.6798277230235	0.895467252196657	27.7848439391868	29.5330292179088	28.7963434699278	0.619899937088355	-2.89737762813283	2.75539063265077	0.0561118175150398	0.639658468317089	46	12.8088262910798	11.3791083528277	2.41621159927939	-0.923159976810488	0.857435301223659	11	16368	3.07380281690141	2.86019061656123	4.54583554177307	204.946368965296	0.0384875810263466	0.363040893371535	9.42857142857143	3702.14285714286	0.695238095238096	2.29754983311395	5	66	35.5	43.1335136523794	4.54583554177307	199.434667378218	66	579	2903	1751.33333333333	579	-2.19406805646436	1.03656022059482
I10S03	I10S03C10	I10	5.349936	7.058774	13.22908843	7.57703329999998	25.4949994301423	32.0649992832914	28.6798277230235	0.895467252196657	27.7848439391868	29.5330292179088	28.7963434699278	0.619899937088355	-2.89737762813283	2.75539063265077	0.0561118175150398	0.639658468317089	46	12.8088262910798	11.3791083528277	2.41621159927939	-0.923159976810488	0.857435301223659	11	16368	3.07380281690141	2.86019061656123	4.54583554177307	204.946368965296	0.0384875810263466	0.363040893371535	9.42857142857143	3702.14285714286	0.695238095238096	2.29754983311395	5	66	35.5	43.1335136523794	4.54583554177307	199.434667378218	66	579	2903	1751.33333333333	579	-2.19406805646436	1.03656022059482
I11S01	I11S01C01	I11	5.480251	12.912658	12.8478551	0.944072699999992	26.1649994151667	32.2999992780387	28.7371954634684	1.03790670771011	27.7747123949338	29.7501729745029	28.8323888612448	0.657124055899474	-2.36818414245197	2.79362598836215	0.0503285095939572	0.823587405203365	77	26.2244057645518	18.8762246360926	2.0573863176502	-1.47675370584948	0.970179689631052	20	11859	2.21953958450309	4.66121992448956	1.50714050434618	44.2611151723032	0.00828394444549939	0.10430590858733	4.85714285714286	1772.85714285714	0.331809309911499	1.20491529254175	34	34	34	0	1.50714050434618	44.2611151723032	34	1759	3550	2654.5	3550	-1.20099997315556	1.39985986621681
I11S01	I11S01C02	I11	5.92372	7.268017	12.8478551	0.944072699999992	26.1649994151667	32.2999992780387	28.7371954634684	1.03790670771011	27.7747123949338	29.7501729745029	28.8323888612448	0.657124055899474	-2.36818414245197	2.79362598836215	0.0503285095939572	0.823587405203365	77	26.2244057645518	18.8762246360926	2.0573863176502	-1.47675370584948	0.970179689631052	20	11859	2.21953958450309	4.66121992448956	1.50714050434618	44.2611151723032	0.00828394444549939	0.10430590858733	4.85714285714286	1772.85714285714	0.331809309911499	1.20491529254175	34	34	34	0	1.50714050434618	44.2611151723032	34	1759	3550	2654.5	3550	-1.20099997315556	1.39985986621681
I11S01	I11S01C03	I11	6.580392	7.17288	12.8478551	0.944072699999992	26.1649994151667	32.2999992780387	28.7371954634684	1.03790670771011	27.7747123949338	29.7501729745029	28.8323888612448	0.657124055899474	-2.36818414245197	2.79362598836215	0.0503285095939572	0.823587405203365	77	26.2244057645518	18.8762246360926	2.0573863176502	-1.47675370584948	0.970179689631052	20	11859	2.21953958450309	4.66121992448956	1.50714050434618	44.2611151723032	0.00828394444549939	0.10430590858733	4.85714285714286	1772.85714285714	0.331809309911499	1.20491529254175	34	34	34	0	1.50714050434618	44.2611151723032	34	1759	3550	2654.5	3550	-1.20099997315556	1.39985986621681
I11S01	I11S01C04	I11	8.643092	8.058411	12.8478551	0.944072699999992	26.1649994151667	32.2999992780387	28.7371954634684	1.03790670771011	27.7747123949338	29.7501729745029	28.8323888612448	0.657124055899474	-2.36818414245197	2.79362598836215	0.0503285095939572	0.823587405203365	77	26.2244057645518	18.8762246360926	2.0573863176502	-1.47675370584948	0.970179689631052	20	11859	2.21953958450309	4.66121992448956	1.50714050434618	44.2611151723032	0.00828394444549939	0.10430590858733	4.85714285714286	1772.85714285714	0.331809309911499	1.20491529254175	34	34	34	0	1.50714050434618	44.2611151723032	34	1759	3550	2654.5	3550	-1.20099997315556	1.39985986621681
I11S01	I11S01C05	I11	6.795584	6.511104	12.8478551	0.944072699999992	26.1649994151667	32.2999992780387	28.7371954634684	1.03790670771011	27.7747123949338	29.7501729745029	28.8323888612448	0.657124055899474	-2.36818414245197	2.79362598836215	0.0503285095939572	0.823587405203365	77	26.2244057645518	18.8762246360926	2.0573863176502	-1.47675370584948	0.970179689631052	20	11859	2.21953958450309	4.66121992448956	1.50714050434618	44.2611151723032	0.00828394444549939	0.10430590858733	4.85714285714286	1772.85714285714	0.331809309911499	1.20491529254175	34	34	34	0	1.50714050434618	44.2611151723032	34	1759	3550	2654.5	3550	-1.20099997315556	1.39985986621681
I11S01	I11S01C06	I11	5.024676	10.183078	12.8478551	0.944072699999992	26.1649994151667	32.2999992780387	28.7371954634684	1.03790670771011	27.7747123949338	29.7501729745029	28.8323888612448	0.657124055899474	-2.36818414245197	2.79362598836215	0.0503285095939572	0.823587405203365	77	26.2244057645518	18.8762246360926	2.0573863176502	-1.47675370584948	0.970179689631052	20	11859	2.21953958450309	4.66121992448956	1.50714050434618	44.2611151723032	0.00828394444549939	0.10430590858733	4.85714285714286	1772.85714285714	0.331809309911499	1.20491529254175	34	34	34	0	1.50714050434618	44.2611151723032	34	1759	3550	2654.5	3550	-1.20099997315556	1.39985986621681
I11S01	I11S01C07	I11	6.205732	7.864516	12.8478551	0.944072699999992	26.1649994151667	32.2999992780387	28.7371954634684	1.03790670771011	27.7747123949338	29.7501729745029	28.8323888612448	0.657124055899474	-2.36818414245197	2.79362598836215	0.0503285095939572	0.823587405203365	77	26.2244057645518	18.8762246360926	2.0573863176502	-1.47675370584948	0.970179689631052	20	11859	2.21953958450309	4.66121992448956	1.50714050434618	44.2611151723032	0.00828394444549939	0.10430590858733	4.85714285714286	1772.85714285714	0.331809309911499	1.20491529254175	34	34	34	0	1.50714050434618	44.2611151723032	34	1759	3550	2654.5	3550	-1.20099997315556	1.39985986621681
I11S01	I11S01C08	I11	7.019133	6.673014	12.8478551	0.944072699999992	26.1649994151667	32.2999992780387	28.7371954634684	1.03790670771011	27.7747123949338	29.7501729745029	28.8323888612448	0.657124055899474	-2.36818414245197	2.79362598836215	0.0503285095939572	0.823587405203365	77	26.2244057645518	18.8762246360926	2.0573863176502	-1.47675370584948	0.970179689631052	20	11859	2.21953958450309	4.66121992448956	1.50714050434618	44.2611151723032	0.00828394444549939	0.10430590858733	4.85714285714286	1772.85714285714	0.331809309911499	1.20491529254175	34	34	34	0	1.50714050434618	44.2611151723032	34	1759	3550	2654.5	3550	-1.20099997315556	1.39985986621681
I11S01	I11S01C09	I11	5.373039	6.093172	12.8478551	0.944072699999992	26.1649994151667	32.2999992780387	28.7371954634684	1.03790670771011	27.7747123949338	29.7501729745029	28.8323888612448	0.657124055899474	-2.36818414245197	2.79362598836215	0.0503285095939572	0.823587405203365	77	26.2244057645518	18.8762246360926	2.0573863176502	-1.47675370584948	0.970179689631052	20	11859	2.21953958450309	4.66121992448956	1.50714050434618	44.2611151723032	0.00828394444549939	0.10430590858733	4.85714285714286	1772.85714285714	0.331809309911499	1.20491529254175	34	34	34	0	1.50714050434618	44.2611151723032	34	1759	3550	2654.5	3550	-1.20099997315556	1.39985986621681
I11S01	I11S01C10	I11	4.518851	13.125018	12.8478551	0.944072699999992	26.1649994151667	32.2999992780387	28.7371954634684	1.03790670771011	27.7747123949338	29.7501729745029	28.8323888612448	0.657124055899474	-2.36818414245197	2.79362598836215	0.0503285095939572	0.823587405203365	77	26.2244057645518	18.8762246360926	2.0573863176502	-1.47675370584948	0.970179689631052	20	11859	2.21953958450309	4.66121992448956	1.50714050434618	44.2611151723032	0.00828394444549939	0.10430590858733	4.85714285714286	1772.85714285714	0.331809309911499	1.20491529254175	34	34	34	0	1.50714050434618	44.2611151723032	34	1759	3550	2654.5	3550	-1.20099997315556	1.39985986621681
I11S02	I11S02C01	I11	5.160744	12.804578	12.8235051	1.05800834999999	25.8249994227663	31.8574992879294	28.5190476696243	1.01450900464993	27.6139232420569	29.4149398573696	28.5977577731862	0.634577784280861	-2.46001732521352	3.6678858423473	0.0597114040843448	0.774116008362561	72	17.445088868101	13.890047092444	1.78041662687125	-1.569663571312	0.917443111052844	4	4818	0.901403180542563	1.3071543889626	0	0	0	0	0	0	0	0	0	0	0	0	0	0	0	5345	5345	5345	5345	-1.71759996160865	0.964819705371211
I11S02	I11S02C02	I11	5.278067	7.186113	12.8235051	1.05800834999999	25.8249994227663	31.8574992879294	28.5190476696243	1.01450900464993	27.6139232420569	29.4149398573696	28.5977577731862	0.634577784280861	-2.46001732521352	3.6678858423473	0.0597114040843448	0.774116008362561	72	17.445088868101	13.890047092444	1.78041662687125	-1.569663571312	0.917443111052844	4	4818	0.901403180542563	1.3071543889626	0	0	0	0	0	0	0	0	0	0	0	0	0	0	0	5345	5345	5345	5345	-1.71759996160865	0.964819705371211
I11S02	I11S02C03	I11	5.065493	6.365225	12.8235051	1.05800834999999	25.8249994227663	31.8574992879294	28.5190476696243	1.01450900464993	27.6139232420569	29.4149398573696	28.5977577731862	0.634577784280861	-2.46001732521352	3.6678858423473	0.0597114040843448	0.774116008362561	72	17.445088868101	13.890047092444	1.78041662687125	-1.569663571312	0.917443111052844	4	4818	0.901403180542563	1.3071543889626	0	0	0	0	0	0	0	0	0	0	0	0	0	0	0	5345	5345	5345	5345	-1.71759996160865	0.964819705371211
I11S02	I11S02C04	I11	4.598656	6.106038	12.8235051	1.05800834999999	25.8249994227663	31.8574992879294	28.5190476696243	1.01450900464993	27.6139232420569	29.4149398573696	28.5977577731862	0.634577784280861	-2.46001732521352	3.6678858423473	0.0597114040843448	0.774116008362561	72	17.445088868101	13.890047092444	1.78041662687125	-1.569663571312	0.917443111052844	4	4818	0.901403180542563	1.3071543889626	0	0	0	0	0	0	0	0	0	0	0	0	0	0	0	5345	5345	5345	5345	-1.71759996160865	0.964819705371211
I11S02	I11S02C05	I11	4.022063	5.179421	12.8235051	1.05800834999999	25.8249994227663	31.8574992879294	28.5190476696243	1.01450900464993	27.6139232420569	29.4149398573696	28.5977577731862	0.634577784280861	-2.46001732521352	3.6678858423473	0.0597114040843448	0.774116008362561	72	17.445088868101	13.890047092444	1.78041662687125	-1.569663571312	0.917443111052844	4	4818	0.901403180542563	1.3071543889626	0	0	0	0	0	0	0	0	0	0	0	0	0	0	0	5345	5345	5345	5345	-1.71759996160865	0.964819705371211
I11S02	I11S02C06	I11	6.066734	11.556559	12.8235051	1.05800834999999	25.8249994227663	31.8574992879294	28.5190476696243	1.01450900464993	27.6139232420569	29.4149398573696	28.5977577731862	0.634577784280861	-2.46001732521352	3.6678858423473	0.0597114040843448	0.774116008362561	72	17.445088868101	13.890047092444	1.78041662687125	-1.569663571312	0.917443111052844	4	4818	0.901403180542563	1.3071543889626	0	0	0	0	0	0	0	0	0	0	0	0	0	0	0	5345	5345	5345	5345	-1.71759996160865	0.964819705371211
I11S02	I11S02C07	I11	4.044054	6.384276	12.8235051	1.05800834999999	25.8249994227663	31.8574992879294	28.5190476696243	1.01450900464993	27.6139232420569	29.4149398573696	28.5977577731862	0.634577784280861	-2.46001732521352	3.6678858423473	0.0597114040843448	0.774116008362561	72	17.445088868101	13.890047092444	1.78041662687125	-1.569663571312	0.917443111052844	4	4818	0.901403180542563	1.3071543889626	0	0	0	0	0	0	0	0	0	0	0	0	0	0	0	5345	5345	5345	5345	-1.71759996160865	0.964819705371211
I11S02	I11S02C08	I11	4.763064	7.015915	12.8235051	1.05800834999999	25.8249994227663	31.8574992879294	28.5190476696243	1.01450900464993	27.6139232420569	29.4149398573696	28.5977577731862	0.634577784280861	-2.46001732521352	3.6678858423473	0.0597114040843448	0.774116008362561	72	17.445088868101	13.890047092444	1.78041662687125	-1.569663571312	0.917443111052844	4	4818	0.901403180542563	1.3071543889626	0	0	0	0	0	0	0	0	0	0	0	0	0	0	0	5345	5345	5345	5345	-1.71759996160865	0.964819705371211
I11S02	I11S02C09	I11	4.75801	7.681621	12.8235051	1.05800834999999	25.8249994227663	31.8574992879294	28.5190476696243	1.01450900464993	27.6139232420569	29.4149398573696	28.5977577731862	0.634577784280861	-2.46001732521352	3.6678858423473	0.0597114040843448	0.774116008362561	72	17.445088868101	13.890047092444	1.78041662687125	-1.569663571312	0.917443111052844	4	4818	0.901403180542563	1.3071543889626	0	0	0	0	0	0	0	0	0	0	0	0	0	0	0	5345	5345	5345	5345	-1.71759996160865	0.964819705371211
I11S02	I11S02C10	I11	4.789319	7.292566	12.8235051	1.05800834999999	25.8249994227663	31.8574992879294	28.5190476696243	1.01450900464993	27.6139232420569	29.4149398573696	28.5977577731862	0.634577784280861	-2.46001732521352	3.6678858423473	0.0597114040843448	0.774116008362561	72	17.445088868101	13.890047092444	1.78041662687125	-1.569663571312	0.917443111052844	4	4818	0.901403180542563	1.3071543889626	0	0	0	0	0	0	0	0	0	0	0	0	0	0	0	5345	5345	5345	5345	-1.71759996160865	0.964819705371211
I11S03	I11S03C01	I11	4.794979	9.003428	13.0421051	1.41324164999997	24.6199994497001	32.4199992753565	28.5124031911045	0.989511913122016	27.6342014412024	29.5278538471724	28.6192459797469	0.672019650757026	-3.364884392955	3.08413443448746	0.036746357855919	0.709533364365371	38	12.8269734380845	7.81039280797212	2.79347932693567	-1.12371417497177	0.950127058282574	12	12116	2.26636737747849	2.77657894147382	2.79571140032744	147.821282462288	0.0276508197647377	0.233044741619709	6	4067.14285714285	0.760782427449092	1.87937501267425	36	42	39	4.24264068711928	2.79571140032744	75.3978232777073	36	335	4313	1756	620	-2.88586531679333	0.996941006955634
I11S03	I11S03C02	I11	4.787672	9.467746	13.0421051	1.41324164999997	24.6199994497001	32.4199992753565	28.5124031911045	0.989511913122016	27.6342014412024	29.5278538471724	28.6192459797469	0.672019650757026	-3.364884392955	3.08413443448746	0.036746357855919	0.709533364365371	38	12.8269734380845	7.81039280797212	2.79347932693567	-1.12371417497177	0.950127058282574	12	12116	2.26636737747849	2.77657894147382	2.79571140032744	147.821282462288	0.0276508197647377	0.233044741619709	6	4067.14285714285	0.760782427449092	1.87937501267425	36	42	39	4.24264068711928	2.79571140032744	75.3978232777073	36	335	4313	1756	620	-2.88586531679333	0.996941006955634
I11S03	I11S03C03	I11	5.228717	11.037408	13.0421051	1.41324164999997	24.6199994497001	32.4199992753565	28.5124031911045	0.989511913122016	27.6342014412024	29.5278538471724	28.6192459797469	0.672019650757026	-3.364884392955	3.08413443448746	0.036746357855919	0.709533364365371	38	12.8269734380845	7.81039280797212	2.79347932693567	-1.12371417497177	0.950127058282574	12	12116	2.26636737747849	2.77657894147382	2.79571140032744	147.821282462288	0.0276508197647377	0.233044741619709	6	4067.14285714285	0.760782427449092	1.87937501267425	36	42	39	4.24264068711928	2.79571140032744	75.3978232777073	36	335	4313	1756	620	-2.88586531679333	0.996941006955634
I11S03	I11S03C04	I11	4.831982	6.538485	13.0421051	1.41324164999997	24.6199994497001	32.4199992753565	28.5124031911045	0.989511913122016	27.6342014412024	29.5278538471724	28.6192459797469	0.672019650757026	-3.364884392955	3.08413443448746	0.036746357855919	0.709533364365371	38	12.8269734380845	7.81039280797212	2.79347932693567	-1.12371417497177	0.950127058282574	12	12116	2.26636737747849	2.77657894147382	2.79571140032744	147.821282462288	0.0276508197647377	0.233044741619709	6	4067.14285714285	0.760782427449092	1.87937501267425	36	42	39	4.24264068711928	2.79571140032744	75.3978232777073	36	335	4313	1756	620	-2.88586531679333	0.996941006955634
I11S03	I11S03C05	I11	4.475193	8.392813	13.0421051	1.41324164999997	24.6199994497001	32.4199992753565	28.5124031911045	0.989511913122016	27.6342014412024	29.5278538471724	28.6192459797469	0.672019650757026	-3.364884392955	3.08413443448746	0.036746357855919	0.709533364365371	38	12.8269734380845	7.81039280797212	2.79347932693567	-1.12371417497177	0.950127058282574	12	12116	2.26636737747849	2.77657894147382	2.79571140032744	147.821282462288	0.0276508197647377	0.233044741619709	6	4067.14285714285	0.760782427449092	1.87937501267425	36	42	39	4.24264068711928	2.79571140032744	75.3978232777073	36	335	4313	1756	620	-2.88586531679333	0.996941006955634
I11S03	I11S03C06	I11	3.559973	5.235686	13.0421051	1.41324164999997	24.6199994497001	32.4199992753565	28.5124031911045	0.989511913122016	27.6342014412024	29.5278538471724	28.6192459797469	0.672019650757026	-3.364884392955	3.08413443448746	0.036746357855919	0.709533364365371	38	12.8269734380845	7.81039280797212	2.79347932693567	-1.12371417497177	0.950127058282574	12	12116	2.26636737747849	2.77657894147382	2.79571140032744	147.821282462288	0.0276508197647377	0.233044741619709	6	4067.14285714285	0.760782427449092	1.87937501267425	36	42	39	4.24264068711928	2.79571140032744	75.3978232777073	36	335	4313	1756	620	-2.88586531679333	0.996941006955634
I11S03	I11S03C07	I11	5.507144	6.588844	13.0421051	1.41324164999997	24.6199994497001	32.4199992753565	28.5124031911045	0.989511913122016	27.6342014412024	29.5278538471724	28.6192459797469	0.672019650757026	-3.364884392955	3.08413443448746	0.036746357855919	0.709533364365371	38	12.8269734380845	7.81039280797212	2.79347932693567	-1.12371417497177	0.950127058282574	12	12116	2.26636737747849	2.77657894147382	2.79571140032744	147.821282462288	0.0276508197647377	0.233044741619709	6	4067.14285714285	0.760782427449092	1.87937501267425	36	42	39	4.24264068711928	2.79571140032744	75.3978232777073	36	335	4313	1756	620	-2.88586531679333	0.996941006955634
I11S03	I11S03C08	I11	4.959401	9.00472	13.0421051	1.41324164999997	24.6199994497001	32.4199992753565	28.5124031911045	0.989511913122016	27.6342014412024	29.5278538471724	28.6192459797469	0.672019650757026	-3.364884392955	3.08413443448746	0.036746357855919	0.709533364365371	38	12.8269734380845	7.81039280797212	2.79347932693567	-1.12371417497177	0.950127058282574	12	12116	2.26636737747849	2.77657894147382	2.79571140032744	147.821282462288	0.0276508197647377	0.233044741619709	6	4067.14285714285	0.760782427449092	1.87937501267425	36	42	39	4.24264068711928	2.79571140032744	75.3978232777073	36	335	4313	1756	620	-2.88586531679333	0.996941006955634
I11S03	I11S03C09	I11	5.308823	7.081372	13.0421051	1.41324164999997	24.6199994497001	32.4199992753565	28.5124031911045	0.989511913122016	27.6342014412024	29.5278538471724	28.6192459797469	0.672019650757026	-3.364884392955	3.08413443448746	0.036746357855919	0.709533364365371	38	12.8269734380845	7.81039280797212	2.79347932693567	-1.12371417497177	0.950127058282574	12	12116	2.26636737747849	2.77657894147382	2.79571140032744	147.821282462288	0.0276508197647377	0.233044741619709	6	4067.14285714285	0.760782427449092	1.87937501267425	36	42	39	4.24264068711928	2.79571140032744	75.3978232777073	36	335	4313	1756	620	-2.88586531679333	0.996941006955634
I11S03	I11S03C10	I11	4.857588	7.736101	13.0421051	1.41324164999997	24.6199994497001	32.4199992753565	28.5124031911045	0.989511913122016	27.6342014412024	29.5278538471724	28.6192459797469	0.672019650757026	-3.364884392955	3.08413443448746	0.036746357855919	0.709533364365371	38	12.8269734380845	7.81039280797212	2.79347932693567	-1.12371417497177	0.950127058282574	12	12116	2.26636737747849	2.77657894147382	2.79571140032744	147.821282462288	0.0276508197647377	0.233044741619709	6	4067.14285714285	0.760782427449092	1.87937501267425	36	42	39	4.24264068711928	2.79571140032744	75.3978232777073	36	335	4313	1756	620	-2.88586531679333	0.996941006955634
I12S01	I12S01C01	I12	4.811272	10.405037	18.565721767	358.2372	26.3699994105846	31.9844437295364	29.2907665242284	0.707162816525882	28.8491000354139	29.750595710293	29.3892332404911	0.282675812794816	-3.26061901846007	2.45171055227505	0.0241878532682184	0.647534893069421	31	11.1921927530818	8.69931997721425	2.12336290375972	-0.527754480367449	0.675943717860657	16	22829	4.26391483003362	4.08877958598151	4.4681421237185	387.935699962926	0.0724571722007706	0.436846464522954	12	8149.2857142857	1.5220929612039	3.06023687492275	3	84	21.25	26.3696253833296	2.19110230462594	25.5940558706431	14	5	2791	648	640	-2.43179976860838	0.531527166216286
I12S02	I12S02C01	I12	4.963978	10.226751	18.631421767	358.1577667	26.3299994114786	32.7099992688745	29.3101510927579	0.698723605436035	28.9167621425848	29.7748604447781	29.4066337808387	0.278356859497003	-2.81289180183563	3.20316263530786	0.021968303646332	0.642745367789222	37	12.1161531279178	8.87683701996245	2.81901001875227	-0.556347063349689	0.691479937464391	20	23221	4.33632119514472	3.87441261716448	3.924329569142	430.388079730256	0.080371256719002	0.467664669952623	13.8571428571429	7952.85714285715	1.48512738428705	3.70116187363413	13	97	42.75	38.265519727295	2.9522699945835	44.914487342247	19	8	2835	1296	617	-2.47543793954268	0.529204835751247
I12S02	I12S02C06	I12	5.034158	11.565549	18.631421767	358.1577667	26.3299994114786	32.7099992688745	29.3101510927579	0.698723605436035	28.9167621425848	29.7748604447781	29.4066337808387	0.278356859497003	-2.81289180183563	3.20316263530786	0.021968303646332	0.642745367789222	37	12.1161531279178	8.87683701996245	2.81901001875227	-0.556347063349689	0.691479937464391	20	23221	4.33632119514472	3.87441261716448	3.924329569142	430.388079730256	0.080371256719002	0.467664669952623	13.8571428571429	7952.85714285715	1.48512738428705	3.70116187363413	13	97	42.75	38.265519727295	2.9522699945835	44.914487342247	19	8	2835	1296	617	-2.47543793954268	0.529204835751247
I12S02	I12S02C10	I12	5.557596	10.621605	18.631421767	358.1577667	26.3299994114786	32.7099992688745	29.3101510927579	0.698723605436035	28.9167621425848	29.7748604447781	29.4066337808387	0.278356859497003	-2.81289180183563	3.20316263530786	0.021968303646332	0.642745367789222	37	12.1161531279178	8.87683701996245	2.81901001875227	-0.556347063349689	0.691479937464391	20	23221	4.33632119514472	3.87441261716448	3.924329569142	430.388079730256	0.080371256719002	0.467664669952623	13.8571428571429	7952.85714285715	1.48512738428705	3.70116187363413	13	97	42.75	38.265519727295	2.9522699945835	44.914487342247	19	8	2835	1296	617	-2.47543793954268	0.529204835751247
I12S03	I12S03C01	I12	5.206906	12.757591	18.721071767	358.2295667	26.0099994186312	32.9924992625602	29.3056797034617	0.712579500254676	28.8991097466959	29.7344737142328	29.3932153746249	0.26906274939548	-3.55266508433898	3.512642752621	0.0262292160932026	0.662118320869563	52	13.9492063492063	11.9714061656173	3.11454962981258	-0.541618804554488	0.691759475728108	18	27456	5.12717086834734	4.27435989695526	5.32062226873063	479.029999758345	0.0894547151742941	0.585835608405616	15.7142857142857	7113.99999999998	1.32847805788982	3.75713924930205	2	108	25.1666666666667	40.9361291119064	1.88534865743169	22.4577868679502	14	19	2838	867.333333333333	245	-2.78542759683676	0.540903812725133
I12S03	I12S03C06	I12	5.617465	16.356825	18.721071767	358.2295667	26.0099994186312	32.9924992625602	29.3056797034617	0.712579500254676	28.8991097466959	29.7344737142328	29.3932153746249	0.26906274939548	-3.55266508433898	3.512642752621	0.0262292160932026	0.662118320869563	52	13.9492063492063	11.9714061656173	3.11454962981258	-0.541618804554488	0.691759475728108	18	27456	5.12717086834734	4.27435989695526	5.32062226873063	479.029999758345	0.0894547151742941	0.585835608405616	15.7142857142857	7113.99999999998	1.32847805788982	3.75713924930205	2	108	25.1666666666667	40.9361291119064	1.88534865743169	22.4577868679502	14	19	2838	867.333333333333	245	-2.78542759683676	0.540903812725133
I12S03	I12S03C10	I12	5.001134	8.056993	18.721071767	358.2295667	26.0099994186312	32.9924992625602	29.3056797034617	0.712579500254676	28.8991097466959	29.7344737142328	29.3932153746249	0.26906274939548	-3.55266508433898	3.512642752621	0.0262292160932026	0.662118320869563	52	13.9492063492063	11.9714061656173	3.11454962981258	-0.541618804554488	0.691759475728108	18	27456	5.12717086834734	4.27435989695526	5.32062226873063	479.029999758345	0.0894547151742941	0.585835608405616	15.7142857142857	7113.99999999998	1.32847805788982	3.75713924930205	2	108	25.1666666666667	40.9361291119064	1.88534865743169	22.4577868679502	14	19	2838	867.333333333333	245	-2.78542759683676	0.540903812725133
I13S01	I13S01C06	I13	4.136535	9.854794	28.942971767	352.0332833	23.9849994638935	32.1024992824532	28.8541222031492	1.14155551130651	28.024250285656	29.4009104396447	28.8848072170702	0.493278975186222	-4.43411289242356	3.21984560980366	0	1.04655478004691	198	61.3422868867749	56.5394640005602	2.59528982971332	-0.593553664564217	1.07862167629899	66	85979	16.0378660697631	17.9068970348199	9.72388752325757	5841.50352172407	1.08962945751242	2.18543076985185	50.2857142857143	71287.4285714285	13.2974125296453	13.4013442974934	1	304	76.8888888888889	91.7149605404053	1.10274429935957	3.19026538037401	3	1	976	209.315789473684	141	-3.69723581919385	1.23142050508835
I13S01	I13S01C10	I13	4.156056	8.744654	28.942971767	352.0332833	23.9849994638935	32.1024992824532	28.8541222031492	1.14155551130651	28.024250285656	29.4009104396447	28.8848072170702	0.493278975186222	-4.43411289242356	3.21984560980366	0	1.04655478004691	198	61.3422868867749	56.5394640005602	2.59528982971332	-0.593553664564217	1.07862167629899	66	85979	16.0378660697631	17.9068970348199	9.72388752325757	5841.50352172407	1.08962945751242	2.18543076985185	50.2857142857143	71287.4285714285	13.2974125296453	13.4013442974934	1	304	76.8888888888889	91.7149605404053	1.10274429935957	3.19026538037401	3	1	976	209.315789473684	141	-3.69723581919385	1.23142050508835
I13S02	I13S02C01	I13	4.048529	7.815021	29.035188433	351.9026833	24.5099994521588	33.0999992601573	28.8603425670314	1.20313912504729	27.9056308912259	29.4509839430422	28.8693657976471	0.535700585432759	-4.57091355191409	4.91183332872818	0.00155292445940181	1.09842131952575	209	69.9127191346513	56.4023623507524	3.50125024032944	-0.66177439673542	1.14988540198666	78	107172	19.9873181648639	19.0237539769845	9.74548138735806	5672.51575719263	1.05791043588076	2.16775872487601	48.7142857142857	66377.8571428569	12.3793094261203	12.3872177811436	1	268	97.9230769230769	85.7908906765568	6.61359701578783	735.028950985718	170	1	996	292.071428571429	517	-3.19346326206222	1.23351190887145
I13S02	I13S02C10	I13	5.078002	8.7202	29.035188433	351.9026833	24.5099994521588	33.0999992601573	28.8603425670314	1.20313912504729	27.9056308912259	29.4509839430422	28.8693657976471	0.535700585432759	-4.57091355191409	4.91183332872818	0.00155292445940181	1.09842131952575	209	69.9127191346513	56.4023623507524	3.50125024032944	-0.66177439673542	1.14988540198666	78	107172	19.9873181648639	19.0237539769845	9.74548138735806	5672.51575719263	1.05791043588076	2.16775872487601	48.7142857142857	66377.8571428569	12.3793094261203	12.3872177811436	1	268	97.9230769230769	85.7908906765568	6.61359701578783	735.028950985718	170	1	996	292.071428571429	517	-3.19346326206222	1.23351190887145
I13S03	I13S03C10	I13	4.964308	9.557446	28.861738433	352.1084	24.6699994485825	33.464999251999	29.2168203920943	1.263330304814	28.1078195896065	29.7328768445915	29.230037495139	0.509857732239751	-3.87713933295798	4.37244313880796	0.00581142940095801	1.17868052722157	185	68.8314376281932	51.3522977995923	3.42268587139767	-0.765548754493648	1.16791065691728	70	103430	19.2858474734291	16.4288548787336	8.48123762450679	2205.78018180422	0.411295950364389	1.25576789361921	27.2857142857143	37434.1428571428	6.98007511787112	8.06168878838445	1	163	38.3684210526316	42.7969502110655	1.81462826001476	24.4990064463065	16	1	1017	231.7	152	-2.93839440794455	1.66837076958056
I14S01	I14S01C06	I14	4.574639	3.500785	34.368138433	330.7574667	25.6699994262308	32.4349992750213	28.9930259280319	0.79157292447674	28.3215721273345	29.4962558159665	29.0666231567451	0.409968497901036	-3.21486961507279	3.03603688061644	0.0246552784134679	0.673592067754613	43	10.5339534883721	9.8126623638154	2.77065163602153	-0.687409047870716	0.746933313624345	17	14760	2.74604651162791	2.71765080202031	6.19251682162608	620.510512267417	0.115443816235799	0.703007132690858	18.8571428571429	3721.71428571428	0.69241196013289	2.45349799066595	1	131	42.75	61.1684831701207	6.19251682162608	531.458272329631	131	1	3200	1040.8	23	-2.51347225223458	0.793466912663639
I14S02	I14S02C01	I14	5.776532	10.142125	34.295571767	331.0093167	25.7399994246662	31.849999288097	28.9441056375477	0.764697292309132	28.2079915713949	29.5050385864824	28.9850430756822	0.416694107730716	-2.54059957720023	2.58246066172494	0.0404305912531143	0.65529760780399	52	12.7860465116279	11.5990415903527	2.16698710527709	-0.762030293251682	0.73166269795422	13	9489	1.76539534883721	2.28436065406867	6.36682424114082	511.866628331865	0.0952310006198819	0.653335838388622	15	2779.28571428571	0.517076411960133	1.89859046607509	30	105	67.5	53.0330085889911	6.36682424114082	456.0065431198	105	28	3223	1746.66666666667	28	-2.31830461671897	0.862677848183112
I15S01	I15S01C02	I15	4.961274	9.150421	40.39758843	323.76355	25.2474994356744	31.704999291338	28.42375564179	0.94951674861361	27.362295992	29.4839796384044	28.5483709695974	0.743253998006318	-2.7979194767428	2.41684687406397	0.0433452178708532	0.613548445231564	41	11.0083612040134	8.66848628527177	2.11828920716846	-1.10580703943052	0.951362171052956	9	12166	2.26049795615013	2.17633629529639	4.35970869549614	299.873475087833	0.0557178511868884	0.411045055701416	9	5735.7142857143	1.06572171789563	2.671172317867	1	63	36.6666666666667	32.0364375880548	1.02258081604967	1.02258081604967	1	4	3759	1318	1195	-2.07023146494426	1.16317214412039
I15S01	I15S01C03	I15	3.86705	6.039154	40.39758843	323.76355	25.2474994356744	31.704999291338	28.42375564179	0.94951674861361	27.362295992	29.4839796384044	28.5483709695974	0.743253998006318	-2.7979194767428	2.41684687406397	0.0433452178708532	0.613548445231564	41	11.0083612040134	8.66848628527177	2.11828920716846	-1.10580703943052	0.951362171052956	9	12166	2.26049795615013	2.17633629529639	4.35970869549614	299.873475087833	0.0557178511868884	0.411045055701416	9	5735.7142857143	1.06572171789563	2.671172317867	1	63	36.6666666666667	32.0364375880548	1.02258081604967	1.02258081604967	1	4	3759	1318	1195	-2.07023146494426	1.16317214412039
I15S01	I15S01C04	I15	4.148474	8.743025	40.39758843	323.76355	25.2474994356744	31.704999291338	28.42375564179	0.94951674861361	27.362295992	29.4839796384044	28.5483709695974	0.743253998006318	-2.7979194767428	2.41684687406397	0.0433452178708532	0.613548445231564	41	11.0083612040134	8.66848628527177	2.11828920716846	-1.10580703943052	0.951362171052956	9	12166	2.26049795615013	2.17633629529639	4.35970869549614	299.873475087833	0.0557178511868884	0.411045055701416	9	5735.7142857143	1.06572171789563	2.671172317867	1	63	36.6666666666667	32.0364375880548	1.02258081604967	1.02258081604967	1	4	3759	1318	1195	-2.07023146494426	1.16317214412039
I15S01	I15S01C05	I15	3.856583	9.443809	40.39758843	323.76355	25.2474994356744	31.704999291338	28.42375564179	0.94951674861361	27.362295992	29.4839796384044	28.5483709695974	0.743253998006318	-2.7979194767428	2.41684687406397	0.0433452178708532	0.613548445231564	41	11.0083612040134	8.66848628527177	2.11828920716846	-1.10580703943052	0.951362171052956	9	12166	2.26049795615013	2.17633629529639	4.35970869549614	299.873475087833	0.0557178511868884	0.411045055701416	9	5735.7142857143	1.06572171789563	2.671172317867	1	63	36.6666666666667	32.0364375880548	1.02258081604967	1.02258081604967	1	4	3759	1318	1195	-2.07023146494426	1.16317214412039
I15S01	I15S01C06	I15	6.3913	9.452096	40.39758843	323.76355	25.2474994356744	31.704999291338	28.42375564179	0.94951674861361	27.362295992	29.4839796384044	28.5483709695974	0.743253998006318	-2.7979194767428	2.41684687406397	0.0433452178708532	0.613548445231564	41	11.0083612040134	8.66848628527177	2.11828920716846	-1.10580703943052	0.951362171052956	9	12166	2.26049795615013	2.17633629529639	4.35970869549614	299.873475087833	0.0557178511868884	0.411045055701416	9	5735.7142857143	1.06572171789563	2.671172317867	1	63	36.6666666666667	32.0364375880548	1.02258081604967	1.02258081604967	1	4	3759	1318	1195	-2.07023146494426	1.16317214412039
I15S01	I15S01C07	I15	5.154665	10.94459	40.39758843	323.76355	25.2474994356744	31.704999291338	28.42375564179	0.94951674861361	27.362295992	29.4839796384044	28.5483709695974	0.743253998006318	-2.7979194767428	2.41684687406397	0.0433452178708532	0.613548445231564	41	11.0083612040134	8.66848628527177	2.11828920716846	-1.10580703943052	0.951362171052956	9	12166	2.26049795615013	2.17633629529639	4.35970869549614	299.873475087833	0.0557178511868884	0.411045055701416	9	5735.7142857143	1.06572171789563	2.671172317867	1	63	36.6666666666667	32.0364375880548	1.02258081604967	1.02258081604967	1	4	3759	1318	1195	-2.07023146494426	1.16317214412039
I15S01	I15S01C08	I15	4.888197	12.907741	40.39758843	323.76355	25.2474994356744	31.704999291338	28.42375564179	0.94951674861361	27.362295992	29.4839796384044	28.5483709695974	0.743253998006318	-2.7979194767428	2.41684687406397	0.0433452178708532	0.613548445231564	41	11.0083612040134	8.66848628527177	2.11828920716846	-1.10580703943052	0.951362171052956	9	12166	2.26049795615013	2.17633629529639	4.35970869549614	299.873475087833	0.0557178511868884	0.411045055701416	9	5735.7142857143	1.06572171789563	2.671172317867	1	63	36.6666666666667	32.0364375880548	1.02258081604967	1.02258081604967	1	4	3759	1318	1195	-2.07023146494426	1.16317214412039
I15S01	I15S01C10	I15	7.815808	6.938522	40.39758843	323.76355	25.2474994356744	31.704999291338	28.42375564179	0.94951674861361	27.362295992	29.4839796384044	28.5483709695974	0.743253998006318	-2.7979194767428	2.41684687406397	0.0433452178708532	0.613548445231564	41	11.0083612040134	8.66848628527177	2.11828920716846	-1.10580703943052	0.951362171052956	9	12166	2.26049795615013	2.17633629529639	4.35970869549614	299.873475087833	0.0557178511868884	0.411045055701416	9	5735.7142857143	1.06572171789563	2.671172317867	1	63	36.6666666666667	32.0364375880548	1.02258081604967	1.02258081604967	1	4	3759	1318	1195	-2.07023146494426	1.16317214412039
I15S02	I15S02C01	I15	6.752177	13.635985	40.5650551	323.7632333	25.2224994362332	32.0599992834032	28.3403440775623	0.930459971660122	27.3041068328412	29.3501695439489	28.4125021506667	0.707007785558989	-2.92068248853939	4.75526322122857	0.0564350549593559	0.629466933075567	45	13.5556381200074	10.8785317853948	2.36816661373402	-1.31839631933981	0.939575981864793	17	9490	1.76295745866617	3.13126469693007	0	0	0	0	0	0	0	0	0	0	0	0	0	0	0	5383	5383	5383	5383	-1.93071662351178	1.22022029058436
I15S02	I15S02C02	I15	4.457202	10.780247	40.5650551	323.7632333	25.2224994362332	32.0599992834032	28.3403440775623	0.930459971660122	27.3041068328412	29.3501695439489	28.4125021506667	0.707007785558989	-2.92068248853939	4.75526322122857	0.0564350549593559	0.629466933075567	45	13.5556381200074	10.8785317853948	2.36816661373402	-1.31839631933981	0.939575981864793	17	9490	1.76295745866617	3.13126469693007	0	0	0	0	0	0	0	0	0	0	0	0	0	0	0	5383	5383	5383	5383	-1.93071662351178	1.22022029058436
I15S02	I15S02C03	I15	4.788048	6.904301	40.5650551	323.7632333	25.2224994362332	32.0599992834032	28.3403440775623	0.930459971660122	27.3041068328412	29.3501695439489	28.4125021506667	0.707007785558989	-2.92068248853939	4.75526322122857	0.0564350549593559	0.629466933075567	45	13.5556381200074	10.8785317853948	2.36816661373402	-1.31839631933981	0.939575981864793	17	9490	1.76295745866617	3.13126469693007	0	0	0	0	0	0	0	0	0	0	0	0	0	0	0	5383	5383	5383	5383	-1.93071662351178	1.22022029058436
I15S02	I15S02C04	I15	4.514606	7.918967	40.5650551	323.7632333	25.2224994362332	32.0599992834032	28.3403440775623	0.930459971660122	27.3041068328412	29.3501695439489	28.4125021506667	0.707007785558989	-2.92068248853939	4.75526322122857	0.0564350549593559	0.629466933075567	45	13.5556381200074	10.8785317853948	2.36816661373402	-1.31839631933981	0.939575981864793	17	9490	1.76295745866617	3.13126469693007	0	0	0	0	0	0	0	0	0	0	0	0	0	0	0	5383	5383	5383	5383	-1.93071662351178	1.22022029058436
I15S02	I15S02C05	I15	4.332871	10.429003	40.5650551	323.7632333	25.2224994362332	32.0599992834032	28.3403440775623	0.930459971660122	27.3041068328412	29.3501695439489	28.4125021506667	0.707007785558989	-2.92068248853939	4.75526322122857	0.0564350549593559	0.629466933075567	45	13.5556381200074	10.8785317853948	2.36816661373402	-1.31839631933981	0.939575981864793	17	9490	1.76295745866617	3.13126469693007	0	0	0	0	0	0	0	0	0	0	0	0	0	0	0	5383	5383	5383	5383	-1.93071662351178	1.22022029058436
I15S02	I15S02C06	I15	7.2363	8.191176	40.5650551	323.7632333	25.2224994362332	32.0599992834032	28.3403440775623	0.930459971660122	27.3041068328412	29.3501695439489	28.4125021506667	0.707007785558989	-2.92068248853939	4.75526322122857	0.0564350549593559	0.629466933075567	45	13.5556381200074	10.8785317853948	2.36816661373402	-1.31839631933981	0.939575981864793	17	9490	1.76295745866617	3.13126469693007	0	0	0	0	0	0	0	0	0	0	0	0	0	0	0	5383	5383	5383	5383	-1.93071662351178	1.22022029058436
I15S02	I15S02C07	I15	5.644153	9.402529	40.5650551	323.7632333	25.2224994362332	32.0599992834032	28.3403440775623	0.930459971660122	27.3041068328412	29.3501695439489	28.4125021506667	0.707007785558989	-2.92068248853939	4.75526322122857	0.0564350549593559	0.629466933075567	45	13.5556381200074	10.8785317853948	2.36816661373402	-1.31839631933981	0.939575981864793	17	9490	1.76295745866617	3.13126469693007	0	0	0	0	0	0	0	0	0	0	0	0	0	0	0	5383	5383	5383	5383	-1.93071662351178	1.22022029058436
I15S02	I15S02C08	I15	4.513722	10.166767	40.5650551	323.7632333	25.2224994362332	32.0599992834032	28.3403440775623	0.930459971660122	27.3041068328412	29.3501695439489	28.4125021506667	0.707007785558989	-2.92068248853939	4.75526322122857	0.0564350549593559	0.629466933075567	45	13.5556381200074	10.8785317853948	2.36816661373402	-1.31839631933981	0.939575981864793	17	9490	1.76295745866617	3.13126469693007	0	0	0	0	0	0	0	0	0	0	0	0	0	0	0	5383	5383	5383	5383	-1.93071662351178	1.22022029058436
I15S02	I15S02C09	I15	5.693434	10.825374	40.5650551	323.7632333	25.2224994362332	32.0599992834032	28.3403440775623	0.930459971660122	27.3041068328412	29.3501695439489	28.4125021506667	0.707007785558989	-2.92068248853939	4.75526322122857	0.0564350549593559	0.629466933075567	45	13.5556381200074	10.8785317853948	2.36816661373402	-1.31839631933981	0.939575981864793	17	9490	1.76295745866617	3.13126469693007	0	0	0	0	0	0	0	0	0	0	0	0	0	0	0	5383	5383	5383	5383	-1.93071662351178	1.22022029058436
I15S02	I15S02C10	I15	6.5247	11.173783	40.5650551	323.7632333	25.2224994362332	32.0599992834032	28.3403440775623	0.930459971660122	27.3041068328412	29.3501695439489	28.4125021506667	0.707007785558989	-2.92068248853939	4.75526322122857	0.0564350549593559	0.629466933075567	45	13.5556381200074	10.8785317853948	2.36816661373402	-1.31839631933981	0.939575981864793	17	9490	1.76295745866617	3.13126469693007	0	0	0	0	0	0	0	0	0	0	0	0	0	0	0	5383	5383	5383	5383	-1.93071662351178	1.22022029058436
I15S03	I15S03C02	I15	5.57964	14.244042	40.4912551	323.7547	25.1899994369596	31.3474992993288	28.4407103514017	0.919751323154292	27.3723779156253	29.4435457555711	28.5218818036579	0.698161802382417	-2.43640000206586	2.26963134687672	0.0610709688627752	0.612540307027821	38	9.80144873699851	10.3578256879319	1.59146755702052	-1.28282998267984	0.901637639884951	6	3022	0.561292719167905	1.50581098717166	0	0	0	0	0	0	0	0	0	0	0	0	0	0	0	5384	5384	5384	5384	-2.11621225428627	1.16699006838252
I15S03	I15S03C03	I15	4.979176	12.678368	40.4912551	323.7547	25.1899994369596	31.3474992993288	28.4407103514017	0.919751323154292	27.3723779156253	29.4435457555711	28.5218818036579	0.698161802382417	-2.43640000206586	2.26963134687672	0.0610709688627752	0.612540307027821	38	9.80144873699851	10.3578256879319	1.59146755702052	-1.28282998267984	0.901637639884951	6	3022	0.561292719167905	1.50581098717166	0	0	0	0	0	0	0	0	0	0	0	0	0	0	0	5384	5384	5384	5384	-2.11621225428627	1.16699006838252
I15S03	I15S03C04	I15	5.425551	11.602335	40.4912551	323.7547	25.1899994369596	31.3474992993288	28.4407103514017	0.919751323154292	27.3723779156253	29.4435457555711	28.5218818036579	0.698161802382417	-2.43640000206586	2.26963134687672	0.0610709688627752	0.612540307027821	38	9.80144873699851	10.3578256879319	1.59146755702052	-1.28282998267984	0.901637639884951	6	3022	0.561292719167905	1.50581098717166	0	0	0	0	0	0	0	0	0	0	0	0	0	0	0	5384	5384	5384	5384	-2.11621225428627	1.16699006838252
I15S03	I15S03C05	I15	5.911112	12.220677	40.4912551	323.7547	25.1899994369596	31.3474992993288	28.4407103514017	0.919751323154292	27.3723779156253	29.4435457555711	28.5218818036579	0.698161802382417	-2.43640000206586	2.26963134687672	0.0610709688627752	0.612540307027821	38	9.80144873699851	10.3578256879319	1.59146755702052	-1.28282998267984	0.901637639884951	6	3022	0.561292719167905	1.50581098717166	0	0	0	0	0	0	0	0	0	0	0	0	0	0	0	5384	5384	5384	5384	-2.11621225428627	1.16699006838252
I15S03	I15S03C07	I15	5.782575	12.062598	40.4912551	323.7547	25.1899994369596	31.3474992993288	28.4407103514017	0.919751323154292	27.3723779156253	29.4435457555711	28.5218818036579	0.698161802382417	-2.43640000206586	2.26963134687672	0.0610709688627752	0.612540307027821	38	9.80144873699851	10.3578256879319	1.59146755702052	-1.28282998267984	0.901637639884951	6	3022	0.561292719167905	1.50581098717166	0	0	0	0	0	0	0	0	0	0	0	0	0	0	0	5384	5384	5384	5384	-2.11621225428627	1.16699006838252
I15S03	I15S03C08	I15	6.175633	10.974255	40.4912551	323.7547	25.1899994369596	31.3474992993288	28.4407103514017	0.919751323154292	27.3723779156253	29.4435457555711	28.5218818036579	0.698161802382417	-2.43640000206586	2.26963134687672	0.0610709688627752	0.612540307027821	38	9.80144873699851	10.3578256879319	1.59146755702052	-1.28282998267984	0.901637639884951	6	3022	0.561292719167905	1.50581098717166	0	0	0	0	0	0	0	0	0	0	0	0	0	0	0	5384	5384	5384	5384	-2.11621225428627	1.16699006838252
I15S03	I15S03C09	I15	4.88845	11.557322	40.4912551	323.7547	25.1899994369596	31.3474992993288	28.4407103514017	0.919751323154292	27.3723779156253	29.4435457555711	28.5218818036579	0.698161802382417	-2.43640000206586	2.26963134687672	0.0610709688627752	0.612540307027821	38	9.80144873699851	10.3578256879319	1.59146755702052	-1.28282998267984	0.901637639884951	6	3022	0.561292719167905	1.50581098717166	0	0	0	0	0	0	0	0	0	0	0	0	0	0	0	5384	5384	5384	5384	-2.11621225428627	1.16699006838252
I15S03	I15S03C10	I15	5.15346	12.435538	40.4912551	323.7547	25.1899994369596	31.3474992993288	28.4407103514017	0.919751323154292	27.3723779156253	29.4435457555711	28.5218818036579	0.698161802382417	-2.43640000206586	2.26963134687672	0.0610709688627752	0.612540307027821	38	9.80144873699851	10.3578256879319	1.59146755702052	-1.28282998267984	0.901637639884951	6	3022	0.561292719167905	1.50581098717166	0	0	0	0	0	0	0	0	0	0	0	0	0	0	0	5384	5384	5384	5384	-2.11621225428627	1.16699006838252
I16S01	I16S01C02	I16	4.606735	7.860538	54.22757177	321.32075	18.0387495968025	31.1233326376726	25.1665775694973	2.66683134455542	20.5036682556653	27.3517623227674	24.1877199660584	2.56292895447821	-4.64955971171907	4.95227306775709	0.0230245210011839	1.23115700556384	129	54.6527623285132	26.6009743161971	3.39322395012956	-3.64752207563588	2.8443194916816	40	72622	13.4634779384501	11.8784506743719	7.51480220525317	486.505934923014	0.0901939071047486	0.600955617473244	6.42857142857143	7873.57142857144	1.45969066158165	2.31928396509243	5	41	25.1666666666667	13.0447946195663	7.51480220525317	201.486528569506	41	20	2672	749	2672	-2.34668916881996	3.6971478462847
I16S01	I16S01C05	I16	2.87688	4.911855	54.22757177	321.32075	18.0387495968025	31.1233326376726	25.1665775694973	2.66683134455542	20.5036682556653	27.3517623227674	24.1877199660584	2.56292895447821	-4.64955971171907	4.95227306775709	0.0230245210011839	1.23115700556384	129	54.6527623285132	26.6009743161971	3.39322395012956	-3.64752207563588	2.8443194916816	40	72622	13.4634779384501	11.8784506743719	7.51480220525317	486.505934923014	0.0901939071047486	0.600955617473244	6.42857142857143	7873.57142857144	1.45969066158165	2.31928396509243	5	41	25.1666666666667	13.0447946195663	7.51480220525317	201.486528569506	41	20	2672	749	2672	-2.34668916881996	3.6971478462847
I16S01	I16S01C10	I16	3.196231	5.923658	54.22757177	321.32075	18.0387495968025	31.1233326376726	25.1665775694973	2.66683134455542	20.5036682556653	27.3517623227674	24.1877199660584	2.56292895447821	-4.64955971171907	4.95227306775709	0.0230245210011839	1.23115700556384	129	54.6527623285132	26.6009743161971	3.39322395012956	-3.64752207563588	2.8443194916816	40	72622	13.4634779384501	11.8784506743719	7.51480220525317	486.505934923014	0.0901939071047486	0.600955617473244	6.42857142857143	7873.57142857144	1.45969066158165	2.31928396509243	5	41	25.1666666666667	13.0447946195663	7.51480220525317	201.486528569506	41	20	2672	749	2672	-2.34668916881996	3.6971478462847
I16S02	I16S02C02	I16	3.28434	6.296228	54.24737177	321.3374667	17.9799995981157	32.1199992820621	25.1988336986272	2.67678035645244	20.6929908340489	27.4639532327085	24.1703704966373	2.56710704799238	-4.51563966088596	4.76700684476005	0.0256646251798305	1.20532736721157	125	51.3240637745643	30.1488597312898	4.24101577822178	-3.8025951133248	2.81523278948314	26	49700	9.21394141638858	7.69776182436628	5.08875810621205	372.414866675881	0.069042429862047	0.492598703724284	5.85714285714286	6361.42857142859	1.17935271995339	1.97427033282102	8	41	24.4	13.7404512298541	3.98890694031945	72.6511015507249	27	32	2678	878.666666666667	2678	-2.53879623954977	3.55759255285001
I16S02	I16S02C05	I16	3.64517	7.469215	54.24737177	321.3374667	17.9799995981157	32.1199992820621	25.1988336986272	2.67678035645244	20.6929908340489	27.4639532327085	24.1703704966373	2.56710704799238	-4.51563966088596	4.76700684476005	0.0256646251798305	1.20532736721157	125	51.3240637745643	30.1488597312898	4.24101577822178	-3.8025951133248	2.81523278948314	26	49700	9.21394141638858	7.69776182436628	5.08875810621205	372.414866675881	0.069042429862047	0.492598703724284	5.85714285714286	6361.42857142859	1.17935271995339	1.97427033282102	8	41	24.4	13.7404512298541	3.98890694031945	72.6511015507249	27	32	2678	878.666666666667	2678	-2.53879623954977	3.55759255285001
I16S03	I16S03C02	I16	3.357146	4.581498	54.19068843	321.3445667	17.9899995978922	30.3833326542129	24.9896065407855	2.79254735867644	20.4999791384629	27.5525867646607	24.2020863773469	2.6309732834409	-4.53122322546299	3.95277638791187	0.020289910484784	1.08885393397108	110	45.4435588507878	29.2612652999495	2.38498400333248	-3.94197271006425	2.83186368242172	21	22265	4.12696941612604	5.96293125227711	3.57082307137942	102.920231476525	0.0190769659826739	0.2164936281764	2.85714285714286	2555	0.473586654309547	0.947108503055077	13	20	16.3333333333333	3.51188458428425	3.24009243639833	34.0522135069784	16	527	2690	1336.5	2690	-2.33728905504663	3.72908728787742
I16S03	I16S03C05	I16	3.357146	5.071919	54.19068843	321.3445667	17.9899995978922	30.3833326542129	24.9896065407855	2.79254735867644	20.4999791384629	27.5525867646607	24.2020863773469	2.6309732834409	-4.53122322546299	3.95277638791187	0.020289910484784	1.08885393397108	110	45.4435588507878	29.2612652999495	2.38498400333248	-3.94197271006425	2.83186368242172	21	22265	4.12696941612604	5.96293125227711	3.57082307137942	102.920231476525	0.0190769659826739	0.2164936281764	2.85714285714286	2555	0.473586654309547	0.947108503055077	13	20	16.3333333333333	3.51188458428425	3.24009243639833	34.0522135069784	16	527	2690	1336.5	2690	-2.33728905504663	3.72908728787742
I16S03	I16S03C10	I16	3.706269	6.638407	54.19068843	321.3445667	17.9899995978922	30.3833326542129	24.9896065407855	2.79254735867644	20.4999791384629	27.5525867646607	24.2020863773469	2.6309732834409	-4.53122322546299	3.95277638791187	0.020289910484784	1.08885393397108	110	45.4435588507878	29.2612652999495	2.38498400333248	-3.94197271006425	2.83186368242172	21	22265	4.12696941612604	5.96293125227711	3.57082307137942	102.920231476525	0.0190769659826739	0.2164936281764	2.85714285714286	2555	0.473586654309547	0.947108503055077	13	20	16.3333333333333	3.51188458428425	3.24009243639833	34.0522135069784	16	527	2690	1336.5	2690	-2.33728905504663	3.72908728787742
I17S01	I17S01C06	I17	4.553572	6.215793	53.77522177	306.9784833	18.9649995760992	31.3449992993847	25.4799806913982	2.99703166740579	20.9414403605897	28.7168059477991	24.7151001905977	2.82591017818279	-3.2694846498937	2.94261768209836	0.0435274107473841	0.836389615177747	161	23.11618105186	22.0606599288871	2.5022215981937	-4.22163318825821	2.90969602818409	21	18478	3.38610958402052	5.15164942243876	5.40047500114632	144.621632287634	0.0265020400013989	0.32325883019456	6	1233	0.225948323254535	1.12192464751155	42	42	42	0	5.40047500114632	144.621632287634	42	184	5231	2707.5	184	-1.90291139799977	3.75323353883382
I18S03	I18S03C07	I18	4.813987	6.196098	8.95533843	357.6339833	21.7849995130673	32.2199992798269	26.9459179747084	1.4891954229819	25.128089634079	28.6676556484403	26.8882879288823	1.22265625400367	-3.34309012101167	3.55777256254773	0.0661668992325768	0.818928668351857	84	26.8392306296498	19.5206882592742	3.42419080235069	-1.98684470613732	1.47581668104254	18	20613	3.74033750680457	4.58288109026628	5.97149061136508	264.60133812702	0.0480133075897332	0.439353211357534	7.14285714285714	4067.14285714286	0.7380045104596	1.92706091386181	28	50	39	15.556349186104	2.80667852978043	60.4499323229262	28	1160	2490	1811	1160	-3.17674215337593	1.84722210489563
I19S01	I19S01C01	I19	3.867093	10.714757	3.71407177	331.026525	18.939999576658	29.3128564876637	24.0459547455913	2.13798456437317	21.4697677262592	27.0913357808438	24.217439099802	2.00907169491074	-2.95976304427925	3.31277263091577	0.0631895331256523	0.712106292147195	78	20.3531093638313	16.6149811050722	2.13591214586364	-3.01664752204869	2.14411520637273	23	25659	4.58523945675482	5.37189490133075	6.72312090059515	466.223578552368	0.0833137202559629	0.59904140684874	7.71428571428571	5421.28571428572	0.968778719493516	2.04540721282904	12	54	34	19.3907194296653	6.72312090059515	241.904820191338	54	121	3274	1092	121	-2.50116918900513	2.71912805408827
I19S01	I19S01C06	I19	4.66971	20.190222	3.71407177	331.026525	18.939999576658	29.3128564876637	24.0459547455913	2.13798456437317	21.4697677262592	27.0913357808438	24.217439099802	2.00907169491074	-2.95976304427925	3.31277263091577	0.0631895331256523	0.712106292147195	78	20.3531093638313	16.6149811050722	2.13591214586364	-3.01664752204869	2.14411520637273	23	25659	4.58523945675482	5.37189490133075	6.72312090059515	466.223578552368	0.0833137202559629	0.59904140684874	7.71428571428571	5421.28571428572	0.968778719493516	2.04540721282904	12	54	34	19.3907194296653	6.72312090059515	241.904820191338	54	121	3274	1092	121	-2.50116918900513	2.71912805408827
I19S01	I19S01C10	I19	3.370404	9.526903	3.71407177	331.026525	18.939999576658	29.3128564876637	24.0459547455913	2.13798456437317	21.4697677262592	27.0913357808438	24.217439099802	2.00907169491074	-2.95976304427925	3.31277263091577	0.0631895331256523	0.712106292147195	78	20.3531093638313	16.6149811050722	2.13591214586364	-3.01664752204869	2.14411520637273	23	25659	4.58523945675482	5.37189490133075	6.72312090059515	466.223578552368	0.0833137202559629	0.59904140684874	7.71428571428571	5421.28571428572	0.968778719493516	2.04540721282904	12	54	34	19.3907194296653	6.72312090059515	241.904820191338	54	121	3274	1092	121	-2.50116918900513	2.71912805408827
I19S02	I19S02C05	I19	4.862753	13.945155	5.81302177	329.8950333	19.8662495559547	30.7655548678918	24.9332619364786	2.28819791280806	21.9497149627711	28.1011611216027	25.1512612576529	2.16069967266665	-3.31985931175629	2.95966926825514	0.0716307789442274	0.72439799727003	148	28.1482672382994	30.012875976003	2.59265839189509	-3.06011656052728	2.29490210029652	16	20924	3.73776348695963	3.70487649515545	4.76409771982114	253.923806301541	0.0453597367455414	0.363296538349445	6.71428571428571	4169.2857142857	0.744781299443676	1.53546804000992	11	47	26.75	14.9749791318719	4.76409771982114	157.525807787328	47	131	3285	1098.2	131	-2.06598701134388	3.18054334817084
I19S02	I19S02C06	I19	4.113502	12.159347	5.81302177	329.8950333	19.8662495559547	30.7655548678918	24.9332619364786	2.28819791280806	21.9497149627711	28.1011611216027	25.1512612576529	2.16069967266665	-3.31985931175629	2.95966926825514	0.0716307789442274	0.72439799727003	148	28.1482672382994	30.012875976003	2.59265839189509	-3.06011656052728	2.29490210029652	16	20924	3.73776348695963	3.70487649515545	4.76409771982114	253.923806301541	0.0453597367455414	0.363296538349445	6.71428571428571	4169.2857142857	0.744781299443676	1.53546804000992	11	47	26.75	14.9749791318719	4.76409771982114	157.525807787328	47	131	3285	1098.2	131	-2.06598701134388	3.18054334817084
I19S02	I19S02C10	I19	3.975541	13.368712	5.81302177	329.8950333	19.8662495559547	30.7655548678918	24.9332619364786	2.28819791280806	21.9497149627711	28.1011611216027	25.1512612576529	2.16069967266665	-3.31985931175629	2.95966926825514	0.0716307789442274	0.72439799727003	148	28.1482672382994	30.012875976003	2.59265839189509	-3.06011656052728	2.29490210029652	16	20924	3.73776348695963	3.70487649515545	4.76409771982114	253.923806301541	0.0453597367455414	0.363296538349445	6.71428571428571	4169.2857142857	0.744781299443676	1.53546804000992	11	47	26.75	14.9749791318719	4.76409771982114	157.525807787328	47	131	3285	1098.2	131	-2.06598701134388	3.18054334817084
I19S03	I19S03C01	I19	4.05463	6.959284	6.3680551	330.0044167	20.7349995365366	30.6449993150309	25.1575247682875	1.95682806107162	22.668154171288	27.933805838569	25.3363752498411	1.85988902569799	-3.02486254669296	2.77469199546897	0.0756920557461785	0.619235857691189	122	19.0673214285714	25.9915548810246	2.663124120499	-2.6693680235331	1.97359922755811	20	17965	3.20803571428571	4.22827465445022	5.75038795554639	195.475037410535	0.0349062566804526	0.387832568069061	7.28571428571429	1166.85714285714	0.208367346938775	1.15233546371629	1	51	26	35.3553390593274	5.75038795554639	194.440874004608	51	127	2871	1849.33333333333	127	-1.91236457230739	2.66514306215474
I19S03	I19S03C06	I19	3.632399	12.605755	6.3680551	330.0044167	20.7349995365366	30.6449993150309	25.1575247682875	1.95682806107162	22.668154171288	27.933805838569	25.3363752498411	1.85988902569799	-3.02486254669296	2.77469199546897	0.0756920557461785	0.619235857691189	122	19.0673214285714	25.9915548810246	2.663124120499	-2.6693680235331	1.97359922755811	20	17965	3.20803571428571	4.22827465445022	5.75038795554639	195.475037410535	0.0349062566804526	0.387832568069061	7.28571428571429	1166.85714285714	0.208367346938775	1.15233546371629	1	51	26	35.3553390593274	5.75038795554639	194.440874004608	51	127	2871	1849.33333333333	127	-1.91236457230739	2.66514306215474
I19S03	I19S03C10	I19	4.520522	7.480582	6.3680551	330.0044167	20.7349995365366	30.6449993150309	25.1575247682875	1.95682806107162	22.668154171288	27.933805838569	25.3363752498411	1.85988902569799	-3.02486254669296	2.77469199546897	0.0756920557461785	0.619235857691189	122	19.0673214285714	25.9915548810246	2.663124120499	-2.6693680235331	1.97359922755811	20	17965	3.20803571428571	4.22827465445022	5.75038795554639	195.475037410535	0.0349062566804526	0.387832568069061	7.28571428571429	1166.85714285714	0.208367346938775	1.15233546371629	1	51	26	35.3553390593274	5.75038795554639	194.440874004608	51	127	2871	1849.33333333333	127	-1.91236457230739	2.66514306215474
I19S04	I19S04C01	I19	3.321085	8.35683	6.45392177	329.9893333	19.4949995642528	30.210554880297	25.145552757919	1.97501819783116	22.6531419181635	27.9378385150183	25.326606657314	1.87027592427248	-3.42922240659078	2.50928322172112	0.0752440990011939	0.633485918179651	122	19.0880357142857	25.7278320658765	2.24140925872154	-2.66446553237705	1.99137786319112	18	13623	2.43267857142857	3.54993012570383	3.7749941180908	163.298749822535	0.0291604910397383	0.265568676884721	5.85714285714286	2912.7142857143	0.52012755102041	1.27490135506398	7	41	19.75	14.7280910734102	3.7749941180908	112.460381085762	41	4	3993	1104.2	138	-3.15266768647275	2.65701283847289
I19S04	I19S04C10	I19	3.154455	5.405435	6.45392177	329.9893333	19.4949995642528	30.210554880297	25.145552757919	1.97501819783116	22.6531419181635	27.9378385150183	25.326606657314	1.87027592427248	-3.42922240659078	2.50928322172112	0.0752440990011939	0.633485918179651	122	19.0880357142857	25.7278320658765	2.24140925872154	-2.66446553237705	1.99137786319112	18	13623	2.43267857142857	3.54993012570383	3.7749941180908	163.298749822535	0.0291604910397383	0.265568676884721	5.85714285714286	2912.7142857143	0.52012755102041	1.27490135506398	7	41	19.75	14.7280910734102	3.7749941180908	112.460381085762	41	4	3993	1104.2	138	-3.15266768647275	2.65701283847289
I20S01	I20S01C01	I20	5.607518	8.616217	7.83542177	338.0704	20.14249954978	31.0561104169529	25.5737361042186	1.61464445109578	23.6584034404494	27.8588423456329	25.6346109145701	1.44025579752345	-3.51590389066936	4.05422815408275	0.074444734224411	0.692087136143327	94	23.035848047084	24.4407727487258	3.07018628740409	-2.38430897347867	1.60243770451793	14	17368	3.09755662564651	4.32800776130395	2.09966060127393	97.5935297955316	0.0174056589612148	0.161816994816527	3.71428571428571	2856.71428571429	0.509490687660832	1.17754645911036	3	25	16.75	9.60468635614927	1.08305039675995	3.16023055734674	3	2	3228	1108	140	-3.40096353483086	2.05815207145929
I20S01	I20S01C10	I20	5.155927	8.872825	7.83542177	338.0704	20.14249954978	31.0561104169529	25.5737361042186	1.61464445109578	23.6584034404494	27.8588423456329	25.6346109145701	1.44025579752345	-3.51590389066936	4.05422815408275	0.074444734224411	0.692087136143327	94	23.035848047084	24.4407727487258	3.07018628740409	-2.38430897347867	1.60243770451793	14	17368	3.09755662564651	4.32800776130395	2.09966060127393	97.5935297955316	0.0174056589612148	0.161816994816527	3.71428571428571	2856.71428571429	0.509490687660832	1.17754645911036	3	25	16.75	9.60468635614927	1.08305039675995	3.16023055734674	3	2	3228	1108	140	-3.40096353483086	2.05815207145929
I20S02	I20S02C01	I20	6.366399	7.56957	7.6362551	337.3645833	22.2808328353179	30.4733326522013	25.6136987761425	1.55715258842389	23.7771948988815	27.7669613477789	25.6866817192928	1.39022883919002	-2.75806047794752	3.43576149531912	0.0747923753138269	0.668138765465501	79	21.2606990014265	20.6679993100599	2.58108913902663	-2.22611910966561	1.54464699826199	11	14400	2.56776034236805	3.35281229550756	2.52531197984286	90.3219800734816	0.0161059165608919	0.174628512719334	4.42857142857143	2176.71428571428	0.388144487466883	1.13354812942086	1	31	8.83333333333333	11.2323936303295	1.17892382211015	10.0025149169201	9	3	2530	793.571428571429	135	-1.44838149904376	1.93691006914735
I20S03	I20S03C06	I20	5.974126	5.997709	7.2798051	337.421	20.2949995463714	29.715624335804	25.354200905735	1.59566654933579	23.4661460175265	27.6155250299629	25.4196545975284	1.42312339863983	-3.22651620495338	3.01485978775693	0.0737348342998353	0.69036901083284	94	22.4873440285205	22.3971176538141	1.92037552157558	-2.40228185748059	1.58169518578672	9	10745	1.91532976827094	2.47709354846339	1.33582905373799	17.5455551947969	0.00312754994559659	0.0587665364712006	2.28571428571429	834.285714285714	0.148714031066972	0.559130097133028	3	13	8	7.07106781186548	1.33582905373799	14.5179149504571	13	1	3231	1864.66666666667	2362	-3.12407938215609	1.97388802822035
I21S01	I21S01C06	I21	4.824192	4.640327	4.62627177	345.6782333	20.3169995458797	29.849523142335	24.0991038496228	1.79946216634181	21.9520876830235	26.6346201158961	24.1545319553636	1.59820513636612	-3.72434774847074	3.37452097312993	0.0727206485959352	0.801885439335035	111	33.5297989681551	24.9266334811452	3.08762566032405	-2.64136890998534	1.79406917895049	29	44921	7.99163849848781	8.74177403888214	6.95996097448577	292.003200812856	0.0519486213863826	0.513382866200806	7.42857142857143	4015	0.714285714285715	1.83243705216547	10	52	25.6666666666667	22.9419557434263	6.95996097448577	260.113500286263	52	332	2498	1386	512	-1.53288597389596	2.27064305224998
I21S01	I21S01C10	I21	4.107567	7.577026	4.62627177	345.6782333	20.3169995458797	29.849523142335	24.0991038496228	1.79946216634181	21.9520876830235	26.6346201158961	24.1545319553636	1.59820513636612	-3.72434774847074	3.37452097312993	0.0727206485959352	0.801885439335035	111	33.5297989681551	24.9266334811452	3.08762566032405	-2.64136890998534	1.79406917895049	29	44921	7.99163849848781	8.74177403888214	6.95996097448577	292.003200812856	0.0519486213863826	0.513382866200806	7.42857142857143	4015	0.714285714285715	1.83243705216547	10	52	25.6666666666667	22.9419557434263	6.95996097448577	260.113500286263	52	332	2498	1386	512	-1.53288597389596	2.27064305224998
I21S02	I21S02C01	I21	4.242214	6.989599	4.60223843	345.561575	20.6137495392468	31.2099993024021	24.1869742701978	1.70220199509085	22.2815496031395	26.5288599692953	24.2616699309995	1.45970625634197	-3.25324776690981	4.71694872903994	0.0710309569602833	0.836492348149993	109	36.4935965848452	26.3128214721682	4.59782377926246	-2.37715714500484	1.69259970540914	33	54293	9.65723941657773	9.92930445995503	6.30980980809264	545.633088838154	0.0970531997221903	0.586860404062624	7.28571428571429	8805.71428571426	1.56629567515373	2.31515428748994	6	51	26.7142857142857	16.0074387469731	4.29785524586196	102.62978336994	35	18	1789	679.375	158	-1.52286086444719	2.09840797444088
I21S02	I21S02C06	I21	6.995449	6.917366	4.60223843	345.561575	20.6137495392468	31.2099993024021	24.1869742701978	1.70220199509085	22.2815496031395	26.5288599692953	24.2616699309995	1.45970625634197	-3.25324776690981	4.71694872903994	0.0710309569602833	0.836492348149993	109	36.4935965848452	26.3128214721682	4.59782377926246	-2.37715714500484	1.69259970540914	33	54293	9.65723941657773	9.92930445995503	6.30980980809264	545.633088838154	0.0970531997221903	0.586860404062624	7.28571428571429	8805.71428571426	1.56629567515373	2.31515428748994	6	51	26.7142857142857	16.0074387469731	4.29785524586196	102.62978336994	35	18	1789	679.375	158	-1.52286086444719	2.09840797444088
I21S03	I21S03C01	I21	4.598882	6.879346	4.58292177	345.5935	20.5274995411746	30.1304993265308	24.1459182124111	1.69681583246403	22.2547592974643	26.4678644982773	24.2232850373849	1.46056645560922	-3.35318410584149	3.73639933312854	0.0689562260487193	0.824154056196962	106	36.4266405833185	25.8454120414657	3.51968891285401	-2.41461633490812	1.68347825552304	33	52290	9.29930642006047	10.2216216320887	5.7952069418938	379.423143072249	0.0674769950333006	0.494444838595664	7.14285714285714	6031.42857142855	1.07263534971164	1.96312478571597	3	50	21.8333333333333	16.9636867062165	3.71276208530496	77.8213155941069	30	163	1799	784.571428571429	163	-1.59360350002799	2.0750910375661
I21S03	I21S03C06	I21	5.226011	7.099943	4.58292177	345.5935	20.5274995411746	30.1304993265308	24.1459182124111	1.69681583246403	22.2547592974643	26.4678644982773	24.2232850373849	1.46056645560922	-3.35318410584149	3.73639933312854	0.0689562260487193	0.824154056196962	106	36.4266405833185	25.8454120414657	3.51968891285401	-2.41461633490812	1.68347825552304	33	52290	9.29930642006047	10.2216216320887	5.7952069418938	379.423143072249	0.0674769950333006	0.494444838595664	7.14285714285714	6031.42857142855	1.07263534971164	1.96312478571597	3	50	21.8333333333333	16.9636867062165	3.71276208530496	77.8213155941069	30	163	1799	784.571428571429	163	-1.59360350002799	2.0750910375661
I21S03	I21S03C10	I21	5.526986	8.464481	4.58292177	345.5935	20.5274995411746	30.1304993265308	24.1459182124111	1.69681583246403	22.2547592974643	26.4678644982773	24.2232850373849	1.46056645560922	-3.35318410584149	3.73639933312854	0.0689562260487193	0.824154056196962	106	36.4266405833185	25.8454120414657	3.51968891285401	-2.41461633490812	1.68347825552304	33	52290	9.29930642006047	10.2216216320887	5.7952069418938	379.423143072249	0.0674769950333006	0.494444838595664	7.14285714285714	6031.42857142855	1.07263534971164	1.96312478571597	3	50	21.8333333333333	16.9636867062165	3.71276208530496	77.8213155941069	30	163	1799	784.571428571429	163	-1.59360350002799	2.0750910375661
I22S01	I22S01C06	I22	5.147225	6.949391	17.714671767	338.6568759	25.8949994212016	31.9377770639128	29.228142922472	0.85261420338114	28.4901391084106	29.9006387258129	29.2886129096946	0.481144115663636	-3.00084392377158	2.41983819275549	0.0712158029871468	0.70240659308014	41	15.5774747653621	9.37741212128817	1.8158235643212	-0.877495824483995	0.833586978954185	7	9569	1.69452806800071	1.81884402127665	2.06585949052778	83.0431175028407	0.0147057052422243	0.152573359530814	4.42857142857143	2068.14285714286	0.366237445925776	1.09967385260201	14	23	18	4.58257569495584	1.43914779632049	17.3668175099724	14	4	4048	1398.25	178	-2.46306935503761	0.886388898868374
I22S01	I22S01C10	I22	5.256787	5.877911	17.714671767	338.6568759	25.8949994212016	31.9377770639128	29.228142922472	0.85261420338114	28.4901391084106	29.9006387258129	29.2886129096946	0.481144115663636	-3.00084392377158	2.41983819275549	0.0712158029871468	0.70240659308014	41	15.5774747653621	9.37741212128817	1.8158235643212	-0.877495824483995	0.833586978954185	7	9569	1.69452806800071	1.81884402127665	2.06585949052778	83.0431175028407	0.0147057052422243	0.152573359530814	4.42857142857143	2068.14285714286	0.366237445925776	1.09967385260201	14	23	18	4.58257569495584	1.43914779632049	17.3668175099724	14	4	4048	1398.25	178	-2.46306935503761	0.886388898868374
I22S02	I22S02C06	I22	6.4001	9.752247	18.5452551	337.3143	25.4799994304776	33.3494436990263	29.2581027945416	0.97604087090071	28.3450873891722	30.0767749943293	29.3098812837438	0.601027578052034	-3.08047564643296	3.27365652382653	0.0671636354219461	0.779706671511857	56	20.5771681415929	13.8341135199434	3.05576110221492	-1.06951937894295	0.968174029594409	18	22698	4.01734513274336	4.62826485601737	3.88393567947408	184.044595038529	0.0325742646085893	0.289111003235915	7.28571428571429	3361.28571428572	0.594917825537296	1.83945485628304	27	51	39	16.9705627484771	2.70006113662574	54.6248031286016	27	168	4042	1857.33333333333	168	-2.70819073784739	1.03597304954339
I22S02	I22S02C10	I22	4.832018	8.813111	18.5452551	337.3143	25.4799994304776	33.3494436990263	29.2581027945416	0.97604087090071	28.3450873891722	30.0767749943293	29.3098812837438	0.601027578052034	-3.08047564643296	3.27365652382653	0.0671636354219461	0.779706671511857	56	20.5771681415929	13.8341135199434	3.05576110221492	-1.06951937894295	0.968174029594409	18	22698	4.01734513274336	4.62826485601737	3.88393567947408	184.044595038529	0.0325742646085893	0.289111003235915	7.28571428571429	3361.28571428572	0.594917825537296	1.83945485628304	27	51	39	16.9705627484771	2.70006113662574	54.6248031286016	27	168	4042	1857.33333333333	168	-2.70819073784739	1.03597304954339
I22S03	I22S03C06	I22	5.602442	6.423931	19.1192551	335.86485	25.2999994345009	32.3749992763624	29.2996667503426	0.927202441990129	28.3404503604566	29.9856624181397	29.3314601637175	0.555677644546314	-3.07021408459135	2.69320776149585	0.0730810322472224	0.741841036286229	48	16.0898796886058	11.6073184975525	2.14134719293348	-0.970268345143599	0.919729246084597	10	13319	2.35651096956829	2.21386336746181	1.58658228391511	41.2242146160254	0.00729373931635269	0.0989521490967067	4.42857142857143	974.285714285713	0.172378930340714	0.846105828587301	31	31	31	0	1.58658228391511	41.2242146160254	31	204	5417	2810.5	204	-2.85277654229454	1.1106077614898
I22S03	I22S03C10	I22	5.193615	4.999543	19.1192551	335.86485	25.2999994345009	32.3749992763624	29.2996667503426	0.927202441990129	28.3404503604566	29.9856624181397	29.3314601637175	0.555677644546314	-3.07021408459135	2.69320776149585	0.0730810322472224	0.741841036286229	48	16.0898796886058	11.6073184975525	2.14134719293348	-0.970268345143599	0.919729246084597	10	13319	2.35651096956829	2.21386336746181	1.58658228391511	41.2242146160254	0.00729373931635269	0.0989521490967067	4.42857142857143	974.285714285713	0.172378930340714	0.846105828587301	31	31	31	0	1.58658228391511	41.2242146160254	31	204	5417	2810.5	204	-2.85277654229454	1.1106077614898
I23S01	I23S01C01	I23	5.272165	6.046884	17.3366207665	329.9187	23.0149994855747	32.4393742749235	28.2445192169356	1.59141561959575	26.308443652855	30.2134945251067	28.2982352940645	1.31114856966964	-3.78639714972478	2.95024773253112	0.0782875595522064	0.9230872725559	121	38.840134251899	29.8894202346043	2.09610052004192	-2.03450283069159	1.55055420713069	21	23225	4.10263204380851	4.34955362606702	4.60115941691632	157.745891677796	0.0278653756717534	0.307921740477571	6.85714285714286	2711.42857142857	0.478966361319302	1.64039884688091	4	48	26	31.1126983722081	4.60115941691632	153.440478751678	48	675	3492	1869.66666666667	3492	-3.09748874064866	2.19628269796661
I23S01	I23S01C06	I23	5.954772	11.144829	17.3366207665	329.9187	23.0149994855747	32.4393742749235	28.2445192169356	1.59141561959575	26.308443652855	30.2134945251067	28.2982352940645	1.31114856966964	-3.78639714972478	2.95024773253112	0.0782875595522064	0.9230872725559	121	38.840134251899	29.8894202346043	2.09610052004192	-2.03450283069159	1.55055420713069	21	23225	4.10263204380851	4.34955362606702	4.60115941691632	157.745891677796	0.0278653756717534	0.307921740477571	6.85714285714286	2711.42857142857	0.478966361319302	1.64039884688091	4	48	26	31.1126983722081	4.60115941691632	153.440478751678	48	675	3492	1869.66666666667	3492	-3.09748874064866	2.19628269796661
I23S01	I23S01C10	I23	7.346496	13.316827	17.3366207665	329.9187	23.0149994855747	32.4393742749235	28.2445192169356	1.59141561959575	26.308443652855	30.2134945251067	28.2982352940645	1.31114856966964	-3.78639714972478	2.95024773253112	0.0782875595522064	0.9230872725559	121	38.840134251899	29.8894202346043	2.09610052004192	-2.03450283069159	1.55055420713069	21	23225	4.10263204380851	4.34955362606702	4.60115941691632	157.745891677796	0.0278653756717534	0.307921740477571	6.85714285714286	2711.42857142857	0.478966361319302	1.64039884688091	4	48	26	31.1126983722081	4.60115941691632	153.440478751678	48	675	3492	1869.66666666667	3492	-3.09748874064866	2.19628269796661
I23S02	I23S02C01	I23	6.024545	6.826215	17.8046551	331.1460961	24.6099994499236	32.8249992663041	28.3345281818891	1.18944826462152	26.9784222935076	29.4982213945358	28.3657631402664	0.904988192729697	-3.25865365919822	3.32861147790928	0.0547897694408759	0.790329851375547	93	24.7085098870057	20.4327011509519	3.02936306472115	-1.49846402611276	1.13496392173859	9	13531	2.38894774011299	2.84300331807679	0	0	0	0	0	0	0	0	0	0	0	0	0	0	0	5664	5664	5664	5664	-2.18275478007563	1.50441794547091
I23S02	I23S02C06	I23	5.463011	9.96587	17.8046551	331.1460961	24.6099994499236	32.8249992663041	28.3345281818891	1.18944826462152	26.9784222935076	29.4982213945358	28.3657631402664	0.904988192729697	-3.25865365919822	3.32861147790928	0.0547897694408759	0.790329851375547	93	24.7085098870057	20.4327011509519	3.02936306472115	-1.49846402611276	1.13496392173859	9	13531	2.38894774011299	2.84300331807679	0	0	0	0	0	0	0	0	0	0	0	0	0	0	0	5664	5664	5664	5664	-2.18275478007563	1.50441794547091
I23S02	I23S02C10	I23	5.27457	11.548307	17.8046551	331.1460961	24.6099994499236	32.8249992663041	28.3345281818891	1.18944826462152	26.9784222935076	29.4982213945358	28.3657631402664	0.904988192729697	-3.25865365919822	3.32861147790928	0.0547897694408759	0.790329851375547	93	24.7085098870057	20.4327011509519	3.02936306472115	-1.49846402611276	1.13496392173859	9	13531	2.38894774011299	2.84300331807679	0	0	0	0	0	0	0	0	0	0	0	0	0	0	0	5664	5664	5664	5664	-2.18275478007563	1.50441794547091
I23S03	I23S03C01	I23	5.511528	9.787782	17.9145551	332.2231667	25.1378565809823	31.897199287042	28.4465492157832	1.11499743824089	27.1055948392273	29.4968997748219	28.4367939205437	0.82797227323865	-2.94619373648559	2.76802418876635	0.067985950422982	0.768239996020569	90	23.7361919887065	19.8169197489032	2.25263273525662	-1.25746590360423	1.08275330438629	8	13439	2.37144873830951	2.64825500512318	5.36408397877327	368.824015237378	0.0650827625264475	0.48951675839113	11.5714285714286	6048.57142857144	1.06733217373768	2.85779459710708	3	81	38.6666666666667	39.425034347903	5.36408397877327	296.16842207119	81	368	2520	1387.75	531	-1.86408411924729	1.38515994795161
I23S03	I23S03C06	I23	6.525953	12.161493	17.9145551	332.2231667	25.1378565809823	31.897199287042	28.4465492157832	1.11499743824089	27.1055948392273	29.4968997748219	28.4367939205437	0.82797227323865	-2.94619373648559	2.76802418876635	0.067985950422982	0.768239996020569	90	23.7361919887065	19.8169197489032	2.25263273525662	-1.25746590360423	1.08275330438629	8	13439	2.37144873830951	2.64825500512318	5.36408397877327	368.824015237378	0.0650827625264475	0.48951675839113	11.5714285714286	6048.57142857144	1.06733217373768	2.85779459710708	3	81	38.6666666666667	39.425034347903	5.36408397877327	296.16842207119	81	368	2520	1387.75	531	-1.86408411924729	1.38515994795161
I23S03	I23S03C10	I23	6.191423	9.681988	17.9145551	332.2231667	25.1378565809823	31.897199287042	28.4465492157832	1.11499743824089	27.1055948392273	29.4968997748219	28.4367939205437	0.82797227323865	-2.94619373648559	2.76802418876635	0.067985950422982	0.768239996020569	90	23.7361919887065	19.8169197489032	2.25263273525662	-1.25746590360423	1.08275330438629	8	13439	2.37144873830951	2.64825500512318	5.36408397877327	368.824015237378	0.0650827625264475	0.48951675839113	11.5714285714286	6048.57142857144	1.06733217373768	2.85779459710708	3	81	38.6666666666667	39.425034347903	5.36408397877327	296.16842207119	81	368	2520	1387.75	531	-1.86408411924729	1.38515994795161
I24S01	I24S01C01	I24	6.092046	5.922764	22.2618384335	330.16554565	26.3729994105175	33.0621421181464	30.0632918727091	0.86580956153123	29.5764553316415	30.5208687608248	30.0778384062177	0.259792486891494	-3.30086310241753	2.94505968790947	0.0669789653121436	0.81759973737672	97	21.0229276895944	18.6190705045311	2.4157323164357	-0.622193442881597	0.786686001158978	20	30205	5.32716049382716	4.5316183506929	5.51621726744901	465.582644840469	0.0821133412417054	0.505135566400006	17.5714285714286	10007.7142857144	1.7650289745528	4.15127815658992	15	84	38.8	27.1145717281317	1.66138801182199	28.3877958698766	21	93	3123	912.666666666667	318	-3.06893091478006	0.582286033531502
I24S01	I24S01C06	I24	6.303221	5.20609	22.2618384335	330.16554565	26.3729994105175	33.0621421181464	30.0632918727091	0.86580956153123	29.5764553316415	30.5208687608248	30.0778384062177	0.259792486891494	-3.30086310241753	2.94505968790947	0.0669789653121436	0.81759973737672	97	21.0229276895944	18.6190705045311	2.4157323164357	-0.622193442881597	0.786686001158978	20	30205	5.32716049382716	4.5316183506929	5.51621726744901	465.582644840469	0.0821133412417054	0.505135566400006	17.5714285714286	10007.7142857144	1.7650289745528	4.15127815658992	15	84	38.8	27.1145717281317	1.66138801182199	28.3877958698766	21	93	3123	912.666666666667	318	-3.06893091478006	0.582286033531502
I24S01	I24S01C10	I24	6.35637	6.512727	22.2618384335	330.16554565	26.3729994105175	33.0621421181464	30.0632918727091	0.86580956153123	29.5764553316415	30.5208687608248	30.0778384062177	0.259792486891494	-3.30086310241753	2.94505968790947	0.0669789653121436	0.81759973737672	97	21.0229276895944	18.6190705045311	2.4157323164357	-0.622193442881597	0.786686001158978	20	30205	5.32716049382716	4.5316183506929	5.51621726744901	465.582644840469	0.0821133412417054	0.505135566400006	17.5714285714286	10007.7142857144	1.7650289745528	4.15127815658992	15	84	38.8	27.1145717281317	1.66138801182199	28.3877958698766	21	93	3123	912.666666666667	318	-3.06893091478006	0.582286033531502
I24S02	I24S02C01	I24	7.269971	12.289918	22.0563551	329.3165167	26.51083274077	33.4645825853416	29.990620954118	1.02001331671026	29.3421970217805	30.59045943006	30.0410817032691	0.362219705179027	-3.51881254494925	2.98846313513666	0.0699551740644207	0.942291237931994	101	31.5466079295154	22.1811382550627	2.74753390826844	-0.755438875166846	0.922304626713218	25	50897	8.96863436123348	6.51072725774912	3.55009871622127	221.31199613011	0.0389977085691823	0.282355607954284	8.57142857142857	6090.85714285714	1.07327879169289	2.1597299681245	1	34	14.875	12.4606523562315	3.55009871622127	82.8544863561679	34	6	2500	617.333333333333	324	-2.66278113529303	0.787995925843264
I24S02	I24S02C06	I24	9.496018	12.505825	22.0563551	329.3165167	26.51083274077	33.4645825853416	29.990620954118	1.02001331671026	29.3421970217805	30.59045943006	30.0410817032691	0.362219705179027	-3.51881254494925	2.98846313513666	0.0699551740644207	0.942291237931994	101	31.5466079295154	22.1811382550627	2.74753390826844	-0.755438875166846	0.922304626713218	25	50897	8.96863436123348	6.51072725774912	3.55009871622127	221.31199613011	0.0389977085691823	0.282355607954284	8.57142857142857	6090.85714285714	1.07327879169289	2.1597299681245	1	34	14.875	12.4606523562315	3.55009871622127	82.8544863561679	34	6	2500	617.333333333333	324	-2.66278113529303	0.787995925843264
I24S02	I24S02C10	I24	6.82992	5.446838	22.0563551	329.3165167	26.51083274077	33.4645825853416	29.990620954118	1.02001331671026	29.3421970217805	30.59045943006	30.0410817032691	0.362219705179027	-3.51881254494925	2.98846313513666	0.0699551740644207	0.942291237931994	101	31.5466079295154	22.1811382550627	2.74753390826844	-0.755438875166846	0.922304626713218	25	50897	8.96863436123348	6.51072725774912	3.55009871622127	221.31199613011	0.0389977085691823	0.282355607954284	8.57142857142857	6090.85714285714	1.07327879169289	2.1597299681245	1	34	14.875	12.4606523562315	3.55009871622127	82.8544863561679	34	6	2500	617.333333333333	324	-2.66278113529303	0.787995925843264
I24S03	I24S03C01	I24	7.153518	9.87318	21.943188433	329.4984333	25.6783327593779	33.3138881442654	30.0471405212435	1.01066774755904	29.4573789777992	30.6395857531474	30.0788992653591	0.341710950482512	-3.98124446611634	3.18183608336745	0.0707552712551629	0.936637145226435	87	32.4690857847455	20.6929966422072	2.53183164713039	-0.780247554479394	0.907329965847466	25	47906	8.4386119429276	5.72175872871548	2.49429052057354	112.867017431656	0.0198814545414225	0.180975468317015	9.42857142857143	3806.42857142858	0.670500012582099	1.98712859416239	1	38	10.4285714285714	12.4479870241088	1.42880952592897	8.94212702264564	7	3	3114	700.5	1069	-3.69911982864432	0.624356354633482
I24S03	I24S03C06	I24	5.909092	6.784739	21.943188433	329.4984333	25.6783327593779	33.3138881442654	30.0471405212435	1.01066774755904	29.4573789777992	30.6395857531474	30.0788992653591	0.341710950482512	-3.98124446611634	3.18183608336745	0.0707552712551629	0.936637145226435	87	32.4690857847455	20.6929966422072	2.53183164713039	-0.780247554479394	0.907329965847466	25	47906	8.4386119429276	5.72175872871548	2.49429052057354	112.867017431656	0.0198814545414225	0.180975468317015	9.42857142857143	3806.42857142858	0.670500012582099	1.98712859416239	1	38	10.4285714285714	12.4479870241088	1.42880952592897	8.94212702264564	7	3	3114	700.5	1069	-3.69911982864432	0.624356354633482
I25S02	I25S02C01	I25	4.863252	13.731165	30.146221767	310.2439167	25.3924994324334	32.2549992790446	29.2291107284788	0.843970503086415	28.3912133789636	29.8446910312886	29.2202349848695	0.37574929687753	-3.26568211045898	3.02618507279853	0.0723849417478979	0.751167792841385	101	25.2144232452302	19.9179441161966	2.31709539963826	-0.715280848562735	0.802429343788079	16	20878	3.65447225625766	3.36488728302974	4.08292871608483	366.776948745027	0.0642004111228824	0.39072271371061	10.7142857142857	8213.57142857137	1.43769848215848	2.97486906261873	2	63	29.3333333333333	23.3037908218098	1.85232452082492	30.3358203006929	19	13	2992	922.833333333333	439	-2.93853191937462	0.891591679035565
I25S02	I25S02C04	I25	5.340267	13.816554	30.146221767	310.2439167	25.3924994324334	32.2549992790446	29.2291107284788	0.843970503086415	28.3912133789636	29.8446910312886	29.2202349848695	0.37574929687753	-3.26568211045898	3.02618507279853	0.0723849417478979	0.751167792841385	101	25.2144232452302	19.9179441161966	2.31709539963826	-0.715280848562735	0.802429343788079	16	20878	3.65447225625766	3.36488728302974	4.08292871608483	366.776948745027	0.0642004111228824	0.39072271371061	10.7142857142857	8213.57142857137	1.43769848215848	2.97486906261873	2	63	29.3333333333333	23.3037908218098	1.85232452082492	30.3358203006929	19	13	2992	922.833333333333	439	-2.93853191937462	0.891591679035565
I25S02	I25S02C05	I25	5.608255	11.840504	30.146221767	310.2439167	25.3924994324334	32.2549992790446	29.2291107284788	0.843970503086415	28.3912133789636	29.8446910312886	29.2202349848695	0.37574929687753	-3.26568211045898	3.02618507279853	0.0723849417478979	0.751167792841385	101	25.2144232452302	19.9179441161966	2.31709539963826	-0.715280848562735	0.802429343788079	16	20878	3.65447225625766	3.36488728302974	4.08292871608483	366.776948745027	0.0642004111228824	0.39072271371061	10.7142857142857	8213.57142857137	1.43769848215848	2.97486906261873	2	63	29.3333333333333	23.3037908218098	1.85232452082492	30.3358203006929	19	13	2992	922.833333333333	439	-2.93853191937462	0.891591679035565
I25S02	I25S02C06	I25	6.030731	17.427461	30.146221767	310.2439167	25.3924994324334	32.2549992790446	29.2291107284788	0.843970503086415	28.3912133789636	29.8446910312886	29.2202349848695	0.37574929687753	-3.26568211045898	3.02618507279853	0.0723849417478979	0.751167792841385	101	25.2144232452302	19.9179441161966	2.31709539963826	-0.715280848562735	0.802429343788079	16	20878	3.65447225625766	3.36488728302974	4.08292871608483	366.776948745027	0.0642004111228824	0.39072271371061	10.7142857142857	8213.57142857137	1.43769848215848	2.97486906261873	2	63	29.3333333333333	23.3037908218098	1.85232452082492	30.3358203006929	19	13	2992	922.833333333333	439	-2.93853191937462	0.891591679035565
I25S02	I25S02C07	I25	6.236337	18.108973	30.146221767	310.2439167	25.3924994324334	32.2549992790446	29.2291107284788	0.843970503086415	28.3912133789636	29.8446910312886	29.2202349848695	0.37574929687753	-3.26568211045898	3.02618507279853	0.0723849417478979	0.751167792841385	101	25.2144232452302	19.9179441161966	2.31709539963826	-0.715280848562735	0.802429343788079	16	20878	3.65447225625766	3.36488728302974	4.08292871608483	366.776948745027	0.0642004111228824	0.39072271371061	10.7142857142857	8213.57142857137	1.43769848215848	2.97486906261873	2	63	29.3333333333333	23.3037908218098	1.85232452082492	30.3358203006929	19	13	2992	922.833333333333	439	-2.93853191937462	0.891591679035565
I25S02	I25S02C08	I25	6.327596	11.115626	30.146221767	310.2439167	25.3924994324334	32.2549992790446	29.2291107284788	0.843970503086415	28.3912133789636	29.8446910312886	29.2202349848695	0.37574929687753	-3.26568211045898	3.02618507279853	0.0723849417478979	0.751167792841385	101	25.2144232452302	19.9179441161966	2.31709539963826	-0.715280848562735	0.802429343788079	16	20878	3.65447225625766	3.36488728302974	4.08292871608483	366.776948745027	0.0642004111228824	0.39072271371061	10.7142857142857	8213.57142857137	1.43769848215848	2.97486906261873	2	63	29.3333333333333	23.3037908218098	1.85232452082492	30.3358203006929	19	13	2992	922.833333333333	439	-2.93853191937462	0.891591679035565
I25S02	I25S02C09	I25	7.788272	5.799602	30.146221767	310.2439167	25.3924994324334	32.2549992790446	29.2291107284788	0.843970503086415	28.3912133789636	29.8446910312886	29.2202349848695	0.37574929687753	-3.26568211045898	3.02618507279853	0.0723849417478979	0.751167792841385	101	25.2144232452302	19.9179441161966	2.31709539963826	-0.715280848562735	0.802429343788079	16	20878	3.65447225625766	3.36488728302974	4.08292871608483	366.776948745027	0.0642004111228824	0.39072271371061	10.7142857142857	8213.57142857137	1.43769848215848	2.97486906261873	2	63	29.3333333333333	23.3037908218098	1.85232452082492	30.3358203006929	19	13	2992	922.833333333333	439	-2.93853191937462	0.891591679035565
I25S03	I25S03C01	I25	4.626053	8.42554	31.4490551	311.4319833	24.9383327759181	32.6505875054966	28.9872654406748	0.904556930133409	28.046266969644	29.6963721866955	28.9925758780493	0.440800651313492	-3.57449022630965	3.88485795993592	0.069161319257128	0.788470608903661	141	30.0547777388869	28.8393664820788	2.80347539096941	-0.835916302774903	0.866180765367197	13	15768	2.75953797689884	3.25962752015451	5.15671100491429	582.781282481959	0.101991824025544	0.578847194575701	22.5714285714286	10220.0000000001	1.78858942947148	5.14500515876064	38	158	98	84.8528137423857	2.47670084018446	67.9295012818865	38	496	2995	1839.33333333333	496	-2.94904333475171	1.12381970108244
I25S03	I25S03C02	I25	5.523058	8.617232	31.4490551	311.4319833	24.9383327759181	32.6505875054966	28.9872654406748	0.904556930133409	28.046266969644	29.6963721866955	28.9925758780493	0.440800651313492	-3.57449022630965	3.88485795993592	0.069161319257128	0.788470608903661	141	30.0547777388869	28.8393664820788	2.80347539096941	-0.835916302774903	0.866180765367197	13	15768	2.75953797689884	3.25962752015451	5.15671100491429	582.781282481959	0.101991824025544	0.578847194575701	22.5714285714286	10220.0000000001	1.78858942947148	5.14500515876064	38	158	98	84.8528137423857	2.47670084018446	67.9295012818865	38	496	2995	1839.33333333333	496	-2.94904333475171	1.12381970108244
I25S03	I25S03C03	I25	5.015825	7.729518	31.4490551	311.4319833	24.9383327759181	32.6505875054966	28.9872654406748	0.904556930133409	28.046266969644	29.6963721866955	28.9925758780493	0.440800651313492	-3.57449022630965	3.88485795993592	0.069161319257128	0.788470608903661	141	30.0547777388869	28.8393664820788	2.80347539096941	-0.835916302774903	0.866180765367197	13	15768	2.75953797689884	3.25962752015451	5.15671100491429	582.781282481959	0.101991824025544	0.578847194575701	22.5714285714286	10220.0000000001	1.78858942947148	5.14500515876064	38	158	98	84.8528137423857	2.47670084018446	67.9295012818865	38	496	2995	1839.33333333333	496	-2.94904333475171	1.12381970108244
I25S03	I25S03C04	I25	4.625617	11.143819	31.4490551	311.4319833	24.9383327759181	32.6505875054966	28.9872654406748	0.904556930133409	28.046266969644	29.6963721866955	28.9925758780493	0.440800651313492	-3.57449022630965	3.88485795993592	0.069161319257128	0.788470608903661	141	30.0547777388869	28.8393664820788	2.80347539096941	-0.835916302774903	0.866180765367197	13	15768	2.75953797689884	3.25962752015451	5.15671100491429	582.781282481959	0.101991824025544	0.578847194575701	22.5714285714286	10220.0000000001	1.78858942947148	5.14500515876064	38	158	98	84.8528137423857	2.47670084018446	67.9295012818865	38	496	2995	1839.33333333333	496	-2.94904333475171	1.12381970108244
I25S03	I25S03C06	I25	5.474465	8.462904	31.4490551	311.4319833	24.9383327759181	32.6505875054966	28.9872654406748	0.904556930133409	28.046266969644	29.6963721866955	28.9925758780493	0.440800651313492	-3.57449022630965	3.88485795993592	0.069161319257128	0.788470608903661	141	30.0547777388869	28.8393664820788	2.80347539096941	-0.835916302774903	0.866180765367197	13	15768	2.75953797689884	3.25962752015451	5.15671100491429	582.781282481959	0.101991824025544	0.578847194575701	22.5714285714286	10220.0000000001	1.78858942947148	5.14500515876064	38	158	98	84.8528137423857	2.47670084018446	67.9295012818865	38	496	2995	1839.33333333333	496	-2.94904333475171	1.12381970108244
I25S03	I25S03C07	I25	8.776999	7.217194	31.4490551	311.4319833	24.9383327759181	32.6505875054966	28.9872654406748	0.904556930133409	28.046266969644	29.6963721866955	28.9925758780493	0.440800651313492	-3.57449022630965	3.88485795993592	0.069161319257128	0.788470608903661	141	30.0547777388869	28.8393664820788	2.80347539096941	-0.835916302774903	0.866180765367197	13	15768	2.75953797689884	3.25962752015451	5.15671100491429	582.781282481959	0.101991824025544	0.578847194575701	22.5714285714286	10220.0000000001	1.78858942947148	5.14500515876064	38	158	98	84.8528137423857	2.47670084018446	67.9295012818865	38	496	2995	1839.33333333333	496	-2.94904333475171	1.12381970108244
I25S03	I25S03C08	I25	6.194031	10.856064	31.4490551	311.4319833	24.9383327759181	32.6505875054966	28.9872654406748	0.904556930133409	28.046266969644	29.6963721866955	28.9925758780493	0.440800651313492	-3.57449022630965	3.88485795993592	0.069161319257128	0.788470608903661	141	30.0547777388869	28.8393664820788	2.80347539096941	-0.835916302774903	0.866180765367197	13	15768	2.75953797689884	3.25962752015451	5.15671100491429	582.781282481959	0.101991824025544	0.578847194575701	22.5714285714286	10220.0000000001	1.78858942947148	5.14500515876064	38	158	98	84.8528137423857	2.47670084018446	67.9295012818865	38	496	2995	1839.33333333333	496	-2.94904333475171	1.12381970108244
I25S03	I25S03C09	I25	5.972069	7.645368	31.4490551	311.4319833	24.9383327759181	32.6505875054966	28.9872654406748	0.904556930133409	28.046266969644	29.6963721866955	28.9925758780493	0.440800651313492	-3.57449022630965	3.88485795993592	0.069161319257128	0.788470608903661	141	30.0547777388869	28.8393664820788	2.80347539096941	-0.835916302774903	0.866180765367197	13	15768	2.75953797689884	3.25962752015451	5.15671100491429	582.781282481959	0.101991824025544	0.578847194575701	22.5714285714286	10220.0000000001	1.78858942947148	5.14500515876064	38	158	98	84.8528137423857	2.47670084018446	67.9295012818865	38	496	2995	1839.33333333333	496	-2.94904333475171	1.12381970108244
I25S03	I25S03C10	I25	5.534552	9.362132	31.4490551	311.4319833	24.9383327759181	32.6505875054966	28.9872654406748	0.904556930133409	28.046266969644	29.6963721866955	28.9925758780493	0.440800651313492	-3.57449022630965	3.88485795993592	0.069161319257128	0.788470608903661	141	30.0547777388869	28.8393664820788	2.80347539096941	-0.835916302774903	0.866180765367197	13	15768	2.75953797689884	3.25962752015451	5.15671100491429	582.781282481959	0.101991824025544	0.578847194575701	22.5714285714286	10220.0000000001	1.78858942947148	5.14500515876064	38	158	98	84.8528137423857	2.47670084018446	67.9295012818865	38	496	2995	1839.33333333333	496	-2.94904333475171	1.12381970108244
I25S04	I25S04C01	I25	5.482197	10.231422	31.800971767	311.0736667	25.4299994315952	32.1663326143598	28.9896865535215	0.866704674520581	28.1352913706179	29.6732710336805	29.0085066810028	0.416020914110126	-3.29708408378051	2.73063780097706	0.0658763578536236	0.74981653965875	107	26.3975503062117	24.4766171935117	2.35336900980976	-0.814407770603365	0.84198097039218	13	19161	3.35275590551181	3.74775265979965	2.97572516172115	338.749412114468	0.059273737902794	0.329724909283628	20.8571428571429	9920.00000000001	1.73578302712161	4.6551545826241	2	70	24.375	25.5786601905349	1.12529545123165	5.43538457335467	5	1	2596	613.333333333333	15	-2.57508045820808	0.993475944143344
I25S04	I25S04C05	I25	4.50272	8.161253	31.800971767	311.0736667	25.4299994315952	32.1663326143598	28.9896865535215	0.866704674520581	28.1352913706179	29.6732710336805	29.0085066810028	0.416020914110126	-3.29708408378051	2.73063780097706	0.0658763578536236	0.74981653965875	107	26.3975503062117	24.4766171935117	2.35336900980976	-0.814407770603365	0.84198097039218	13	19161	3.35275590551181	3.74775265979965	2.97572516172115	338.749412114468	0.059273737902794	0.329724909283628	20.8571428571429	9920.00000000001	1.73578302712161	4.6551545826241	2	70	24.375	25.5786601905349	1.12529545123165	5.43538457335467	5	1	2596	613.333333333333	15	-2.57508045820808	0.993475944143344
I25S04	I25S04C06	I25	5.099637	7.533458	31.800971767	311.0736667	25.4299994315952	32.1663326143598	28.9896865535215	0.866704674520581	28.1352913706179	29.6732710336805	29.0085066810028	0.416020914110126	-3.29708408378051	2.73063780097706	0.0658763578536236	0.74981653965875	107	26.3975503062117	24.4766171935117	2.35336900980976	-0.814407770603365	0.84198097039218	13	19161	3.35275590551181	3.74775265979965	2.97572516172115	338.749412114468	0.059273737902794	0.329724909283628	20.8571428571429	9920.00000000001	1.73578302712161	4.6551545826241	2	70	24.375	25.5786601905349	1.12529545123165	5.43538457335467	5	1	2596	613.333333333333	15	-2.57508045820808	0.993475944143344
I25S04	I25S04C07	I25	5.308954	10.966526	31.800971767	311.0736667	25.4299994315952	32.1663326143598	28.9896865535215	0.866704674520581	28.1352913706179	29.6732710336805	29.0085066810028	0.416020914110126	-3.29708408378051	2.73063780097706	0.0658763578536236	0.74981653965875	107	26.3975503062117	24.4766171935117	2.35336900980976	-0.814407770603365	0.84198097039218	13	19161	3.35275590551181	3.74775265979965	2.97572516172115	338.749412114468	0.059273737902794	0.329724909283628	20.8571428571429	9920.00000000001	1.73578302712161	4.6551545826241	2	70	24.375	25.5786601905349	1.12529545123165	5.43538457335467	5	1	2596	613.333333333333	15	-2.57508045820808	0.993475944143344
I25S04	I25S04C10	I25	5.940096	8.158164	31.800971767	311.0736667	25.4299994315952	32.1663326143598	28.9896865535215	0.866704674520581	28.1352913706179	29.6732710336805	29.0085066810028	0.416020914110126	-3.29708408378051	2.73063780097706	0.0658763578536236	0.74981653965875	107	26.3975503062117	24.4766171935117	2.35336900980976	-0.814407770603365	0.84198097039218	13	19161	3.35275590551181	3.74775265979965	2.97572516172115	338.749412114468	0.059273737902794	0.329724909283628	20.8571428571429	9920.00000000001	1.73578302712161	4.6551545826241	2	70	24.375	25.5786601905349	1.12529545123165	5.43538457335467	5	1	2596	613.333333333333	15	-2.57508045820808	0.993475944143344
I25S05	I25S05C01	I25	4.60592	8.47007	32.467921767	311.3388333	25.777499423828	32.1588881700817	28.9349995844136	0.856794967090213	28.1425952806992	29.6328915638239	28.9579940370342	0.401785571734813	-2.83280001167943	3.41122783336272	0.0648474943607465	0.751603910154973	98	23.3483205038488	22.478178370713	2.51565717349211	-0.686718229677703	0.806238663103459	17	26985	4.72095871238628	4.29738631722234	5.26218549036884	679.591399312209	0.118892827031527	0.586028328488269	21.2857142857143	10688.5714285715	1.86993901829452	4.78604460188905	13	75	39.4285714285714	28.8262446557366	2.34656569225103	26.2665215561329	15	4	2606	680	12	-2.14175762248793	1.037255720596
I25S05	I25S05C02	I25	8.05577	9.522821	32.467921767	311.3388333	25.777499423828	32.1588881700817	28.9349995844136	0.856794967090213	28.1425952806992	29.6328915638239	28.9579940370342	0.401785571734813	-2.83280001167943	3.41122783336272	0.0648474943607465	0.751603910154973	98	23.3483205038488	22.478178370713	2.51565717349211	-0.686718229677703	0.806238663103459	17	26985	4.72095871238628	4.29738631722234	5.26218549036884	679.591399312209	0.118892827031527	0.586028328488269	21.2857142857143	10688.5714285715	1.86993901829452	4.78604460188905	13	75	39.4285714285714	28.8262446557366	2.34656569225103	26.2665215561329	15	4	2606	680	12	-2.14175762248793	1.037255720596
I25S05	I25S05C03	I25	4.560452	10.992479	32.467921767	311.3388333	25.777499423828	32.1588881700817	28.9349995844136	0.856794967090213	28.1425952806992	29.6328915638239	28.9579940370342	0.401785571734813	-2.83280001167943	3.41122783336272	0.0648474943607465	0.751603910154973	98	23.3483205038488	22.478178370713	2.51565717349211	-0.686718229677703	0.806238663103459	17	26985	4.72095871238628	4.29738631722234	5.26218549036884	679.591399312209	0.118892827031527	0.586028328488269	21.2857142857143	10688.5714285715	1.86993901829452	4.78604460188905	13	75	39.4285714285714	28.8262446557366	2.34656569225103	26.2665215561329	15	4	2606	680	12	-2.14175762248793	1.037255720596
I25S05	I25S05C04	I25	5.525006	13.207726	32.467921767	311.3388333	25.777499423828	32.1588881700817	28.9349995844136	0.856794967090213	28.1425952806992	29.6328915638239	28.9579940370342	0.401785571734813	-2.83280001167943	3.41122783336272	0.0648474943607465	0.751603910154973	98	23.3483205038488	22.478178370713	2.51565717349211	-0.686718229677703	0.806238663103459	17	26985	4.72095871238628	4.29738631722234	5.26218549036884	679.591399312209	0.118892827031527	0.586028328488269	21.2857142857143	10688.5714285715	1.86993901829452	4.78604460188905	13	75	39.4285714285714	28.8262446557366	2.34656569225103	26.2665215561329	15	4	2606	680	12	-2.14175762248793	1.037255720596
I25S05	I25S05C05	I25	5.504079	10.845539	32.467921767	311.3388333	25.777499423828	32.1588881700817	28.9349995844136	0.856794967090213	28.1425952806992	29.6328915638239	28.9579940370342	0.401785571734813	-2.83280001167943	3.41122783336272	0.0648474943607465	0.751603910154973	98	23.3483205038488	22.478178370713	2.51565717349211	-0.686718229677703	0.806238663103459	17	26985	4.72095871238628	4.29738631722234	5.26218549036884	679.591399312209	0.118892827031527	0.586028328488269	21.2857142857143	10688.5714285715	1.86993901829452	4.78604460188905	13	75	39.4285714285714	28.8262446557366	2.34656569225103	26.2665215561329	15	4	2606	680	12	-2.14175762248793	1.037255720596
I25S05	I25S05C06	I25	5.069643	5.441487	32.467921767	311.3388333	25.777499423828	32.1588881700817	28.9349995844136	0.856794967090213	28.1425952806992	29.6328915638239	28.9579940370342	0.401785571734813	-2.83280001167943	3.41122783336272	0.0648474943607465	0.751603910154973	98	23.3483205038488	22.478178370713	2.51565717349211	-0.686718229677703	0.806238663103459	17	26985	4.72095871238628	4.29738631722234	5.26218549036884	679.591399312209	0.118892827031527	0.586028328488269	21.2857142857143	10688.5714285715	1.86993901829452	4.78604460188905	13	75	39.4285714285714	28.8262446557366	2.34656569225103	26.2665215561329	15	4	2606	680	12	-2.14175762248793	1.037255720596
I25S05	I25S05C07	I25	4.691576	12.557827	32.467921767	311.3388333	25.777499423828	32.1588881700817	28.9349995844136	0.856794967090213	28.1425952806992	29.6328915638239	28.9579940370342	0.401785571734813	-2.83280001167943	3.41122783336272	0.0648474943607465	0.751603910154973	98	23.3483205038488	22.478178370713	2.51565717349211	-0.686718229677703	0.806238663103459	17	26985	4.72095871238628	4.29738631722234	5.26218549036884	679.591399312209	0.118892827031527	0.586028328488269	21.2857142857143	10688.5714285715	1.86993901829452	4.78604460188905	13	75	39.4285714285714	28.8262446557366	2.34656569225103	26.2665215561329	15	4	2606	680	12	-2.14175762248793	1.037255720596
I25S05	I25S05C08	I25	5.601967	10.516668	32.467921767	311.3388333	25.777499423828	32.1588881700817	28.9349995844136	0.856794967090213	28.1425952806992	29.6328915638239	28.9579940370342	0.401785571734813	-2.83280001167943	3.41122783336272	0.0648474943607465	0.751603910154973	98	23.3483205038488	22.478178370713	2.51565717349211	-0.686718229677703	0.806238663103459	17	26985	4.72095871238628	4.29738631722234	5.26218549036884	679.591399312209	0.118892827031527	0.586028328488269	21.2857142857143	10688.5714285715	1.86993901829452	4.78604460188905	13	75	39.4285714285714	28.8262446557366	2.34656569225103	26.2665215561329	15	4	2606	680	12	-2.14175762248793	1.037255720596
I25S05	I25S05C10	I25	5.092753	14.346633	32.467921767	311.3388333	25.777499423828	32.1588881700817	28.9349995844136	0.856794967090213	28.1425952806992	29.6328915638239	28.9579940370342	0.401785571734813	-2.83280001167943	3.41122783336272	0.0648474943607465	0.751603910154973	98	23.3483205038488	22.478178370713	2.51565717349211	-0.686718229677703	0.806238663103459	17	26985	4.72095871238628	4.29738631722234	5.26218549036884	679.591399312209	0.118892827031527	0.586028328488269	21.2857142857143	10688.5714285715	1.86993901829452	4.78604460188905	13	75	39.4285714285714	28.8262446557366	2.34656569225103	26.2665215561329	15	4	2606	680	12	-2.14175762248793	1.037255720596
I26S01	I26S01C01	I26	5.932001	8.051705	34.926718433	313.69824865	25.0299994405359	33.0258325951484	28.8566015091941	0.872439641240447	27.9361391573002	29.5484689174946	28.8992999772644	0.457077031077541	-3.55989309938235	3.77287660718295	0.0716551398189981	0.733519455255348	101	20.2075109170306	23.0688722006627	3.39736233644969	-0.763766401351574	0.829080962521378	14	14327	2.5025327510917	3.31760474905969	4.98312819734283	880.353605291836	0.153773555509491	0.632937576061173	14.2857142857143	15641.1428571429	2.73207735495945	4.40881821999438	2	100	45.875	37.4754681663313	3.56152802104056	218.660028766203	86	4	2317	595.333333333333	37	-2.83549834682195	0.999206069989325
I26S01	I26S01C02	I26	6.127839	9.241988	34.926718433	313.69824865	25.0299994405359	33.0258325951484	28.8566015091941	0.872439641240447	27.9361391573002	29.5484689174946	28.8992999772644	0.457077031077541	-3.55989309938235	3.77287660718295	0.0716551398189981	0.733519455255348	101	20.2075109170306	23.0688722006627	3.39736233644969	-0.763766401351574	0.829080962521378	14	14327	2.5025327510917	3.31760474905969	4.98312819734283	880.353605291836	0.153773555509491	0.632937576061173	14.2857142857143	15641.1428571429	2.73207735495945	4.40881821999438	2	100	45.875	37.4754681663313	3.56152802104056	218.660028766203	86	4	2317	595.333333333333	37	-2.83549834682195	0.999206069989325
I26S01	I26S01C03	I26	4.697711	7.66887	34.926718433	313.69824865	25.0299994405359	33.0258325951484	28.8566015091941	0.872439641240447	27.9361391573002	29.5484689174946	28.8992999772644	0.457077031077541	-3.55989309938235	3.77287660718295	0.0716551398189981	0.733519455255348	101	20.2075109170306	23.0688722006627	3.39736233644969	-0.763766401351574	0.829080962521378	14	14327	2.5025327510917	3.31760474905969	4.98312819734283	880.353605291836	0.153773555509491	0.632937576061173	14.2857142857143	15641.1428571429	2.73207735495945	4.40881821999438	2	100	45.875	37.4754681663313	3.56152802104056	218.660028766203	86	4	2317	595.333333333333	37	-2.83549834682195	0.999206069989325
I26S01	I26S01C04	I26	5.17148	8.14977	34.926718433	313.69824865	25.0299994405359	33.0258325951484	28.8566015091941	0.872439641240447	27.9361391573002	29.5484689174946	28.8992999772644	0.457077031077541	-3.55989309938235	3.77287660718295	0.0716551398189981	0.733519455255348	101	20.2075109170306	23.0688722006627	3.39736233644969	-0.763766401351574	0.829080962521378	14	14327	2.5025327510917	3.31760474905969	4.98312819734283	880.353605291836	0.153773555509491	0.632937576061173	14.2857142857143	15641.1428571429	2.73207735495945	4.40881821999438	2	100	45.875	37.4754681663313	3.56152802104056	218.660028766203	86	4	2317	595.333333333333	37	-2.83549834682195	0.999206069989325
I26S01	I26S01C05	I26	5.452926	6.910495	34.926718433	313.69824865	25.0299994405359	33.0258325951484	28.8566015091941	0.872439641240447	27.9361391573002	29.5484689174946	28.8992999772644	0.457077031077541	-3.55989309938235	3.77287660718295	0.0716551398189981	0.733519455255348	101	20.2075109170306	23.0688722006627	3.39736233644969	-0.763766401351574	0.829080962521378	14	14327	2.5025327510917	3.31760474905969	4.98312819734283	880.353605291836	0.153773555509491	0.632937576061173	14.2857142857143	15641.1428571429	2.73207735495945	4.40881821999438	2	100	45.875	37.4754681663313	3.56152802104056	218.660028766203	86	4	2317	595.333333333333	37	-2.83549834682195	0.999206069989325
I26S01	I26S01C06	I26	5.450091	17.439889	34.926718433	313.69824865	25.0299994405359	33.0258325951484	28.8566015091941	0.872439641240447	27.9361391573002	29.5484689174946	28.8992999772644	0.457077031077541	-3.55989309938235	3.77287660718295	0.0716551398189981	0.733519455255348	101	20.2075109170306	23.0688722006627	3.39736233644969	-0.763766401351574	0.829080962521378	14	14327	2.5025327510917	3.31760474905969	4.98312819734283	880.353605291836	0.153773555509491	0.632937576061173	14.2857142857143	15641.1428571429	2.73207735495945	4.40881821999438	2	100	45.875	37.4754681663313	3.56152802104056	218.660028766203	86	4	2317	595.333333333333	37	-2.83549834682195	0.999206069989325
I26S01	I26S01C07	I26	5.359826	8.901819	34.926718433	313.69824865	25.0299994405359	33.0258325951484	28.8566015091941	0.872439641240447	27.9361391573002	29.5484689174946	28.8992999772644	0.457077031077541	-3.55989309938235	3.77287660718295	0.0716551398189981	0.733519455255348	101	20.2075109170306	23.0688722006627	3.39736233644969	-0.763766401351574	0.829080962521378	14	14327	2.5025327510917	3.31760474905969	4.98312819734283	880.353605291836	0.153773555509491	0.632937576061173	14.2857142857143	15641.1428571429	2.73207735495945	4.40881821999438	2	100	45.875	37.4754681663313	3.56152802104056	218.660028766203	86	4	2317	595.333333333333	37	-2.83549834682195	0.999206069989325
I26S01	I26S01C08	I26	5.408809	8.195062	34.926718433	313.69824865	25.0299994405359	33.0258325951484	28.8566015091941	0.872439641240447	27.9361391573002	29.5484689174946	28.8992999772644	0.457077031077541	-3.55989309938235	3.77287660718295	0.0716551398189981	0.733519455255348	101	20.2075109170306	23.0688722006627	3.39736233644969	-0.763766401351574	0.829080962521378	14	14327	2.5025327510917	3.31760474905969	4.98312819734283	880.353605291836	0.153773555509491	0.632937576061173	14.2857142857143	15641.1428571429	2.73207735495945	4.40881821999438	2	100	45.875	37.4754681663313	3.56152802104056	218.660028766203	86	4	2317	595.333333333333	37	-2.83549834682195	0.999206069989325
I26S01	I26S01C09	I26	4.906807	7.527745	34.926718433	313.69824865	25.0299994405359	33.0258325951484	28.8566015091941	0.872439641240447	27.9361391573002	29.5484689174946	28.8992999772644	0.457077031077541	-3.55989309938235	3.77287660718295	0.0716551398189981	0.733519455255348	101	20.2075109170306	23.0688722006627	3.39736233644969	-0.763766401351574	0.829080962521378	14	14327	2.5025327510917	3.31760474905969	4.98312819734283	880.353605291836	0.153773555509491	0.632937576061173	14.2857142857143	15641.1428571429	2.73207735495945	4.40881821999438	2	100	45.875	37.4754681663313	3.56152802104056	218.660028766203	86	4	2317	595.333333333333	37	-2.83549834682195	0.999206069989325
I26S01	I26S01C10	I26	6.067377	30.222653	34.926718433	313.69824865	25.0299994405359	33.0258325951484	28.8566015091941	0.872439641240447	27.9361391573002	29.5484689174946	28.8992999772644	0.457077031077541	-3.55989309938235	3.77287660718295	0.0716551398189981	0.733519455255348	101	20.2075109170306	23.0688722006627	3.39736233644969	-0.763766401351574	0.829080962521378	14	14327	2.5025327510917	3.31760474905969	4.98312819734283	880.353605291836	0.153773555509491	0.632937576061173	14.2857142857143	15641.1428571429	2.73207735495945	4.40881821999438	2	100	45.875	37.4754681663313	3.56152802104056	218.660028766203	86	4	2317	595.333333333333	37	-2.83549834682195	0.999206069989325
I26S02	I26S02C01	I26	5.845359	15.700205	34.9314032	313.6771	24.7049994478002	32.247142136363	28.8258516420807	0.871106267157409	27.8511411945539	29.5789070199524	28.8719996733438	0.473526709527141	-3.30124081496754	3.1707451235658	0.0712846873278312	0.720663356496208	100	21.2850157177786	23.4928247128065	2.6009006320415	-0.808902562480358	0.833456305799796	15	14737	2.5736989172197	3.80053774767688	4.75503842642385	711.958853133496	0.124337906589853	0.588540734993861	13.7142857142857	11271.8571428571	1.96853949403722	3.50104688437124	2	96	36.375	33.4319671657447	4.75503842642385	303.021756220488	96	4	2053	603.888888888889	32	-3.05842510961078	1.07391438443018
I26S02	I26S02C02	I26	5.76237	6.740925	34.9314032	313.6771	24.7049994478002	32.247142136363	28.8258516420807	0.871106267157409	27.8511411945539	29.5789070199524	28.8719996733438	0.473526709527141	-3.30124081496754	3.1707451235658	0.0712846873278312	0.720663356496208	100	21.2850157177786	23.4928247128065	2.6009006320415	-0.808902562480358	0.833456305799796	15	14737	2.5736989172197	3.80053774767688	4.75503842642385	711.958853133496	0.124337906589853	0.588540734993861	13.7142857142857	11271.8571428571	1.96853949403722	3.50104688437124	2	96	36.375	33.4319671657447	4.75503842642385	303.021756220488	96	4	2053	603.888888888889	32	-3.05842510961078	1.07391438443018
I26S02	I26S02C03	I26	5.184842	7.139965	34.9314032	313.6771	24.7049994478002	32.247142136363	28.8258516420807	0.871106267157409	27.8511411945539	29.5789070199524	28.8719996733438	0.473526709527141	-3.30124081496754	3.1707451235658	0.0712846873278312	0.720663356496208	100	21.2850157177786	23.4928247128065	2.6009006320415	-0.808902562480358	0.833456305799796	15	14737	2.5736989172197	3.80053774767688	4.75503842642385	711.958853133496	0.124337906589853	0.588540734993861	13.7142857142857	11271.8571428571	1.96853949403722	3.50104688437124	2	96	36.375	33.4319671657447	4.75503842642385	303.021756220488	96	4	2053	603.888888888889	32	-3.05842510961078	1.07391438443018
I26S02	I26S02C05	I26	5.869042	6.740221	34.9314032	313.6771	24.7049994478002	32.247142136363	28.8258516420807	0.871106267157409	27.8511411945539	29.5789070199524	28.8719996733438	0.473526709527141	-3.30124081496754	3.1707451235658	0.0712846873278312	0.720663356496208	100	21.2850157177786	23.4928247128065	2.6009006320415	-0.808902562480358	0.833456305799796	15	14737	2.5736989172197	3.80053774767688	4.75503842642385	711.958853133496	0.124337906589853	0.588540734993861	13.7142857142857	11271.8571428571	1.96853949403722	3.50104688437124	2	96	36.375	33.4319671657447	4.75503842642385	303.021756220488	96	4	2053	603.888888888889	32	-3.05842510961078	1.07391438443018
I26S02	I26S02C06	I26	5.93174	47.345065	34.9314032	313.6771	24.7049994478002	32.247142136363	28.8258516420807	0.871106267157409	27.8511411945539	29.5789070199524	28.8719996733438	0.473526709527141	-3.30124081496754	3.1707451235658	0.0712846873278312	0.720663356496208	100	21.2850157177786	23.4928247128065	2.6009006320415	-0.808902562480358	0.833456305799796	15	14737	2.5736989172197	3.80053774767688	4.75503842642385	711.958853133496	0.124337906589853	0.588540734993861	13.7142857142857	11271.8571428571	1.96853949403722	3.50104688437124	2	96	36.375	33.4319671657447	4.75503842642385	303.021756220488	96	4	2053	603.888888888889	32	-3.05842510961078	1.07391438443018
I26S02	I26S02C07	I26	7.189681	27.399465	34.9314032	313.6771	24.7049994478002	32.247142136363	28.8258516420807	0.871106267157409	27.8511411945539	29.5789070199524	28.8719996733438	0.473526709527141	-3.30124081496754	3.1707451235658	0.0712846873278312	0.720663356496208	100	21.2850157177786	23.4928247128065	2.6009006320415	-0.808902562480358	0.833456305799796	15	14737	2.5736989172197	3.80053774767688	4.75503842642385	711.958853133496	0.124337906589853	0.588540734993861	13.7142857142857	11271.8571428571	1.96853949403722	3.50104688437124	2	96	36.375	33.4319671657447	4.75503842642385	303.021756220488	96	4	2053	603.888888888889	32	-3.05842510961078	1.07391438443018
I26S02	I26S02C08	I26	6.028145	38.35209	34.9314032	313.6771	24.7049994478002	32.247142136363	28.8258516420807	0.871106267157409	27.8511411945539	29.5789070199524	28.8719996733438	0.473526709527141	-3.30124081496754	3.1707451235658	0.0712846873278312	0.720663356496208	100	21.2850157177786	23.4928247128065	2.6009006320415	-0.808902562480358	0.833456305799796	15	14737	2.5736989172197	3.80053774767688	4.75503842642385	711.958853133496	0.124337906589853	0.588540734993861	13.7142857142857	11271.8571428571	1.96853949403722	3.50104688437124	2	96	36.375	33.4319671657447	4.75503842642385	303.021756220488	96	4	2053	603.888888888889	32	-3.05842510961078	1.07391438443018
I26S03	I26S03C01	I26	4.88409	27.315715	34.857071767	313.6835356	25.2949994346127	31.2399993017316	28.8396454949935	0.901537184923343	27.8956143780806	29.5848181996189	28.8896188899666	0.505075057687689	-3.30533437848997	2.56354489906986	0.0644963790067811	0.735193901217208	82	20.0448829898708	17.1884670640667	1.55141678330262	-0.83429402655586	0.853182086008463	7	11981	2.09238560950052	2.056245275014	3.34812619579944	429.458905326445	0.075001555243878	0.359480957541939	12	11377	1.98690185120503	3.66342784197378	4	84	23.7272727272727	23.706922656013	2.30845724854493	65.5299449834172	43	1	2024	455.416666666667	57	-2.41283408262352	1.14645497463689
I26S03	I26S03C03	I26	5.574161	31.245345	34.857071767	313.6835356	25.2949994346127	31.2399993017316	28.8396454949935	0.901537184923343	27.8956143780806	29.5848181996189	28.8896188899666	0.505075057687689	-3.30533437848997	2.56354489906986	0.0644963790067811	0.735193901217208	82	20.0448829898708	17.1884670640667	1.55141678330262	-0.83429402655586	0.853182086008463	7	11981	2.09238560950052	2.056245275014	3.34812619579944	429.458905326445	0.075001555243878	0.359480957541939	12	11377	1.98690185120503	3.66342784197378	4	84	23.7272727272727	23.706922656013	2.30845724854493	65.5299449834172	43	1	2024	455.416666666667	57	-2.41283408262352	1.14645497463689
I26S03	I26S03C04	I26	7.104755	31.238679	34.857071767	313.6835356	25.2949994346127	31.2399993017316	28.8396454949935	0.901537184923343	27.8956143780806	29.5848181996189	28.8896188899666	0.505075057687689	-3.30533437848997	2.56354489906986	0.0644963790067811	0.735193901217208	82	20.0448829898708	17.1884670640667	1.55141678330262	-0.83429402655586	0.853182086008463	7	11981	2.09238560950052	2.056245275014	3.34812619579944	429.458905326445	0.075001555243878	0.359480957541939	12	11377	1.98690185120503	3.66342784197378	4	84	23.7272727272727	23.706922656013	2.30845724854493	65.5299449834172	43	1	2024	455.416666666667	57	-2.41283408262352	1.14645497463689
I26S03	I26S03C05	I26	6.102512	19.129769	34.857071767	313.6835356	25.2949994346127	31.2399993017316	28.8396454949935	0.901537184923343	27.8956143780806	29.5848181996189	28.8896188899666	0.505075057687689	-3.30533437848997	2.56354489906986	0.0644963790067811	0.735193901217208	82	20.0448829898708	17.1884670640667	1.55141678330262	-0.83429402655586	0.853182086008463	7	11981	2.09238560950052	2.056245275014	3.34812619579944	429.458905326445	0.075001555243878	0.359480957541939	12	11377	1.98690185120503	3.66342784197378	4	84	23.7272727272727	23.706922656013	2.30845724854493	65.5299449834172	43	1	2024	455.416666666667	57	-2.41283408262352	1.14645497463689
I26S03	I26S03C06	I26	5.338811	31.294296	34.857071767	313.6835356	25.2949994346127	31.2399993017316	28.8396454949935	0.901537184923343	27.8956143780806	29.5848181996189	28.8896188899666	0.505075057687689	-3.30533437848997	2.56354489906986	0.0644963790067811	0.735193901217208	82	20.0448829898708	17.1884670640667	1.55141678330262	-0.83429402655586	0.853182086008463	7	11981	2.09238560950052	2.056245275014	3.34812619579944	429.458905326445	0.075001555243878	0.359480957541939	12	11377	1.98690185120503	3.66342784197378	4	84	23.7272727272727	23.706922656013	2.30845724854493	65.5299449834172	43	1	2024	455.416666666667	57	-2.41283408262352	1.14645497463689
I26S03	I26S03C07	I26	5.837945	40.025821	34.857071767	313.6835356	25.2949994346127	31.2399993017316	28.8396454949935	0.901537184923343	27.8956143780806	29.5848181996189	28.8896188899666	0.505075057687689	-3.30533437848997	2.56354489906986	0.0644963790067811	0.735193901217208	82	20.0448829898708	17.1884670640667	1.55141678330262	-0.83429402655586	0.853182086008463	7	11981	2.09238560950052	2.056245275014	3.34812619579944	429.458905326445	0.075001555243878	0.359480957541939	12	11377	1.98690185120503	3.66342784197378	4	84	23.7272727272727	23.706922656013	2.30845724854493	65.5299449834172	43	1	2024	455.416666666667	57	-2.41283408262352	1.14645497463689
I26S03	I26S03C08	I26	4.998021	18.690433	34.857071767	313.6835356	25.2949994346127	31.2399993017316	28.8396454949935	0.901537184923343	27.8956143780806	29.5848181996189	28.8896188899666	0.505075057687689	-3.30533437848997	2.56354489906986	0.0644963790067811	0.735193901217208	82	20.0448829898708	17.1884670640667	1.55141678330262	-0.83429402655586	0.853182086008463	7	11981	2.09238560950052	2.056245275014	3.34812619579944	429.458905326445	0.075001555243878	0.359480957541939	12	11377	1.98690185120503	3.66342784197378	4	84	23.7272727272727	23.706922656013	2.30845724854493	65.5299449834172	43	1	2024	455.416666666667	57	-2.41283408262352	1.14645497463689
I26S03	I26S03C09	I26	5.934016	15.644	34.857071767	313.6835356	25.2949994346127	31.2399993017316	28.8396454949935	0.901537184923343	27.8956143780806	29.5848181996189	28.8896188899666	0.505075057687689	-3.30533437848997	2.56354489906986	0.0644963790067811	0.735193901217208	82	20.0448829898708	17.1884670640667	1.55141678330262	-0.83429402655586	0.853182086008463	7	11981	2.09238560950052	2.056245275014	3.34812619579944	429.458905326445	0.075001555243878	0.359480957541939	12	11377	1.98690185120503	3.66342784197378	4	84	23.7272727272727	23.706922656013	2.30845724854493	65.5299449834172	43	1	2024	455.416666666667	57	-2.41283408262352	1.14645497463689
I26S03	I26S03C10	I26	6.656962	25.725589	34.857071767	313.6835356	25.2949994346127	31.2399993017316	28.8396454949935	0.901537184923343	27.8956143780806	29.5848181996189	28.8896188899666	0.505075057687689	-3.30533437848997	2.56354489906986	0.0644963790067811	0.735193901217208	82	20.0448829898708	17.1884670640667	1.55141678330262	-0.83429402655586	0.853182086008463	7	11981	2.09238560950052	2.056245275014	3.34812619579944	429.458905326445	0.075001555243878	0.359480957541939	12	11377	1.98690185120503	3.66342784197378	4	84	23.7272727272727	23.706922656013	2.30845724854493	65.5299449834172	43	1	2024	455.416666666667	57	-2.41283408262352	1.14645497463689
I28S01	I28S01C01	I28	4.601416	23.608822	49.0810051	299.9284333	21.239999525249	32.0042849989342	26.8240765817581	2.08112546867286	23.9835349168282	29.0209616959079	26.6845859899456	1.84289811131959	-3.60314115047807	3.40680233994195	0.0911293216858883	1.01798255477456	119	49.8010001724435	28.7923971000863	2.80535467085553	-2.52108395093302	2.0223826544502	21	30756	5.30367304707708	5.9893292453547	6.03928508645108	685.506497441913	0.118211156654926	0.704337283694871	10.1428571428571	7748.2857142857	1.33614169930776	2.63184045949438	1	71	36.8	26.290682760248	6.03928508645108	333.314898961593	71	147	1927	935.833333333333	147	-2.61068634515538	2.82716050674128
I28S01	I28S01C06	I28	5.025636	8.012605	49.0810051	299.9284333	21.239999525249	32.0042849989342	26.8240765817581	2.08112546867286	23.9835349168282	29.0209616959079	26.6845859899456	1.84289811131959	-3.60314115047807	3.40680233994195	0.0911293216858883	1.01798255477456	119	49.8010001724435	28.7923971000863	2.80535467085553	-2.52108395093302	2.0223826544502	21	30756	5.30367304707708	5.9893292453547	6.03928508645108	685.506497441913	0.118211156654926	0.704337283694871	10.1428571428571	7748.2857142857	1.33614169930776	2.63184045949438	1	71	36.8	26.290682760248	6.03928508645108	333.314898961593	71	147	1927	935.833333333333	147	-2.61068634515538	2.82716050674128
I28S01	I28S01C10	I28	3.99288	7.149974	49.0810051	299.9284333	21.239999525249	32.0042849989342	26.8240765817581	2.08112546867286	23.9835349168282	29.0209616959079	26.6845859899456	1.84289811131959	-3.60314115047807	3.40680233994195	0.0911293216858883	1.01798255477456	119	49.8010001724435	28.7923971000863	2.80535467085553	-2.52108395093302	2.0223826544502	21	30756	5.30367304707708	5.9893292453547	6.03928508645108	685.506497441913	0.118211156654926	0.704337283694871	10.1428571428571	7748.2857142857	1.33614169930776	2.63184045949438	1	71	36.8	26.290682760248	6.03928508645108	333.314898961593	71	147	1927	935.833333333333	147	-2.61068634515538	2.82716050674128
I28S02	I28S02C01	I28	4.0908	9.493214	49.15627177	300.6878346	22.7099994923919	32.3879992760718	28.0754237370521	1.76002832841706	24.9515797749385	29.5116312338752	27.4762621797885	1.62708321367678	-2.86838478749184	3.03085362550261	0.0807746703996395	0.947772409418523	119	36.4691379310345	29.4279144920584	2.71567004901059	-2.27511865715025	1.80340815073782	17	22231	3.83293103448276	4.04823287036724	4.44871762113647	204.955104661834	0.0353370870106611	0.277986853072291	7	4406.42857142856	0.759729064039407	1.74346375896915	1	49	21.6	20.1940585321525	1.89731883514263	76.6816334256932	49	1	3048	948.666666666667	165	-1.66308329616053	3.02412778135849
I28S02	I28S02C06	I28	6.0133	13.235367	49.15627177	300.6878346	22.7099994923919	32.3879992760718	28.0754237370521	1.76002832841706	24.9515797749385	29.5116312338752	27.4762621797885	1.62708321367678	-2.86838478749184	3.03085362550261	0.0807746703996395	0.947772409418523	119	36.4691379310345	29.4279144920584	2.71567004901059	-2.27511865715025	1.80340815073782	17	22231	3.83293103448276	4.04823287036724	4.44871762113647	204.955104661834	0.0353370870106611	0.277986853072291	7	4406.42857142856	0.759729064039407	1.74346375896915	1	49	21.6	20.1940585321525	1.89731883514263	76.6816334256932	49	1	3048	948.666666666667	165	-1.66308329616053	3.02412778135849
I28S02	I28S02C10	I28	4.560659	24.306063	49.15627177	300.6878346	22.7099994923919	32.3879992760718	28.0754237370521	1.76002832841706	24.9515797749385	29.5116312338752	27.4762621797885	1.62708321367678	-2.86838478749184	3.03085362550261	0.0807746703996395	0.947772409418523	119	36.4691379310345	29.4279144920584	2.71567004901059	-2.27511865715025	1.80340815073782	17	22231	3.83293103448276	4.04823287036724	4.44871762113647	204.955104661834	0.0353370870106611	0.277986853072291	7	4406.42857142856	0.759729064039407	1.74346375896915	1	49	21.6	20.1940585321525	1.89731883514263	76.6816334256932	49	1	3048	948.666666666667	165	-1.66308329616053	3.02412778135849
I28S03	I28S03C01	I28	4.99897	29.595718	49.79063843	300.60395	22.7412494916935	33.7628563881985	28.2206014190766	1.83818816717708	24.5704370627159	29.6705792937508	27.4508174650827	1.73646636195994	-3.72623544017882	4.19590466708636	0.079200646644198	1.01987768828118	148	52.5037062575418	36.1713455135593	3.98239732675538	-2.36282925049365	1.96188635103156	33	40485	6.97896914325116	6.70346583332313	7.46070180723885	650.703232714047	0.112170872731261	0.673196943879798	12.2857142857143	8229.57142857138	1.41864703130001	2.95980402098338	2	86	33	33.4424879457256	7.46070180723885	388.162120758658	86	4	2136	800.428571428571	151	-1.59713632793758	3.0792439913184
I28S03	I28S03C06	I28	4.234217	22.883817	49.79063843	300.60395	22.7412494916935	33.7628563881985	28.2206014190766	1.83818816717708	24.5704370627159	29.6705792937508	27.4508174650827	1.73646636195994	-3.72623544017882	4.19590466708636	0.079200646644198	1.01987768828118	148	52.5037062575418	36.1713455135593	3.98239732675538	-2.36282925049365	1.96188635103156	33	40485	6.97896914325116	6.70346583332313	7.46070180723885	650.703232714047	0.112170872731261	0.673196943879798	12.2857142857143	8229.57142857138	1.41864703130001	2.95980402098338	2	86	33	33.4424879457256	7.46070180723885	388.162120758658	86	4	2136	800.428571428571	151	-1.59713632793758	3.0792439913184
I28S03	I28S03C10	I28	4.559747	23.323577	49.79063843	300.60395	22.7412494916935	33.7628563881985	28.2206014190766	1.83818816717708	24.5704370627159	29.6705792937508	27.4508174650827	1.73646636195994	-3.72623544017882	4.19590466708636	0.079200646644198	1.01987768828118	148	52.5037062575418	36.1713455135593	3.98239732675538	-2.36282925049365	1.96188635103156	33	40485	6.97896914325116	6.70346583332313	7.46070180723885	650.703232714047	0.112170872731261	0.673196943879798	12.2857142857143	8229.57142857138	1.41864703130001	2.95980402098338	2	86	33	33.4424879457256	7.46070180723885	388.162120758658	86	4	2136	800.428571428571	151	-1.59713632793758	3.0792439913184
I29S01	I29S01C01	I29	4.309799	6.430594	48.4998032	20.9869962	22.1399995051324	28.9774993523024	25.8093392742283	1.13226673800177	24.4448761594454	27.0154651550089	25.6882556168128	0.944746822789851	-2.33786682293776	1.97141987838627	0.0762769273830029	0.620796919592557	72	12.5797076818491	17.2406037794641	1.86106506256862	-1.47887428001366	1.13174398931173	46	19970	3.39394969408566	8.2385067915364	8.79709987777426	1727.28696643974	0.293556588449989	1.22339043206681	14.4285714285714	18758.7142857142	3.18808876371758	4.99812365603426	66	89	77	10.1242283656583	4.02049199134249	188.232872847657	68	195	3578	916.5	195	-2.16166661834965	1.33589388623804
I29S01	I29S01C06	I29	3.963526	6.595475	48.4998032	20.9869962	22.1399995051324	28.9774993523024	25.8093392742283	1.13226673800177	24.4448761594454	27.0154651550089	25.6882556168128	0.944746822789851	-2.33786682293776	1.97141987838627	0.0762769273830029	0.620796919592557	72	12.5797076818491	17.2406037794641	1.86106506256862	-1.47887428001366	1.13174398931173	46	19970	3.39394969408566	8.2385067915364	8.79709987777426	1727.28696643974	0.293556588449989	1.22339043206681	14.4285714285714	18758.7142857142	3.18808876371758	4.99812365603426	66	89	77	10.1242283656583	4.02049199134249	188.232872847657	68	195	3578	916.5	195	-2.16166661834965	1.33589388623804
I29S01	I29S01C10	I29	4.257336	6.524192	48.4998032	20.9869962	22.1399995051324	28.9774993523024	25.8093392742283	1.13226673800177	24.4448761594454	27.0154651550089	25.6882556168128	0.944746822789851	-2.33786682293776	1.97141987838627	0.0762769273830029	0.620796919592557	72	12.5797076818491	17.2406037794641	1.86106506256862	-1.47887428001366	1.13174398931173	46	19970	3.39394969408566	8.2385067915364	8.79709987777426	1727.28696643974	0.293556588449989	1.22339043206681	14.4285714285714	18758.7142857142	3.18808876371758	4.99812365603426	66	89	77	10.1242283656583	4.02049199134249	188.232872847657	68	195	3578	916.5	195	-2.16166661834965	1.33589388623804
I29S02	I29S02C01	I29	4.206404	5.629983	48.42067177	21.3947	22.0599995069206	29.362499343697	25.3125889096727	1.16409655567487	24.1137324041491	26.708448030872	25.3200530637397	0.920695655344423	-2.23158431518413	2.99693683238387	0.0688042961962864	0.686434376106399	61	14.8868309260833	15.8899524742006	2.53693370397887	-1.58694374656736	1.12263534908371	32	16589	2.81886151231946	6.11598893013193	9.91065122623821	1089.83825930931	0.185189168956552	1.05399050411558	13	12774.9999999999	2.17077315208155	3.98308922552049	42	91	61.25	21.8993911635309	3.0931955963073	114.510675096162	48	274	3594	1128	576	-1.89618275331594	1.28243963291426
I29S02	I29S02C06	I29	4.345681	6.474282	48.42067177	21.3947	22.0599995069206	29.362499343697	25.3125889096727	1.16409655567487	24.1137324041491	26.708448030872	25.3200530637397	0.920695655344423	-2.23158431518413	2.99693683238387	0.0688042961962864	0.686434376106399	61	14.8868309260833	15.8899524742006	2.53693370397887	-1.58694374656736	1.12263534908371	32	16589	2.81886151231946	6.11598893013193	9.91065122623821	1089.83825930931	0.185189168956552	1.05399050411558	13	12774.9999999999	2.17077315208155	3.98308922552049	42	91	61.25	21.8993911635309	3.0931955963073	114.510675096162	48	274	3594	1128	576	-1.89618275331594	1.28243963291426
I29S02	I29S02C10	I29	3.996256	4.709209	48.42067177	21.3947	22.0599995069206	29.362499343697	25.3125889096727	1.16409655567487	24.1137324041491	26.708448030872	25.3200530637397	0.920695655344423	-2.23158431518413	2.99693683238387	0.0688042961962864	0.686434376106399	61	14.8868309260833	15.8899524742006	2.53693370397887	-1.58694374656736	1.12263534908371	32	16589	2.81886151231946	6.11598893013193	9.91065122623821	1089.83825930931	0.185189168956552	1.05399050411558	13	12774.9999999999	2.17077315208155	3.98308922552049	42	91	61.25	21.8993911635309	3.0931955963073	114.510675096162	48	274	3594	1128	576	-1.89618275331594	1.28243963291426
I29S03	I29S03C01	I29	4.305635	8.890986	48.61385225	21.3385247	21.984999508597	29.2024993472733	25.3442568445877	1.20253924238456	23.9999849542418	26.7321579099526	25.2529561542803	0.966975345853798	-3.16892974698289	2.52544083724483	0.078655734045578	0.687098437505465	72	18.2040088330219	18.6112289560293	2.38293114459042	-1.65103242442285	1.19688474965851	37	21192	3.59979616103278	7.35964051344595	7.20484328543925	979.641388505698	0.166407574062459	0.840590678845014	13.1428571428571	13277.2857142857	2.25535683952534	4.10872976134166	63	75	68.75	6.65206734782504	3.14139607588366	131.615539811793	63	215	3585	1122.4	215	-1.83496621819587	1.34857005146718
I29S03	I29S03C06	I29	4.245556	8.997233	48.61385225	21.3385247	21.984999508597	29.2024993472733	25.3442568445877	1.20253924238456	23.9999849542418	26.7321579099526	25.2529561542803	0.966975345853798	-3.16892974698289	2.52544083724483	0.078655734045578	0.687098437505465	72	18.2040088330219	18.6112289560293	2.38293114459042	-1.65103242442285	1.19688474965851	37	21192	3.59979616103278	7.35964051344595	7.20484328543925	979.641388505698	0.166407574062459	0.840590678845014	13.1428571428571	13277.2857142857	2.25535683952534	4.10872976134166	63	75	68.75	6.65206734782504	3.14139607588366	131.615539811793	63	215	3585	1122.4	215	-1.83496621819587	1.34857005146718
I29S03	I29S03C10	I29	4.011918	7.850246	48.61385225	21.3385247	21.984999508597	29.2024993472733	25.3442568445877	1.20253924238456	23.9999849542418	26.7321579099526	25.2529561542803	0.966975345853798	-3.16892974698289	2.52544083724483	0.078655734045578	0.687098437505465	72	18.2040088330219	18.6112289560293	2.38293114459042	-1.65103242442285	1.19688474965851	37	21192	3.59979616103278	7.35964051344595	7.20484328543925	979.641388505698	0.166407574062459	0.840590678845014	13.1428571428571	13277.2857142857	2.25535683952534	4.10872976134166	63	75	68.75	6.65206734782504	3.14139607588366	131.615539811793	63	215	3585	1122.4	215	-1.83496621819587	1.34857005146718
I30S01	I30S01C01	I30	4.616078	3.407179	51.28406418	69.3177735	17.419166277318	32.4990901826796	25.781151368941	3.51014135293072	20.8987553629543	30.0066162140131	25.7123439488176	3.31088301723335	-4.83085885025066	3.68477113819893	0.0866290433110327	1.18756035766774	205	69.543093270366	52.4178510939218	2.0877368420076	-4.69727788738746	3.53585180460371	17	27582	4.65204924945185	4.39545637077944	4.28655200825026	141.48961035624	0.023863992301609	0.258267500881973	5.42857142857143	3128.57142857143	0.527672698359156	1.43842726960176	22	38	30	11.3137084989848	4.28655200825026	109.10089245802	38	998	3441	1956.33333333333	998	-3.28872855657166	5.00618061939494
I30S01	I30S01C02	I30	6.457656	4.308587	51.28406418	69.3177735	17.419166277318	32.4990901826796	25.781151368941	3.51014135293072	20.8987553629543	30.0066162140131	25.7123439488176	3.31088301723335	-4.83085885025066	3.68477113819893	0.0866290433110327	1.18756035766774	205	69.543093270366	52.4178510939218	2.0877368420076	-4.69727788738746	3.53585180460371	17	27582	4.65204924945185	4.39545637077944	4.28655200825026	141.48961035624	0.023863992301609	0.258267500881973	5.42857142857143	3128.57142857143	0.527672698359156	1.43842726960176	22	38	30	11.3137084989848	4.28655200825026	109.10089245802	38	998	3441	1956.33333333333	998	-3.28872855657166	5.00618061939494
I30S01	I30S01C03	I30	5.577129	5.210281	51.28406418	69.3177735	17.419166277318	32.4990901826796	25.781151368941	3.51014135293072	20.8987553629543	30.0066162140131	25.7123439488176	3.31088301723335	-4.83085885025066	3.68477113819893	0.0866290433110327	1.18756035766774	205	69.543093270366	52.4178510939218	2.0877368420076	-4.69727788738746	3.53585180460371	17	27582	4.65204924945185	4.39545637077944	4.28655200825026	141.48961035624	0.023863992301609	0.258267500881973	5.42857142857143	3128.57142857143	0.527672698359156	1.43842726960176	22	38	30	11.3137084989848	4.28655200825026	109.10089245802	38	998	3441	1956.33333333333	998	-3.28872855657166	5.00618061939494
I30S01	I30S01C04	I30	4.643095	4.525709	51.28406418	69.3177735	17.419166277318	32.4990901826796	25.781151368941	3.51014135293072	20.8987553629543	30.0066162140131	25.7123439488176	3.31088301723335	-4.83085885025066	3.68477113819893	0.0866290433110327	1.18756035766774	205	69.543093270366	52.4178510939218	2.0877368420076	-4.69727788738746	3.53585180460371	17	27582	4.65204924945185	4.39545637077944	4.28655200825026	141.48961035624	0.023863992301609	0.258267500881973	5.42857142857143	3128.57142857143	0.527672698359156	1.43842726960176	22	38	30	11.3137084989848	4.28655200825026	109.10089245802	38	998	3441	1956.33333333333	998	-3.28872855657166	5.00618061939494
I30S01	I30S01C05	I30	5.156736	6.31364	51.28406418	69.3177735	17.419166277318	32.4990901826796	25.781151368941	3.51014135293072	20.8987553629543	30.0066162140131	25.7123439488176	3.31088301723335	-4.83085885025066	3.68477113819893	0.0866290433110327	1.18756035766774	205	69.543093270366	52.4178510939218	2.0877368420076	-4.69727788738746	3.53585180460371	17	27582	4.65204924945185	4.39545637077944	4.28655200825026	141.48961035624	0.023863992301609	0.258267500881973	5.42857142857143	3128.57142857143	0.527672698359156	1.43842726960176	22	38	30	11.3137084989848	4.28655200825026	109.10089245802	38	998	3441	1956.33333333333	998	-3.28872855657166	5.00618061939494
I30S01	I30S01C06	I30	4.947225	3.854677	51.28406418	69.3177735	17.419166277318	32.4990901826796	25.781151368941	3.51014135293072	20.8987553629543	30.0066162140131	25.7123439488176	3.31088301723335	-4.83085885025066	3.68477113819893	0.0866290433110327	1.18756035766774	205	69.543093270366	52.4178510939218	2.0877368420076	-4.69727788738746	3.53585180460371	17	27582	4.65204924945185	4.39545637077944	4.28655200825026	141.48961035624	0.023863992301609	0.258267500881973	5.42857142857143	3128.57142857143	0.527672698359156	1.43842726960176	22	38	30	11.3137084989848	4.28655200825026	109.10089245802	38	998	3441	1956.33333333333	998	-3.28872855657166	5.00618061939494
I30S01	I30S01C07	I30	4.846861	3.955496	51.28406418	69.3177735	17.419166277318	32.4990901826796	25.781151368941	3.51014135293072	20.8987553629543	30.0066162140131	25.7123439488176	3.31088301723335	-4.83085885025066	3.68477113819893	0.0866290433110327	1.18756035766774	205	69.543093270366	52.4178510939218	2.0877368420076	-4.69727788738746	3.53585180460371	17	27582	4.65204924945185	4.39545637077944	4.28655200825026	141.48961035624	0.023863992301609	0.258267500881973	5.42857142857143	3128.57142857143	0.527672698359156	1.43842726960176	22	38	30	11.3137084989848	4.28655200825026	109.10089245802	38	998	3441	1956.33333333333	998	-3.28872855657166	5.00618061939494
I30S01	I30S01C08	I30	4.985364	4.948395	51.28406418	69.3177735	17.419166277318	32.4990901826796	25.781151368941	3.51014135293072	20.8987553629543	30.0066162140131	25.7123439488176	3.31088301723335	-4.83085885025066	3.68477113819893	0.0866290433110327	1.18756035766774	205	69.543093270366	52.4178510939218	2.0877368420076	-4.69727788738746	3.53585180460371	17	27582	4.65204924945185	4.39545637077944	4.28655200825026	141.48961035624	0.023863992301609	0.258267500881973	5.42857142857143	3128.57142857143	0.527672698359156	1.43842726960176	22	38	30	11.3137084989848	4.28655200825026	109.10089245802	38	998	3441	1956.33333333333	998	-3.28872855657166	5.00618061939494
I30S01	I30S01C09	I30	5.142046	4.62162	51.28406418	69.3177735	17.419166277318	32.4990901826796	25.781151368941	3.51014135293072	20.8987553629543	30.0066162140131	25.7123439488176	3.31088301723335	-4.83085885025066	3.68477113819893	0.0866290433110327	1.18756035766774	205	69.543093270366	52.4178510939218	2.0877368420076	-4.69727788738746	3.53585180460371	17	27582	4.65204924945185	4.39545637077944	4.28655200825026	141.48961035624	0.023863992301609	0.258267500881973	5.42857142857143	3128.57142857143	0.527672698359156	1.43842726960176	22	38	30	11.3137084989848	4.28655200825026	109.10089245802	38	998	3441	1956.33333333333	998	-3.28872855657166	5.00618061939494
I30S01	I30S01C10	I30	4.819815	4.534907	51.28406418	69.3177735	17.419166277318	32.4990901826796	25.781151368941	3.51014135293072	20.8987553629543	30.0066162140131	25.7123439488176	3.31088301723335	-4.83085885025066	3.68477113819893	0.0866290433110327	1.18756035766774	205	69.543093270366	52.4178510939218	2.0877368420076	-4.69727788738746	3.53585180460371	17	27582	4.65204924945185	4.39545637077944	4.28655200825026	141.48961035624	0.023863992301609	0.258267500881973	5.42857142857143	3128.57142857143	0.527672698359156	1.43842726960176	22	38	30	11.3137084989848	4.28655200825026	109.10089245802	38	998	3441	1956.33333333333	998	-3.28872855657166	5.00618061939494
I30S01	I30S01C11	I30	4.52443	3.784642	51.28406418	69.3177735	17.419166277318	32.4990901826796	25.781151368941	3.51014135293072	20.8987553629543	30.0066162140131	25.7123439488176	3.31088301723335	-4.83085885025066	3.68477113819893	0.0866290433110327	1.18756035766774	205	69.543093270366	52.4178510939218	2.0877368420076	-4.69727788738746	3.53585180460371	17	27582	4.65204924945185	4.39545637077944	4.28655200825026	141.48961035624	0.023863992301609	0.258267500881973	5.42857142857143	3128.57142857143	0.527672698359156	1.43842726960176	22	38	30	11.3137084989848	4.28655200825026	109.10089245802	38	998	3441	1956.33333333333	998	-3.28872855657166	5.00618061939494
I30S01	I30S01C12	I30	4.565905	4.370039	51.28406418	69.3177735	17.419166277318	32.4990901826796	25.781151368941	3.51014135293072	20.8987553629543	30.0066162140131	25.7123439488176	3.31088301723335	-4.83085885025066	3.68477113819893	0.0866290433110327	1.18756035766774	205	69.543093270366	52.4178510939218	2.0877368420076	-4.69727788738746	3.53585180460371	17	27582	4.65204924945185	4.39545637077944	4.28655200825026	141.48961035624	0.023863992301609	0.258267500881973	5.42857142857143	3128.57142857143	0.527672698359156	1.43842726960176	22	38	30	11.3137084989848	4.28655200825026	109.10089245802	38	998	3441	1956.33333333333	998	-3.28872855657166	5.00618061939494
I30S01	I30S01C13	I30	4.806236	4.541974	51.28406418	69.3177735	17.419166277318	32.4990901826796	25.781151368941	3.51014135293072	20.8987553629543	30.0066162140131	25.7123439488176	3.31088301723335	-4.83085885025066	3.68477113819893	0.0866290433110327	1.18756035766774	205	69.543093270366	52.4178510939218	2.0877368420076	-4.69727788738746	3.53585180460371	17	27582	4.65204924945185	4.39545637077944	4.28655200825026	141.48961035624	0.023863992301609	0.258267500881973	5.42857142857143	3128.57142857143	0.527672698359156	1.43842726960176	22	38	30	11.3137084989848	4.28655200825026	109.10089245802	38	998	3441	1956.33333333333	998	-3.28872855657166	5.00618061939494
I30S01	I30S01C14	I30	4.319708	3.425889	51.28406418	69.3177735	17.419166277318	32.4990901826796	25.781151368941	3.51014135293072	20.8987553629543	30.0066162140131	25.7123439488176	3.31088301723335	-4.83085885025066	3.68477113819893	0.0866290433110327	1.18756035766774	205	69.543093270366	52.4178510939218	2.0877368420076	-4.69727788738746	3.53585180460371	17	27582	4.65204924945185	4.39545637077944	4.28655200825026	141.48961035624	0.023863992301609	0.258267500881973	5.42857142857143	3128.57142857143	0.527672698359156	1.43842726960176	22	38	30	11.3137084989848	4.28655200825026	109.10089245802	38	998	3441	1956.33333333333	998	-3.28872855657166	5.00618061939494
I30S01	I30S01C15	I30	4.273757	3.583577	51.28406418	69.3177735	17.419166277318	32.4990901826796	25.781151368941	3.51014135293072	20.8987553629543	30.0066162140131	25.7123439488176	3.31088301723335	-4.83085885025066	3.68477113819893	0.0866290433110327	1.18756035766774	205	69.543093270366	52.4178510939218	2.0877368420076	-4.69727788738746	3.53585180460371	17	27582	4.65204924945185	4.39545637077944	4.28655200825026	141.48961035624	0.023863992301609	0.258267500881973	5.42857142857143	3128.57142857143	0.527672698359156	1.43842726960176	22	38	30	11.3137084989848	4.28655200825026	109.10089245802	38	998	3441	1956.33333333333	998	-3.28872855657166	5.00618061939494
I30S01	I30S01C16	I30	4.596585	3.570897	51.28406418	69.3177735	17.419166277318	32.4990901826796	25.781151368941	3.51014135293072	20.8987553629543	30.0066162140131	25.7123439488176	3.31088301723335	-4.83085885025066	3.68477113819893	0.0866290433110327	1.18756035766774	205	69.543093270366	52.4178510939218	2.0877368420076	-4.69727788738746	3.53585180460371	17	27582	4.65204924945185	4.39545637077944	4.28655200825026	141.48961035624	0.023863992301609	0.258267500881973	5.42857142857143	3128.57142857143	0.527672698359156	1.43842726960176	22	38	30	11.3137084989848	4.28655200825026	109.10089245802	38	998	3441	1956.33333333333	998	-3.28872855657166	5.00618061939494
I30S01	I30S01C17	I30	4.877953	3.747502	51.28406418	69.3177735	17.419166277318	32.4990901826796	25.781151368941	3.51014135293072	20.8987553629543	30.0066162140131	25.7123439488176	3.31088301723335	-4.83085885025066	3.68477113819893	0.0866290433110327	1.18756035766774	205	69.543093270366	52.4178510939218	2.0877368420076	-4.69727788738746	3.53585180460371	17	27582	4.65204924945185	4.39545637077944	4.28655200825026	141.48961035624	0.023863992301609	0.258267500881973	5.42857142857143	3128.57142857143	0.527672698359156	1.43842726960176	22	38	30	11.3137084989848	4.28655200825026	109.10089245802	38	998	3441	1956.33333333333	998	-3.28872855657166	5.00618061939494
I30S01	I30S01C18	I30	5.308166	4.255775	51.28406418	69.3177735	17.419166277318	32.4990901826796	25.781151368941	3.51014135293072	20.8987553629543	30.0066162140131	25.7123439488176	3.31088301723335	-4.83085885025066	3.68477113819893	0.0866290433110327	1.18756035766774	205	69.543093270366	52.4178510939218	2.0877368420076	-4.69727788738746	3.53585180460371	17	27582	4.65204924945185	4.39545637077944	4.28655200825026	141.48961035624	0.023863992301609	0.258267500881973	5.42857142857143	3128.57142857143	0.527672698359156	1.43842726960176	22	38	30	11.3137084989848	4.28655200825026	109.10089245802	38	998	3441	1956.33333333333	998	-3.28872855657166	5.00618061939494
I30S01	I30S01C19	I30	5.053162	3.967597	51.28406418	69.3177735	17.419166277318	32.4990901826796	25.781151368941	3.51014135293072	20.8987553629543	30.0066162140131	25.7123439488176	3.31088301723335	-4.83085885025066	3.68477113819893	0.0866290433110327	1.18756035766774	205	69.543093270366	52.4178510939218	2.0877368420076	-4.69727788738746	3.53585180460371	17	27582	4.65204924945185	4.39545637077944	4.28655200825026	141.48961035624	0.023863992301609	0.258267500881973	5.42857142857143	3128.57142857143	0.527672698359156	1.43842726960176	22	38	30	11.3137084989848	4.28655200825026	109.10089245802	38	998	3441	1956.33333333333	998	-3.28872855657166	5.00618061939494
I30S01	I30S01C20	I30	5.01253	4.357199	51.28406418	69.3177735	17.419166277318	32.4990901826796	25.781151368941	3.51014135293072	20.8987553629543	30.0066162140131	25.7123439488176	3.31088301723335	-4.83085885025066	3.68477113819893	0.0866290433110327	1.18756035766774	205	69.543093270366	52.4178510939218	2.0877368420076	-4.69727788738746	3.53585180460371	17	27582	4.65204924945185	4.39545637077944	4.28655200825026	141.48961035624	0.023863992301609	0.258267500881973	5.42857142857143	3128.57142857143	0.527672698359156	1.43842726960176	22	38	30	11.3137084989848	4.28655200825026	109.10089245802	38	998	3441	1956.33333333333	998	-3.28872855657166	5.00618061939494
I30S02	I30S02C01	I30	3.798274	4.760523	50.5064551	69.6964167	17.5449996078387	33.6949992468581	26.5423717020279	3.27119770914616	21.7223512430876	30.1935550272611	25.8258186284474	2.97202291221523	-7.08348572513955	4.39553961891499	0.101454046923582	1.44001326994641	222	76.3531197301855	53.5967253414567	3.17810813791897	-4.7458676841064	3.29224531307053	16	25550	4.30860033726813	4.77973708008053	2.15689937685802	47.7321054649712	0.00804925893169834	0.11957954647506	3.57142857142857	1460.00000000001	0.24620573355818	0.847337358880403	3	25	14	15.556349186104	1.11970051856555	3.15095870320616	3	1068	3444	1967.33333333333	1390	-3.96381895902079	4.26220485797332
I30S02	I30S02C03	I30	4.120797	4.167916	50.5064551	69.6964167	17.5449996078387	33.6949992468581	26.5423717020279	3.27119770914616	21.7223512430876	30.1935550272611	25.8258186284474	2.97202291221523	-7.08348572513955	4.39553961891499	0.101454046923582	1.44001326994641	222	76.3531197301855	53.5967253414567	3.17810813791897	-4.7458676841064	3.29224531307053	16	25550	4.30860033726813	4.77973708008053	2.15689937685802	47.7321054649712	0.00804925893169834	0.11957954647506	3.57142857142857	1460.00000000001	0.24620573355818	0.847337358880403	3	25	14	15.556349186104	1.11970051856555	3.15095870320616	3	1068	3444	1967.33333333333	1390	-3.96381895902079	4.26220485797332
I30S02	I30S02C04	I30	3.907298	4.156471	50.5064551	69.6964167	17.5449996078387	33.6949992468581	26.5423717020279	3.27119770914616	21.7223512430876	30.1935550272611	25.8258186284474	2.97202291221523	-7.08348572513955	4.39553961891499	0.101454046923582	1.44001326994641	222	76.3531197301855	53.5967253414567	3.17810813791897	-4.7458676841064	3.29224531307053	16	25550	4.30860033726813	4.77973708008053	2.15689937685802	47.7321054649712	0.00804925893169834	0.11957954647506	3.57142857142857	1460.00000000001	0.24620573355818	0.847337358880403	3	25	14	15.556349186104	1.11970051856555	3.15095870320616	3	1068	3444	1967.33333333333	1390	-3.96381895902079	4.26220485797332
I30S02	I30S02C05	I30	3.904962	3.497815	50.5064551	69.6964167	17.5449996078387	33.6949992468581	26.5423717020279	3.27119770914616	21.7223512430876	30.1935550272611	25.8258186284474	2.97202291221523	-7.08348572513955	4.39553961891499	0.101454046923582	1.44001326994641	222	76.3531197301855	53.5967253414567	3.17810813791897	-4.7458676841064	3.29224531307053	16	25550	4.30860033726813	4.77973708008053	2.15689937685802	47.7321054649712	0.00804925893169834	0.11957954647506	3.57142857142857	1460.00000000001	0.24620573355818	0.847337358880403	3	25	14	15.556349186104	1.11970051856555	3.15095870320616	3	1068	3444	1967.33333333333	1390	-3.96381895902079	4.26220485797332
I30S02	I30S02C06	I30	4.34221	3.695499	50.5064551	69.6964167	17.5449996078387	33.6949992468581	26.5423717020279	3.27119770914616	21.7223512430876	30.1935550272611	25.8258186284474	2.97202291221523	-7.08348572513955	4.39553961891499	0.101454046923582	1.44001326994641	222	76.3531197301855	53.5967253414567	3.17810813791897	-4.7458676841064	3.29224531307053	16	25550	4.30860033726813	4.77973708008053	2.15689937685802	47.7321054649712	0.00804925893169834	0.11957954647506	3.57142857142857	1460.00000000001	0.24620573355818	0.847337358880403	3	25	14	15.556349186104	1.11970051856555	3.15095870320616	3	1068	3444	1967.33333333333	1390	-3.96381895902079	4.26220485797332
I30S02	I30S02C07	I30	4.394702	3.824173	50.5064551	69.6964167	17.5449996078387	33.6949992468581	26.5423717020279	3.27119770914616	21.7223512430876	30.1935550272611	25.8258186284474	2.97202291221523	-7.08348572513955	4.39553961891499	0.101454046923582	1.44001326994641	222	76.3531197301855	53.5967253414567	3.17810813791897	-4.7458676841064	3.29224531307053	16	25550	4.30860033726813	4.77973708008053	2.15689937685802	47.7321054649712	0.00804925893169834	0.11957954647506	3.57142857142857	1460.00000000001	0.24620573355818	0.847337358880403	3	25	14	15.556349186104	1.11970051856555	3.15095870320616	3	1068	3444	1967.33333333333	1390	-3.96381895902079	4.26220485797332
I30S02	I30S02C08	I30	4.236847	3.472528	50.5064551	69.6964167	17.5449996078387	33.6949992468581	26.5423717020279	3.27119770914616	21.7223512430876	30.1935550272611	25.8258186284474	2.97202291221523	-7.08348572513955	4.39553961891499	0.101454046923582	1.44001326994641	222	76.3531197301855	53.5967253414567	3.17810813791897	-4.7458676841064	3.29224531307053	16	25550	4.30860033726813	4.77973708008053	2.15689937685802	47.7321054649712	0.00804925893169834	0.11957954647506	3.57142857142857	1460.00000000001	0.24620573355818	0.847337358880403	3	25	14	15.556349186104	1.11970051856555	3.15095870320616	3	1068	3444	1967.33333333333	1390	-3.96381895902079	4.26220485797332
I30S02	I30S02C10	I30	4.119969	4.736554	50.5064551	69.6964167	17.5449996078387	33.6949992468581	26.5423717020279	3.27119770914616	21.7223512430876	30.1935550272611	25.8258186284474	2.97202291221523	-7.08348572513955	4.39553961891499	0.101454046923582	1.44001326994641	222	76.3531197301855	53.5967253414567	3.17810813791897	-4.7458676841064	3.29224531307053	16	25550	4.30860033726813	4.77973708008053	2.15689937685802	47.7321054649712	0.00804925893169834	0.11957954647506	3.57142857142857	1460.00000000001	0.24620573355818	0.847337358880403	3	25	14	15.556349186104	1.11970051856555	3.15095870320616	3	1068	3444	1967.33333333333	1390	-3.96381895902079	4.26220485797332
I30S02	I30S02C11	I30	3.82007	3.860695	50.5064551	69.6964167	17.5449996078387	33.6949992468581	26.5423717020279	3.27119770914616	21.7223512430876	30.1935550272611	25.8258186284474	2.97202291221523	-7.08348572513955	4.39553961891499	0.101454046923582	1.44001326994641	222	76.3531197301855	53.5967253414567	3.17810813791897	-4.7458676841064	3.29224531307053	16	25550	4.30860033726813	4.77973708008053	2.15689937685802	47.7321054649712	0.00804925893169834	0.11957954647506	3.57142857142857	1460.00000000001	0.24620573355818	0.847337358880403	3	25	14	15.556349186104	1.11970051856555	3.15095870320616	3	1068	3444	1967.33333333333	1390	-3.96381895902079	4.26220485797332
I30S02	I30S02C12	I30	4.0098	4.190974	50.5064551	69.6964167	17.5449996078387	33.6949992468581	26.5423717020279	3.27119770914616	21.7223512430876	30.1935550272611	25.8258186284474	2.97202291221523	-7.08348572513955	4.39553961891499	0.101454046923582	1.44001326994641	222	76.3531197301855	53.5967253414567	3.17810813791897	-4.7458676841064	3.29224531307053	16	25550	4.30860033726813	4.77973708008053	2.15689937685802	47.7321054649712	0.00804925893169834	0.11957954647506	3.57142857142857	1460.00000000001	0.24620573355818	0.847337358880403	3	25	14	15.556349186104	1.11970051856555	3.15095870320616	3	1068	3444	1967.33333333333	1390	-3.96381895902079	4.26220485797332
I30S02	I30S02C13	I30	3.989196	4.037389	50.5064551	69.6964167	17.5449996078387	33.6949992468581	26.5423717020279	3.27119770914616	21.7223512430876	30.1935550272611	25.8258186284474	2.97202291221523	-7.08348572513955	4.39553961891499	0.101454046923582	1.44001326994641	222	76.3531197301855	53.5967253414567	3.17810813791897	-4.7458676841064	3.29224531307053	16	25550	4.30860033726813	4.77973708008053	2.15689937685802	47.7321054649712	0.00804925893169834	0.11957954647506	3.57142857142857	1460.00000000001	0.24620573355818	0.847337358880403	3	25	14	15.556349186104	1.11970051856555	3.15095870320616	3	1068	3444	1967.33333333333	1390	-3.96381895902079	4.26220485797332
I30S02	I30S02C14	I30	4.101398	3.618869	50.5064551	69.6964167	17.5449996078387	33.6949992468581	26.5423717020279	3.27119770914616	21.7223512430876	30.1935550272611	25.8258186284474	2.97202291221523	-7.08348572513955	4.39553961891499	0.101454046923582	1.44001326994641	222	76.3531197301855	53.5967253414567	3.17810813791897	-4.7458676841064	3.29224531307053	16	25550	4.30860033726813	4.77973708008053	2.15689937685802	47.7321054649712	0.00804925893169834	0.11957954647506	3.57142857142857	1460.00000000001	0.24620573355818	0.847337358880403	3	25	14	15.556349186104	1.11970051856555	3.15095870320616	3	1068	3444	1967.33333333333	1390	-3.96381895902079	4.26220485797332
I30S02	I30S02C15	I30	3.885353	4.214763	50.5064551	69.6964167	17.5449996078387	33.6949992468581	26.5423717020279	3.27119770914616	21.7223512430876	30.1935550272611	25.8258186284474	2.97202291221523	-7.08348572513955	4.39553961891499	0.101454046923582	1.44001326994641	222	76.3531197301855	53.5967253414567	3.17810813791897	-4.7458676841064	3.29224531307053	16	25550	4.30860033726813	4.77973708008053	2.15689937685802	47.7321054649712	0.00804925893169834	0.11957954647506	3.57142857142857	1460.00000000001	0.24620573355818	0.847337358880403	3	25	14	15.556349186104	1.11970051856555	3.15095870320616	3	1068	3444	1967.33333333333	1390	-3.96381895902079	4.26220485797332
I30S02	I30S02C16	I30	4.454156	4.352167	50.5064551	69.6964167	17.5449996078387	33.6949992468581	26.5423717020279	3.27119770914616	21.7223512430876	30.1935550272611	25.8258186284474	2.97202291221523	-7.08348572513955	4.39553961891499	0.101454046923582	1.44001326994641	222	76.3531197301855	53.5967253414567	3.17810813791897	-4.7458676841064	3.29224531307053	16	25550	4.30860033726813	4.77973708008053	2.15689937685802	47.7321054649712	0.00804925893169834	0.11957954647506	3.57142857142857	1460.00000000001	0.24620573355818	0.847337358880403	3	25	14	15.556349186104	1.11970051856555	3.15095870320616	3	1068	3444	1967.33333333333	1390	-3.96381895902079	4.26220485797332
I30S02	I30S02C17	I30	4.076027	4.434667	50.5064551	69.6964167	17.5449996078387	33.6949992468581	26.5423717020279	3.27119770914616	21.7223512430876	30.1935550272611	25.8258186284474	2.97202291221523	-7.08348572513955	4.39553961891499	0.101454046923582	1.44001326994641	222	76.3531197301855	53.5967253414567	3.17810813791897	-4.7458676841064	3.29224531307053	16	25550	4.30860033726813	4.77973708008053	2.15689937685802	47.7321054649712	0.00804925893169834	0.11957954647506	3.57142857142857	1460.00000000001	0.24620573355818	0.847337358880403	3	25	14	15.556349186104	1.11970051856555	3.15095870320616	3	1068	3444	1967.33333333333	1390	-3.96381895902079	4.26220485797332
I30S02	I30S02C18	I30	4.217863	3.856695	50.5064551	69.6964167	17.5449996078387	33.6949992468581	26.5423717020279	3.27119770914616	21.7223512430876	30.1935550272611	25.8258186284474	2.97202291221523	-7.08348572513955	4.39553961891499	0.101454046923582	1.44001326994641	222	76.3531197301855	53.5967253414567	3.17810813791897	-4.7458676841064	3.29224531307053	16	25550	4.30860033726813	4.77973708008053	2.15689937685802	47.7321054649712	0.00804925893169834	0.11957954647506	3.57142857142857	1460.00000000001	0.24620573355818	0.847337358880403	3	25	14	15.556349186104	1.11970051856555	3.15095870320616	3	1068	3444	1967.33333333333	1390	-3.96381895902079	4.26220485797332
I30S02	I30S02C19	I30	4.568974	6.418061	50.5064551	69.6964167	17.5449996078387	33.6949992468581	26.5423717020279	3.27119770914616	21.7223512430876	30.1935550272611	25.8258186284474	2.97202291221523	-7.08348572513955	4.39553961891499	0.101454046923582	1.44001326994641	222	76.3531197301855	53.5967253414567	3.17810813791897	-4.7458676841064	3.29224531307053	16	25550	4.30860033726813	4.77973708008053	2.15689937685802	47.7321054649712	0.00804925893169834	0.11957954647506	3.57142857142857	1460.00000000001	0.24620573355818	0.847337358880403	3	25	14	15.556349186104	1.11970051856555	3.15095870320616	3	1068	3444	1967.33333333333	1390	-3.96381895902079	4.26220485797332
I30S02	I30S02C20	I30	4.137738	4.904612	50.5064551	69.6964167	17.5449996078387	33.6949992468581	26.5423717020279	3.27119770914616	21.7223512430876	30.1935550272611	25.8258186284474	2.97202291221523	-7.08348572513955	4.39553961891499	0.101454046923582	1.44001326994641	222	76.3531197301855	53.5967253414567	3.17810813791897	-4.7458676841064	3.29224531307053	16	25550	4.30860033726813	4.77973708008053	2.15689937685802	47.7321054649712	0.00804925893169834	0.11957954647506	3.57142857142857	1460.00000000001	0.24620573355818	0.847337358880403	3	25	14	15.556349186104	1.11970051856555	3.15095870320616	3	1068	3444	1967.33333333333	1390	-3.96381895902079	4.26220485797332
I30S03	I30S03C01	I30	3.661678	5.727641	50.0931051	69.3143	17.7199996039271	32.5591659389126	26.9123353548682	3.04175443722059	21.0735190319434	29.7576135037743	25.5051305010224	2.86282228756632	-6.85605439963894	5.23478093587162	0.0907143213364346	1.59211471097039	261	74.7270274827179	63.3847150404412	2.39091224814625	-4.70455581924429	3.14862818209068	19	19710	3.32321699544765	4.96723485395943	4.35830999328715	96.899525045012	0.0163378056052962	0.225656992419402	4.85714285714286	1772.85714285714	0.298913698003227	1.1479100641671	34	34	34	0	4.35830999328715	96.899525045012	34	986	4911	2948.5	986	-3.06499993149191	4.67869833610302
I30S03	I30S03C02	I30	3.529906	4.617981	50.0931051	69.3143	17.7199996039271	32.5591659389126	26.9123353548682	3.04175443722059	21.0735190319434	29.7576135037743	25.5051305010224	2.86282228756632	-6.85605439963894	5.23478093587162	0.0907143213364346	1.59211471097039	261	74.7270274827179	63.3847150404412	2.39091224814625	-4.70455581924429	3.14862818209068	19	19710	3.32321699544765	4.96723485395943	4.35830999328715	96.899525045012	0.0163378056052962	0.225656992419402	4.85714285714286	1772.85714285714	0.298913698003227	1.1479100641671	34	34	34	0	4.35830999328715	96.899525045012	34	986	4911	2948.5	986	-3.06499993149191	4.67869833610302
I30S03	I30S03C03	I30	3.941475	6.323853	50.0931051	69.3143	17.7199996039271	32.5591659389126	26.9123353548682	3.04175443722059	21.0735190319434	29.7576135037743	25.5051305010224	2.86282228756632	-6.85605439963894	5.23478093587162	0.0907143213364346	1.59211471097039	261	74.7270274827179	63.3847150404412	2.39091224814625	-4.70455581924429	3.14862818209068	19	19710	3.32321699544765	4.96723485395943	4.35830999328715	96.899525045012	0.0163378056052962	0.225656992419402	4.85714285714286	1772.85714285714	0.298913698003227	1.1479100641671	34	34	34	0	4.35830999328715	96.899525045012	34	986	4911	2948.5	986	-3.06499993149191	4.67869833610302
I30S03	I30S03C04	I30	4.171062	3.631457	50.0931051	69.3143	17.7199996039271	32.5591659389126	26.9123353548682	3.04175443722059	21.0735190319434	29.7576135037743	25.5051305010224	2.86282228756632	-6.85605439963894	5.23478093587162	0.0907143213364346	1.59211471097039	261	74.7270274827179	63.3847150404412	2.39091224814625	-4.70455581924429	3.14862818209068	19	19710	3.32321699544765	4.96723485395943	4.35830999328715	96.899525045012	0.0163378056052962	0.225656992419402	4.85714285714286	1772.85714285714	0.298913698003227	1.1479100641671	34	34	34	0	4.35830999328715	96.899525045012	34	986	4911	2948.5	986	-3.06499993149191	4.67869833610302
I30S03	I30S03C05	I30	4.19839	3.540116	50.0931051	69.3143	17.7199996039271	32.5591659389126	26.9123353548682	3.04175443722059	21.0735190319434	29.7576135037743	25.5051305010224	2.86282228756632	-6.85605439963894	5.23478093587162	0.0907143213364346	1.59211471097039	261	74.7270274827179	63.3847150404412	2.39091224814625	-4.70455581924429	3.14862818209068	19	19710	3.32321699544765	4.96723485395943	4.35830999328715	96.899525045012	0.0163378056052962	0.225656992419402	4.85714285714286	1772.85714285714	0.298913698003227	1.1479100641671	34	34	34	0	4.35830999328715	96.899525045012	34	986	4911	2948.5	986	-3.06499993149191	4.67869833610302
I30S03	I30S03C06	I30	4.479804	3.860795	50.0931051	69.3143	17.7199996039271	32.5591659389126	26.9123353548682	3.04175443722059	21.0735190319434	29.7576135037743	25.5051305010224	2.86282228756632	-6.85605439963894	5.23478093587162	0.0907143213364346	1.59211471097039	261	74.7270274827179	63.3847150404412	2.39091224814625	-4.70455581924429	3.14862818209068	19	19710	3.32321699544765	4.96723485395943	4.35830999328715	96.899525045012	0.0163378056052962	0.225656992419402	4.85714285714286	1772.85714285714	0.298913698003227	1.1479100641671	34	34	34	0	4.35830999328715	96.899525045012	34	986	4911	2948.5	986	-3.06499993149191	4.67869833610302
I30S03	I30S03C07	I30	3.975818	4.965765	50.0931051	69.3143	17.7199996039271	32.5591659389126	26.9123353548682	3.04175443722059	21.0735190319434	29.7576135037743	25.5051305010224	2.86282228756632	-6.85605439963894	5.23478093587162	0.0907143213364346	1.59211471097039	261	74.7270274827179	63.3847150404412	2.39091224814625	-4.70455581924429	3.14862818209068	19	19710	3.32321699544765	4.96723485395943	4.35830999328715	96.899525045012	0.0163378056052962	0.225656992419402	4.85714285714286	1772.85714285714	0.298913698003227	1.1479100641671	34	34	34	0	4.35830999328715	96.899525045012	34	986	4911	2948.5	986	-3.06499993149191	4.67869833610302
I30S03	I30S03C08	I30	3.965824	6.626963	50.0931051	69.3143	17.7199996039271	32.5591659389126	26.9123353548682	3.04175443722059	21.0735190319434	29.7576135037743	25.5051305010224	2.86282228756632	-6.85605439963894	5.23478093587162	0.0907143213364346	1.59211471097039	261	74.7270274827179	63.3847150404412	2.39091224814625	-4.70455581924429	3.14862818209068	19	19710	3.32321699544765	4.96723485395943	4.35830999328715	96.899525045012	0.0163378056052962	0.225656992419402	4.85714285714286	1772.85714285714	0.298913698003227	1.1479100641671	34	34	34	0	4.35830999328715	96.899525045012	34	986	4911	2948.5	986	-3.06499993149191	4.67869833610302
I30S03	I30S03C10	I30	4.360715	7.000563	50.0931051	69.3143	17.7199996039271	32.5591659389126	26.9123353548682	3.04175443722059	21.0735190319434	29.7576135037743	25.5051305010224	2.86282228756632	-6.85605439963894	5.23478093587162	0.0907143213364346	1.59211471097039	261	74.7270274827179	63.3847150404412	2.39091224814625	-4.70455581924429	3.14862818209068	19	19710	3.32321699544765	4.96723485395943	4.35830999328715	96.899525045012	0.0163378056052962	0.225656992419402	4.85714285714286	1772.85714285714	0.298913698003227	1.1479100641671	34	34	34	0	4.35830999328715	96.899525045012	34	986	4911	2948.5	986	-3.06499993149191	4.67869833610302
I30S03	I30S03C11	I30	4.510136	4.282892	50.0931051	69.3143	17.7199996039271	32.5591659389126	26.9123353548682	3.04175443722059	21.0735190319434	29.7576135037743	25.5051305010224	2.86282228756632	-6.85605439963894	5.23478093587162	0.0907143213364346	1.59211471097039	261	74.7270274827179	63.3847150404412	2.39091224814625	-4.70455581924429	3.14862818209068	19	19710	3.32321699544765	4.96723485395943	4.35830999328715	96.899525045012	0.0163378056052962	0.225656992419402	4.85714285714286	1772.85714285714	0.298913698003227	1.1479100641671	34	34	34	0	4.35830999328715	96.899525045012	34	986	4911	2948.5	986	-3.06499993149191	4.67869833610302
I30S03	I30S03C12	I30	4.933374	3.93612	50.0931051	69.3143	17.7199996039271	32.5591659389126	26.9123353548682	3.04175443722059	21.0735190319434	29.7576135037743	25.5051305010224	2.86282228756632	-6.85605439963894	5.23478093587162	0.0907143213364346	1.59211471097039	261	74.7270274827179	63.3847150404412	2.39091224814625	-4.70455581924429	3.14862818209068	19	19710	3.32321699544765	4.96723485395943	4.35830999328715	96.899525045012	0.0163378056052962	0.225656992419402	4.85714285714286	1772.85714285714	0.298913698003227	1.1479100641671	34	34	34	0	4.35830999328715	96.899525045012	34	986	4911	2948.5	986	-3.06499993149191	4.67869833610302
I30S03	I30S03C13	I30	4.368972	3.805497	50.0931051	69.3143	17.7199996039271	32.5591659389126	26.9123353548682	3.04175443722059	21.0735190319434	29.7576135037743	25.5051305010224	2.86282228756632	-6.85605439963894	5.23478093587162	0.0907143213364346	1.59211471097039	261	74.7270274827179	63.3847150404412	2.39091224814625	-4.70455581924429	3.14862818209068	19	19710	3.32321699544765	4.96723485395943	4.35830999328715	96.899525045012	0.0163378056052962	0.225656992419402	4.85714285714286	1772.85714285714	0.298913698003227	1.1479100641671	34	34	34	0	4.35830999328715	96.899525045012	34	986	4911	2948.5	986	-3.06499993149191	4.67869833610302
I30S03	I30S03C14	I30	4.103578	3.725198	50.0931051	69.3143	17.7199996039271	32.5591659389126	26.9123353548682	3.04175443722059	21.0735190319434	29.7576135037743	25.5051305010224	2.86282228756632	-6.85605439963894	5.23478093587162	0.0907143213364346	1.59211471097039	261	74.7270274827179	63.3847150404412	2.39091224814625	-4.70455581924429	3.14862818209068	19	19710	3.32321699544765	4.96723485395943	4.35830999328715	96.899525045012	0.0163378056052962	0.225656992419402	4.85714285714286	1772.85714285714	0.298913698003227	1.1479100641671	34	34	34	0	4.35830999328715	96.899525045012	34	986	4911	2948.5	986	-3.06499993149191	4.67869833610302
I30S03	I30S03C16	I30	4.800388	5.252895	50.0931051	69.3143	17.7199996039271	32.5591659389126	26.9123353548682	3.04175443722059	21.0735190319434	29.7576135037743	25.5051305010224	2.86282228756632	-6.85605439963894	5.23478093587162	0.0907143213364346	1.59211471097039	261	74.7270274827179	63.3847150404412	2.39091224814625	-4.70455581924429	3.14862818209068	19	19710	3.32321699544765	4.96723485395943	4.35830999328715	96.899525045012	0.0163378056052962	0.225656992419402	4.85714285714286	1772.85714285714	0.298913698003227	1.1479100641671	34	34	34	0	4.35830999328715	96.899525045012	34	986	4911	2948.5	986	-3.06499993149191	4.67869833610302
I30S03	I30S03C17	I30	3.968243	4.396364	50.0931051	69.3143	17.7199996039271	32.5591659389126	26.9123353548682	3.04175443722059	21.0735190319434	29.7576135037743	25.5051305010224	2.86282228756632	-6.85605439963894	5.23478093587162	0.0907143213364346	1.59211471097039	261	74.7270274827179	63.3847150404412	2.39091224814625	-4.70455581924429	3.14862818209068	19	19710	3.32321699544765	4.96723485395943	4.35830999328715	96.899525045012	0.0163378056052962	0.225656992419402	4.85714285714286	1772.85714285714	0.298913698003227	1.1479100641671	34	34	34	0	4.35830999328715	96.899525045012	34	986	4911	2948.5	986	-3.06499993149191	4.67869833610302
I30S03	I30S03C18	I30	3.691579	7.330085	50.0931051	69.3143	17.7199996039271	32.5591659389126	26.9123353548682	3.04175443722059	21.0735190319434	29.7576135037743	25.5051305010224	2.86282228756632	-6.85605439963894	5.23478093587162	0.0907143213364346	1.59211471097039	261	74.7270274827179	63.3847150404412	2.39091224814625	-4.70455581924429	3.14862818209068	19	19710	3.32321699544765	4.96723485395943	4.35830999328715	96.899525045012	0.0163378056052962	0.225656992419402	4.85714285714286	1772.85714285714	0.298913698003227	1.1479100641671	34	34	34	0	4.35830999328715	96.899525045012	34	986	4911	2948.5	986	-3.06499993149191	4.67869833610302
I30S03	I30S03C19	I30	3.766199	7.109535	50.0931051	69.3143	17.7199996039271	32.5591659389126	26.9123353548682	3.04175443722059	21.0735190319434	29.7576135037743	25.5051305010224	2.86282228756632	-6.85605439963894	5.23478093587162	0.0907143213364346	1.59211471097039	261	74.7270274827179	63.3847150404412	2.39091224814625	-4.70455581924429	3.14862818209068	19	19710	3.32321699544765	4.96723485395943	4.35830999328715	96.899525045012	0.0163378056052962	0.225656992419402	4.85714285714286	1772.85714285714	0.298913698003227	1.1479100641671	34	34	34	0	4.35830999328715	96.899525045012	34	986	4911	2948.5	986	-3.06499993149191	4.67869833610302
I31S01	I31S01C05	I31	5.543058	8.449702	37.461513435	69.91241145	25.0799994394183	30.9362493085209	27.9977119729585	0.844285120565186	27.3164086877294	29.0586847377222	28.1041354275519	0.511133128594571	-2.6226180638233	2.74328525889507	0.0810031664118617	0.661651968033215	149	19.9275850454699	30.862490558793	1.78606432823299	-1.06885011631481	0.832689285941179	11	9125	1.53671269787807	2.52100813160928	3.98423234361876	328.371188773278	0.0552999644279687	0.373806775922123	7.71428571428571	7873.57142857144	1.32596352788337	2.59285598855184	7	54	30.2	19.8670581616907	3.98423234361876	147.977742736419	54	8	3981	964.5	745	-2.13502073298748	0.866314691567344
I31S01	I31S01C07	I31	4.336549	9.424838	37.461513435	69.91241145	25.0799994394183	30.9362493085209	27.9977119729585	0.844285120565186	27.3164086877294	29.0586847377222	28.1041354275519	0.511133128594571	-2.6226180638233	2.74328525889507	0.0810031664118617	0.661651968033215	149	19.9275850454699	30.862490558793	1.78606432823299	-1.06885011631481	0.832689285941179	11	9125	1.53671269787807	2.52100813160928	3.98423234361876	328.371188773278	0.0552999644279687	0.373806775922123	7.71428571428571	7873.57142857144	1.32596352788337	2.59285598855184	7	54	30.2	19.8670581616907	3.98423234361876	147.977742736419	54	8	3981	964.5	745	-2.13502073298748	0.866314691567344
I31S01	I31S01C08	I31	4.657226	9.264924	37.461513435	69.91241145	25.0799994394183	30.9362493085209	27.9977119729585	0.844285120565186	27.3164086877294	29.0586847377222	28.1041354275519	0.511133128594571	-2.6226180638233	2.74328525889507	0.0810031664118617	0.661651968033215	149	19.9275850454699	30.862490558793	1.78606432823299	-1.06885011631481	0.832689285941179	11	9125	1.53671269787807	2.52100813160928	3.98423234361876	328.371188773278	0.0552999644279687	0.373806775922123	7.71428571428571	7873.57142857144	1.32596352788337	2.59285598855184	7	54	30.2	19.8670581616907	3.98423234361876	147.977742736419	54	8	3981	964.5	745	-2.13502073298748	0.866314691567344
I31S02	I31S02C02	I31	4.070984	8.3409	37.44972255	69.8841	25.1699994374067	31.020624306635	27.9752612690055	0.844806023068234	27.3349208345888	29.105035421575	28.0986701304462	0.516709005465761	-3.21679631164914	2.49315179457878	0.0782795222790555	0.668659229591933	154	21.3680754335747	31.4105341398635	1.79253700072853	-1.1508532039758	0.831463082675497	13	10950	1.84374473817141	2.47700761178249	2.32176854132501	112.008056549842	0.0188597502188655	0.184824707807915	4.57142857142857	3285	0.553123421451423	1.46117287947557	31	32	31.5	0.707106781186548	2.32176854132501	58.0343937174957	31	338	4781	1958.66666666667	757	-2.10300302570252	0.804231638821492
I31S02	I31S02C03	I31	4.365005	6.875902	37.44972255	69.8841	25.1699994374067	31.020624306635	27.9752612690055	0.844806023068234	27.3349208345888	29.105035421575	28.0986701304462	0.516709005465761	-3.21679631164914	2.49315179457878	0.0782795222790555	0.668659229591933	154	21.3680754335747	31.4105341398635	1.79253700072853	-1.1508532039758	0.831463082675497	13	10950	1.84374473817141	2.47700761178249	2.32176854132501	112.008056549842	0.0188597502188655	0.184824707807915	4.57142857142857	3285	0.553123421451423	1.46117287947557	31	32	31.5	0.707106781186548	2.32176854132501	58.0343937174957	31	338	4781	1958.66666666667	757	-2.10300302570252	0.804231638821492
I31S02	I31S02C04	I31	4.825438	9.535294	37.44972255	69.8841	25.1699994374067	31.020624306635	27.9752612690055	0.844806023068234	27.3349208345888	29.105035421575	28.0986701304462	0.516709005465761	-3.21679631164914	2.49315179457878	0.0782795222790555	0.668659229591933	154	21.3680754335747	31.4105341398635	1.79253700072853	-1.1508532039758	0.831463082675497	13	10950	1.84374473817141	2.47700761178249	2.32176854132501	112.008056549842	0.0188597502188655	0.184824707807915	4.57142857142857	3285	0.553123421451423	1.46117287947557	31	32	31.5	0.707106781186548	2.32176854132501	58.0343937174957	31	338	4781	1958.66666666667	757	-2.10300302570252	0.804231638821492
I31S02	I31S02C05	I31	4.649943	8.571941	37.44972255	69.8841	25.1699994374067	31.020624306635	27.9752612690055	0.844806023068234	27.3349208345888	29.105035421575	28.0986701304462	0.516709005465761	-3.21679631164914	2.49315179457878	0.0782795222790555	0.668659229591933	154	21.3680754335747	31.4105341398635	1.79253700072853	-1.1508532039758	0.831463082675497	13	10950	1.84374473817141	2.47700761178249	2.32176854132501	112.008056549842	0.0188597502188655	0.184824707807915	4.57142857142857	3285	0.553123421451423	1.46117287947557	31	32	31.5	0.707106781186548	2.32176854132501	58.0343937174957	31	338	4781	1958.66666666667	757	-2.10300302570252	0.804231638821492
I31S02	I31S02C07	I31	4.185097	7.40739	37.44972255	69.8841	25.1699994374067	31.020624306635	27.9752612690055	0.844806023068234	27.3349208345888	29.105035421575	28.0986701304462	0.516709005465761	-3.21679631164914	2.49315179457878	0.0782795222790555	0.668659229591933	154	21.3680754335747	31.4105341398635	1.79253700072853	-1.1508532039758	0.831463082675497	13	10950	1.84374473817141	2.47700761178249	2.32176854132501	112.008056549842	0.0188597502188655	0.184824707807915	4.57142857142857	3285	0.553123421451423	1.46117287947557	31	32	31.5	0.707106781186548	2.32176854132501	58.0343937174957	31	338	4781	1958.66666666667	757	-2.10300302570252	0.804231638821492
I31S02	I31S02C08	I31	4.847045	10.387022	37.44972255	69.8841	25.1699994374067	31.020624306635	27.9752612690055	0.844806023068234	27.3349208345888	29.105035421575	28.0986701304462	0.516709005465761	-3.21679631164914	2.49315179457878	0.0782795222790555	0.668659229591933	154	21.3680754335747	31.4105341398635	1.79253700072853	-1.1508532039758	0.831463082675497	13	10950	1.84374473817141	2.47700761178249	2.32176854132501	112.008056549842	0.0188597502188655	0.184824707807915	4.57142857142857	3285	0.553123421451423	1.46117287947557	31	32	31.5	0.707106781186548	2.32176854132501	58.0343937174957	31	338	4781	1958.66666666667	757	-2.10300302570252	0.804231638821492
I31S02	I31S02C09	I31	4.179152	5.547257	37.44972255	69.8841	25.1699994374067	31.020624306635	27.9752612690055	0.844806023068234	27.3349208345888	29.105035421575	28.0986701304462	0.516709005465761	-3.21679631164914	2.49315179457878	0.0782795222790555	0.668659229591933	154	21.3680754335747	31.4105341398635	1.79253700072853	-1.1508532039758	0.831463082675497	13	10950	1.84374473817141	2.47700761178249	2.32176854132501	112.008056549842	0.0188597502188655	0.184824707807915	4.57142857142857	3285	0.553123421451423	1.46117287947557	31	32	31.5	0.707106781186548	2.32176854132501	58.0343937174957	31	338	4781	1958.66666666667	757	-2.10300302570252	0.804231638821492
I31S03	I31S03C01	I31	4.550647	9.779841	37.4378551	69.9158333	25.0374994403683	32.6099992711097	27.9764709988074	0.83997343465148	27.3254830789607	29.113092924669	28.0909177280851	0.523563296999926	-2.84313161968971	3.51170961157782	0.0799031061488065	0.654319799972146	162	18.7767676767677	34.2631526456675	3.36827833574652	-1.1668975228299	0.829824709421166	12	7665	1.29040404040404	2.4371560107693	3.70478168742207	264.260579203136	0.044488312997161	0.337774808934889	9.28571428571429	5735.7142857143	0.965608465608469	2.48879109604523	5	65	36.6666666666667	30.1385688667085	3.70478168742207	103.654991555048	40	33	4736	1457.5	750	-2.19079435288103	0.846529619283974
I31S03	I31S03C02	I31	3.99926	8.926416	37.4378551	69.9158333	25.0374994403683	32.6099992711097	27.9764709988074	0.83997343465148	27.3254830789607	29.113092924669	28.0909177280851	0.523563296999926	-2.84313161968971	3.51170961157782	0.0799031061488065	0.654319799972146	162	18.7767676767677	34.2631526456675	3.36827833574652	-1.1668975228299	0.829824709421166	12	7665	1.29040404040404	2.4371560107693	3.70478168742207	264.260579203136	0.044488312997161	0.337774808934889	9.28571428571429	5735.7142857143	0.965608465608469	2.48879109604523	5	65	36.6666666666667	30.1385688667085	3.70478168742207	103.654991555048	40	33	4736	1457.5	750	-2.19079435288103	0.846529619283974
I31S03	I31S03C04	I31	4.755327	7.169106	37.4378551	69.9158333	25.0374994403683	32.6099992711097	27.9764709988074	0.83997343465148	27.3254830789607	29.113092924669	28.0909177280851	0.523563296999926	-2.84313161968971	3.51170961157782	0.0799031061488065	0.654319799972146	162	18.7767676767677	34.2631526456675	3.36827833574652	-1.1668975228299	0.829824709421166	12	7665	1.29040404040404	2.4371560107693	3.70478168742207	264.260579203136	0.044488312997161	0.337774808934889	9.28571428571429	5735.7142857143	0.965608465608469	2.48879109604523	5	65	36.6666666666667	30.1385688667085	3.70478168742207	103.654991555048	40	33	4736	1457.5	750	-2.19079435288103	0.846529619283974
I31S03	I31S03C05	I31	4.570537	8.067791	37.4378551	69.9158333	25.0374994403683	32.6099992711097	27.9764709988074	0.83997343465148	27.3254830789607	29.113092924669	28.0909177280851	0.523563296999926	-2.84313161968971	3.51170961157782	0.0799031061488065	0.654319799972146	162	18.7767676767677	34.2631526456675	3.36827833574652	-1.1668975228299	0.829824709421166	12	7665	1.29040404040404	2.4371560107693	3.70478168742207	264.260579203136	0.044488312997161	0.337774808934889	9.28571428571429	5735.7142857143	0.965608465608469	2.48879109604523	5	65	36.6666666666667	30.1385688667085	3.70478168742207	103.654991555048	40	33	4736	1457.5	750	-2.19079435288103	0.846529619283974
I31S03	I31S03C07	I31	4.012714	9.112181	37.4378551	69.9158333	25.0374994403683	32.6099992711097	27.9764709988074	0.83997343465148	27.3254830789607	29.113092924669	28.0909177280851	0.523563296999926	-2.84313161968971	3.51170961157782	0.0799031061488065	0.654319799972146	162	18.7767676767677	34.2631526456675	3.36827833574652	-1.1668975228299	0.829824709421166	12	7665	1.29040404040404	2.4371560107693	3.70478168742207	264.260579203136	0.044488312997161	0.337774808934889	9.28571428571429	5735.7142857143	0.965608465608469	2.48879109604523	5	65	36.6666666666667	30.1385688667085	3.70478168742207	103.654991555048	40	33	4736	1457.5	750	-2.19079435288103	0.846529619283974
[truncated: 24 more columns]

## Sheet: Envir Contextual
site	sample	island	station	hTL_Mean	sTL_Mean	lat	lon	Moon_light_lux	barometer_hp	airTemp	dewPoint	Course_Over_Ground	Speed_over_Ground	apparent_windspeed_bow	apparent_winddir_bow	true_wind_speed	true_wind_dir	gamma_acs_final	fCDOM_ppb	PAR	ssh_copernicus	u_copernicus	v_copernicus	current_speed_copernicus	MLD_copernicus	wavesignificantheight_copernicus	windspeed_copernicus	eastward_wind_copernicus	orthward_wind_copernicus	o2_copernicus	nppv_copernicus	phyc_copernicus	spco2_copernicus	mergedPOC	SST	SSS	chl	daily_min_zenith	Aerosols_conc	PAR_Sat	PIC_Sat	bb_GSM_Sat	KD490_Sat	NO2__mole_L_	Proc_mL	Syn_mL	Pico_mL	Nano_mL	OrgNano_mL
I02S01	I02S01C10	I02	I02S01C00	5.974184	5.464951	35.01968461	97.3244	1.35387652107163e-14	1012.74761904762	28.3142857142857	23.2428571428571	58.0642500476005	0.0827007003398884	2.79053851384459	173.514867167527	2.74991159971506	98.3411475882257	NA	NA	NA	0.294503616169095	0.71982990950346	0.242494989652187	0.140889782196583	10.5288862735033	1.04	2.675048828125	11.0275065104167	5.91996256510417	210.472030639648	36.0786743164063	2.2913613319397	34.2474822998047	NA	28.8026522447132	31.5347638373731	0.497593927642574	12.6049512650659	NA	44.2349589899648	1.79977798779873e-05	0.00150630844251756	0.0699043460601546	NA	NA	107739.177489177	NA	3496.2481962482	NA
I04S02	I04S02C10	I04	I04S02C00	5.116824	8.970687	0.077830445	69.7974069333333	1.22499965529834e-14	1024.96966666667	17.7333333333333	7.83800256666667	123.813089870241	0.268991717486145	9.78957536502222	134.092018077842	9.55775843548692	132.033741614568	0.950608349042132	3.38950570571502	NA	NA	NA	NA	NA	NA	2.79854166666667	7.00568305121528	9.98040093315972	12.2845119900174	227.408723195394	0.158704787492752	0.507048606872559	36.9519081115723	14.5663948921172	20.7487052618768	35.7301276056006	0.0667606471863658	33.8922943686417	8.4422371875	38.1707653685977	4.49405148526985e-05	0.00122975410167783	0.024825213048076	0.016	3245.90455840456	779.647435897436	320.51282051282	1743.14458689459	282.051282051282
I04S04	I04S04C10	I04	I04S04C01	4.761919	6.215682	0	69.6793123	1.21064312759933e-14	1017.58392857143	17.7220238095238	15.3264285714286	102.103518560836	0.37299216648646	7.9519408856153	125.724885712682	7.71712882197022	104.460176143649	0.886000611852852	3.6569273517512	NA	0.456862086430192	0.796126183122396	0.400580868590623	0.0367085786059196	60.5792442113161	2.9723125	6.61337890625	12.7698079427083	9.6826416015625	228.090216827393	0.128969018533826	0.507048606872559	36.9519081115723	28.1309766668982	20.7405892552945	35.9835452623281	0.0899946104172409	32.8155761087102	5.71095125	36.2477586105931	4.44977798110813e-05	0.00124750410122942	0.0251499993646576	0.0205	9793.98148148151	719.907407407408	NA	3405.09259259259	NA
I05S01	I05S01C03	I05	I05S01C10	8.258718	12.081232	2.46247349666667	54.3378333333333	1.37011037529564e-14	1020.71111111111	21.3866666666667	15.8333333333334	305.463082203651	0.285180713112489	9.84222241918251	100.652200582605	9.5780993944119	315.513804809173	0.818664133593293	3.80904671334765	NA	0.513829970732332	0.783715322613716	0.358668782282621	0.0263521629991374	40.030113513271	1.86375	3.4736328125	12.4007161458333	3.51810709635417	223.881225585937	0.22441340982914	0.507048606872559	36.9519081115723	10.4218821178449	21.9490918458782	35.9096426926523	0.0177457834890307	28.0749485146844	9.23142	43.0662069344521	5.75977797780069e-05	0.00127969975259001	0.0211930429428796	0.031	NA	NA	NA	362.446581196581	NA
I05S01	I05S01C10	I05	I05S01C10	4.47336	7.391748	2.46247349666667	54.3378333333333	1.37011037529564e-14	1020.71111111111	21.3866666666667	15.8333333333334	305.463082203651	0.285180713112489	9.84222241918251	100.652200582605	9.5780993944119	315.513804809173	0.818664133593293	3.80904671334765	NA	0.513829970732332	0.783715322613716	0.358668782282621	0.0263521629991374	40.030113513271	1.86375	3.4736328125	12.4007161458333	3.51810709635417	223.881225585937	0.22441340982914	0.507048606872559	36.9519081115723	10.4218821178449	21.9490918458782	35.9096426926523	0.0177457834890307	28.0749485146844	9.23142	43.0662069344521	5.75977797780069e-05	0.00127969975259001	0.0211930429428796	0.031	NA	NA	NA	362.446581196581	NA
I05S03	I05S03C02	I05	I05S03C00	4.988057	11.872128	2.46695519333334	54.3166944333333	7.47201361173429e-06	1020.7970342523	18.9528404344194	16.6996658061821	124.527448616623	0.27166690201723	13.3889446886263	51.7338176141478	13.1367019745116	142.464264013327	0.804141006111209	3.92781020374583	NA	0.509906162374786	0.722358586000544	0.368870684012239	0.0556622514975892	49.0694058005299	2.0714880952381	6.32973710317461	11.0221741691468	9.97424703931051	224.022842407227	0.204420114556948	0.507048606872559	36.9519081115723	13.7435929556421	21.8545066920135	35.8545926100036	0.0355389767795505	27.3007849926085	3.04658441358025	42.9181132131322	5.74263512070112e-05	0.00127227118134909	0.0211701858005998	0.0235	2508.90313390313	542.646011396012	NA	377.759971509971	NA
I05S03	I05S03C10	I05	I05S03C00	4.081401	9.264441	2.46695519333334	54.3166944333333	7.47201361173429e-06	1020.7970342523	18.9528404344194	16.6996658061821	124.527448616623	0.27166690201723	13.3889446886263	51.7338176141478	13.1367019745116	142.464264013327	0.804141006111209	3.92781020374583	NA	0.509906162374786	0.722358586000544	0.368870684012239	0.0556622514975892	49.0694058005299	2.0714880952381	6.32973710317461	11.0221741691468	9.97424703931051	224.022842407227	0.204420114556948	0.507048606872559	36.9519081115723	13.7435929556421	21.8545066920135	35.8545926100036	0.0355389767795505	27.3007849926085	3.04658441358025	42.9181132131322	5.74263512070112e-05	0.00127227118134909	0.0211701858005998	0.0235	2508.90313390313	542.646011396012	NA	377.759971509971	NA
I06S01	I06S01C07	I06	I06S01C00	4.899244	3.681436	4.07167349666667	44.0905000333333	2.43256066132441e-05	1021.01355311355	22.2316239316239	15.6727716727717	126.535164222283	0.359798360354736	10.3383613987412	186.111911293215	10.0030475577535	125.469760007098	0.835228877747017	4.78603225095334	NA	0.623885528849704	0.677074931029762	0.250342606367277	0.156876371096557	28.8908570210139	1.72279761904762	6.28242807539683	5.30000620039682	7.67979794456845	217.930874052502	0.411681903260095	0.507048606872559	36.9519081115723	53.008915607286	23.0771071322697	36.1792101226711	0.296704206461184	23.4201991268527	NA	49.877111638905	0.00421280157881094	0.00298625167635258	0.0321417134737463	0.04	8058.44907407407	9310.45227920229	134.615384615385	2061.25356125356	137.820512820513
I06S01	I06S01C08	I06	I06S01C00	4.547067	4.285668	4.07167349666667	44.0905000333333	2.43256066132441e-05	1021.01355311355	22.2316239316239	15.6727716727717	126.535164222283	0.359798360354736	10.3383613987412	186.111911293215	10.0030475577535	125.469760007098	0.835228877747017	4.78603225095334	NA	0.623885528849704	0.677074931029762	0.250342606367277	0.156876371096557	28.8908570210139	1.72279761904762	6.28242807539683	5.30000620039682	7.67979794456845	217.930874052502	0.411681903260095	0.507048606872559	36.9519081115723	53.008915607286	23.0771071322697	36.1792101226711	0.296704206461184	23.4201991268527	NA	49.877111638905	0.00421280157881094	0.00298625167635258	0.0321417134737463	0.04	8058.44907407407	9310.45227920229	134.615384615385	2061.25356125356	137.820512820513
I06S01	I06S01C09	I06	I06S01C00	4.355561	4.162682	4.07167349666667	44.0905000333333	2.43256066132441e-05	1021.01355311355	22.2316239316239	15.6727716727717	126.535164222283	0.359798360354736	10.3383613987412	186.111911293215	10.0030475577535	125.469760007098	0.835228877747017	4.78603225095334	NA	0.623885528849704	0.677074931029762	0.250342606367277	0.156876371096557	28.8908570210139	1.72279761904762	6.28242807539683	5.30000620039682	7.67979794456845	217.930874052502	0.411681903260095	0.507048606872559	36.9519081115723	53.008915607286	23.0771071322697	36.1792101226711	0.296704206461184	23.4201991268527	NA	49.877111638905	0.00421280157881094	0.00298625167635258	0.0321417134737463	0.04	8058.44907407407	9310.45227920229	134.615384615385	2061.25356125356	137.820512820513
I06S01	I06S01C10	I06	I06S01C00	4.780983	4.276117	4.07167349666667	44.0905000333333	2.43256066132441e-05	1021.01355311355	22.2316239316239	15.6727716727717	126.535164222283	0.359798360354736	10.3383613987412	186.111911293215	10.0030475577535	125.469760007098	0.835228877747017	4.78603225095334	NA	0.623885528849704	0.677074931029762	0.250342606367277	0.156876371096557	28.8908570210139	1.72279761904762	6.28242807539683	5.30000620039682	7.67979794456845	217.930874052502	0.411681903260095	0.507048606872559	36.9519081115723	53.008915607286	23.0771071322697	36.1792101226711	0.296704206461184	23.4201991268527	NA	49.877111638905	0.00421280157881094	0.00298625167635258	0.0321417134737463	0.04	8058.44907407407	9310.45227920229	134.615384615385	2061.25356125356	137.820512820513
I06S02	I06S02C02	I06	I06S02C00	5.700825	8.684954	3.981406435	44.27086585	1.33207702973483e-05	1019.07130102041	23.2675170068027	17.1105442176871	111.064741901394	0.163994710908792	5.16136868025727	248.34027019176	5.01086192857515	91.2939784429241	0.845772641283059	3.98071828712862	NA	0.620517593342811	0.752441116741725	0.34270469531683	0.0362515222266371	42.028349348477	1.79415178571429	4.23937406994047	7.33878580729167	6.15382603236607	218.957568577358	0.440867094056947	0.507048606872559	36.9519081115723	39.5666647894414	23.0510760704213	35.9024347270747	0.140351634550125	22.699449546528	7.08191276923077	50.2686707051221	0.000619313254550288	0.00276846834852092	0.031008570645229	0.0295	2266.20370370371	1543.98148148148	NA	888.888888888889	NA
I06S02	I06S02C03	I06	I06S02C00	4.664496	4.173029	3.981406435	44.27086585	1.33207702973483e-05	1019.07130102041	23.2675170068027	17.1105442176871	111.064741901394	0.163994710908792	5.16136868025727	248.34027019176	5.01086192857515	91.2939784429241	0.845772641283059	3.98071828712862	NA	0.620517593342811	0.752441116741725	0.34270469531683	0.0362515222266371	42.028349348477	1.79415178571429	4.23937406994047	7.33878580729167	6.15382603236607	218.957568577358	0.440867094056947	0.507048606872559	36.9519081115723	39.5666647894414	23.0510760704213	35.9024347270747	0.140351634550125	22.699449546528	7.08191276923077	50.2686707051221	0.000619313254550288	0.00276846834852092	0.031008570645229	0.0295	2266.20370370371	1543.98148148148	NA	888.888888888889	NA
I06S02	I06S02C05	I06	I06S02C00	4.654862	4.182034	3.981406435	44.27086585	1.33207702973483e-05	1019.07130102041	23.2675170068027	17.1105442176871	111.064741901394	0.163994710908792	5.16136868025727	248.34027019176	5.01086192857515	91.2939784429241	0.845772641283059	3.98071828712862	NA	0.620517593342811	0.752441116741725	0.34270469531683	0.0362515222266371	42.028349348477	1.79415178571429	4.23937406994047	7.33878580729167	6.15382603236607	218.957568577358	0.440867094056947	0.507048606872559	36.9519081115723	39.5666647894414	23.0510760704213	35.9024347270747	0.140351634550125	22.699449546528	7.08191276923077	50.2686707051221	0.000619313254550288	0.00276846834852092	0.031008570645229	0.0295	2266.20370370371	1543.98148148148	NA	888.888888888889	NA
I06S02	I06S02C06	I06	I06S02C00	4.625233	4.206951	3.981406435	44.27086585	1.33207702973483e-05	1019.07130102041	23.2675170068027	17.1105442176871	111.064741901394	0.163994710908792	5.16136868025727	248.34027019176	5.01086192857515	91.2939784429241	0.845772641283059	3.98071828712862	NA	0.620517593342811	0.752441116741725	0.34270469531683	0.0362515222266371	42.028349348477	1.79415178571429	4.23937406994047	7.33878580729167	6.15382603236607	218.957568577358	0.440867094056947	0.507048606872559	36.9519081115723	39.5666647894414	23.0510760704213	35.9024347270747	0.140351634550125	22.699449546528	7.08191276923077	50.2686707051221	0.000619313254550288	0.00276846834852092	0.031008570645229	0.0295	2266.20370370371	1543.98148148148	NA	888.888888888889	NA
I06S02	I06S02C07	I06	I06S02C00	4.939685	4.03736	3.981406435	44.27086585	1.33207702973483e-05	1019.07130102041	23.2675170068027	17.1105442176871	111.064741901394	0.163994710908792	5.16136868025727	248.34027019176	5.01086192857515	91.2939784429241	0.845772641283059	3.98071828712862	NA	0.620517593342811	0.752441116741725	0.34270469531683	0.0362515222266371	42.028349348477	1.79415178571429	4.23937406994047	7.33878580729167	6.15382603236607	218.957568577358	0.440867094056947	0.507048606872559	36.9519081115723	39.5666647894414	23.0510760704213	35.9024347270747	0.140351634550125	22.699449546528	7.08191276923077	50.2686707051221	0.000619313254550288	0.00276846834852092	0.031008570645229	0.0295	2266.20370370371	1543.98148148148	NA	888.888888888889	NA
I06S02	I06S02C09	I06	I06S02C00	5.863061	4.320119	3.981406435	44.27086585	1.33207702973483e-05	1019.07130102041	23.2675170068027	17.1105442176871	111.064741901394	0.163994710908792	5.16136868025727	248.34027019176	5.01086192857515	91.2939784429241	0.845772641283059	3.98071828712862	NA	0.620517593342811	0.752441116741725	0.34270469531683	0.0362515222266371	42.028349348477	1.79415178571429	4.23937406994047	7.33878580729167	6.15382603236607	218.957568577358	0.440867094056947	0.507048606872559	36.9519081115723	39.5666647894414	23.0510760704213	35.9024347270747	0.140351634550125	22.699449546528	7.08191276923077	50.2686707051221	0.000619313254550288	0.00276846834852092	0.031008570645229	0.0295	2266.20370370371	1543.98148148148	NA	888.888888888889	NA
I06S03	I06S03C02	I06	I06S03C01	4.152646	7.296153	3.91019572166667	44.1617500166667	7.33632337496115e-06	1019.80406504065	23.3867434507678	17.6221770551039	72.6240722948368	0.361777694609202	7.33870079140668	196.062079419729	7.10013230330766	70.2415898490602	0.896256855726166	3.81335001104675	NA	0.615693973377347	0.796634824946522	0.346597016323358	0.0442636440562335	40.0046814208229	2.26701388888889	4.59020543981481	7.20308883101852	5.36278392650463	218.977467007107	0.477541640400887	0.507048606872559	36.9519081115723	39.9123857955396	23.2233758682903	35.9025506936885	0.173151740044003	22.3622670805855	7.63706208333333	49.5837236884619	0.000608574074683222	0.00310085960996528	0.0340093324741853	0.027	2379.62962962963	24657.4074074074	NA	3071.75925925926	NA
I06S03	I06S03C03	I06	I06S03C01	4.40074	4.478459	3.91019572166667	44.1617500166667	7.33632337496115e-06	1019.80406504065	23.3867434507678	17.6221770551039	72.6240722948368	0.361777694609202	7.33870079140668	196.062079419729	7.10013230330766	70.2415898490602	0.896256855726166	3.81335001104675	NA	0.615693973377347	0.796634824946522	0.346597016323358	0.0442636440562335	40.0046814208229	2.26701388888889	4.59020543981481	7.20308883101852	5.36278392650463	218.977467007107	0.477541640400887	0.507048606872559	36.9519081115723	39.9123857955396	23.2233758682903	35.9025506936885	0.173151740044003	22.3622670805855	7.63706208333333	49.5837236884619	0.000608574074683222	0.00310085960996528	0.0340093324741853	0.027	2379.62962962963	24657.4074074074	NA	3071.75925925926	NA
I06S03	I06S03C04	I06	I06S03C01	4.239353	4.493973	3.91019572166667	44.1617500166667	7.33632337496115e-06	1019.80406504065	23.3867434507678	17.6221770551039	72.6240722948368	0.361777694609202	7.33870079140668	196.062079419729	7.10013230330766	70.2415898490602	0.896256855726166	3.81335001104675	NA	0.615693973377347	0.796634824946522	0.346597016323358	0.0442636440562335	40.0046814208229	2.26701388888889	4.59020543981481	7.20308883101852	5.36278392650463	218.977467007107	0.477541640400887	0.507048606872559	36.9519081115723	39.9123857955396	23.2233758682903	35.9025506936885	0.173151740044003	22.3622670805855	7.63706208333333	49.5837236884619	0.000608574074683222	0.00310085960996528	0.0340093324741853	0.027	2379.62962962963	24657.4074074074	NA	3071.75925925926	NA
I06S03	I06S03C08	I06	I06S03C01	5.064034	9.430267	3.91019572166667	44.1617500166667	7.33632337496115e-06	1019.80406504065	23.3867434507678	17.6221770551039	72.6240722948368	0.361777694609202	7.33870079140668	196.062079419729	7.10013230330766	70.2415898490602	0.896256855726166	3.81335001104675	NA	0.615693973377347	0.796634824946522	0.346597016323358	0.0442636440562335	40.0046814208229	2.26701388888889	4.59020543981481	7.20308883101852	5.36278392650463	218.977467007107	0.477541640400887	0.507048606872559	36.9519081115723	39.9123857955396	23.2233758682903	35.9025506936885	0.173151740044003	22.3622670805855	7.63706208333333	49.5837236884619	0.000608574074683222	0.00310085960996528	0.0340093324741853	0.027	2379.62962962963	24657.4074074074	NA	3071.75925925926	NA
I06S03	I06S03C09	I06	I06S03C01	6.041766	11.673622	3.91019572166667	44.1617500166667	7.33632337496115e-06	1019.80406504065	23.3867434507678	17.6221770551039	72.6240722948368	0.361777694609202	7.33870079140668	196.062079419729	7.10013230330766	70.2415898490602	0.896256855726166	3.81335001104675	NA	0.615693973377347	0.796634824946522	0.346597016323358	0.0442636440562335	40.0046814208229	2.26701388888889	4.59020543981481	7.20308883101852	5.36278392650463	218.977467007107	0.477541640400887	0.507048606872559	36.9519081115723	39.9123857955396	23.2233758682903	35.9025506936885	0.173151740044003	22.3622670805855	7.63706208333333	49.5837236884619	0.000608574074683222	0.00310085960996528	0.0340093324741853	0.027	2379.62962962963	24657.4074074074	NA	3071.75925925926	NA
I06S03	I06S03C10	I06	I06S03C01	4.633327	13.453996	3.91019572166667	44.1617500166667	7.33632337496115e-06	1019.80406504065	23.3867434507678	17.6221770551039	72.6240722948368	0.361777694609202	7.33870079140668	196.062079419729	7.10013230330766	70.2415898490602	0.896256855726166	3.81335001104675	NA	0.615693973377347	0.796634824946522	0.346597016323358	0.0442636440562335	40.0046814208229	2.26701388888889	4.59020543981481	7.20308883101852	5.36278392650463	218.977467007107	0.477541640400887	0.507048606872559	36.9519081115723	39.9123857955396	23.2233758682903	35.9025506936885	0.173151740044003	22.3622670805855	7.63706208333333	49.5837236884619	0.000608574074683222	0.00310085960996528	0.0340093324741853	0.027	2379.62962962963	24657.4074074074	NA	3071.75925925926	NA
I07S01	I07S01C01	I07	I07S01C01	6.87207	10.817084	9.66391794	29.2321333	1.29286595580475e-14	1013.32888888889	27.4814814814815	21.7033333333333	257.130169459511	0.169400399324377	4.78300259342207	191.800525075097	4.64577727761643	253.234819530554	NA	NA	NA	0.754502327181399	0.725492788478732	0.243681820575148	0.139435000226188	20.0065793924862	1.32451388888889	6.13359917534722	5.482177734375	6.0754711009838	202.95083618164	2.34315027130974	1.08151888847351	37.9356117248535	NA	28.670897716516	36.2198530541991	0.0576660668270455	1.15848142629147	NA	37.1141586517449	0.000152664446204653	0.00163278186927427	0.0260666660081673	0.0101666666666667	41553.8975568457	44638.5613207547	NA	3167.5435413643	NA
I07S01	I07S01C02	I07	I07S01C01	4.322923	6.433308	9.66391794	29.2321333	1.29286595580475e-14	1013.32888888889	27.4814814814815	21.7033333333333	257.130169459511	0.169400399324377	4.78300259342207	191.800525075097	4.64577727761643	253.234819530554	NA	NA	NA	0.754502327181399	0.725492788478732	0.243681820575148	0.139435000226188	20.0065793924862	1.32451388888889	6.13359917534722	5.482177734375	6.0754711009838	202.95083618164	2.34315027130974	1.08151888847351	37.9356117248535	NA	28.670897716516	36.2198530541991	0.0576660668270455	1.15848142629147	NA	37.1141586517449	0.000152664446204653	0.00163278186927427	0.0260666660081673	0.0101666666666667	41553.8975568457	44638.5613207547	NA	3167.5435413643	NA
I07S01	I07S01C05	I07	I07S01C01	5.519688	7.122163	9.66391794	29.2321333	1.29286595580475e-14	1013.32888888889	27.4814814814815	21.7033333333333	257.130169459511	0.169400399324377	4.78300259342207	191.800525075097	4.64577727761643	253.234819530554	NA	NA	NA	0.754502327181399	0.725492788478732	0.243681820575148	0.139435000226188	20.0065793924862	1.32451388888889	6.13359917534722	5.482177734375	6.0754711009838	202.95083618164	2.34315027130974	1.08151888847351	37.9356117248535	NA	28.670897716516	36.2198530541991	0.0576660668270455	1.15848142629147	NA	37.1141586517449	0.000152664446204653	0.00163278186927427	0.0260666660081673	0.0101666666666667	41553.8975568457	44638.5613207547	NA	3167.5435413643	NA
I07S01	I07S01C06	I07	I07S01C01	4.9015	9.985887	9.66391794	29.2321333	1.29286595580475e-14	1013.32888888889	27.4814814814815	21.7033333333333	257.130169459511	0.169400399324377	4.78300259342207	191.800525075097	4.64577727761643	253.234819530554	NA	NA	NA	0.754502327181399	0.725492788478732	0.243681820575148	0.139435000226188	20.0065793924862	1.32451388888889	6.13359917534722	5.482177734375	6.0754711009838	202.95083618164	2.34315027130974	1.08151888847351	37.9356117248535	NA	28.670897716516	36.2198530541991	0.0576660668270455	1.15848142629147	NA	37.1141586517449	0.000152664446204653	0.00163278186927427	0.0260666660081673	0.0101666666666667	41553.8975568457	44638.5613207547	NA	3167.5435413643	NA
I07S01	I07S01C10	I07	I07S01C01	5.116529	11.793969	9.66391794	29.2321333	1.29286595580475e-14	1013.32888888889	27.4814814814815	21.7033333333333	257.130169459511	0.169400399324377	4.78300259342207	191.800525075097	4.64577727761643	253.234819530554	NA	NA	NA	0.754502327181399	0.725492788478732	0.243681820575148	0.139435000226188	20.0065793924862	1.32451388888889	6.13359917534722	5.482177734375	6.0754711009838	202.95083618164	2.34315027130974	1.08151888847351	37.9356117248535	NA	28.670897716516	36.2198530541991	0.0576660668270455	1.15848142629147	NA	37.1141586517449	0.000152664446204653	0.00163278186927427	0.0260666660081673	0.0101666666666667	41553.8975568457	44638.5613207547	NA	3167.5435413643	NA
I07S02	I07S02C03	I07	I07S02C10	9.478977	11.907663	9.62805128	29.1946	1.32458477959782e-14	1013.48981481481	27.3111111111111	21.8472222222222	265.106692580168	0.084657500329616	5.9680560853381	217.788894660245	5.82975222016782	295.702732179836	NA	NA	NA	0.755400927737355	0.715421680361032	0.279320657718927	0.112815873541692	16.8190904723273	1.30986111111111	4.34393084490741	7.14948640046296	6.75403736255787	202.949064466689	2.45028789838155	1.08151888847351	37.9356117248535	NA	28.5128222495926	36.2309359852842	0.0533611598823752	0.883371652917922	NA	38.1447187006939	0.00012047397009545	0.00152857552270039	0.0252380946005273	0.0223333333333333	2067.96116504854	139.15857605178	469.255663430421	471.698406771222	67.9611650485437
I07S02	I07S02C04	I07	I07S02C10	4.41188	6.711888	9.62805128	29.1946	1.32458477959782e-14	1013.48981481481	27.3111111111111	21.8472222222222	265.106692580168	0.084657500329616	5.9680560853381	217.788894660245	5.82975222016782	295.702732179836	NA	NA	NA	0.755400927737355	0.715421680361032	0.279320657718927	0.112815873541692	16.8190904723273	1.30986111111111	4.34393084490741	7.14948640046296	6.75403736255787	202.949064466689	2.45028789838155	1.08151888847351	37.9356117248535	NA	28.5128222495926	36.2309359852842	0.0533611598823752	0.883371652917922	NA	38.1447187006939	0.00012047397009545	0.00152857552270039	0.0252380946005273	0.0223333333333333	2067.96116504854	139.15857605178	469.255663430421	471.698406771222	67.9611650485437
I07S02	I07S02C05	I07	I07S02C10	3.743896	5.798839	9.62805128	29.1946	1.32458477959782e-14	1013.48981481481	27.3111111111111	21.8472222222222	265.106692580168	0.084657500329616	5.9680560853381	217.788894660245	5.82975222016782	295.702732179836	NA	NA	NA	0.755400927737355	0.715421680361032	0.279320657718927	0.112815873541692	16.8190904723273	1.30986111111111	4.34393084490741	7.14948640046296	6.75403736255787	202.949064466689	2.45028789838155	1.08151888847351	37.9356117248535	NA	28.5128222495926	36.2309359852842	0.0533611598823752	0.883371652917922	NA	38.1447187006939	0.00012047397009545	0.00152857552270039	0.0252380946005273	0.0223333333333333	2067.96116504854	139.15857605178	469.255663430421	471.698406771222	67.9611650485437
I07S02	I07S02C06	I07	I07S02C10	5.523007	10.880396	9.62805128	29.1946	1.32458477959782e-14	1013.48981481481	27.3111111111111	21.8472222222222	265.106692580168	0.084657500329616	5.9680560853381	217.788894660245	5.82975222016782	295.702732179836	NA	NA	NA	0.755400927737355	0.715421680361032	0.279320657718927	0.112815873541692	16.8190904723273	1.30986111111111	4.34393084490741	7.14948640046296	6.75403736255787	202.949064466689	2.45028789838155	1.08151888847351	37.9356117248535	NA	28.5128222495926	36.2309359852842	0.0533611598823752	0.883371652917922	NA	38.1447187006939	0.00012047397009545	0.00152857552270039	0.0252380946005273	0.0223333333333333	2067.96116504854	139.15857605178	469.255663430421	471.698406771222	67.9611650485437
I07S02	I07S02C10	I07	I07S02C10	5.053528	9.453155	9.62805128	29.1946	1.32458477959782e-14	1013.48981481481	27.3111111111111	21.8472222222222	265.106692580168	0.084657500329616	5.9680560853381	217.788894660245	5.82975222016782	295.702732179836	NA	NA	NA	0.755400927737355	0.715421680361032	0.279320657718927	0.112815873541692	16.8190904723273	1.30986111111111	4.34393084490741	7.14948640046296	6.75403736255787	202.949064466689	2.45028789838155	1.08151888847351	37.9356117248535	NA	28.5128222495926	36.2309359852842	0.0533611598823752	0.883371652917922	NA	38.1447187006939	0.00012047397009545	0.00152857552270039	0.0252380946005273	0.0223333333333333	2067.96116504854	139.15857605178	469.255663430421	471.698406771222	67.9611650485437
I07S03	I07S03C02	I07	I07S03C00	4.546531	10.483158	9.65681794	29.36355	1.36695918925076e-14	1012.78916666667	26.8058333333333	22.4683333333333	212.420583423773	0.0998383012998792	3.93980272497607	185.246509360811	3.86022124303382	224.675311293293	NA	NA	NA	0.757881404366344	0.783522038720548	0.305027415510267	0.0761365560162927	17.0445883587003	1.2174375	3.1740234375	8.51373697916667	7.3033935546875	202.959910583496	2.53652129173279	1.08151888847351	37.9356117248535	NA	28.6440939775222	36.2636922038248	0.0610748268663883	0.62863731575932	NA	41.2493588481564	0.000199426350848496	0.00178857551613224	0.0267428564672757	0.0209583333333333	NA	3607.96116504854	NA	1340.75313688752	NA
I07S03	I07S03C03	I07	I07S03C00	4.490089	8.806575	9.65681794	29.36355	1.36695918925076e-14	1012.78916666667	26.8058333333333	22.4683333333333	212.420583423773	0.0998383012998792	3.93980272497607	185.246509360811	3.86022124303382	224.675311293293	NA	NA	NA	0.757881404366344	0.783522038720548	0.305027415510267	0.0761365560162927	17.0445883587003	1.2174375	3.1740234375	8.51373697916667	7.3033935546875	202.959910583496	2.53652129173279	1.08151888847351	37.9356117248535	NA	28.6440939775222	36.2636922038248	0.0610748268663883	0.62863731575932	NA	41.2493588481564	0.000199426350848496	0.00178857551613224	0.0267428564672757	0.0209583333333333	NA	3607.96116504854	NA	1340.75313688752	NA
I07S03	I07S03C04	I07	I07S03C00	5.534911	8.713478	9.65681794	29.36355	1.36695918925076e-14	1012.78916666667	26.8058333333333	22.4683333333333	212.420583423773	0.0998383012998792	3.93980272497607	185.246509360811	3.86022124303382	224.675311293293	NA	NA	NA	0.757881404366344	0.783522038720548	0.305027415510267	0.0761365560162927	17.0445883587003	1.2174375	3.1740234375	8.51373697916667	7.3033935546875	202.959910583496	2.53652129173279	1.08151888847351	37.9356117248535	NA	28.6440939775222	36.2636922038248	0.0610748268663883	0.62863731575932	NA	41.2493588481564	0.000199426350848496	0.00178857551613224	0.0267428564672757	0.0209583333333333	NA	3607.96116504854	NA	1340.75313688752	NA
I07S03	I07S03C05	I07	I07S03C00	5.183301	10.78445	9.65681794	29.36355	1.36695918925076e-14	1012.78916666667	26.8058333333333	22.4683333333333	212.420583423773	0.0998383012998792	3.93980272497607	185.246509360811	3.86022124303382	224.675311293293	NA	NA	NA	0.757881404366344	0.783522038720548	0.305027415510267	0.0761365560162927	17.0445883587003	1.2174375	3.1740234375	8.51373697916667	7.3033935546875	202.959910583496	2.53652129173279	1.08151888847351	37.9356117248535	NA	28.6440939775222	36.2636922038248	0.0610748268663883	0.62863731575932	NA	41.2493588481564	0.000199426350848496	0.00178857551613224	0.0267428564672757	0.0209583333333333	NA	3607.96116504854	NA	1340.75313688752	NA
I07S03	I07S03C06	I07	I07S03C00	6.778335	11.187684	9.65681794	29.36355	1.36695918925076e-14	1012.78916666667	26.8058333333333	22.4683333333333	212.420583423773	0.0998383012998792	3.93980272497607	185.246509360811	3.86022124303382	224.675311293293	NA	NA	NA	0.757881404366344	0.783522038720548	0.305027415510267	0.0761365560162927	17.0445883587003	1.2174375	3.1740234375	8.51373697916667	7.3033935546875	202.959910583496	2.53652129173279	1.08151888847351	37.9356117248535	NA	28.6440939775222	36.2636922038248	0.0610748268663883	0.62863731575932	NA	41.2493588481564	0.000199426350848496	0.00178857551613224	0.0267428564672757	0.0209583333333333	NA	3607.96116504854	NA	1340.75313688752	NA
I07S03	I07S03C10	I07	I07S03C00	5.140006	10.274349	9.65681794	29.36355	1.36695918925076e-14	1012.78916666667	26.8058333333333	22.4683333333333	212.420583423773	0.0998383012998792	3.93980272497607	185.246509360811	3.86022124303382	224.675311293293	NA	NA	NA	0.757881404366344	0.783522038720548	0.305027415510267	0.0761365560162927	17.0445883587003	1.2174375	3.1740234375	8.51373697916667	7.3033935546875	202.959910583496	2.53652129173279	1.08151888847351	37.9356117248535	NA	28.6440939775222	36.2636922038248	0.0610748268663883	0.62863731575932	NA	41.2493588481564	0.000199426350848496	0.00178857551613224	0.0267428564672757	0.0209583333333333	NA	3607.96116504854	NA	1340.75313688752	NA
I08S01	I08S01C01	I08	I08S01C01	5.187727	13.859402	8.30646794125	19.3177	2.56348222457241e-05	1011.67416666667	27.3691666666667	22.95625	183.572164885973	0.284939714501471	4.51806877031229	198.4133894442	4.4204256858366	144.205283150078	0.950073853151921	3.89440081155102	1070.35058303452	0.650914028752596	0.62123986473307	0.341085034422577	0.153911379188027	15.6750701803714	1.87009375	5.719580078125	6.48994547526042	8.75638224283854	202.730553817749	1.06361447274685	1.08151888847351	37.9356117248535	31.6489382311668	27.6534675920553	35.5646770936457	0.0566022623115492	0.583423381513435	5.1751075	46.1813590824138	8.79977797012543e-05	0.00153750409390341	0.0210999994669692	0.0438333333333333	NA	4002.42673992674	NA	785.775335775336	41.2698412698413
I08S01	I08S01C06	I08	I08S01C01	5.918911	8.096396	8.30646794125	19.3177	2.56348222457241e-05	1011.67416666667	27.3691666666667	22.95625	183.572164885973	0.284939714501471	4.51806877031229	198.4133894442	4.4204256858366	144.205283150078	0.950073853151921	3.89440081155102	1070.35058303452	0.650914028752596	0.62123986473307	0.341085034422577	0.153911379188027	15.6750701803714	1.87009375	5.719580078125	6.48994547526042	8.75638224283854	202.730553817749	1.06361447274685	1.08151888847351	37.9356117248535	31.6489382311668	27.6534675920553	35.5646770936457	0.0566022623115492	0.583423381513435	5.1751075	46.1813590824138	8.79977797012543e-05	0.00153750409390341	0.0210999994669692	0.0438333333333333	NA	4002.42673992674	NA	785.775335775336	41.2698412698413
I08S02	I08S02C01	I08	I08S02C00	5.162615	9.704	8.23251794	19.2735	2.98435019323298e-05	1011.54126984127	26.6783068783069	21.0305555555556	107.324981830801	0.529683558866294	18.162419263925	159.129108940254	17.6636389757703	108.83911718845	0.730383257762945	3.64036788564136	1396.17490331399	0.647762629336545	0.589588537280048	0.29800961159968	0.196992753567816	22.1331867419538	2.06244047619048	8.88039822048611	3.46680075024802	10.3778308686756	202.965146745954	1.14080962112972	1.08151888847351	37.9356117248535	126.151025791118	27.4483180707726	35.5624234238169	0.0293832299773012	0.120153710510181	8.61550598039216	47.9327991656028	7.66644463965349e-05	0.00151833742772093	0.0207333328095653	0.02525	NA	1767.19648712573	NA	364.422628966654	493.827160493827
I08S02	I08S02C06	I08	I08S02C00	5.188402	8.702845	8.23251794	19.2735	2.98435019323298e-05	1011.54126984127	26.6783068783069	21.0305555555556	107.324981830801	0.529683558866294	18.162419263925	159.129108940254	17.6636389757703	108.83911718845	0.730383257762945	3.64036788564136	1396.17490331399	0.647762629336545	0.589588537280048	0.29800961159968	0.196992753567816	22.1331867419538	2.06244047619048	8.88039822048611	3.46680075024802	10.3778308686756	202.965146745954	1.14080962112972	1.08151888847351	37.9356117248535	126.151025791118	27.4483180707726	35.5624234238169	0.0293832299773012	0.120153710510181	8.61550598039216	47.9327991656028	7.66644463965349e-05	0.00151833742772093	0.0207333328095653	0.02525	NA	1767.19648712573	NA	364.422628966654	493.827160493827
I08S02	I08S02C10	I08	I08S02C00	4.759029	7.778212	8.23251794	19.2735	2.98435019323298e-05	1011.54126984127	26.6783068783069	21.0305555555556	107.324981830801	0.529683558866294	18.162419263925	159.129108940254	17.6636389757703	108.83911718845	0.730383257762945	3.64036788564136	1396.17490331399	0.647762629336545	0.589588537280048	0.29800961159968	0.196992753567816	22.1331867419538	2.06244047619048	8.88039822048611	3.46680075024802	10.3778308686756	202.965146745954	1.14080962112972	1.08151888847351	37.9356117248535	126.151025791118	27.4483180707726	35.5624234238169	0.0293832299773012	0.120153710510181	8.61550598039216	47.9327991656028	7.66644463965349e-05	0.00151833742772093	0.0207333328095653	0.02525	NA	1767.19648712573	NA	364.422628966654	493.827160493827
I09S01	I09S01C02	I09	I09S01C901	4.815826	15.286941	8.03305128	9.20436669999998	2.24207090986642e-08	1011.08943585098	27.6770763656633	23.4923320791527	114.237985515354	0.48313916573016	12.1744159896189	240.561165863262	11.9367677936615	93.5438122560349	1.01645529344858	3.12886297905815	833.515136096736	0.788191370666027	0.733156325295567	0.233237708453089	0.145842072726497	24.5504465765423	2.24527777777778	9.82043004918981	2.78496636284722	10.6872513382523	203.362731933594	0.814703328741921	1.08151888847351	37.9356117248535	26.6592541819271	28.2406423850395	34.9988160314324	0.0937521103231184	1.19084859814178	8.5298489186508	45.2270684815319	0.000217997779373036	0.00181000408701948	0.033399999156245	0.0204583333333333	46543.7889194139	1450.74633699634	NA	910.012210012208	NA
I09S01	I09S01C03	I09	I09S01C901	4.608694	15.320374	8.03305128	9.20436669999998	2.24207090986642e-08	1011.08943585098	27.6770763656633	23.4923320791527	114.237985515354	0.48313916573016	12.1744159896189	240.561165863262	11.9367677936615	93.5438122560349	1.01645529344858	3.12886297905815	833.515136096736	0.788191370666027	0.733156325295567	0.233237708453089	0.145842072726497	24.5504465765423	2.24527777777778	9.82043004918981	2.78496636284722	10.6872513382523	203.362731933594	0.814703328741921	1.08151888847351	37.9356117248535	26.6592541819271	28.2406423850395	34.9988160314324	0.0937521103231184	1.19084859814178	8.5298489186508	45.2270684815319	0.000217997779373036	0.00181000408701948	0.033399999156245	0.0204583333333333	46543.7889194139	1450.74633699634	NA	910.012210012208	NA
I09S01	I09S01C04	I09	I09S01C901	5.329975	10.704885	8.03305128	9.20436669999998	2.24207090986642e-08	1011.08943585098	27.6770763656633	23.4923320791527	114.237985515354	0.48313916573016	12.1744159896189	240.561165863262	11.9367677936615	93.5438122560349	1.01645529344858	3.12886297905815	833.515136096736	0.788191370666027	0.733156325295567	0.233237708453089	0.145842072726497	24.5504465765423	2.24527777777778	9.82043004918981	2.78496636284722	10.6872513382523	203.362731933594	0.814703328741921	1.08151888847351	37.9356117248535	26.6592541819271	28.2406423850395	34.9988160314324	0.0937521103231184	1.19084859814178	8.5298489186508	45.2270684815319	0.000217997779373036	0.00181000408701948	0.033399999156245	0.0204583333333333	46543.7889194139	1450.74633699634	NA	910.012210012208	NA
I09S01	I09S01C05	I09	I09S01C901	4.233636	9.155247	8.03305128	9.20436669999998	2.24207090986642e-08	1011.08943585098	27.6770763656633	23.4923320791527	114.237985515354	0.48313916573016	12.1744159896189	240.561165863262	11.9367677936615	93.5438122560349	1.01645529344858	3.12886297905815	833.515136096736	0.788191370666027	0.733156325295567	0.233237708453089	0.145842072726497	24.5504465765423	2.24527777777778	9.82043004918981	2.78496636284722	10.6872513382523	203.362731933594	0.814703328741921	1.08151888847351	37.9356117248535	26.6592541819271	28.2406423850395	34.9988160314324	0.0937521103231184	1.19084859814178	8.5298489186508	45.2270684815319	0.000217997779373036	0.00181000408701948	0.033399999156245	0.0204583333333333	46543.7889194139	1450.74633699634	NA	910.012210012208	NA
I09S01	I09S01C06	I09	I09S01C901	4.839323	8.215374	8.03305128	9.20436669999998	2.24207090986642e-08	1011.08943585098	27.6770763656633	23.4923320791527	114.237985515354	0.48313916573016	12.1744159896189	240.561165863262	11.9367677936615	93.5438122560349	1.01645529344858	3.12886297905815	833.515136096736	0.788191370666027	0.733156325295567	0.233237708453089	0.145842072726497	24.5504465765423	2.24527777777778	9.82043004918981	2.78496636284722	10.6872513382523	203.362731933594	0.814703328741921	1.08151888847351	37.9356117248535	26.6592541819271	28.2406423850395	34.9988160314324	0.0937521103231184	1.19084859814178	8.5298489186508	45.2270684815319	0.000217997779373036	0.00181000408701948	0.033399999156245	0.0204583333333333	46543.7889194139	1450.74633699634	NA	910.012210012208	NA
I09S01	I09S01C07	I09	I09S01C901	4.813018	16.671984	8.03305128	9.20436669999998	2.24207090986642e-08	1011.08943585098	27.6770763656633	23.4923320791527	114.237985515354	0.48313916573016	12.1744159896189	240.561165863262	11.9367677936615	93.5438122560349	1.01645529344858	3.12886297905815	833.515136096736	0.788191370666027	0.733156325295567	0.233237708453089	0.145842072726497	24.5504465765423	2.24527777777778	9.82043004918981	2.78496636284722	10.6872513382523	203.362731933594	0.814703328741921	1.08151888847351	37.9356117248535	26.6592541819271	28.2406423850395	34.9988160314324	0.0937521103231184	1.19084859814178	8.5298489186508	45.2270684815319	0.000217997779373036	0.00181000408701948	0.033399999156245	0.0204583333333333	46543.7889194139	1450.74633699634	NA	910.012210012208	NA
I09S01	I09S01C09	I09	I09S01C901	4.005682	8.125454	8.03305128	9.20436669999998	2.24207090986642e-08	1011.08943585098	27.6770763656633	23.4923320791527	114.237985515354	0.48313916573016	12.1744159896189	240.561165863262	11.9367677936615	93.5438122560349	1.01645529344858	3.12886297905815	833.515136096736	0.788191370666027	0.733156325295567	0.233237708453089	0.145842072726497	24.5504465765423	2.24527777777778	9.82043004918981	2.78496636284722	10.6872513382523	203.362731933594	0.814703328741921	1.08151888847351	37.9356117248535	26.6592541819271	28.2406423850395	34.9988160314324	0.0937521103231184	1.19084859814178	8.5298489186508	45.2270684815319	0.000217997779373036	0.00181000408701948	0.033399999156245	0.0204583333333333	46543.7889194139	1450.74633699634	NA	910.012210012208	NA
I09S02	I09S02C02	I09	I09S02C01	4.246245	4.575495	8.16106794	9.2153333	1.24120667678199e-14	1010.79775	26.9575833333333	23.16	104.674533158092	0.420493534712994	10.4657702638353	180.560287369832	10.1587568984249	95.7400688805456	0.828882367535591	3.68766427982476	622.013537783069	0.793048900086433	0.822016051970422	0.378760134335607	0.0610486156343325	25.3557961707314	2.2275	9.86808268229167	1.93953450520833	8.586669921875	203.302505493164	0.805019378662109	1.08151888847351	37.9356117248535	36.0830674106407	28.4205155222202	34.9365044773051	0.107571194252128	1.58932101830995	5.28064986111111	48.5839991965331	NA	NA	NA	0.0310833333333333	106504.836829837	1542.48251748252	NA	1235.83916083916	NA
I09S02	I09S02C03	I09	I09S02C01	4.290217	6.553573	8.16106794	9.2153333	1.24120667678199e-14	1010.79775	26.9575833333333	23.16	104.674533158092	0.420493534712994	10.4657702638353	180.560287369832	10.1587568984249	95.7400688805456	0.828882367535591	3.68766427982476	622.013537783069	0.793048900086433	0.822016051970422	0.378760134335607	0.0610486156343325	25.3557961707314	2.2275	9.86808268229167	1.93953450520833	8.586669921875	203.302505493164	0.805019378662109	1.08151888847351	37.9356117248535	36.0830674106407	28.4205155222202	34.9365044773051	0.107571194252128	1.58932101830995	5.28064986111111	48.5839991965331	NA	NA	NA	0.0310833333333333	106504.836829837	1542.48251748252	NA	1235.83916083916	NA
I09S02	I09S02C04	I09	I09S02C01	4.138242	7.194224	8.16106794	9.2153333	1.24120667678199e-14	1010.79775	26.9575833333333	23.16	104.674533158092	0.420493534712994	10.4657702638353	180.560287369832	10.1587568984249	95.7400688805456	0.828882367535591	3.68766427982476	622.013537783069	0.793048900086433	0.822016051970422	0.378760134335607	0.0610486156343325	25.3557961707314	2.2275	9.86808268229167	1.93953450520833	8.586669921875	203.302505493164	0.805019378662109	1.08151888847351	37.9356117248535	36.0830674106407	28.4205155222202	34.9365044773051	0.107571194252128	1.58932101830995	5.28064986111111	48.5839991965331	NA	NA	NA	0.0310833333333333	106504.836829837	1542.48251748252	NA	1235.83916083916	NA
I09S02	I09S02C05	I09	I09S02C01	4.017799	6.689034	8.16106794	9.2153333	1.24120667678199e-14	1010.79775	26.9575833333333	23.16	104.674533158092	0.420493534712994	10.4657702638353	180.560287369832	10.1587568984249	95.7400688805456	0.828882367535591	3.68766427982476	622.013537783069	0.793048900086433	0.822016051970422	0.378760134335607	0.0610486156343325	25.3557961707314	2.2275	9.86808268229167	1.93953450520833	8.586669921875	203.302505493164	0.805019378662109	1.08151888847351	37.9356117248535	36.0830674106407	28.4205155222202	34.9365044773051	0.107571194252128	1.58932101830995	5.28064986111111	48.5839991965331	NA	NA	NA	0.0310833333333333	106504.836829837	1542.48251748252	NA	1235.83916083916	NA
I09S02	I09S02C06	I09	I09S02C01	6.659045	9.812254	8.16106794	9.2153333	1.24120667678199e-14	1010.79775	26.9575833333333	23.16	104.674533158092	0.420493534712994	10.4657702638353	180.560287369832	10.1587568984249	95.7400688805456	0.828882367535591	3.68766427982476	622.013537783069	0.793048900086433	0.822016051970422	0.378760134335607	0.0610486156343325	25.3557961707314	2.2275	9.86808268229167	1.93953450520833	8.586669921875	203.302505493164	0.805019378662109	1.08151888847351	37.9356117248535	36.0830674106407	28.4205155222202	34.9365044773051	0.107571194252128	1.58932101830995	5.28064986111111	48.5839991965331	NA	NA	NA	0.0310833333333333	106504.836829837	1542.48251748252	NA	1235.83916083916	NA
I09S02	I09S02C07	I09	I09S02C01	4.082355	6.178349	8.16106794	9.2153333	1.24120667678199e-14	1010.79775	26.9575833333333	23.16	104.674533158092	0.420493534712994	10.4657702638353	180.560287369832	10.1587568984249	95.7400688805456	0.828882367535591	3.68766427982476	622.013537783069	0.793048900086433	0.822016051970422	0.378760134335607	0.0610486156343325	25.3557961707314	2.2275	9.86808268229167	1.93953450520833	8.586669921875	203.302505493164	0.805019378662109	1.08151888847351	37.9356117248535	36.0830674106407	28.4205155222202	34.9365044773051	0.107571194252128	1.58932101830995	5.28064986111111	48.5839991965331	NA	NA	NA	0.0310833333333333	106504.836829837	1542.48251748252	NA	1235.83916083916	NA
I09S02	I09S02C08	I09	I09S02C01	4.404527	6.757762	8.16106794	9.2153333	1.24120667678199e-14	1010.79775	26.9575833333333	23.16	104.674533158092	0.420493534712994	10.4657702638353	180.560287369832	10.1587568984249	95.7400688805456	0.828882367535591	3.68766427982476	622.013537783069	0.793048900086433	0.822016051970422	0.378760134335607	0.0610486156343325	25.3557961707314	2.2275	9.86808268229167	1.93953450520833	8.586669921875	203.302505493164	0.805019378662109	1.08151888847351	37.9356117248535	36.0830674106407	28.4205155222202	34.9365044773051	0.107571194252128	1.58932101830995	5.28064986111111	48.5839991965331	NA	NA	NA	0.0310833333333333	106504.836829837	1542.48251748252	NA	1235.83916083916	NA
I09S02	I09S02C09	I09	I09S02C01	4.259592	6.098394	8.16106794	9.2153333	1.24120667678199e-14	1010.79775	26.9575833333333	23.16	104.674533158092	0.420493534712994	10.4657702638353	180.560287369832	10.1587568984249	95.7400688805456	0.828882367535591	3.68766427982476	622.013537783069	0.793048900086433	0.822016051970422	0.378760134335607	0.0610486156343325	25.3557961707314	2.2275	9.86808268229167	1.93953450520833	8.586669921875	203.302505493164	0.805019378662109	1.08151888847351	37.9356117248535	36.0830674106407	28.4205155222202	34.9365044773051	0.107571194252128	1.58932101830995	5.28064986111111	48.5839991965331	NA	NA	NA	0.0310833333333333	106504.836829837	1542.48251748252	NA	1235.83916083916	NA
I09S02	I09S02C10	I09	I09S02C01	6.808281	7.824998	8.16106794	9.2153333	1.24120667678199e-14	1010.79775	26.9575833333333	23.16	104.674533158092	0.420493534712994	10.4657702638353	180.560287369832	10.1587568984249	95.7400688805456	0.828882367535591	3.68766427982476	622.013537783069	0.793048900086433	0.822016051970422	0.378760134335607	0.0610486156343325	25.3557961707314	2.2275	9.86808268229167	1.93953450520833	8.586669921875	203.302505493164	0.805019378662109	1.08151888847351	37.9356117248535	36.0830674106407	28.4205155222202	34.9365044773051	0.107571194252128	1.58932101830995	5.28064986111111	48.5839991965331	NA	NA	NA	0.0310833333333333	106504.836829837	1542.48251748252	NA	1235.83916083916	NA
I09S03	I09S03C01	I09	I09S03C10	5.675312	9.288674	8.10466794	9.20009999999999	1.22491487210943e-14	1011.15130876068	26.7689102564103	23.761672008547	80.400563757243	0.28520114107876	8.84718940430007	168.707076064644	8.60638654896734	80.6845159238062	0.923620900995198	3.67488107532779	785.936571245498	0.788649148307741	0.76926989480853	0.333541876170784	0.0542902304246082	27.593820306162	2.27583333333333	9.00363498263889	2.71675618489583	6.52705891927083	203.25490061442	0.779935916264852	1.08151888847351	37.9356117248535	26.3338184832797	28.2986380704816	34.9279249091329	0.108110874419077	1.72204880709977	7.77013456666667	45.9003324023991	NA	NA	NA	0.0498333333333333	34514.1458614485	381.495405179616	NA	627.604026090869	NA
I09S03	I09S03C02	I09	I09S03C10	5.246286	8.072236	8.10466794	9.20009999999999	1.22491487210943e-14	1011.15130876068	26.7689102564103	23.761672008547	80.400563757243	0.28520114107876	8.84718940430007	168.707076064644	8.60638654896734	80.6845159238062	0.923620900995198	3.67488107532779	785.936571245498	0.788649148307741	0.76926989480853	0.333541876170784	0.0542902304246082	27.593820306162	2.27583333333333	9.00363498263889	2.71675618489583	6.52705891927083	203.25490061442	0.779935916264852	1.08151888847351	37.9356117248535	26.3338184832797	28.2986380704816	34.9279249091329	0.108110874419077	1.72204880709977	7.77013456666667	45.9003324023991	NA	NA	NA	0.0498333333333333	34514.1458614485	381.495405179616	NA	627.604026090869	NA
I09S03	I09S03C03	I09	I09S03C10	4.752718	8.28582	8.10466794	9.20009999999999	1.22491487210943e-14	1011.15130876068	26.7689102564103	23.761672008547	80.400563757243	0.28520114107876	8.84718940430007	168.707076064644	8.60638654896734	80.6845159238062	0.923620900995198	3.67488107532779	785.936571245498	0.788649148307741	0.76926989480853	0.333541876170784	0.0542902304246082	27.593820306162	2.27583333333333	9.00363498263889	2.71675618489583	6.52705891927083	203.25490061442	0.779935916264852	1.08151888847351	37.9356117248535	26.3338184832797	28.2986380704816	34.9279249091329	0.108110874419077	1.72204880709977	7.77013456666667	45.9003324023991	NA	NA	NA	0.0498333333333333	34514.1458614485	381.495405179616	NA	627.604026090869	NA
I09S03	I09S03C04	I09	I09S03C10	4.695378	6.77618	8.10466794	9.20009999999999	1.22491487210943e-14	1011.15130876068	26.7689102564103	23.761672008547	80.400563757243	0.28520114107876	8.84718940430007	168.707076064644	8.60638654896734	80.6845159238062	0.923620900995198	3.67488107532779	785.936571245498	0.788649148307741	0.76926989480853	0.333541876170784	0.0542902304246082	27.593820306162	2.27583333333333	9.00363498263889	2.71675618489583	6.52705891927083	203.25490061442	0.779935916264852	1.08151888847351	37.9356117248535	26.3338184832797	28.2986380704816	34.9279249091329	0.108110874419077	1.72204880709977	7.77013456666667	45.9003324023991	NA	NA	NA	0.0498333333333333	34514.1458614485	381.495405179616	NA	627.604026090869	NA
I09S03	I09S03C05	I09	I09S03C10	4.13415	7.420906	8.10466794	9.20009999999999	1.22491487210943e-14	1011.15130876068	26.7689102564103	23.761672008547	80.400563757243	0.28520114107876	8.84718940430007	168.707076064644	8.60638654896734	80.6845159238062	0.923620900995198	3.67488107532779	785.936571245498	0.788649148307741	0.76926989480853	0.333541876170784	0.0542902304246082	27.593820306162	2.27583333333333	9.00363498263889	2.71675618489583	6.52705891927083	203.25490061442	0.779935916264852	1.08151888847351	37.9356117248535	26.3338184832797	28.2986380704816	34.9279249091329	0.108110874419077	1.72204880709977	7.77013456666667	45.9003324023991	NA	NA	NA	0.0498333333333333	34514.1458614485	381.495405179616	NA	627.604026090869	NA
I09S03	I09S03C06	I09	I09S03C10	8.090596	9.853318	8.10466794	9.20009999999999	1.22491487210943e-14	1011.15130876068	26.7689102564103	23.761672008547	80.400563757243	0.28520114107876	8.84718940430007	168.707076064644	8.60638654896734	80.6845159238062	0.923620900995198	3.67488107532779	785.936571245498	0.788649148307741	0.76926989480853	0.333541876170784	0.0542902304246082	27.593820306162	2.27583333333333	9.00363498263889	2.71675618489583	6.52705891927083	203.25490061442	0.779935916264852	1.08151888847351	37.9356117248535	26.3338184832797	28.2986380704816	34.9279249091329	0.108110874419077	1.72204880709977	7.77013456666667	45.9003324023991	NA	NA	NA	0.0498333333333333	34514.1458614485	381.495405179616	NA	627.604026090869	NA
I09S03	I09S03C07	I09	I09S03C10	6.534074	9.462588	8.10466794	9.20009999999999	1.22491487210943e-14	1011.15130876068	26.7689102564103	23.761672008547	80.400563757243	0.28520114107876	8.84718940430007	168.707076064644	8.60638654896734	80.6845159238062	0.923620900995198	3.67488107532779	785.936571245498	0.788649148307741	0.76926989480853	0.333541876170784	0.0542902304246082	27.593820306162	2.27583333333333	9.00363498263889	2.71675618489583	6.52705891927083	203.25490061442	0.779935916264852	1.08151888847351	37.9356117248535	26.3338184832797	28.2986380704816	34.9279249091329	0.108110874419077	1.72204880709977	7.77013456666667	45.9003324023991	NA	NA	NA	0.0498333333333333	34514.1458614485	381.495405179616	NA	627.604026090869	NA
I09S03	I09S03C08	I09	I09S03C10	4.970711	7.921015	8.10466794	9.20009999999999	1.22491487210943e-14	1011.15130876068	26.7689102564103	23.761672008547	80.400563757243	0.28520114107876	8.84718940430007	168.707076064644	8.60638654896734	80.6845159238062	0.923620900995198	3.67488107532779	785.936571245498	0.788649148307741	0.76926989480853	0.333541876170784	0.0542902304246082	27.593820306162	2.27583333333333	9.00363498263889	2.71675618489583	6.52705891927083	203.25490061442	0.779935916264852	1.08151888847351	37.9356117248535	26.3338184832797	28.2986380704816	34.9279249091329	0.108110874419077	1.72204880709977	7.77013456666667	45.9003324023991	NA	NA	NA	0.0498333333333333	34514.1458614485	381.495405179616	NA	627.604026090869	NA
I09S03	I09S03C09	I09	I09S03C10	7.047307	11.406151	8.10466794	9.20009999999999	1.22491487210943e-14	1011.15130876068	26.7689102564103	23.761672008547	80.400563757243	0.28520114107876	8.84718940430007	168.707076064644	8.60638654896734	80.6845159238062	0.923620900995198	3.67488107532779	785.936571245498	0.788649148307741	0.76926989480853	0.333541876170784	0.0542902304246082	27.593820306162	2.27583333333333	9.00363498263889	2.71675618489583	6.52705891927083	203.25490061442	0.779935916264852	1.08151888847351	37.9356117248535	26.3338184832797	28.2986380704816	34.9279249091329	0.108110874419077	1.72204880709977	7.77013456666667	45.9003324023991	NA	NA	NA	0.0498333333333333	34514.1458614485	381.495405179616	NA	627.604026090869	NA
I09S03	I09S03C10	I09	I09S03C10	5.625114	12.563289	8.10466794	9.20009999999999	1.22491487210943e-14	1011.15130876068	26.7689102564103	23.761672008547	80.400563757243	0.28520114107876	8.84718940430007	168.707076064644	8.60638654896734	80.6845159238062	0.923620900995198	3.67488107532779	785.936571245498	0.788649148307741	0.76926989480853	0.333541876170784	0.0542902304246082	27.593820306162	2.27583333333333	9.00363498263889	2.71675618489583	6.52705891927083	203.25490061442	0.779935916264852	1.08151888847351	37.9356117248535	26.3338184832797	28.2986380704816	34.9279249091329	0.108110874419077	1.72204880709977	7.77013456666667	45.9003324023991	NA	NA	NA	0.0498333333333333	34514.1458614485	381.495405179616	NA	627.604026090869	NA
I10S01	I10S01C01	I10	I10S01C01	4.671543	11.491625	13.1287210966667	7.27589443333332	1.21401121156862e-14	1010.66297777778	29.6386888888889	21.5612222222222	77.5753141516072	0.484639607793672	5.57429009248643	198.199140131591	5.23600519567292	104.308609647825	0.612433368281353	5.61895737341033	1346.80907229936	0.77683848515153	0.880479343235492	0.309879858512432	0.127521569140429	15.1066629141569	1.157875	2.5717041015625	11.0611599392361	6.32653266059028	199.439276123047	6.5212864557902	1.09711495637894	37.9696833292643	484.998291287954	31.0979757534438	33.4842718265018	0.0422717733265683	7.81988423382437	19.4879413043478	47.7683397133469	1.82323477786297e-05	0.000998559663073847	0.0200844439370687	0.0428333333333333	24270.4402515723	18114.7019120893	NA	1469.24912115423	NA
I10S01	I10S01C02	I10	I10S01C01	6.773098	9.303307	13.1287210966667	7.27589443333332	1.21401121156862e-14	1010.66297777778	29.6386888888889	21.5612222222222	77.5753141516072	0.484639607793672	5.57429009248643	198.199140131591	5.23600519567292	104.308609647825	0.612433368281353	5.61895737341033	1346.80907229936	0.77683848515153	0.880479343235492	0.309879858512432	0.127521569140429	15.1066629141569	1.157875	2.5717041015625	11.0611599392361	6.32653266059028	199.439276123047	6.5212864557902	1.09711495637894	37.9696833292643	484.998291287954	31.0979757534438	33.4842718265018	0.0422717733265683	7.81988423382437	19.4879413043478	47.7683397133469	1.82323477786297e-05	0.000998559663073847	0.0200844439370687	0.0428333333333333	24270.4402515723	18114.7019120893	NA	1469.24912115423	NA
I10S01	I10S01C03	I10	I10S01C01	5.566849	8.517292	13.1287210966667	7.27589443333332	1.21401121156862e-14	1010.66297777778	29.6386888888889	21.5612222222222	77.5753141516072	0.484639607793672	5.57429009248643	198.199140131591	5.23600519567292	104.308609647825	0.612433368281353	5.61895737341033	1346.80907229936	0.77683848515153	0.880479343235492	0.309879858512432	0.127521569140429	15.1066629141569	1.157875	2.5717041015625	11.0611599392361	6.32653266059028	199.439276123047	6.5212864557902	1.09711495637894	37.9696833292643	484.998291287954	31.0979757534438	33.4842718265018	0.0422717733265683	7.81988423382437	19.4879413043478	47.7683397133469	1.82323477786297e-05	0.000998559663073847	0.0200844439370687	0.0428333333333333	24270.4402515723	18114.7019120893	NA	1469.24912115423	NA
I10S01	I10S01C04	I10	I10S01C01	5.518753	11.134283	13.1287210966667	7.27589443333332	1.21401121156862e-14	1010.66297777778	29.6386888888889	21.5612222222222	77.5753141516072	0.484639607793672	5.57429009248643	198.199140131591	5.23600519567292	104.308609647825	0.612433368281353	5.61895737341033	1346.80907229936	0.77683848515153	0.880479343235492	0.309879858512432	0.127521569140429	15.1066629141569	1.157875	2.5717041015625	11.0611599392361	6.32653266059028	199.439276123047	6.5212864557902	1.09711495637894	37.9696833292643	484.998291287954	31.0979757534438	33.4842718265018	0.0422717733265683	7.81988423382437	19.4879413043478	47.7683397133469	1.82323477786297e-05	0.000998559663073847	0.0200844439370687	0.0428333333333333	24270.4402515723	18114.7019120893	NA	1469.24912115423	NA
I10S01	I10S01C05	I10	I10S01C01	5.379398	10.180859	13.1287210966667	7.27589443333332	1.21401121156862e-14	1010.66297777778	29.6386888888889	21.5612222222222	77.5753141516072	0.484639607793672	5.57429009248643	198.199140131591	5.23600519567292	104.308609647825	0.612433368281353	5.61895737341033	1346.80907229936	0.77683848515153	0.880479343235492	0.309879858512432	0.127521569140429	15.1066629141569	1.157875	2.5717041015625	11.0611599392361	6.32653266059028	199.439276123047	6.5212864557902	1.09711495637894	37.9696833292643	484.998291287954	31.0979757534438	33.4842718265018	0.0422717733265683	7.81988423382437	19.4879413043478	47.7683397133469	1.82323477786297e-05	0.000998559663073847	0.0200844439370687	0.0428333333333333	24270.4402515723	18114.7019120893	NA	1469.24912115423	NA
I10S01	I10S01C06	I10	I10S01C01	5.960935	8.054241	13.1287210966667	7.27589443333332	1.21401121156862e-14	1010.66297777778	29.6386888888889	21.5612222222222	77.5753141516072	0.484639607793672	5.57429009248643	198.199140131591	5.23600519567292	104.308609647825	0.612433368281353	5.61895737341033	1346.80907229936	0.77683848515153	0.880479343235492	0.309879858512432	0.127521569140429	15.1066629141569	1.157875	2.5717041015625	11.0611599392361	6.32653266059028	199.439276123047	6.5212864557902	1.09711495637894	37.9696833292643	484.998291287954	31.0979757534438	33.4842718265018	0.0422717733265683	7.81988423382437	19.4879413043478	47.7683397133469	1.82323477786297e-05	0.000998559663073847	0.0200844439370687	0.0428333333333333	24270.4402515723	18114.7019120893	NA	1469.24912115423	NA
I10S01	I10S01C07	I10	I10S01C01	6.791764	8.347816	13.1287210966667	7.27589443333332	1.21401121156862e-14	1010.66297777778	29.6386888888889	21.5612222222222	77.5753141516072	0.484639607793672	5.57429009248643	198.199140131591	5.23600519567292	104.308609647825	0.612433368281353	5.61895737341033	1346.80907229936	0.77683848515153	0.880479343235492	0.309879858512432	0.127521569140429	15.1066629141569	1.157875	2.5717041015625	11.0611599392361	6.32653266059028	199.439276123047	6.5212864557902	1.09711495637894	37.9696833292643	484.998291287954	31.0979757534438	33.4842718265018	0.0422717733265683	7.81988423382437	19.4879413043478	47.7683397133469	1.82323477786297e-05	0.000998559663073847	0.0200844439370687	0.0428333333333333	24270.4402515723	18114.7019120893	NA	1469.24912115423	NA
I10S01	I10S01C09	I10	I10S01C01	5.558143	10.019383	13.1287210966667	7.27589443333332	1.21401121156862e-14	1010.66297777778	29.6386888888889	21.5612222222222	77.5753141516072	0.484639607793672	5.57429009248643	198.199140131591	5.23600519567292	104.308609647825	0.612433368281353	5.61895737341033	1346.80907229936	0.77683848515153	0.880479343235492	0.309879858512432	0.127521569140429	15.1066629141569	1.157875	2.5717041015625	11.0611599392361	6.32653266059028	199.439276123047	6.5212864557902	1.09711495637894	37.9696833292643	484.998291287954	31.0979757534438	33.4842718265018	0.0422717733265683	7.81988423382437	19.4879413043478	47.7683397133469	1.82323477786297e-05	0.000998559663073847	0.0200844439370687	0.0428333333333333	24270.4402515723	18114.7019120893	NA	1469.24912115423	NA
I10S02	I10S02C01	I10	I10S02C10	5.352604	9.475312	13.0851579816667	7.68823329999998	1.2260256095996e-14	1009.74357142857	29.4344047619048	23.2582142857143	180.047461779932	1.00362994968395	4.35062737358256	169.862439017215	3.91911691998502	208.045464463245	0.929011439844836	4.30815746714024	1233.44767709094	0.772841690729062	0.81764738385876	0.36389083834365	0.0489463071647992	12.8742903548258	1.341875	1.95678439670139	10.9570583767361	7.60788031684028	199.384378560384	6.06851043701172	1.48701665401459	38.8214734395345	86.2485716229593	29.8890660835486	34.5543311370851	0.16022223441401	7.92479512260386	35.7564153846154	57.6530889707261	0.000113512065351123	0.00150169457099851	0.025373332692349	0.0254166666666667	NA	13259.6153846154	NA	1797.85256410256	NA
I10S02	I10S02C02	I10	I10S02C10	5.043499	7.649335	13.0851579816667	7.68823329999998	1.2260256095996e-14	1009.74357142857	29.4344047619048	23.2582142857143	180.047461779932	1.00362994968395	4.35062737358256	169.862439017215	3.91911691998502	208.045464463245	0.929011439844836	4.30815746714024	1233.44767709094	0.772841690729062	0.81764738385876	0.36389083834365	0.0489463071647992	12.8742903548258	1.341875	1.95678439670139	10.9570583767361	7.60788031684028	199.384378560384	6.06851043701172	1.48701665401459	38.8214734395345	86.2485716229593	29.8890660835486	34.5543311370851	0.16022223441401	7.92479512260386	35.7564153846154	57.6530889707261	0.000113512065351123	0.00150169457099851	0.025373332692349	0.0254166666666667	NA	13259.6153846154	NA	1797.85256410256	NA
I10S02	I10S02C03	I10	I10S02C10	4.841196	9.851583	13.0851579816667	7.68823329999998	1.2260256095996e-14	1009.74357142857	29.4344047619048	23.2582142857143	180.047461779932	1.00362994968395	4.35062737358256	169.862439017215	3.91911691998502	208.045464463245	0.929011439844836	4.30815746714024	1233.44767709094	0.772841690729062	0.81764738385876	0.36389083834365	0.0489463071647992	12.8742903548258	1.341875	1.95678439670139	10.9570583767361	7.60788031684028	199.384378560384	6.06851043701172	1.48701665401459	38.8214734395345	86.2485716229593	29.8890660835486	34.5543311370851	0.16022223441401	7.92479512260386	35.7564153846154	57.6530889707261	0.000113512065351123	0.00150169457099851	0.025373332692349	0.0254166666666667	NA	13259.6153846154	NA	1797.85256410256	NA
I10S02	I10S02C04	I10	I10S02C10	5.741099	7.419096	13.0851579816667	7.68823329999998	1.2260256095996e-14	1009.74357142857	29.4344047619048	23.2582142857143	180.047461779932	1.00362994968395	4.35062737358256	169.862439017215	3.91911691998502	208.045464463245	0.929011439844836	4.30815746714024	1233.44767709094	0.772841690729062	0.81764738385876	0.36389083834365	0.0489463071647992	12.8742903548258	1.341875	1.95678439670139	10.9570583767361	7.60788031684028	199.384378560384	6.06851043701172	1.48701665401459	38.8214734395345	86.2485716229593	29.8890660835486	34.5543311370851	0.16022223441401	7.92479512260386	35.7564153846154	57.6530889707261	0.000113512065351123	0.00150169457099851	0.025373332692349	0.0254166666666667	NA	13259.6153846154	NA	1797.85256410256	NA
I10S02	I10S02C05	I10	I10S02C10	6.263676	8.566574	13.0851579816667	7.68823329999998	1.2260256095996e-14	1009.74357142857	29.4344047619048	23.2582142857143	180.047461779932	1.00362994968395	4.35062737358256	169.862439017215	3.91911691998502	208.045464463245	0.929011439844836	4.30815746714024	1233.44767709094	0.772841690729062	0.81764738385876	0.36389083834365	0.0489463071647992	12.8742903548258	1.341875	1.95678439670139	10.9570583767361	7.60788031684028	199.384378560384	6.06851043701172	1.48701665401459	38.8214734395345	86.2485716229593	29.8890660835486	34.5543311370851	0.16022223441401	7.92479512260386	35.7564153846154	57.6530889707261	0.000113512065351123	0.00150169457099851	0.025373332692349	0.0254166666666667	NA	13259.6153846154	NA	1797.85256410256	NA
I10S02	I10S02C06	I10	I10S02C10	5.248039	9.959888	13.0851579816667	7.68823329999998	1.2260256095996e-14	1009.74357142857	29.4344047619048	23.2582142857143	180.047461779932	1.00362994968395	4.35062737358256	169.862439017215	3.91911691998502	208.045464463245	0.929011439844836	4.30815746714024	1233.44767709094	0.772841690729062	0.81764738385876	0.36389083834365	0.0489463071647992	12.8742903548258	1.341875	1.95678439670139	10.9570583767361	7.60788031684028	199.384378560384	6.06851043701172	1.48701665401459	38.8214734395345	86.2485716229593	29.8890660835486	34.5543311370851	0.16022223441401	7.92479512260386	35.7564153846154	57.6530889707261	0.000113512065351123	0.00150169457099851	0.025373332692349	0.0254166666666667	NA	13259.6153846154	NA	1797.85256410256	NA
I10S02	I10S02C07	I10	I10S02C10	5.931078	9.926605	13.0851579816667	7.68823329999998	1.2260256095996e-14	1009.74357142857	29.4344047619048	23.2582142857143	180.047461779932	1.00362994968395	4.35062737358256	169.862439017215	3.91911691998502	208.045464463245	0.929011439844836	4.30815746714024	1233.44767709094	0.772841690729062	0.81764738385876	0.36389083834365	0.0489463071647992	12.8742903548258	1.341875	1.95678439670139	10.9570583767361	7.60788031684028	199.384378560384	6.06851043701172	1.48701665401459	38.8214734395345	86.2485716229593	29.8890660835486	34.5543311370851	0.16022223441401	7.92479512260386	35.7564153846154	57.6530889707261	0.000113512065351123	0.00150169457099851	0.025373332692349	0.0254166666666667	NA	13259.6153846154	NA	1797.85256410256	NA
I10S02	I10S02C08	I10	I10S02C10	6.499325	8.635296	13.0851579816667	7.68823329999998	1.2260256095996e-14	1009.74357142857	29.4344047619048	23.2582142857143	180.047461779932	1.00362994968395	4.35062737358256	169.862439017215	3.91911691998502	208.045464463245	0.929011439844836	4.30815746714024	1233.44767709094	0.772841690729062	0.81764738385876	0.36389083834365	0.0489463071647992	12.8742903548258	1.341875	1.95678439670139	10.9570583767361	7.60788031684028	199.384378560384	6.06851043701172	1.48701665401459	38.8214734395345	86.2485716229593	29.8890660835486	34.5543311370851	0.16022223441401	7.92479512260386	35.7564153846154	57.6530889707261	0.000113512065351123	0.00150169457099851	0.025373332692349	0.0254166666666667	NA	13259.6153846154	NA	1797.85256410256	NA
I10S02	I10S02C09	I10	I10S02C10	5.785548	8.735999	13.0851579816667	7.68823329999998	1.2260256095996e-14	1009.74357142857	29.4344047619048	23.2582142857143	180.047461779932	1.00362994968395	4.35062737358256	169.862439017215	3.91911691998502	208.045464463245	0.929011439844836	4.30815746714024	1233.44767709094	0.772841690729062	0.81764738385876	0.36389083834365	0.0489463071647992	12.8742903548258	1.341875	1.95678439670139	10.9570583767361	7.60788031684028	199.384378560384	6.06851043701172	1.48701665401459	38.8214734395345	86.2485716229593	29.8890660835486	34.5543311370851	0.16022223441401	7.92479512260386	35.7564153846154	57.6530889707261	0.000113512065351123	0.00150169457099851	0.025373332692349	0.0254166666666667	NA	13259.6153846154	NA	1797.85256410256	NA
I10S02	I10S02C10	I10	I10S02C10	7.113918	11.15647	13.0851579816667	7.68823329999998	1.2260256095996e-14	1009.74357142857	29.4344047619048	23.2582142857143	180.047461779932	1.00362994968395	4.35062737358256	169.862439017215	3.91911691998502	208.045464463245	0.929011439844836	4.30815746714024	1233.44767709094	0.772841690729062	0.81764738385876	0.36389083834365	0.0489463071647992	12.8742903548258	1.341875	1.95678439670139	10.9570583767361	7.60788031684028	199.384378560384	6.06851043701172	1.48701665401459	38.8214734395345	86.2485716229593	29.8890660835486	34.5543311370851	0.16022223441401	7.92479512260386	35.7564153846154	57.6530889707261	0.000113512065351123	0.00150169457099851	0.025373332692349	0.0254166666666667	NA	13259.6153846154	NA	1797.85256410256	NA
I10S03	I10S03C02	I10	I10S03C01	6.28179	13.099834	13.22771794	7.57703329999998	1.24308091348375e-14	1008.46886446886	29.5629426129426	23.7907203907204	216.022494448884	0.27545355858405	2.36408710288222	233.40935323887	2.40575288043254	126.900804932639	0.780578303100137	5.11006168160131	1237.40203872131	0.785851618275046	0.796126183122396	0.341374960262329	0.0408993574075126	14.1911075860262	1.24375	1.39609685019841	11.8245132688492	7.50555129278274	199.484970092773	6.22464179992676	1.54940092563629	38.9577598571777	99.8200504168296	30.466784558588	34.3351115418237	0.379458486677809	8.16578342513733	54.6253372916666	54.2675089902948	0.000224021588881637	0.00184732551464809	0.02666666599301	0.0504166666666667	14025.3294159544	22926.3710826211	NA	2889.95726495727	NA
I10S03	I10S03C04	I10	I10S03C01	5.729296	17.732567	13.22771794	7.57703329999998	1.24308091348375e-14	1008.46886446886	29.5629426129426	23.7907203907204	216.022494448884	0.27545355858405	2.36408710288222	233.40935323887	2.40575288043254	126.900804932639	0.780578303100137	5.11006168160131	1237.40203872131	0.785851618275046	0.796126183122396	0.341374960262329	0.0408993574075126	14.1911075860262	1.24375	1.39609685019841	11.8245132688492	7.50555129278274	199.484970092773	6.22464179992676	1.54940092563629	38.9577598571777	99.8200504168296	30.466784558588	34.3351115418237	0.379458486677809	8.16578342513733	54.6253372916666	54.2675089902948	0.000224021588881637	0.00184732551464809	0.02666666599301	0.0504166666666667	14025.3294159544	22926.3710826211	NA	2889.95726495727	NA
I10S03	I10S03C05	I10	I10S03C01	5.128497	15.25711	13.22771794	7.57703329999998	1.24308091348375e-14	1008.46886446886	29.5629426129426	23.7907203907204	216.022494448884	0.27545355858405	2.36408710288222	233.40935323887	2.40575288043254	126.900804932639	0.780578303100137	5.11006168160131	1237.40203872131	0.785851618275046	0.796126183122396	0.341374960262329	0.0408993574075126	14.1911075860262	1.24375	1.39609685019841	11.8245132688492	7.50555129278274	199.484970092773	6.22464179992676	1.54940092563629	38.9577598571777	99.8200504168296	30.466784558588	34.3351115418237	0.379458486677809	8.16578342513733	54.6253372916666	54.2675089902948	0.000224021588881637	0.00184732551464809	0.02666666599301	0.0504166666666667	14025.3294159544	22926.3710826211	NA	2889.95726495727	NA
I10S03	I10S03C07	I10	I10S03C01	4.988643	8.812426	13.22771794	7.57703329999998	1.24308091348375e-14	1008.46886446886	29.5629426129426	23.7907203907204	216.022494448884	0.27545355858405	2.36408710288222	233.40935323887	2.40575288043254	126.900804932639	0.780578303100137	5.11006168160131	1237.40203872131	0.785851618275046	0.796126183122396	0.341374960262329	0.0408993574075126	14.1911075860262	1.24375	1.39609685019841	11.8245132688492	7.50555129278274	199.484970092773	6.22464179992676	1.54940092563629	38.9577598571777	99.8200504168296	30.466784558588	34.3351115418237	0.379458486677809	8.16578342513733	54.6253372916666	54.2675089902948	0.000224021588881637	0.00184732551464809	0.02666666599301	0.0504166666666667	14025.3294159544	22926.3710826211	NA	2889.95726495727	NA
I10S03	I10S03C08	I10	I10S03C01	4.487433	9.670187	13.22771794	7.57703329999998	1.24308091348375e-14	1008.46886446886	29.5629426129426	23.7907203907204	216.022494448884	0.27545355858405	2.36408710288222	233.40935323887	2.40575288043254	126.900804932639	0.780578303100137	5.11006168160131	1237.40203872131	0.785851618275046	0.796126183122396	0.341374960262329	0.0408993574075126	14.1911075860262	1.24375	1.39609685019841	11.8245132688492	7.50555129278274	199.484970092773	6.22464179992676	1.54940092563629	38.9577598571777	99.8200504168296	30.466784558588	34.3351115418237	0.379458486677809	8.16578342513733	54.6253372916666	54.2675089902948	0.000224021588881637	0.00184732551464809	0.02666666599301	0.0504166666666667	14025.3294159544	22926.3710826211	NA	2889.95726495727	NA
I10S03	I10S03C10	I10	I10S03C01	5.349936	7.058774	13.22771794	7.57703329999998	1.24308091348375e-14	1008.46886446886	29.5629426129426	23.7907203907204	216.022494448884	0.27545355858405	2.36408710288222	233.40935323887	2.40575288043254	126.900804932639	0.780578303100137	5.11006168160131	1237.40203872131	0.785851618275046	0.796126183122396	0.341374960262329	0.0408993574075126	14.1911075860262	1.24375	1.39609685019841	11.8245132688492	7.50555129278274	199.484970092773	6.22464179992676	1.54940092563629	38.9577598571777	99.8200504168296	30.466784558588	34.3351115418237	0.379458486677809	8.16578342513733	54.6253372916666	54.2675089902948	0.000224021588881637	0.00184732551464809	0.02666666599301	0.0504166666666667	14025.3294159544	22926.3710826211	NA	2889.95726495727	NA
I11S01	I11S01C01	I11	I11S01C901	5.480251	12.912658	12.84678461	0.950390849999991	7.83981396141297e-06	1007.8954537037	26.464714031339	23.5060701566952	311.158229166667	0.0160416666666666	4.43	239.9	6.11046412634084	174.205473851539	NA	NA	448.671629898399	0.824915310367942	0.970692057162523	0.277286090422422	0.221668604630608	25.7881417423487	1.73671875	4.7637939453125	9.56524658203125	4.80299886067708	196.871454238891	1.02444062381983	0.965136125683784	38.2773332595825	NA	29.6190497138147	34.2215829875902	0.0607685833238066	9.09360554432227	4.45060493920708	49.37723923421	0.000160747779517578	0.00164518266261179	0.0268107136084186	NA	NA	NA	NA	NA	NA
I11S01	I11S01C02	I11	I11S01C901	5.92372	7.268017	12.84678461	0.950390849999991	7.83981396141297e-06	1007.8954537037	26.464714031339	23.5060701566952	311.158229166667	0.0160416666666666	4.43	239.9	6.11046412634084	174.205473851539	NA	NA	448.671629898399	0.824915310367942	0.970692057162523	0.277286090422422	0.221668604630608	25.7881417423487	1.73671875	4.7637939453125	9.56524658203125	4.80299886067708	196.871454238891	1.02444062381983	0.965136125683784	38.2773332595825	NA	29.6190497138147	34.2215829875902	0.0607685833238066	9.09360554432227	4.45060493920708	49.37723923421	0.000160747779517578	0.00164518266261179	0.0268107136084186	NA	NA	NA	NA	NA	NA
I11S01	I11S01C03	I11	I11S01C901	6.580392	7.17288	12.84678461	0.950390849999991	7.83981396141297e-06	1007.8954537037	26.464714031339	23.5060701566952	311.158229166667	0.0160416666666666	4.43	239.9	6.11046412634084	174.205473851539	NA	NA	448.671629898399	0.824915310367942	0.970692057162523	0.277286090422422	0.221668604630608	25.7881417423487	1.73671875	4.7637939453125	9.56524658203125	4.80299886067708	196.871454238891	1.02444062381983	0.965136125683784	38.2773332595825	NA	29.6190497138147	34.2215829875902	0.0607685833238066	9.09360554432227	4.45060493920708	49.37723923421	0.000160747779517578	0.00164518266261179	0.0268107136084186	NA	NA	NA	NA	NA	NA
I11S01	I11S01C04	I11	I11S01C901	8.643092	8.058411	12.84678461	0.950390849999991	7.83981396141297e-06	1007.8954537037	26.464714031339	23.5060701566952	311.158229166667	0.0160416666666666	4.43	239.9	6.11046412634084	174.205473851539	NA	NA	448.671629898399	0.824915310367942	0.970692057162523	0.277286090422422	0.221668604630608	25.7881417423487	1.73671875	4.7637939453125	9.56524658203125	4.80299886067708	196.871454238891	1.02444062381983	0.965136125683784	38.2773332595825	NA	29.6190497138147	34.2215829875902	0.0607685833238066	9.09360554432227	4.45060493920708	49.37723923421	0.000160747779517578	0.00164518266261179	0.0268107136084186	NA	NA	NA	NA	NA	NA
I11S01	I11S01C05	I11	I11S01C901	6.795584	6.511104	12.84678461	0.950390849999991	7.83981396141297e-06	1007.8954537037	26.464714031339	23.5060701566952	311.158229166667	0.0160416666666666	4.43	239.9	6.11046412634084	174.205473851539	NA	NA	448.671629898399	0.824915310367942	0.970692057162523	0.277286090422422	0.221668604630608	25.7881417423487	1.73671875	4.7637939453125	9.56524658203125	4.80299886067708	196.871454238891	1.02444062381983	0.965136125683784	38.2773332595825	NA	29.6190497138147	34.2215829875902	0.0607685833238066	9.09360554432227	4.45060493920708	49.37723923421	0.000160747779517578	0.00164518266261179	0.0268107136084186	NA	NA	NA	NA	NA	NA
I11S01	I11S01C06	I11	I11S01C901	5.024676	10.183078	12.84678461	0.950390849999991	7.83981396141297e-06	1007.8954537037	26.464714031339	23.5060701566952	311.158229166667	0.0160416666666666	4.43	239.9	6.11046412634084	174.205473851539	NA	NA	448.671629898399	0.824915310367942	0.970692057162523	0.277286090422422	0.221668604630608	25.7881417423487	1.73671875	4.7637939453125	9.56524658203125	4.80299886067708	196.871454238891	1.02444062381983	0.965136125683784	38.2773332595825	NA	29.6190497138147	34.2215829875902	0.0607685833238066	9.09360554432227	4.45060493920708	49.37723923421	0.000160747779517578	0.00164518266261179	0.0268107136084186	NA	NA	NA	NA	NA	NA
I11S01	I11S01C07	I11	I11S01C901	6.205732	7.864516	12.84678461	0.950390849999991	7.83981396141297e-06	1007.8954537037	26.464714031339	23.5060701566952	311.158229166667	0.0160416666666666	4.43	239.9	6.11046412634084	174.205473851539	NA	NA	448.671629898399	0.824915310367942	0.970692057162523	0.277286090422422	0.221668604630608	25.7881417423487	1.73671875	4.7637939453125	9.56524658203125	4.80299886067708	196.871454238891	1.02444062381983	0.965136125683784	38.2773332595825	NA	29.6190497138147	34.2215829875902	0.0607685833238066	9.09360554432227	4.45060493920708	49.37723923421	0.000160747779517578	0.00164518266261179	0.0268107136084186	NA	NA	NA	NA	NA	NA
I11S01	I11S01C08	I11	I11S01C901	7.019133	6.673014	12.84678461	0.950390849999991	7.83981396141297e-06	1007.8954537037	26.464714031339	23.5060701566952	311.158229166667	0.0160416666666666	4.43	239.9	6.11046412634084	174.205473851539	NA	NA	448.671629898399	0.824915310367942	0.970692057162523	0.277286090422422	0.221668604630608	25.7881417423487	1.73671875	4.7637939453125	9.56524658203125	4.80299886067708	196.871454238891	1.02444062381983	0.965136125683784	38.2773332595825	NA	29.6190497138147	34.2215829875902	0.0607685833238066	9.09360554432227	4.45060493920708	49.37723923421	0.000160747779517578	0.00164518266261179	0.0268107136084186	NA	NA	NA	NA	NA	NA
I11S01	I11S01C09	I11	I11S01C901	5.373039	6.093172	12.84678461	0.950390849999991	7.83981396141297e-06	1007.8954537037	26.464714031339	23.5060701566952	311.158229166667	0.0160416666666666	4.43	239.9	6.11046412634084	174.205473851539	NA	NA	448.671629898399	0.824915310367942	0.970692057162523	0.277286090422422	0.221668604630608	25.7881417423487	1.73671875	4.7637939453125	9.56524658203125	4.80299886067708	196.871454238891	1.02444062381983	0.965136125683784	38.2773332595825	NA	29.6190497138147	34.2215829875902	0.0607685833238066	9.09360554432227	4.45060493920708	49.37723923421	0.000160747779517578	0.00164518266261179	0.0268107136084186	NA	NA	NA	NA	NA	NA
I11S01	I11S01C10	I11	I11S01C901	4.518851	13.125018	12.84678461	0.950390849999991	7.83981396141297e-06	1007.8954537037	26.464714031339	23.5060701566952	311.158229166667	0.0160416666666666	4.43	239.9	6.11046412634084	174.205473851539	NA	NA	448.671629898399	0.824915310367942	0.970692057162523	0.277286090422422	0.221668604630608	25.7881417423487	1.73671875	4.7637939453125	9.56524658203125	4.80299886067708	196.871454238891	1.02444062381983	0.965136125683784	38.2773332595825	NA	29.6190497138147	34.2215829875902	0.0607685833238066	9.09360554432227	4.45060493920708	49.37723923421	0.000160747779517578	0.00164518266261179	0.0268107136084186	NA	NA	NA	NA	NA	NA
I11S02	I11S02C01	I11	I11S02C00	5.160744	12.804578	12.82213461	1.05800834999999	1.22894938745902e-14	1009.649	26.9275	24.4985	310.68	0.64	NA	NA	4.6749352	178.4	NA	NA	569.400712189067	NA	NA	NA	NA	NA	1.5575	4.47509765625	15.2025553385417	5.29227701822917	196.72541809082	1.22355818748474	0.960438191890717	38.288761138916	NA	29.5969339805539	NA	0.0624548681080341	9.1260295894385	9.87133260869565	48.7638392050751	0.000162997779511898	0.00169000409005093	0.0261999993381323	NA	NA	NA	NA	NA	NA
I11S02	I11S02C02	I11	I11S02C00	5.278067	7.186113	12.82213461	1.05800834999999	1.22894938745902e-14	1009.649	26.9275	24.4985	310.68	0.64	NA	NA	4.6749352	178.4	NA	NA	569.400712189067	NA	NA	NA	NA	NA	1.5575	4.47509765625	15.2025553385417	5.29227701822917	196.72541809082	1.22355818748474	0.960438191890717	38.288761138916	NA	29.5969339805539	NA	0.0624548681080341	9.1260295894385	9.87133260869565	48.7638392050751	0.000162997779511898	0.00169000409005093	0.0261999993381323	NA	NA	NA	NA	NA	NA
I11S02	I11S02C03	I11	I11S02C00	5.065493	6.365225	12.82213461	1.05800834999999	1.22894938745902e-14	1009.649	26.9275	24.4985	310.68	0.64	NA	NA	4.6749352	178.4	NA	NA	569.400712189067	NA	NA	NA	NA	NA	1.5575	4.47509765625	15.2025553385417	5.29227701822917	196.72541809082	1.22355818748474	0.960438191890717	38.288761138916	NA	29.5969339805539	NA	0.0624548681080341	9.1260295894385	9.87133260869565	48.7638392050751	0.000162997779511898	0.00169000409005093	0.0261999993381323	NA	NA	NA	NA	NA	NA
I11S02	I11S02C04	I11	I11S02C00	4.598656	6.106038	12.82213461	1.05800834999999	1.22894938745902e-14	1009.649	26.9275	24.4985	310.68	0.64	NA	NA	4.6749352	178.4	NA	NA	569.400712189067	NA	NA	NA	NA	NA	1.5575	4.47509765625	15.2025553385417	5.29227701822917	196.72541809082	1.22355818748474	0.960438191890717	38.288761138916	NA	29.5969339805539	NA	0.0624548681080341	9.1260295894385	9.87133260869565	48.7638392050751	0.000162997779511898	0.00169000409005093	0.0261999993381323	NA	NA	NA	NA	NA	NA
I11S02	I11S02C05	I11	I11S02C00	4.022063	5.179421	12.82213461	1.05800834999999	1.22894938745902e-14	1009.649	26.9275	24.4985	310.68	0.64	NA	NA	4.6749352	178.4	NA	NA	569.400712189067	NA	NA	NA	NA	NA	1.5575	4.47509765625	15.2025553385417	5.29227701822917	196.72541809082	1.22355818748474	0.960438191890717	38.288761138916	NA	29.5969339805539	NA	0.0624548681080341	9.1260295894385	9.87133260869565	48.7638392050751	0.000162997779511898	0.00169000409005093	0.0261999993381323	NA	NA	NA	NA	NA	NA
I11S02	I11S02C06	I11	I11S02C00	6.066734	11.556559	12.82213461	1.05800834999999	1.22894938745902e-14	1009.649	26.9275	24.4985	310.68	0.64	NA	NA	4.6749352	178.4	NA	NA	569.400712189067	NA	NA	NA	NA	NA	1.5575	4.47509765625	15.2025553385417	5.29227701822917	196.72541809082	1.22355818748474	0.960438191890717	38.288761138916	NA	29.5969339805539	NA	0.0624548681080341	9.1260295894385	9.87133260869565	48.7638392050751	0.000162997779511898	0.00169000409005093	0.0261999993381323	NA	NA	NA	NA	NA	NA
I11S02	I11S02C07	I11	I11S02C00	4.044054	6.384276	12.82213461	1.05800834999999	1.22894938745902e-14	1009.649	26.9275	24.4985	310.68	0.64	NA	NA	4.6749352	178.4	NA	NA	569.400712189067	NA	NA	NA	NA	NA	1.5575	4.47509765625	15.2025553385417	5.29227701822917	196.72541809082	1.22355818748474	0.960438191890717	38.288761138916	NA	29.5969339805539	NA	0.0624548681080341	9.1260295894385	9.87133260869565	48.7638392050751	0.000162997779511898	0.00169000409005093	0.0261999993381323	NA	NA	NA	NA	NA	NA
I11S02	I11S02C08	I11	I11S02C00	4.763064	7.015915	12.82213461	1.05800834999999	1.22894938745902e-14	1009.649	26.9275	24.4985	310.68	0.64	NA	NA	4.6749352	178.4	NA	NA	569.400712189067	NA	NA	NA	NA	NA	1.5575	4.47509765625	15.2025553385417	5.29227701822917	196.72541809082	1.22355818748474	0.960438191890717	38.288761138916	NA	29.5969339805539	NA	0.0624548681080341	9.1260295894385	9.87133260869565	48.7638392050751	0.000162997779511898	0.00169000409005093	0.0261999993381323	NA	NA	NA	NA	NA	NA
I11S02	I11S02C09	I11	I11S02C00	4.75801	7.681621	12.82213461	1.05800834999999	1.22894938745902e-14	1009.649	26.9275	24.4985	310.68	0.64	NA	NA	4.6749352	178.4	NA	NA	569.400712189067	NA	NA	NA	NA	NA	1.5575	4.47509765625	15.2025553385417	5.29227701822917	196.72541809082	1.22355818748474	0.960438191890717	38.288761138916	NA	29.5969339805539	NA	0.0624548681080341	9.1260295894385	9.87133260869565	48.7638392050751	0.000162997779511898	0.00169000409005093	0.0261999993381323	NA	NA	NA	NA	NA	NA
I11S02	I11S02C10	I11	I11S02C00	4.789319	7.292566	12.82213461	1.05800834999999	1.22894938745902e-14	1009.649	26.9275	24.4985	310.68	0.64	NA	NA	4.6749352	178.4	NA	NA	569.400712189067	NA	NA	NA	NA	NA	1.5575	4.47509765625	15.2025553385417	5.29227701822917	196.72541809082	1.22355818748474	0.960438191890717	38.288761138916	NA	29.5969339805539	NA	0.0624548681080341	9.1260295894385	9.87133260869565	48.7638392050751	0.000162997779511898	0.00169000409005093	0.0261999993381323	NA	NA	NA	NA	NA	NA
I11S03	I11S03C01	I11	I11S03C00	4.794979	9.003428	13.04073461	1.41324164999997	1.21381515701249e-14	1008.79551282051	29.2410256410256	23.5461538461538	274.384615384615	0.948717948717949	NA	NA	2.75377333333333	115.320512820513	NA	NA	1319.46288371408	0.813318276777864	0.825423952192068	0.406684570480138	0.0635400936815102	14.80147780478	1.7475	4.7998046875	12.2607421875	9.0545654296875	196.637008666992	0.834546089172363	0.961700260639191	38.3481140136719	NA	29.9716656734182	34.2500819532378	0.0539599938007693	9.6139322554151	3.66175229166667	51.9702393573709	0.000109581112980095	0.00150604576136478	0.0251166660321663	NA	NA	NA	NA	NA	NA
I11S03	I11S03C02	I11	I11S03C00	4.787672	9.467746	13.04073461	1.41324164999997	1.21381515701249e-14	1008.79551282051	29.2410256410256	23.5461538461538	274.384615384615	0.948717948717949	NA	NA	2.75377333333333	115.320512820513	NA	NA	1319.46288371408	0.813318276777864	0.825423952192068	0.406684570480138	0.0635400936815102	14.80147780478	1.7475	4.7998046875	12.2607421875	9.0545654296875	196.637008666992	0.834546089172363	0.961700260639191	38.3481140136719	NA	29.9716656734182	34.2500819532378	0.0539599938007693	9.6139322554151	3.66175229166667	51.9702393573709	0.000109581112980095	0.00150604576136478	0.0251166660321663	NA	NA	NA	NA	NA	NA
I11S03	I11S03C03	I11	I11S03C00	5.228717	11.037408	13.04073461	1.41324164999997	1.21381515701249e-14	1008.79551282051	29.2410256410256	23.5461538461538	274.384615384615	0.948717948717949	NA	NA	2.75377333333333	115.320512820513	NA	NA	1319.46288371408	0.813318276777864	0.825423952192068	0.406684570480138	0.0635400936815102	14.80147780478	1.7475	4.7998046875	12.2607421875	9.0545654296875	196.637008666992	0.834546089172363	0.961700260639191	38.3481140136719	NA	29.9716656734182	34.2500819532378	0.0539599938007693	9.6139322554151	3.66175229166667	51.9702393573709	0.000109581112980095	0.00150604576136478	0.0251166660321663	NA	NA	NA	NA	NA	NA
I11S03	I11S03C04	I11	I11S03C00	4.831982	6.538485	13.04073461	1.41324164999997	1.21381515701249e-14	1008.79551282051	29.2410256410256	23.5461538461538	274.384615384615	0.948717948717949	NA	NA	2.75377333333333	115.320512820513	NA	NA	1319.46288371408	0.813318276777864	0.825423952192068	0.406684570480138	0.0635400936815102	14.80147780478	1.7475	4.7998046875	12.2607421875	9.0545654296875	196.637008666992	0.834546089172363	0.961700260639191	38.3481140136719	NA	29.9716656734182	34.2500819532378	0.0539599938007693	9.6139322554151	3.66175229166667	51.9702393573709	0.000109581112980095	0.00150604576136478	0.0251166660321663	NA	NA	NA	NA	NA	NA
I11S03	I11S03C05	I11	I11S03C00	4.475193	8.392813	13.04073461	1.41324164999997	1.21381515701249e-14	1008.79551282051	29.2410256410256	23.5461538461538	274.384615384615	0.948717948717949	NA	NA	2.75377333333333	115.320512820513	NA	NA	1319.46288371408	0.813318276777864	0.825423952192068	0.406684570480138	0.0635400936815102	14.80147780478	1.7475	4.7998046875	12.2607421875	9.0545654296875	196.637008666992	0.834546089172363	0.961700260639191	38.3481140136719	NA	29.9716656734182	34.2500819532378	0.0539599938007693	9.6139322554151	3.66175229166667	51.9702393573709	0.000109581112980095	0.00150604576136478	0.0251166660321663	NA	NA	NA	NA	NA	NA
I11S03	I11S03C06	I11	I11S03C00	3.559973	5.235686	13.04073461	1.41324164999997	1.21381515701249e-14	1008.79551282051	29.2410256410256	23.5461538461538	274.384615384615	0.948717948717949	NA	NA	2.75377333333333	115.320512820513	NA	NA	1319.46288371408	0.813318276777864	0.825423952192068	0.406684570480138	0.0635400936815102	14.80147780478	1.7475	4.7998046875	12.2607421875	9.0545654296875	196.637008666992	0.834546089172363	0.961700260639191	38.3481140136719	NA	29.9716656734182	34.2500819532378	0.0539599938007693	9.6139322554151	3.66175229166667	51.9702393573709	0.000109581112980095	0.00150604576136478	0.0251166660321663	NA	NA	NA	NA	NA	NA
I11S03	I11S03C07	I11	I11S03C00	5.507144	6.588844	13.04073461	1.41324164999997	1.21381515701249e-14	1008.79551282051	29.2410256410256	23.5461538461538	274.384615384615	0.948717948717949	NA	NA	2.75377333333333	115.320512820513	NA	NA	1319.46288371408	0.813318276777864	0.825423952192068	0.406684570480138	0.0635400936815102	14.80147780478	1.7475	4.7998046875	12.2607421875	9.0545654296875	196.637008666992	0.834546089172363	0.961700260639191	38.3481140136719	NA	29.9716656734182	34.2500819532378	0.0539599938007693	9.6139322554151	3.66175229166667	51.9702393573709	0.000109581112980095	0.00150604576136478	0.0251166660321663	NA	NA	NA	NA	NA	NA
I11S03	I11S03C08	I11	I11S03C00	4.959401	9.00472	13.04073461	1.41324164999997	1.21381515701249e-14	1008.79551282051	29.2410256410256	23.5461538461538	274.384615384615	0.948717948717949	NA	NA	2.75377333333333	115.320512820513	NA	NA	1319.46288371408	0.813318276777864	0.825423952192068	0.406684570480138	0.0635400936815102	14.80147780478	1.7475	4.7998046875	12.2607421875	9.0545654296875	196.637008666992	0.834546089172363	0.961700260639191	38.3481140136719	NA	29.9716656734182	34.2500819532378	0.0539599938007693	9.6139322554151	3.66175229166667	51.9702393573709	0.000109581112980095	0.00150604576136478	0.0251166660321663	NA	NA	NA	NA	NA	NA
I11S03	I11S03C09	I11	I11S03C00	5.308823	7.081372	13.04073461	1.41324164999997	1.21381515701249e-14	1008.79551282051	29.2410256410256	23.5461538461538	274.384615384615	0.948717948717949	NA	NA	2.75377333333333	115.320512820513	NA	NA	1319.46288371408	0.813318276777864	0.825423952192068	0.406684570480138	0.0635400936815102	14.80147780478	1.7475	4.7998046875	12.2607421875	9.0545654296875	196.637008666992	0.834546089172363	0.961700260639191	38.3481140136719	NA	29.9716656734182	34.2500819532378	0.0539599938007693	9.6139322554151	3.66175229166667	51.9702393573709	0.000109581112980095	0.00150604576136478	0.0251166660321663	NA	NA	NA	NA	NA	NA
I11S03	I11S03C10	I11	I11S03C00	4.857588	7.736101	13.04073461	1.41324164999997	1.21381515701249e-14	1008.79551282051	29.2410256410256	23.5461538461538	274.384615384615	0.948717948717949	NA	NA	2.75377333333333	115.320512820513	NA	NA	1319.46288371408	0.813318276777864	0.825423952192068	0.406684570480138	0.0635400936815102	14.80147780478	1.7475	4.7998046875	12.2607421875	9.0545654296875	196.637008666992	0.834546089172363	0.961700260639191	38.3481140136719	NA	29.9716656734182	34.2500819532378	0.0539599938007693	9.6139322554151	3.66175229166667	51.9702393573709	0.000109581112980095	0.00150604576136478	0.0251166660321663	NA	NA	NA	NA	NA	NA
I12S01	I12S01C01	I12	I12S01C10	4.811272	10.405037	18.564351277	358.2372	1.27106760785357e-14	1004.80364583333	28.4838541666666	24.4414930555555	285.778473117586	0.714091681428818	17.3244761080884	205.986044670769	17.1277102665279	296.817217653757	0.955942976237102	3.49287222824133	757.545719891786	0.814691609703005	0.91278318548575	0.563142795581371	0.236995749885089	22.2657969382902	1.30984375	7.21582370334201	16.5827094184028	2.64376152886285	195.731889724731	4.25493967533112	1.26988781988621	39.9179053306579	33.2709748105264	30.1252576892373	34.8573209638091	0.137015238442056	14.4819991978759	6.28891036363636	51.6479960087318	0.000572596417933543	0.00287421040934171	0.0418273798957324	0.0316666666666667	37832.3976608187	40397.3099415204	NA	1971.46198830409	NA
I12S02	I12S02C01	I12	I12S02C01	4.963978	10.226751	18.630051277	358.157841166667	1.29006628287909e-14	1005.63953373016	27.0591765873016	24.8378968253968	232.015105356942	1.14326027447796	15.2800488061003	200.441759567759	14.4092179680024	259.07275872612	0.765800231817043	4.1279028306426	293.210691799739	0.818989633116871	0.91423281468451	0.60769981937483	0.274691690037948	20.6635751140614	1.59765625	7.96144612630208	16.1498548719618	1.00699869791667	195.668160120646	4.32030981779099	1.26948639253775	39.920441309611	43.655628800167	29.9838057549556	34.8786298300785	0.175463632795188	14.4652556470428	4.08833338461538	47.9113058312485	0.000441962576787377	0.00253257174553356	0.0358479334378393	0.0254166666666667	69878.0284043442	5313.9619883041	NA	1059.78487886382	NA
I12S02	I12S02C06	I12	I12S02C01	5.034158	11.565549	18.630051277	358.157841166667	1.29006628287909e-14	1005.63953373016	27.0591765873016	24.8378968253968	232.015105356942	1.14326027447796	15.2800488061003	200.441759567759	14.4092179680024	259.07275872612	0.765800231817043	4.1279028306426	293.210691799739	0.818989633116871	0.91423281468451	0.60769981937483	0.274691690037948	20.6635751140614	1.59765625	7.96144612630208	16.1498548719618	1.00699869791667	195.668160120646	4.32030981779099	1.26948639253775	39.920441309611	43.655628800167	29.9838057549556	34.8786298300785	0.175463632795188	14.4652556470428	4.08833338461538	47.9113058312485	0.000441962576787377	0.00253257174553356	0.0358479334378393	0.0254166666666667	69878.0284043442	5313.9619883041	NA	1059.78487886382	NA
I12S02	I12S02C10	I12	I12S02C01	5.557596	10.621605	18.630051277	358.157841166667	1.29006628287909e-14	1005.63953373016	27.0591765873016	24.8378968253968	232.015105356942	1.14326027447796	15.2800488061003	200.441759567759	14.4092179680024	259.07275872612	0.765800231817043	4.1279028306426	293.210691799739	0.818989633116871	0.91423281468451	0.60769981937483	0.274691690037948	20.6635751140614	1.59765625	7.96144612630208	16.1498548719618	1.00699869791667	195.668160120646	4.32030981779099	1.26948639253775	39.920441309611	43.655628800167	29.9838057549556	34.8786298300785	0.175463632795188	14.4652556470428	4.08833338461538	47.9113058312485	0.000441962576787377	0.00253257174553356	0.0358479334378393	0.0254166666666667	69878.0284043442	5313.9619883041	NA	1059.78487886382	NA
I12S03	I12S03C01	I12	I12S03C00	5.206906	12.757591	18.719701277	358.2295667	1.31084547314762e-14	1006.84965277778	29.2048611111111	23.8690972222222	42.8630549107837	0.311724102123123	17.3529721903069	243.265082151905	17.0553532968951	33.5838194867714	0.943632068973381	NA	323.61445535259	0.825805433560163	0.828018025495112	0.538015889469534	0.174485340448315	34.3841889897983	2.11791666666667	8.37949625651042	9.12289767795139	0	195.808363596598	4.6095358133316	1.27083999911944	39.6776453653972	51.8511211774117	29.7848935587838	34.8410683031946	0.286300400902487	14.4749833673367	7.94158647727273	38.5143987182528	4.73311131372611e-05	0.00122083743523641	0.0231333327489362	0.0205833333333333	50263.3333333334	32756.6666666666	NA	1586.66666666667	NA
I12S03	I12S03C06	I12	I12S03C00	5.617465	16.356825	18.719701277	358.2295667	1.31084547314762e-14	1006.84965277778	29.2048611111111	23.8690972222222	42.8630549107837	0.311724102123123	17.3529721903069	243.265082151905	17.0553532968951	33.5838194867714	0.943632068973381	NA	323.61445535259	0.825805433560163	0.828018025495112	0.538015889469534	0.174485340448315	34.3841889897983	2.11791666666667	8.37949625651042	9.12289767795139	0	195.808363596598	4.6095358133316	1.27083999911944	39.6776453653972	51.8511211774117	29.7848935587838	34.8410683031946	0.286300400902487	14.4749833673367	7.94158647727273	38.5143987182528	4.73311131372611e-05	0.00122083743523641	0.0231333327489362	0.0205833333333333	50263.3333333334	32756.6666666666	NA	1586.66666666667	NA
I12S03	I12S03C10	I12	I12S03C00	5.001134	8.056993	18.719701277	358.2295667	1.31084547314762e-14	1006.84965277778	29.2048611111111	23.8690972222222	42.8630549107837	0.311724102123123	17.3529721903069	243.265082151905	17.0553532968951	33.5838194867714	0.943632068973381	NA	323.61445535259	0.825805433560163	0.828018025495112	0.538015889469534	0.174485340448315	34.3841889897983	2.11791666666667	8.37949625651042	9.12289767795139	0	195.808363596598	4.6095358133316	1.27083999911944	39.6776453653972	51.8511211774117	29.7848935587838	34.8410683031946	0.286300400902487	14.4749833673367	7.94158647727273	38.5143987182528	4.73311131372611e-05	0.00122083743523641	0.0231333327489362	0.0205833333333333	50263.3333333334	32756.6666666666	NA	1586.66666666667	NA
I13S01	I13S01C06	I13	I13S01C00	4.136535	9.854794	28.941601277	352.0332833	1.4024868196413e-05	1007.31359126984	28.3698412698413	23.0338293650794	98.835215795222	0.57687547326616	17.1633637353736	279.446609454853	16.7070469030353	91.14195173119	1.06714889355283	4.13365080748084	1334.42319389146	NA	NA	NA	NA	NA	1.3775	7.305908203125	4.40037706163194	7.09931098090278	NA	NA	NA	NA	28.6594315283166	28.6393763581984	35.1169132172606	0.149563625665858	23.973397654087	20.9828973333333	50.9675193097442	1.47477798861928e-05	0.00121594160202676	0.0433749989042553	0.187916666666667	33006.3453788381	6389.64295611575	NA	2065.01202436813	NA
I13S01	I13S01C10	I13	I13S01C00	4.156056	8.744654	28.941601277	352.0332833	1.4024868196413e-05	1007.31359126984	28.3698412698413	23.0338293650794	98.835215795222	0.57687547326616	17.1633637353736	279.446609454853	16.7070469030353	91.14195173119	1.06714889355283	4.13365080748084	1334.42319389146	NA	NA	NA	NA	NA	1.3775	7.305908203125	4.40037706163194	7.09931098090278	NA	NA	NA	NA	28.6594315283166	28.6393763581984	35.1169132172606	0.149563625665858	23.973397654087	20.9828973333333	50.9675193097442	1.47477798861928e-05	0.00121594160202676	0.0433749989042553	0.187916666666667	33006.3453788381	6389.64295611575	NA	2065.01202436813	NA
I13S02	I13S02C01	I13	I13S02C00	4.048529	7.815021	29.033817943	351.9026833	2.25174664060772e-05	1007.88098290598	28.4067663817664	22.5262820512821	171.767592338644	3.61702636117026	17.5500985392385	191.121784055383	17.6569492821609	88.094399177439	1.1621173182079	4.08852594485172	1665.10740259074	0.701518803834915	0.445570237934589	0.451648507732898	0.338719458253421	37.995546117425	1.41979166666667	8.49458821614583	3.09229871961806	6.46335177951389	207.642664591472	61.3847885131836	2.89734196662903	44.285514831543	41.6544282472771	28.6090369197183	35.1253660263471	0.189251200415397	23.9953716149554	14.1634930902778	51.0518393137492	1.34727798894119e-05	0.00116854229766861	0.0432569433516821	0.149416666666667	90745.6140350877	15912.6900584796	NA	4261.57894736842	NA
I13S02	I13S02C10	I13	I13S02C00	5.078002	8.7202	29.033817943	351.9026833	2.25174664060772e-05	1007.88098290598	28.4067663817664	22.5262820512821	171.767592338644	3.61702636117026	17.5500985392385	191.121784055383	17.6569492821609	88.094399177439	1.1621173182079	4.08852594485172	1665.10740259074	0.701518803834915	0.445570237934589	0.451648507732898	0.338719458253421	37.995546117425	1.41979166666667	8.49458821614583	3.09229871961806	6.46335177951389	207.642664591472	61.3847885131836	2.89734196662903	44.285514831543	41.6544282472771	28.6090369197183	35.1253660263471	0.189251200415397	23.9953716149554	14.1634930902778	51.0518393137492	1.34727798894119e-05	0.00116854229766861	0.0432569433516821	0.149416666666667	90745.6140350877	15912.6900584796	NA	4261.57894736842	NA
I13S03	I13S03C10	I13	I13S03C01	4.964308	9.557446	28.860367943	352.1082345875	2.93179627178754e-05	1009.14232104701	28.2654113247863	22.7533787393163	111.303751299552	0.372362240994458	15.4072568216043	270.605139937479	15.1137356260948	100.410663402507	1.07081146645529	4.14855207271794	806.89436119288	0.688268684316427	0.336364838294685	0.452157149557024	0.449748288143682	36.0118429064751	1.53645833333333	7.52669779459636	4.18761698404948	7.64966328938802	206.461349487305	58.4058685302734	2.89734196662903	44.285514831543	47.1818928824997	28.5139775131091	35.143346455043	0.189048884367626	23.6777076592243	16.0700652777778	51.9161843548034	3.39328988853741e-05	0.00116935009993579	0.0421875888035329	0.201416666666667	58575.3205128205	9438.41575091575	NA	3584.93589743589	NA
I14S01	I14S01C06	I14	I14S01C00	4.574639	3.500785	34.366767943	330.7574667	1.21309197032327e-14	1010.9839739229	29.0768424036281	23.2866609977324	193.169657774156	2.88441493880217	17.2719667342144	200.351465421644	16.5139340468157	73.3947285325947	0.948558656786899	3.9233974493913	NA	0.644885169874344	0.795486747686352	0.467314675915986	0.125947715510052	39.4996727279254	1.53630952380952	8.28581891741071	3.87842959449405	4.03584798177083	NA	NA	NA	NA	18.6873962021614	29.161979251571	33.9443687838749	0.0817817463432243	27.1151985539146	13.6350327160494	40.535838814266	0.000631644837152207	NA	0.0426352930405889	0.0181666666666667	37702.0283882784	2878.86904761904	NA	750.782967032967	NA
I14S02	I14S02C01	I14	I14S02C01	5.776532	10.142125	34.294201277	331.0093167	1.21067694137514e-14	1011.42271666667	28.6042333333333	24.97015	45.2849062764631	0.522220059864858	15.7494419747235	109.007822839676	15.3337584497567	50.9348780079211	0.988354924707326	4.47571359250478	NA	0.650799584342167	0.882920823991299	0.346425773575902	0.144858223361893	39.277323576808	1.506625	7.98909301757813	4.87568155924479	2.52610880533854	198.342080252511	2.33969552176339	1.00762665271759	36.70361328125	41.1043746645363	28.9356650968881	33.9882531064616	0.117474307595263	26.8699342376385	8.57254271739131	39.5786187688005	5.52977797838139e-05	0.00146169159581859	0.0360749990886688	0.0261666666666667	62158.93081761	40525.5345911949	NA	2334.08805031446	NA
I15S01	I15S01C02	I15	I15S01C00	4.961274	9.150421	40.39621794	323.76355	1.33085035232775e-14	1013.27018229167	27.8850260416667	23.5869791666667	78.5037705125182	0.613471864974288	13.2414178160152	173.064473571388	12.9301916007398	65.4834310179983	0.967352470043039	4.47114136221218	700.974742656871	0.858905300265178	0.456963814795017	0.555029958486557	0.362925140861124	24.1223396869997	2.09859375	8.14358520507812	3.76877848307292	4.52681986490885	201.656198501587	1.77313082665205	0.957529049366713	36.9902110099793	25.7986407179852	28.1759186572227	34.3370141957633	0.0717455184749512	31.2409422274199	16.3451016666667	43.3474339568676	NA	0.00090656660984223	0.019439062008928	0.0131666666666667	20955.1269092542	1773.5358224352	NA	875.399321154038	NA
I15S01	I15S01C03	I15	I15S01C00	3.86705	6.039154	40.39621794	323.76355	1.33085035232775e-14	1013.27018229167	27.8850260416667	23.5869791666667	78.5037705125182	0.613471864974288	13.2414178160152	173.064473571388	12.9301916007398	65.4834310179983	0.967352470043039	4.47114136221218	700.974742656871	0.858905300265178	0.456963814795017	0.555029958486557	0.362925140861124	24.1223396869997	2.09859375	8.14358520507812	3.76877848307292	4.52681986490885	201.656198501587	1.77313082665205	0.957529049366713	36.9902110099793	25.7986407179852	28.1759186572227	34.3370141957633	0.0717455184749512	31.2409422274199	16.3451016666667	43.3474339568676	NA	0.00090656660984223	0.019439062008928	0.0131666666666667	20955.1269092542	1773.5358224352	NA	875.399321154038	NA
I15S01	I15S01C04	I15	I15S01C00	4.148474	8.743025	40.39621794	323.76355	1.33085035232775e-14	1013.27018229167	27.8850260416667	23.5869791666667	78.5037705125182	0.613471864974288	13.2414178160152	173.064473571388	12.9301916007398	65.4834310179983	0.967352470043039	4.47114136221218	700.974742656871	0.858905300265178	0.456963814795017	0.555029958486557	0.362925140861124	24.1223396869997	2.09859375	8.14358520507812	3.76877848307292	4.52681986490885	201.656198501587	1.77313082665205	0.957529049366713	36.9902110099793	25.7986407179852	28.1759186572227	34.3370141957633	0.0717455184749512	31.2409422274199	16.3451016666667	43.3474339568676	NA	0.00090656660984223	0.019439062008928	0.0131666666666667	20955.1269092542	1773.5358224352	NA	875.399321154038	NA
I15S01	I15S01C05	I15	I15S01C00	3.856583	9.443809	40.39621794	323.76355	1.33085035232775e-14	1013.27018229167	27.8850260416667	23.5869791666667	78.5037705125182	0.613471864974288	13.2414178160152	173.064473571388	12.9301916007398	65.4834310179983	0.967352470043039	4.47114136221218	700.974742656871	0.858905300265178	0.456963814795017	0.555029958486557	0.362925140861124	24.1223396869997	2.09859375	8.14358520507812	3.76877848307292	4.52681986490885	201.656198501587	1.77313082665205	0.957529049366713	36.9902110099793	25.7986407179852	28.1759186572227	34.3370141957633	0.0717455184749512	31.2409422274199	16.3451016666667	43.3474339568676	NA	0.00090656660984223	0.019439062008928	0.0131666666666667	20955.1269092542	1773.5358224352	NA	875.399321154038	NA
I15S01	I15S01C06	I15	I15S01C00	6.3913	9.452096	40.39621794	323.76355	1.33085035232775e-14	1013.27018229167	27.8850260416667	23.5869791666667	78.5037705125182	0.613471864974288	13.2414178160152	173.064473571388	12.9301916007398	65.4834310179983	0.967352470043039	4.47114136221218	700.974742656871	0.858905300265178	0.456963814795017	0.555029958486557	0.362925140861124	24.1223396869997	2.09859375	8.14358520507812	3.76877848307292	4.52681986490885	201.656198501587	1.77313082665205	0.957529049366713	36.9902110099793	25.7986407179852	28.1759186572227	34.3370141957633	0.0717455184749512	31.2409422274199	16.3451016666667	43.3474339568676	NA	0.00090656660984223	0.019439062008928	0.0131666666666667	20955.1269092542	1773.5358224352	NA	875.399321154038	NA
I15S01	I15S01C07	I15	I15S01C00	5.154665	10.94459	40.39621794	323.76355	1.33085035232775e-14	1013.27018229167	27.8850260416667	23.5869791666667	78.5037705125182	0.613471864974288	13.2414178160152	173.064473571388	12.9301916007398	65.4834310179983	0.967352470043039	4.47114136221218	700.974742656871	0.858905300265178	0.456963814795017	0.555029958486557	0.362925140861124	24.1223396869997	2.09859375	8.14358520507812	3.76877848307292	4.52681986490885	201.656198501587	1.77313082665205	0.957529049366713	36.9902110099793	25.7986407179852	28.1759186572227	34.3370141957633	0.0717455184749512	31.2409422274199	16.3451016666667	43.3474339568676	NA	0.00090656660984223	0.019439062008928	0.0131666666666667	20955.1269092542	1773.5358224352	NA	875.399321154038	NA
I15S01	I15S01C08	I15	I15S01C00	4.888197	12.907741	40.39621794	323.76355	1.33085035232775e-14	1013.27018229167	27.8850260416667	23.5869791666667	78.5037705125182	0.613471864974288	13.2414178160152	173.064473571388	12.9301916007398	65.4834310179983	0.967352470043039	4.47114136221218	700.974742656871	0.858905300265178	0.456963814795017	0.555029958486557	0.362925140861124	24.1223396869997	2.09859375	8.14358520507812	3.76877848307292	4.52681986490885	201.656198501587	1.77313082665205	0.957529049366713	36.9902110099793	25.7986407179852	28.1759186572227	34.3370141957633	0.0717455184749512	31.2409422274199	16.3451016666667	43.3474339568676	NA	0.00090656660984223	0.019439062008928	0.0131666666666667	20955.1269092542	1773.5358224352	NA	875.399321154038	NA
I15S01	I15S01C10	I15	I15S01C00	7.815808	6.938522	40.39621794	323.76355	1.33085035232775e-14	1013.27018229167	27.8850260416667	23.5869791666667	78.5037705125182	0.613471864974288	13.2414178160152	173.064473571388	12.9301916007398	65.4834310179983	0.967352470043039	4.47114136221218	700.974742656871	0.858905300265178	0.456963814795017	0.555029958486557	0.362925140861124	24.1223396869997	2.09859375	8.14358520507812	3.76877848307292	4.52681986490885	201.656198501587	1.77313082665205	0.957529049366713	36.9902110099793	25.7986407179852	28.1759186572227	34.3370141957633	0.0717455184749512	31.2409422274199	16.3451016666667	43.3474339568676	NA	0.00090656660984223	0.019439062008928	0.0131666666666667	20955.1269092542	1773.5358224352	NA	875.399321154038	NA
I15S02	I15S02C01	I15	I15S02C00	6.752177	13.635985	40.56368461	323.7632333	1.34632756080997e-14	1011.81342857143	26.6254761904762	22.8549206349206	63.978525695965	0.299542631609877	10.3452569731568	165.294229219885	10.1740124315644	57.5247853447217	0.934619965049655	4.17903762716446	475.428489875991	0.855128634721041	0.439059622585773	0.551952675450594	0.376851076413656	24.2622161954641	1.81833333333333	8.91901506696429	3.1352771577381	3.81867908296131	201.976144699823	1.83297535351345	0.958206735906147	36.9702584402902	17.2434028714719	28.135513967551	34.3514237291465	0.0514384679291967	31.0690618746862	18.3520793333333	41.0856962223659	1.19977798931359e-05	0.000874461782610938	0.0191132270303868	0.03375	72425.5128205128	6999.61538461538	NA	3027.17948717949	NA
I15S02	I15S02C02	I15	I15S02C00	4.457202	10.780247	40.56368461	323.7632333	1.34632756080997e-14	1011.81342857143	26.6254761904762	22.8549206349206	63.978525695965	0.299542631609877	10.3452569731568	165.294229219885	10.1740124315644	57.5247853447217	0.934619965049655	4.17903762716446	475.428489875991	0.855128634721041	0.439059622585773	0.551952675450594	0.376851076413656	24.2622161954641	1.81833333333333	8.91901506696429	3.1352771577381	3.81867908296131	201.976144699823	1.83297535351345	0.958206735906147	36.9702584402902	17.2434028714719	28.135513967551	34.3514237291465	0.0514384679291967	31.0690618746862	18.3520793333333	41.0856962223659	1.19977798931359e-05	0.000874461782610938	0.0191132270303868	0.03375	72425.5128205128	6999.61538461538	NA	3027.17948717949	NA
I15S02	I15S02C03	I15	I15S02C00	4.788048	6.904301	40.56368461	323.7632333	1.34632756080997e-14	1011.81342857143	26.6254761904762	22.8549206349206	63.978525695965	0.299542631609877	10.3452569731568	165.294229219885	10.1740124315644	57.5247853447217	0.934619965049655	4.17903762716446	475.428489875991	0.855128634721041	0.439059622585773	0.551952675450594	0.376851076413656	24.2622161954641	1.81833333333333	8.91901506696429	3.1352771577381	3.81867908296131	201.976144699823	1.83297535351345	0.958206735906147	36.9702584402902	17.2434028714719	28.135513967551	34.3514237291465	0.0514384679291967	31.0690618746862	18.3520793333333	41.0856962223659	1.19977798931359e-05	0.000874461782610938	0.0191132270303868	0.03375	72425.5128205128	6999.61538461538	NA	3027.17948717949	NA
I15S02	I15S02C04	I15	I15S02C00	4.514606	7.918967	40.56368461	323.7632333	1.34632756080997e-14	1011.81342857143	26.6254761904762	22.8549206349206	63.978525695965	0.299542631609877	10.3452569731568	165.294229219885	10.1740124315644	57.5247853447217	0.934619965049655	4.17903762716446	475.428489875991	0.855128634721041	0.439059622585773	0.551952675450594	0.376851076413656	24.2622161954641	1.81833333333333	8.91901506696429	3.1352771577381	3.81867908296131	201.976144699823	1.83297535351345	0.958206735906147	36.9702584402902	17.2434028714719	28.135513967551	34.3514237291465	0.0514384679291967	31.0690618746862	18.3520793333333	41.0856962223659	1.19977798931359e-05	0.000874461782610938	0.0191132270303868	0.03375	72425.5128205128	6999.61538461538	NA	3027.17948717949	NA
I15S02	I15S02C05	I15	I15S02C00	4.332871	10.429003	40.56368461	323.7632333	1.34632756080997e-14	1011.81342857143	26.6254761904762	22.8549206349206	63.978525695965	0.299542631609877	10.3452569731568	165.294229219885	10.1740124315644	57.5247853447217	0.934619965049655	4.17903762716446	475.428489875991	0.855128634721041	0.439059622585773	0.551952675450594	0.376851076413656	24.2622161954641	1.81833333333333	8.91901506696429	3.1352771577381	3.81867908296131	201.976144699823	1.83297535351345	0.958206735906147	36.9702584402902	17.2434028714719	28.135513967551	34.3514237291465	0.0514384679291967	31.0690618746862	18.3520793333333	41.0856962223659	1.19977798931359e-05	0.000874461782610938	0.0191132270303868	0.03375	72425.5128205128	6999.61538461538	NA	3027.17948717949	NA
I15S02	I15S02C06	I15	I15S02C00	7.2363	8.191176	40.56368461	323.7632333	1.34632756080997e-14	1011.81342857143	26.6254761904762	22.8549206349206	63.978525695965	0.299542631609877	10.3452569731568	165.294229219885	10.1740124315644	57.5247853447217	0.934619965049655	4.17903762716446	475.428489875991	0.855128634721041	0.439059622585773	0.551952675450594	0.376851076413656	24.2622161954641	1.81833333333333	8.91901506696429	3.1352771577381	3.81867908296131	201.976144699823	1.83297535351345	0.958206735906147	36.9702584402902	17.2434028714719	28.135513967551	34.3514237291465	0.0514384679291967	31.0690618746862	18.3520793333333	41.0856962223659	1.19977798931359e-05	0.000874461782610938	0.0191132270303868	0.03375	72425.5128205128	6999.61538461538	NA	3027.17948717949	NA
I15S02	I15S02C07	I15	I15S02C00	5.644153	9.402529	40.56368461	323.7632333	1.34632756080997e-14	1011.81342857143	26.6254761904762	22.8549206349206	63.978525695965	0.299542631609877	10.3452569731568	165.294229219885	10.1740124315644	57.5247853447217	0.934619965049655	4.17903762716446	475.428489875991	0.855128634721041	0.439059622585773	0.551952675450594	0.376851076413656	24.2622161954641	1.81833333333333	8.91901506696429	3.1352771577381	3.81867908296131	201.976144699823	1.83297535351345	0.958206735906147	36.9702584402902	17.2434028714719	28.135513967551	34.3514237291465	0.0514384679291967	31.0690618746862	18.3520793333333	41.0856962223659	1.19977798931359e-05	0.000874461782610938	0.0191132270303868	0.03375	72425.5128205128	6999.61538461538	NA	3027.17948717949	NA
I15S02	I15S02C08	I15	I15S02C00	4.513722	10.166767	40.56368461	323.7632333	1.34632756080997e-14	1011.81342857143	26.6254761904762	22.8549206349206	63.978525695965	0.299542631609877	10.3452569731568	165.294229219885	10.1740124315644	57.5247853447217	0.934619965049655	4.17903762716446	475.428489875991	0.855128634721041	0.439059622585773	0.551952675450594	0.376851076413656	24.2622161954641	1.81833333333333	8.91901506696429	3.1352771577381	3.81867908296131	201.976144699823	1.83297535351345	0.958206735906147	36.9702584402902	17.2434028714719	28.135513967551	34.3514237291465	0.0514384679291967	31.0690618746862	18.3520793333333	41.0856962223659	1.19977798931359e-05	0.000874461782610938	0.0191132270303868	0.03375	72425.5128205128	6999.61538461538	NA	3027.17948717949	NA
I15S02	I15S02C09	I15	I15S02C00	5.693434	10.825374	40.56368461	323.7632333	1.34632756080997e-14	1011.81342857143	26.6254761904762	22.8549206349206	63.978525695965	0.299542631609877	10.3452569731568	165.294229219885	10.1740124315644	57.5247853447217	0.934619965049655	4.17903762716446	475.428489875991	0.855128634721041	0.439059622585773	0.551952675450594	0.376851076413656	24.2622161954641	1.81833333333333	8.91901506696429	3.1352771577381	3.81867908296131	201.976144699823	1.83297535351345	0.958206735906147	36.9702584402902	17.2434028714719	28.135513967551	34.3514237291465	0.0514384679291967	31.0690618746862	18.3520793333333	41.0856962223659	1.19977798931359e-05	0.000874461782610938	0.0191132270303868	0.03375	72425.5128205128	6999.61538461538	NA	3027.17948717949	NA
I15S02	I15S02C10	I15	I15S02C00	6.5247	11.173783	40.56368461	323.7632333	1.34632756080997e-14	1011.81342857143	26.6254761904762	22.8549206349206	63.978525695965	0.299542631609877	10.3452569731568	165.294229219885	10.1740124315644	57.5247853447217	0.934619965049655	4.17903762716446	475.428489875991	0.855128634721041	0.439059622585773	0.551952675450594	0.376851076413656	24.2622161954641	1.81833333333333	8.91901506696429	3.1352771577381	3.81867908296131	201.976144699823	1.83297535351345	0.958206735906147	36.9702584402902	17.2434028714719	28.135513967551	34.3514237291465	0.0514384679291967	31.0690618746862	18.3520793333333	41.0856962223659	1.19977798931359e-05	0.000874461782610938	0.0191132270303868	0.03375	72425.5128205128	6999.61538461538	NA	3027.17948717949	NA
I15S03	I15S03C02	I15	I15S03C01	5.57964	14.244042	40.48988461	323.7547	1.3689609261739e-14	1010.72227564103	27.6076745014245	22.8841346153846	47.9334717077647	0.193158682644385	12.0838412141986	138.16776274836	11.9165907218906	52.8821779161399	0.977398168023373	4.31169863026824	734.005351334565	NA	NA	NA	NA	NA	1.74701388888889	8.67070855034722	3.5936279296875	3.5721435546875	201.735442691379	1.76898110575146	0.957545811931292	36.9897174835205	31.6471203650437	28.1170665575408	34.3494393302293	0.0671574323656338	30.7190646763779	15.9245531521739	39.0119987418875	NA	NA	NA	0.0134166666666667	72523.3333333333	7617.94871794872	NA	2404.35897435898	NA
I15S03	I15S03C03	I15	I15S03C01	4.979176	12.678368	40.48988461	323.7547	1.3689609261739e-14	1010.72227564103	27.6076745014245	22.8841346153846	47.9334717077647	0.193158682644385	12.0838412141986	138.16776274836	11.9165907218906	52.8821779161399	0.977398168023373	4.31169863026824	734.005351334565	NA	NA	NA	NA	NA	1.74701388888889	8.67070855034722	3.5936279296875	3.5721435546875	201.735442691379	1.76898110575146	0.957545811931292	36.9897174835205	31.6471203650437	28.1170665575408	34.3494393302293	0.0671574323656338	30.7190646763779	15.9245531521739	39.0119987418875	NA	NA	NA	0.0134166666666667	72523.3333333333	7617.94871794872	NA	2404.35897435898	NA
I15S03	I15S03C04	I15	I15S03C01	5.425551	11.602335	40.48988461	323.7547	1.3689609261739e-14	1010.72227564103	27.6076745014245	22.8841346153846	47.9334717077647	0.193158682644385	12.0838412141986	138.16776274836	11.9165907218906	52.8821779161399	0.977398168023373	4.31169863026824	734.005351334565	NA	NA	NA	NA	NA	1.74701388888889	8.67070855034722	3.5936279296875	3.5721435546875	201.735442691379	1.76898110575146	0.957545811931292	36.9897174835205	31.6471203650437	28.1170665575408	34.3494393302293	0.0671574323656338	30.7190646763779	15.9245531521739	39.0119987418875	NA	NA	NA	0.0134166666666667	72523.3333333333	7617.94871794872	NA	2404.35897435898	NA
I15S03	I15S03C05	I15	I15S03C01	5.911112	12.220677	40.48988461	323.7547	1.3689609261739e-14	1010.72227564103	27.6076745014245	22.8841346153846	47.9334717077647	0.193158682644385	12.0838412141986	138.16776274836	11.9165907218906	52.8821779161399	0.977398168023373	4.31169863026824	734.005351334565	NA	NA	NA	NA	NA	1.74701388888889	8.67070855034722	3.5936279296875	3.5721435546875	201.735442691379	1.76898110575146	0.957545811931292	36.9897174835205	31.6471203650437	28.1170665575408	34.3494393302293	0.0671574323656338	30.7190646763779	15.9245531521739	39.0119987418875	NA	NA	NA	0.0134166666666667	72523.3333333333	7617.94871794872	NA	2404.35897435898	NA
I15S03	I15S03C07	I15	I15S03C01	5.782575	12.062598	40.48988461	323.7547	1.3689609261739e-14	1010.72227564103	27.6076745014245	22.8841346153846	47.9334717077647	0.193158682644385	12.0838412141986	138.16776274836	11.9165907218906	52.8821779161399	0.977398168023373	4.31169863026824	734.005351334565	NA	NA	NA	NA	NA	1.74701388888889	8.67070855034722	3.5936279296875	3.5721435546875	201.735442691379	1.76898110575146	0.957545811931292	36.9897174835205	31.6471203650437	28.1170665575408	34.3494393302293	0.0671574323656338	30.7190646763779	15.9245531521739	39.0119987418875	NA	NA	NA	0.0134166666666667	72523.3333333333	7617.94871794872	NA	2404.35897435898	NA
I15S03	I15S03C08	I15	I15S03C01	6.175633	10.974255	40.48988461	323.7547	1.3689609261739e-14	1010.72227564103	27.6076745014245	22.8841346153846	47.9334717077647	0.193158682644385	12.0838412141986	138.16776274836	11.9165907218906	52.8821779161399	0.977398168023373	4.31169863026824	734.005351334565	NA	NA	NA	NA	NA	1.74701388888889	8.67070855034722	3.5936279296875	3.5721435546875	201.735442691379	1.76898110575146	0.957545811931292	36.9897174835205	31.6471203650437	28.1170665575408	34.3494393302293	0.0671574323656338	30.7190646763779	15.9245531521739	39.0119987418875	NA	NA	NA	0.0134166666666667	72523.3333333333	7617.94871794872	NA	2404.35897435898	NA
I15S03	I15S03C09	I15	I15S03C01	4.88845	11.557322	40.48988461	323.7547	1.3689609261739e-14	1010.72227564103	27.6076745014245	22.8841346153846	47.9334717077647	0.193158682644385	12.0838412141986	138.16776274836	11.9165907218906	52.8821779161399	0.977398168023373	4.31169863026824	734.005351334565	NA	NA	NA	NA	NA	1.74701388888889	8.67070855034722	3.5936279296875	3.5721435546875	201.735442691379	1.76898110575146	0.957545811931292	36.9897174835205	31.6471203650437	28.1170665575408	34.3494393302293	0.0671574323656338	30.7190646763779	15.9245531521739	39.0119987418875	NA	NA	NA	0.0134166666666667	72523.3333333333	7617.94871794872	NA	2404.35897435898	NA
I15S03	I15S03C10	I15	I15S03C01	5.15346	12.435538	40.48988461	323.7547	1.3689609261739e-14	1010.72227564103	27.6076745014245	22.8841346153846	47.9334717077647	0.193158682644385	12.0838412141986	138.16776274836	11.9165907218906	52.8821779161399	0.977398168023373	4.31169863026824	734.005351334565	NA	NA	NA	NA	NA	1.74701388888889	8.67070855034722	3.5936279296875	3.5721435546875	201.735442691379	1.76898110575146	0.957545811931292	36.9897174835205	31.6471203650437	28.1170665575408	34.3494393302293	0.0671574323656338	30.7190646763779	15.9245531521739	39.0119987418875	NA	NA	NA	0.0134166666666667	72523.3333333333	7617.94871794872	NA	2404.35897435898	NA
I16S01	I16S01C02	I16	I16S01C01	4.606735	7.860538	54.22620128	321.32075	3.21949258708142e-05	1012.87714221451	16.9601947175631	7.69935779493606	200.741305727183	0.039553649652453	6.32714413694286	210.133192240055	6.30642257431111	226.190011514348	0.789443965331826	4.54927135019945	894.408683581309	0.832928375412639	0.824547523202804	0.374710562889679	0.0891176746080141	67.0702967299865	2.49083333333333	8.5011956630609	17.4456568008814	6.1434576572516	228.011593158428	0.314446119161752	0.957478761672974	36.9916915893555	45.2613783661945	21.1189141877173	35.0923906253483	0.160728492953334	41.6345704346492	31.7628625170596	32.0888168745925	1.19977798931359e-05	0.000652421698680053	0.0385005984279924	0.0625	81665.1917404129	7318.58407079647	NA	4921.82890855457	113.569321533923
I16S01	I16S01C05	I16	I16S01C01	2.87688	4.911855	54.22620128	321.32075	3.21949258708142e-05	1012.87714221451	16.9601947175631	7.69935779493606	200.741305727183	0.039553649652453	6.32714413694286	210.133192240055	6.30642257431111	226.190011514348	0.789443965331826	4.54927135019945	894.408683581309	0.832928375412639	0.824547523202804	0.374710562889679	0.0891176746080141	67.0702967299865	2.49083333333333	8.5011956630609	17.4456568008814	6.1434576572516	228.011593158428	0.314446119161752	0.957478761672974	36.9916915893555	45.2613783661945	21.1189141877173	35.0923906253483	0.160728492953334	41.6345704346492	31.7628625170596	32.0888168745925	1.19977798931359e-05	0.000652421698680053	0.0385005984279924	0.0625	81665.1917404129	7318.58407079647	NA	4921.82890855457	113.569321533923
I16S01	I16S01C10	I16	I16S01C01	3.196231	5.923658	54.22620128	321.32075	3.21949258708142e-05	1012.87714221451	16.9601947175631	7.69935779493606	200.741305727183	0.039553649652453	6.32714413694286	210.133192240055	6.30642257431111	226.190011514348	0.789443965331826	4.54927135019945	894.408683581309	0.832928375412639	0.824547523202804	0.374710562889679	0.0891176746080141	67.0702967299865	2.49083333333333	8.5011956630609	17.4456568008814	6.1434576572516	228.011593158428	0.314446119161752	0.957478761672974	36.9916915893555	45.2613783661945	21.1189141877173	35.0923906253483	0.160728492953334	41.6345704346492	31.7628625170596	32.0888168745925	1.19977798931359e-05	0.000652421698680053	0.0385005984279924	0.0625	81665.1917404129	7318.58407079647	NA	4921.82890855457	113.569321533923
I16S02	I16S02C02	I16	I16S02C00	3.28434	6.296228	54.24599679375	321.3374667	3.09526571196053e-05	1007.19479166667	18.250037202381	9.66019625372024	51.8414657078465	0.430845229975822	12.3509953803283	229.542691591306	11.985157501013	77.2714811936127	0.892261986183672	4.38100991435445	989.490943276815	0.850550858303905	0.834426912479102	0.339238664600998	0.0959776368884628	65.4049837533385	2.86640625	10.8772583007812	20.070566813151	7.36774698893229	228.197864532471	0.275734584778547	0.957478761672974	36.9916915893555	27.9250038330622	20.5813651311631	35.0026027170338	0.143114404401129	41.3900848333866	50.9903363636364	31.5819983889814	1.19977798931359e-05	0.000698932686516075	0.0393714275768226	0.0655	53713.8643067846	3359.88200589971	NA	2874.63126843657	54.5722713864307
I16S02	I16S02C05	I16	I16S02C00	3.64517	7.469215	54.24599679375	321.3374667	3.09526571196053e-05	1007.19479166667	18.250037202381	9.66019625372024	51.8414657078465	0.430845229975822	12.3509953803283	229.542691591306	11.985157501013	77.2714811936127	0.892261986183672	4.38100991435445	989.490943276815	0.850550858303905	0.834426912479102	0.339238664600998	0.0959776368884628	65.4049837533385	2.86640625	10.8772583007812	20.070566813151	7.36774698893229	228.197864532471	0.275734584778547	0.957478761672974	36.9916915893555	27.9250038330622	20.5813651311631	35.0026027170338	0.143114404401129	41.3900848333866	50.9903363636364	31.5819983889814	1.19977798931359e-05	0.000698932686516075	0.0393714275768226	0.0655	53713.8643067846	3359.88200589971	NA	2874.63126843657	54.5722713864307
I16S03	I16S03C02	I16	I16S03C00	3.357146	4.581498	54.18931794	321.3445667	2.72273752351471e-05	1013.84305555556	16.1168402777778	8.10746508680555	73.1647073046054	0.320773207487436	8.39894596518004	217.543774331677	8.16914671103712	82.9766662417673	1.04256424279503	4.03473616548946	630.531242520293	0.854416536167264	0.776594337075948	0.280846583191306	0.0931999360890851	82.6288683637976	3.81958333333333	12.5659586588542	23.0149739583333	1.90421549479167	228.454793294271	0.268894731998444	0.957478761672974	36.9916915893555	21.1865639051551	21.1555295879394	35.0342755028344	0.125179854642746	41.0459068530809	19.4837155303031	31.4940083848021	1.19977798931359e-05	0.00067766780610089	0.0389538085397536	0.03275	109550.147492626	4632.74336283186	NA	2799.41002949853	41.2979351032448
I16S03	I16S03C05	I16	I16S03C00	3.357146	5.071919	54.18931794	321.3445667	2.72273752351471e-05	1013.84305555556	16.1168402777778	8.10746508680555	73.1647073046054	0.320773207487436	8.39894596518004	217.543774331677	8.16914671103712	82.9766662417673	1.04256424279503	4.03473616548946	630.531242520293	0.854416536167264	0.776594337075948	0.280846583191306	0.0931999360890851	82.6288683637976	3.81958333333333	12.5659586588542	23.0149739583333	1.90421549479167	228.454793294271	0.268894731998444	0.957478761672974	36.9916915893555	21.1865639051551	21.1555295879394	35.0342755028344	0.125179854642746	41.0459068530809	19.4837155303031	31.4940083848021	1.19977798931359e-05	0.00067766780610089	0.0389538085397536	0.03275	109550.147492626	4632.74336283186	NA	2799.41002949853	41.2979351032448
I16S03	I16S03C10	I16	I16S03C00	3.706269	6.638407	54.18931794	321.3445667	2.72273752351471e-05	1013.84305555556	16.1168402777778	8.10746508680555	73.1647073046054	0.320773207487436	8.39894596518004	217.543774331677	8.16914671103712	82.9766662417673	1.04256424279503	4.03473616548946	630.531242520293	0.854416536167264	0.776594337075948	0.280846583191306	0.0931999360890851	82.6288683637976	3.81958333333333	12.5659586588542	23.0149739583333	1.90421549479167	228.454793294271	0.268894731998444	0.957478761672974	36.9916915893555	21.1865639051551	21.1555295879394	35.0342755028344	0.125179854642746	41.0459068530809	19.4837155303031	31.4940083848021	1.19977798931359e-05	0.00067766780610089	0.0389538085397536	0.03275	109550.147492626	4632.74336283186	NA	2799.41002949853	41.2979351032448
I17S01	I17S01C06	I17	I17S01C00	4.553572	6.215793	53.7752471125	306.98045415	1.33519807139219e-06	1018.84419642857	20.5323214285714	11.4147615282738	44.717485738109	0.379581777671454	13.7531706230912	167.18930686348	13.3836134788126	45.6083208707765	NA	NA	1187.16899935538	0.971007415093481	0.657450076192617	0.404792422894389	0.121011142619929	32.3038438275457	0.880125	7.7298828125	6.74049479166667	4.06813151041667	225.479472351074	11.7195805549621	2.47447562217712	31.6009063720703	NA	21.582312759398	35.0385533361536	0.256928998231888	17.5414744775697	89.2154566799866	34.4594385256525	NA	NA	NA	0.05975	40730.0884955752	20387.9056047198	NA	7131.26843657818	44.2477876106195
I18S03	I18S03C07	I18	I18S03C01	4.813987	6.196098	8.95411238666667	357.628138883333	2.51525146904747e-05	1012.07918447293	25.8993174264008	22.2602267331434	184.541185767028	2.20032407594406	18.2998660739206	142.688840417928	17.8735433175242	133.671619350832	0.772845755831345	4.59228744563066	406.452487669994	0.776560427621007	0.615343575676282	0.400467837074151	0.158233745339423	20.7017232527335	1.73125	8.71505172164352	4.50242332175926	11.835779260706	204.501770019531	3.47770500183105	1.30278170108795	36.6521034240723	199.072809275308	26.8221200066833	34.0194592861142	0.330400607070961	40.8303776886865	51.2648016433567	22.6343309752622	NA	NA	NA	0.08375	36990.6542056075	41501.5576323987	NA	5338.00623052959	NA
I19S01	I19S01C01	I19	I19S01C01	3.867093	10.714757	3.7107971125	331.034476275	1.81846265624397e-05	1020.43365384616	20.9835256410256	10.3588428269231	155.507320441772	0.247260445370066	11.9612042028884	289.986845099811	11.849472057566	117.214322529436	0.756949706035461	4.48175209546372	1126.88971112271	0.571776012388559	0.757520268671214	0.302064772516203	0.0826908835601311	31.9652057350255	0.872283653846154	4.11454420823317	8.53403727213542	6.58269168169071	219.207621060885	11.8538960493528	1.76802187241041	32.6839270958534	66.2002434913254	22.567347133239	35.5463564209499	0.186843869163424	32.1727233931175	76.5412332837302	44.103715906808	0.024468588487377	0.0026530348349535	0.0472886141900045	0.01925	41056.0747663552	46880.0623052959	NA	4048.28660436137	NA
I19S01	I19S01C06	I19	I19S01C01	4.66971	20.190222	3.7107971125	331.034476275	1.81846265624397e-05	1020.43365384616	20.9835256410256	10.3588428269231	155.507320441772	0.247260445370066	11.9612042028884	289.986845099811	11.849472057566	117.214322529436	0.756949706035461	4.48175209546372	1126.88971112271	0.571776012388559	0.757520268671214	0.302064772516203	0.0826908835601311	31.9652057350255	0.872283653846154	4.11454420823317	8.53403727213542	6.58269168169071	219.207621060885	11.8538960493528	1.76802187241041	32.6839270958534	66.2002434913254	22.567347133239	35.5463564209499	0.186843869163424	32.1727233931175	76.5412332837302	44.103715906808	0.024468588487377	0.0026530348349535	0.0472886141900045	0.01925	41056.0747663552	46880.0623052959	NA	4048.28660436137	NA
I19S01	I19S01C10	I19	I19S01C01	3.370404	9.526903	3.7107971125	331.034476275	1.81846265624397e-05	1020.43365384616	20.9835256410256	10.3588428269231	155.507320441772	0.247260445370066	11.9612042028884	289.986845099811	11.849472057566	117.214322529436	0.756949706035461	4.48175209546372	1126.88971112271	0.571776012388559	0.757520268671214	0.302064772516203	0.0826908835601311	31.9652057350255	0.872283653846154	4.11454420823317	8.53403727213542	6.58269168169071	219.207621060885	11.8538960493528	1.76802187241041	32.6839270958534	66.2002434913254	22.567347133239	35.5463564209499	0.186843869163424	32.1727233931175	76.5412332837302	44.103715906808	0.024468588487377	0.0026530348349535	0.0472886141900045	0.01925	41056.0747663552	46880.0623052959	NA	4048.28660436137	NA
I19S02	I19S02C05	I19	I19S02C10	4.862753	13.945155	5.81185549333334	329.8950333	2.78134910645568e-05	1020.85462184874	22.2006535947712	14.5738562091503	91.6208478596352	0.363103862007922	9.86221761194354	181.367852535816	9.65247407113345	84.2557458406705	0.370472965613205	5.61124171342024	484.463802107756	0.621051667258143	0.656351409852504	0.257143874187023	0.163580349385389	7.01925751566887	0.5775	6.340087890625	5.53507486979167	8.07450358072917	220.070053100586	18.1324081420898	1.81922054290771	32.635009765625	115.539033987408	22.9231333922774	35.5155555488723	0.174383002243717	29.0390209638573	69.3308375	46.3206695652212	0.0052926834808464	NA	0.0558502843033888	0.03575	9404.98442367601	13182.2429906542	NA	1909.65732087227	NA
I19S02	I19S02C06	I19	I19S02C10	4.113502	12.159347	5.81185549333334	329.8950333	2.78134910645568e-05	1020.85462184874	22.2006535947712	14.5738562091503	91.6208478596352	0.363103862007922	9.86221761194354	181.367852535816	9.65247407113345	84.2557458406705	0.370472965613205	5.61124171342024	484.463802107756	0.621051667258143	0.656351409852504	0.257143874187023	0.163580349385389	7.01925751566887	0.5775	6.340087890625	5.53507486979167	8.07450358072917	220.070053100586	18.1324081420898	1.81922054290771	32.635009765625	115.539033987408	22.9231333922774	35.5155555488723	0.174383002243717	29.0390209638573	69.3308375	46.3206695652212	0.0052926834808464	NA	0.0558502843033888	0.03575	9404.98442367601	13182.2429906542	NA	1909.65732087227	NA
I19S02	I19S02C10	I19	I19S02C10	3.975541	13.368712	5.81185549333334	329.8950333	2.78134910645568e-05	1020.85462184874	22.2006535947712	14.5738562091503	91.6208478596352	0.363103862007922	9.86221761194354	181.367852535816	9.65247407113345	84.2557458406705	0.370472965613205	5.61124171342024	484.463802107756	0.621051667258143	0.656351409852504	0.257143874187023	0.163580349385389	7.01925751566887	0.5775	6.340087890625	5.53507486979167	8.07450358072917	220.070053100586	18.1324081420898	1.81922054290771	32.635009765625	115.539033987408	22.9231333922774	35.5155555488723	0.174383002243717	29.0390209638573	69.3308375	46.3206695652212	0.0052926834808464	NA	0.0558502843033888	0.03575	9404.98442367601	13182.2429906542	NA	1909.65732087227	NA
I19S03	I19S03C01	I19	I19S03C00	4.05463	6.959284	6.3666807725	330.00443025	3.16820778959333e-05	1019.7025	23.0618055555556	12.7220833333333	105.696518334924	0.170535413637095	9.02042806937482	261.415381785069	8.85463878489374	95.8217017418663	0.914293845983679	4.91585820247133	1387.68047899395	0.619271420873702	0.690888189710676	0.254854985978455	0.153424334953055	7.01925751566887	0.478541666666667	5.6385498046875	6.34372965494792	7.350341796875	216.310546875	10.2086165746053	1.81922054290771	32.635009765625	59.4084733157022	23.6320929784788	35.4706538390089	0.756101635745463	28.2988830327305	37.2124607142857	47.1485457950194	0.00406176443633512	NA	0.0860179978270025	0.032	25342.6791277259	69144.8598130842	NA	6702.49221183801	NA
I19S03	I19S03C06	I19	I19S03C00	3.632399	12.605755	6.3666807725	330.00443025	3.16820778959333e-05	1019.7025	23.0618055555556	12.7220833333333	105.696518334924	0.170535413637095	9.02042806937482	261.415381785069	8.85463878489374	95.8217017418663	0.914293845983679	4.91585820247133	1387.68047899395	0.619271420873702	0.690888189710676	0.254854985978455	0.153424334953055	7.01925751566887	0.478541666666667	5.6385498046875	6.34372965494792	7.350341796875	216.310546875	10.2086165746053	1.81922054290771	32.635009765625	59.4084733157022	23.6320929784788	35.4706538390089	0.756101635745463	28.2988830327305	37.2124607142857	47.1485457950194	0.00406176443633512	NA	0.0860179978270025	0.032	25342.6791277259	69144.8598130842	NA	6702.49221183801	NA
I19S03	I19S03C10	I19	I19S03C00	4.520522	7.480582	6.3666807725	330.00443025	3.16820778959333e-05	1019.7025	23.0618055555556	12.7220833333333	105.696518334924	0.170535413637095	9.02042806937482	261.415381785069	8.85463878489374	95.8217017418663	0.914293845983679	4.91585820247133	1387.68047899395	0.619271420873702	0.690888189710676	0.254854985978455	0.153424334953055	7.01925751566887	0.478541666666667	5.6385498046875	6.34372965494792	7.350341796875	216.310546875	10.2086165746053	1.81922054290771	32.635009765625	59.4084733157022	23.6320929784788	35.4706538390089	0.756101635745463	28.2988830327305	37.2124607142857	47.1485457950194	0.00406176443633512	NA	0.0860179978270025	0.032	25342.6791277259	69144.8598130842	NA	6702.49221183801	NA
I19S04	I19S04C01	I19	I19S04C10	3.321085	8.35683	6.45255128	329.9893333	3.29472376278865e-05	1017.00372264848	23.1150664251208	12.5093279340722	245.308059285946	0.858126939406466	6.6300742495536	124.988951206371	5.92860644785951	94.9899987491759	0.795806291081721	5.01020057455228	1222.25666165478	0.605894140899181	0.778832361102104	0.238527583424002	0.141837483538828	7.01925751566887	0.433125	4.1083984375	8.74991861979167	5.59810384114583	216.62134552002	9.97222868601481	1.81922054290771	32.635009765625	49.8008933049282	24.0282956307922	35.4823310379689	0.675402734001877	27.8443464031374	16.636803814935	48.2151991790161	0.013710797745307	NA	0.0866559978108853	0.04175	13491.2346440957	41092.172162464	NA	4453.13142890731	220.125786163522
I19S04	I19S04C10	I19	I19S04C10	3.154455	5.405435	6.45255128	329.9893333	3.29472376278865e-05	1017.00372264848	23.1150664251208	12.5093279340722	245.308059285946	0.858126939406466	6.6300742495536	124.988951206371	5.92860644785951	94.9899987491759	0.795806291081721	5.01020057455228	1222.25666165478	0.605894140899181	0.778832361102104	0.238527583424002	0.141837483538828	7.01925751566887	0.433125	4.1083984375	8.74991861979167	5.59810384114583	216.62134552002	9.97222868601481	1.81922054290771	32.635009765625	49.8008933049282	24.0282956307922	35.4823310379689	0.675402734001877	27.8443464031374	16.636803814935	48.2151991790161	0.013710797745307	NA	0.0866559978108853	0.04175	13491.2346440957	41092.172162464	NA	4453.13142890731	220.125786163522
I20S01	I20S01C01	I20	I20S01C00	5.607518	8.616217	7.83405128	338.0704	2.39685963359643e-06	1018.02375	22.5361111111111	15.87125	138.1279745813	0.500563731745314	18.6434552421409	275.6807546754	18.2395810779946	128.092707331253	0.728118538996819	4.53328755590148	1511.88205240789	0.736716818064451	0.566220078617334	0.418764813803137	0.278073857785449	13.9177125922094	1.73567708333333	8.78079223632813	4.77547200520833	12.3006795247396	216.651991526286	11.8326796690623	1.81922054290771	32.635009765625	28.3497092505649	23.50942019965	35.4605945045675	0.0693581674098221	23.8615253525893	11.1616435384616	45.8787057347052	0.000564051111832669	0.00247537073687757	0.0385036656939822	0.021	52445.4828660436	11392.523364486	NA	1414.33021806854	NA
I20S01	I20S01C10	I20	I20S01C00	5.155927	8.872825	7.83405128	338.0704	2.39685963359643e-06	1018.02375	22.5361111111111	15.87125	138.1279745813	0.500563731745314	18.6434552421409	275.6807546754	18.2395810779946	128.092707331253	0.728118538996819	4.53328755590148	1511.88205240789	0.736716818064451	0.566220078617334	0.418764813803137	0.278073857785449	13.9177125922094	1.73567708333333	8.78079223632813	4.77547200520833	12.3006795247396	216.651991526286	11.8326796690623	1.81922054290771	32.635009765625	28.3497092505649	23.50942019965	35.4605945045675	0.0693581674098221	23.8615253525893	11.1616435384616	45.8787057347052	0.000564051111832669	0.00247537073687757	0.0385036656939822	0.021	52445.4828660436	11392.523364486	NA	1414.33021806854	NA
I20S02	I20S02C01	I20	I20S02C00	6.366399	7.56957	7.63488461	337.3645724	1.44174160162505e-14	1019.18075980392	22.7091503267974	15.2544526143791	119.553456872279	0.558918046240088	16.3603510769039	227.186352343248	15.8961930363609	113.527074827865	1.0071561613543	4.44778536997769	1191.6165648583	0.738713237224147	0.68030843976885	0.423622343223542	0.130386711105642	17.7070943669727	2.05989583333333	8.53026326497396	4.41641235351562	11.3925374348958	216.632344563802	8.9612143834432	1.81922054290771	32.635009765625	23.3298167707763	23.7812094580236	35.4271070055686	0.130671196818663	23.6693486586859	6.37716428571429	49.34207923254	0.000479197778713569	0.00227240407533827	0.0360639990889467	0.02925	56427.1844660194	3744.33656957928	NA	2868.93203883496	NA
I20S03	I20S03C06	I20	I20S03C00	5.974126	5.997709	7.278446985	337.421	1.44823770938886e-14	1016.58966666667	23.1451666666667	17.5294166666667	106.282777142943	0.258942840835792	14.4131563461662	134.776199681874	14.1673925363084	108.650518665731	1.04941757110127	4.44779994486878	1528.47978439652	0.7293389684055	0.770093894563615	0.374243394937366	0.0306773834443283	27.2263265702873	1.3170625	7.15529174804688	4.81944376627604	8.71290690104167	216.303021240235	13.2786759376526	1.81922054290771	32.635009765625	23.0257133637223	23.5872917655195	35.512290411493	0.0806927923851021	23.6376008458214	8.95372583333333	46.416639093589	0.00398063776987328	0.00178400408767629	0.0378239990444854	0.04525	17473.3306612037	2682.10563819364	NA	677.206733766812	NA
I21S01	I21S01C06	I21	I21S01C10	4.824192	4.640327	4.62490128	345.6782333	1.23842105242449e-14	1019.11845238095	22.4431547619048	17.2839285714286	99.729311302735	0.590372520458685	13.9924763469073	231.78266250829	13.5319250769076	92.6829058271493	0.959583128247182	5.13423482749654	1672.27988743983	0.679036835208535	0.562964770942926	0.440661844331771	0.221334121672165	6.58691194405158	1.10208333333333	6.36173502604167	5.6937255859375	8.469970703125	NA	NA	1.81922054290771	32.635009765625	102.448074264217	22.8085978566124	35.9522354884729	0.159205010438358	21.6622014271328	13.3914234615384	52.0078160258223	0.00163698444245711	NA	0.055481331931757	0.020375	NA	27785.606637477	NA	2054.36575924869	NA
I21S01	I21S01C10	I21	I21S01C10	4.107567	7.577026	4.62490128	345.6782333	1.23842105242449e-14	1019.11845238095	22.4431547619048	17.2839285714286	99.729311302735	0.590372520458685	13.9924763469073	231.78266250829	13.5319250769076	92.6829058271493	0.959583128247182	5.13423482749654	1672.27988743983	0.679036835208535	0.562964770942926	0.440661844331771	0.221334121672165	6.58691194405158	1.10208333333333	6.36173502604167	5.6937255859375	8.469970703125	NA	NA	1.81922054290771	32.635009765625	102.448074264217	22.8085978566124	35.9522354884729	0.159205010438358	21.6622014271328	13.3914234615384	52.0078160258223	0.00163698444245711	NA	0.055481331931757	0.020375	NA	27785.606637477	NA	2054.36575924869	NA
I21S02	I21S02C01	I21	I21S02C901	4.242214	6.989599	4.6010346075	345.561678325	7.22672280679213e-08	1017.75520833333	22.7631365740741	18.6550347222222	90.7069674287009	0.353089315364971	10.5888566636689	252.772932729176	10.4596545508984	80.8812638399347	0.956754655073309	4.72948014567848	1298.65881849877	0.68785329349339	0.712437648326158	0.348156851250678	0.0676806460869275	42.4207302033901	1.01861111111111	6.1474609375	5.64005533854167	6.72220865885417	NA	NA	1.81922054290771	32.635009765625	44.4885051131788	22.9987958114978	35.8355132108445	0.134570523629282	21.2945296431152	15.8768125	52.1677593667526	0.00153729333159769	0.00264360406596097	0.0390019990147266	0.025	40234.6278317152	4207.11974110032	NA	1781.55339805825	NA
I21S02	I21S02C06	I21	I21S02C901	6.995449	6.917366	4.6010346075	345.561678325	7.22672280679213e-08	1017.75520833333	22.7631365740741	18.6550347222222	90.7069674287009	0.353089315364971	10.5888566636689	252.772932729176	10.4596545508984	80.8812638399347	0.956754655073309	4.72948014567848	1298.65881849877	0.68785329349339	0.712437648326158	0.348156851250678	0.0676806460869275	42.4207302033901	1.01861111111111	6.1474609375	5.64005533854167	6.72220865885417	NA	NA	1.81922054290771	32.635009765625	44.4885051131788	22.9987958114978	35.8355132108445	0.134570523629282	21.2945296431152	15.8768125	52.1677593667526	0.00153729333159769	0.00264360406596097	0.0390019990147266	0.025	40234.6278317152	4207.11974110032	NA	1781.55339805825	NA
I21S03	I21S03C01	I21	I21S03C00	4.598882	6.879346	4.58170897333333	345.5935	6.77261275497189e-07	1016.956875	22.9517361111111	19.4343055555556	299.293598370044	0.330957414092915	10.1816595364206	318.976700711355	10.0298279386157	301.513119014624	0.76607517383183	4.86368410073664	1061.10087400524	0.681096834596246	0.738675089087337	0.327031260821968	0.0573474863224436	13.8668484073132	0.91359375	5.30887858072917	7.76668294270833	4.24249267578125	NA	NA	1.81922054290771	32.635009765625	60.5887062189054	23.1464034260456	35.8508637898088	0.172127901472958	20.918926275258	25.8303231578947	52.610936054469	0.00203790110811156	NA	0.0451739988588088	0.02775	32069.5792880259	3888.34951456311	NA	1226.53721682848	NA
I21S03	I21S03C06	I21	I21S03C00	5.226011	7.099943	4.58170897333333	345.5935	6.77261275497189e-07	1016.956875	22.9517361111111	19.4343055555556	299.293598370044	0.330957414092915	10.1816595364206	318.976700711355	10.0298279386157	301.513119014624	0.76607517383183	4.86368410073664	1061.10087400524	0.681096834596246	0.738675089087337	0.327031260821968	0.0573474863224436	13.8668484073132	0.91359375	5.30887858072917	7.76668294270833	4.24249267578125	NA	NA	1.81922054290771	32.635009765625	60.5887062189054	23.1464034260456	35.8508637898088	0.172127901472958	20.918926275258	25.8303231578947	52.610936054469	0.00203790110811156	NA	0.0451739988588088	0.02775	32069.5792880259	3888.34951456311	NA	1226.53721682848	NA
I21S03	I21S03C10	I21	I21S03C00	5.526986	8.464481	4.58170897333333	345.5935	6.77261275497189e-07	1016.956875	22.9517361111111	19.4343055555556	299.293598370044	0.330957414092915	10.1816595364206	318.976700711355	10.0298279386157	301.513119014624	0.76607517383183	4.86368410073664	1061.10087400524	0.681096834596246	0.738675089087337	0.327031260821968	0.0573474863224436	13.8668484073132	0.91359375	5.30887858072917	7.76668294270833	4.24249267578125	NA	NA	1.81922054290771	32.635009765625	60.5887062189054	23.1464034260456	35.8508637898088	0.172127901472958	20.918926275258	25.8303231578947	52.610936054469	0.00203790110811156	NA	0.0451739988588088	0.02775	32069.5792880259	3888.34951456311	NA	1226.53721682848	NA
I22S01	I22S01C06	I22	I22S01C10	5.147225	6.949391	17.7132846103333	338.656544466667	1.26136128241051e-14	1009.87544444444	26.6879444444445	24.0066111111111	156.632598273004	1.23483200410314	4.58777153400961	181.13589046023	4.57516995989128	171.846384789229	0.759866790020087	5.18330493314203	472.375635491775	0.679812513990328	0.750119530130177	0.292112999595702	0.122302460469879	22.9651794806123	1.12984375	5.36386108398438	6.96798706054687	8.88496907552083	199.138694763184	15.4063898722331	1.46455463767052	38.6439781188965	145.844096469748	29.1240839030848	34.2133944921918	0.296817869096426	1.30907503858523	2.08222601515152	37.921782229388	0.00025255777928578	0.00123142168405328	0.0396808781184558	0.03375	53885.0200114351	19120.0829045169	NA	2272.71297884505	72.2412807318468
I22S01	I22S01C10	I22	I22S01C10	5.256787	5.877911	17.7132846103333	338.656544466667	1.26136128241051e-14	1009.87544444444	26.6879444444445	24.0066111111111	156.632598273004	1.23483200410314	4.58777153400961	181.13589046023	4.57516995989128	171.846384789229	0.759866790020087	5.18330493314203	472.375635491775	0.679812513990328	0.750119530130177	0.292112999595702	0.122302460469879	22.9651794806123	1.12984375	5.36386108398438	6.96798706054687	8.88496907552083	199.138694763184	15.4063898722331	1.46455463767052	38.6439781188965	145.844096469748	29.1240839030848	34.2133944921918	0.296817869096426	1.30907503858523	2.08222601515152	37.921782229388	0.00025255777928578	0.00123142168405328	0.0396808781184558	0.03375	53885.0200114351	19120.0829045169	NA	2272.71297884505	72.2412807318468
I22S02	I22S02C06	I22	I22S02C901	6.4001	9.752247	18.546399255875	337.3061625	1.22212146797754e-14	1009.9784917154	29.630884502924	24.7626949317739	243.848092486186	0.163229639089924	6.25467378469067	138.077843789065	6.10925741722176	250.910545914348	1.00327280283209	5.56213418065676	1291.62114363924	0.698136335704476	0.752942492254078	0.341044343076646	0.0839752130149257	7.31172657882174	0.429427083333333	2.59730021158854	9.72566731770833	6.0067138671875	198.896390914917	9.88638325532276	1.35170839230219	38.3011347452799	91.0943537592756	30.2129363268234	33.2980220305695	0.328520105905742	2.81543145771838	0.0998775729166665	38.6999587270664	0.000313997779130659	0.00253500406870444	0.062599998418591	0.02	NA	67088.0360205832	NA	2673.12750142939	118.867924528302
I22S02	I22S02C10	I22	I22S02C901	4.832018	8.813111	18.546399255875	337.3061625	1.22212146797754e-14	1009.9784917154	29.630884502924	24.7626949317739	243.848092486186	0.163229639089924	6.25467378469067	138.077843789065	6.10925741722176	250.910545914348	1.00327280283209	5.56213418065676	1291.62114363924	0.698136335704476	0.752942492254078	0.341044343076646	0.0839752130149257	7.31172657882174	0.429427083333333	2.59730021158854	9.72566731770833	6.0067138671875	198.896390914917	9.88638325532276	1.35170839230219	38.3011347452799	91.0943537592756	30.2129363268234	33.2980220305695	0.328520105905742	2.81543145771838	0.0998775729166665	38.6999587270664	0.000313997779130659	0.00253500406870444	0.062599998418591	0.02	NA	67088.0360205832	NA	2673.12750142939	118.867924528302
I22S03	I22S03C06	I22	I22S03C00	5.602442	6.423931	19.1178623876667	335.868716666667	1.8337667983287e-07	1010.91960266585	28.8300254375254	24.2518762718763	69.1295405558364	0.333557463747192	5.40745588081051	237.917654289823	5.15732733636883	63.4924010836284	0.176782764829291	4.4537721943694	968.336091603361	0.708944974467158	0.76072471216321	0.34895372344181	0.0480681027358916	9.65147908404469	0.4240625	2.66219075520833	9.43896484375	6.42985026041667	198.850869496663	6.48240617911021	1.34209185838699	38.4171915054322	136.797301292772	29.9661736824192	34.5179053815887	0.613218696498724	4.33718951582044	0.176386947909091	50.2816592771676	0.000361630091153835	0.00242165386741302	0.0496795422755975	0.0215	15515.8662092624	41764.1929236269	NA	3285.41972504237	83.1864025260254
I22S03	I22S03C10	I22	I22S03C00	5.193615	4.999543	19.1178623876667	335.868716666667	1.8337667983287e-07	1010.91960266585	28.8300254375254	24.2518762718763	69.1295405558364	0.333557463747192	5.40745588081051	237.917654289823	5.15732733636883	63.4924010836284	0.176782764829291	4.4537721943694	968.336091603361	0.708944974467158	0.76072471216321	0.34895372344181	0.0480681027358916	9.65147908404469	0.4240625	2.66219075520833	9.43896484375	6.42985026041667	198.850869496663	6.48240617911021	1.34209185838699	38.4171915054322	136.797301292772	29.9661736824192	34.5179053815887	0.613218696498724	4.33718951582044	0.176386947909091	50.2816592771676	0.000361630091153835	0.00242165386741302	0.0496795422755975	0.0215	15515.8662092624	41764.1929236269	NA	3285.41972504237	83.1864025260254
I23S01	I23S01C01	I23	I23S01C01	5.272165	6.046884	17.3314590546667	329.918672966667	3.31802647394602e-05	1009.13323412698	28.0300518925519	21.9315705128205	121.376767685096	0.38310081394084	5.43203710956108	95.6962144166004	5.24034604812073	143.817243219902	0.74871354388369	6.98135626463498	1114.60396567784	0.703756827861071	0.583106987178325	0.394884080160409	0.22045092933355	10.2491332565745	0.62640625	6.92982991536458	8.10683186848958	12.6229451497396	201.051445643107	2.93368389209112	1.15710258483887	37.7502593994141	226.086857904488	29.0909638557324	33.8828250014713	0.143382439075712	5.56671617701531	NA	53.5779994337354	NA	NA	NA	0.042	34766.1957411957	42506.4291564291	NA	2555.6784056784	438.786513786514
I23S01	I23S01C06	I23	I23S01C01	5.954772	11.144829	17.3314590546667	329.918672966667	3.31802647394602e-05	1009.13323412698	28.0300518925519	21.9315705128205	121.376767685096	0.38310081394084	5.43203710956108	95.6962144166004	5.24034604812073	143.817243219902	0.74871354388369	6.98135626463498	1114.60396567784	0.703756827861071	0.583106987178325	0.394884080160409	0.22045092933355	10.2491332565745	0.62640625	6.92982991536458	8.10683186848958	12.6229451497396	201.051445643107	2.93368389209112	1.15710258483887	37.7502593994141	226.086857904488	29.0909638557324	33.8828250014713	0.143382439075712	5.56671617701531	NA	53.5779994337354	NA	NA	NA	0.042	34766.1957411957	42506.4291564291	NA	2555.6784056784	438.786513786514
I23S01	I23S01C10	I23	I23S01C01	7.346496	13.316827	17.3314590546667	329.918672966667	3.31802647394602e-05	1009.13323412698	28.0300518925519	21.9315705128205	121.376767685096	0.38310081394084	5.43203710956108	95.6962144166004	5.24034604812073	143.817243219902	0.74871354388369	6.98135626463498	1114.60396567784	0.703756827861071	0.583106987178325	0.394884080160409	0.22045092933355	10.2491332565745	0.62640625	6.92982991536458	8.10683186848958	12.6229451497396	201.051445643107	2.93368389209112	1.15710258483887	37.7502593994141	226.086857904488	29.0909638557324	33.8828250014713	0.143382439075712	5.56671617701531	NA	53.5779994337354	NA	NA	NA	0.042	34766.1957411957	42506.4291564291	NA	2555.6784056784	438.786513786514
I23S02	I23S02C01	I23	I23S02C10	6.024545	6.826215	17.80331794325	331.145975	1.77258384339976e-05	1007.41034607843	29.9660490196079	24.2135588235294	125.568272383464	0.123452621788856	3.95349891905923	184.83890946312	3.89594880206408	114.991637907473	0.841737914826692	5.10018309031891	1368.30184424026	0.680969674140215	0.580767234787345	0.452716655563563	0.208370768743282	14.2165396784743	0.6208125	3.6332763671875	8.97385660807292	8.44908854166667	199.755417633057	2.68228110671043	1.15710258483887	37.7502593994141	46.1773331348596	29.6716825324839	34.3932968663294	0.196899088179967	6.6428539173141	NA	46.6347031039465	0.000212629358333958	0.00193184618920465	0.044936840970063	0.02275	24186.855036855	23481.6339066339	NA	1410.54463554464	80.6238056238056
I23S02	I23S02C06	I23	I23S02C10	5.463011	9.96587	17.80331794325	331.145975	1.77258384339976e-05	1007.41034607843	29.9660490196079	24.2135588235294	125.568272383464	0.123452621788856	3.95349891905923	184.83890946312	3.89594880206408	114.991637907473	0.841737914826692	5.10018309031891	1368.30184424026	0.680969674140215	0.580767234787345	0.452716655563563	0.208370768743282	14.2165396784743	0.6208125	3.6332763671875	8.97385660807292	8.44908854166667	199.755417633057	2.68228110671043	1.15710258483887	37.7502593994141	46.1773331348596	29.6716825324839	34.3932968663294	0.196899088179967	6.6428539173141	NA	46.6347031039465	0.000212629358333958	0.00193184618920465	0.044936840970063	0.02275	24186.855036855	23481.6339066339	NA	1410.54463554464	80.6238056238056
I23S02	I23S02C10	I23	I23S02C10	5.27457	11.548307	17.80331794325	331.145975	1.77258384339976e-05	1007.41034607843	29.9660490196079	24.2135588235294	125.568272383464	0.123452621788856	3.95349891905923	184.83890946312	3.89594880206408	114.991637907473	0.841737914826692	5.10018309031891	1368.30184424026	0.680969674140215	0.580767234787345	0.452716655563563	0.208370768743282	14.2165396784743	0.6208125	3.6332763671875	8.97385660807292	8.44908854166667	199.755417633057	2.68228110671043	1.15710258483887	37.7502593994141	46.1773331348596	29.6716825324839	34.3932968663294	0.196899088179967	6.6428539173141	NA	46.6347031039465	0.000212629358333958	0.00193184618920465	0.044936840970063	0.02275	24186.855036855	23481.6339066339	NA	1410.54463554464	80.6238056238056
I23S03	I23S03C01	I23	I23S03C10	5.511528	9.787782	17.9156151655	332.222886133333	1.01316572798801e-08	1008.47204190599	28.3779444774543	24.2388278206906	95.9770838021387	0.369462116331881	10.0310076599249	89.4292593558461	9.83199017761731	106.329311304697	0.890753713395455	4.940126568761	1257.37351962519	0.674764243885875	0.659606717526912	0.402818892616779	0.115484492718506	11.7496267110109	0.717083333333333	5.78922526041667	6.54744466145833	7.6939697265625	198.467402140299	2.55000162124634	1.15710258483887	37.7502593994141	55.0874271681476	29.6815420037924	34.3835093853431	0.250157917588686	7.87254428307249	NA	36.7469586343039	0.000238872779320332	0.00194281658366435	0.0498624987403673	0.05275	14357.4328261828	44408.068995569	NA	3530.68024318025	107.737195237195
I23S03	I23S03C06	I23	I23S03C10	6.525953	12.161493	17.9156151655	332.222886133333	1.01316572798801e-08	1008.47204190599	28.3779444774543	24.2388278206906	95.9770838021387	0.369462116331881	10.0310076599249	89.4292593558461	9.83199017761731	106.329311304697	0.890753713395455	4.940126568761	1257.37351962519	0.674764243885875	0.659606717526912	0.402818892616779	0.115484492718506	11.7496267110109	0.717083333333333	5.78922526041667	6.54744466145833	7.6939697265625	198.467402140299	2.55000162124634	1.15710258483887	37.7502593994141	55.0874271681476	29.6815420037924	34.3835093853431	0.250157917588686	7.87254428307249	NA	36.7469586343039	0.000238872779320332	0.00194281658366435	0.0498624987403673	0.05275	14357.4328261828	44408.068995569	NA	3530.68024318025	107.737195237195
I23S03	I23S03C10	I23	I23S03C10	6.191423	9.681988	17.9156151655	332.222886133333	1.01316572798801e-08	1008.47204190599	28.3779444774543	24.2388278206906	95.9770838021387	0.369462116331881	10.0310076599249	89.4292593558461	9.83199017761731	106.329311304697	0.890753713395455	4.940126568761	1257.37351962519	0.674764243885875	0.659606717526912	0.402818892616779	0.115484492718506	11.7496267110109	0.717083333333333	5.78922526041667	6.54744466145833	7.6939697265625	198.467402140299	2.55000162124634	1.15710258483887	37.7502593994141	55.0874271681476	29.6815420037924	34.3835093853431	0.250157917588686	7.87254428307249	NA	36.7469586343039	0.000238872779320332	0.00194281658366435	0.0498624987403673	0.05275	14357.4328261828	44408.068995569	NA	3530.68024318025	107.737195237195
I24S01	I24S01C01	I24	I24S01C00	6.092046	5.922764	22.259366238	330.1654778	1.35301504495517e-14	1008.22256944445	28.9017361111111	23.3011284722222	217.166013205848	1.61988987579898	4.06478963558047	245.051998991319	3.26146616584971	186.12786279052	0.910776297167859	4.36714527690312	1317.00100695209	NA	NA	NA	NA	NA	0.273125	2.07320149739583	11.25634765625	6.55875651041667	199.186983744304	3.85507718722025	1.15710258483887	37.7502593994141	23.3394205729003	30.8600267066327	33.9622300078833	0.0815336773498053	13.0348560416879	NA	51.1725626528166	6.83970853062969e-05	0.00131621937727131	0.0353038185525949	0.044	14754.8321048321	14507.3891198892	NA	1182.77368277368	36.6586866586866
I24S01	I24S01C06	I24	I24S01C00	6.303221	5.20609	22.259366238	330.1654778	1.35301504495517e-14	1008.22256944445	28.9017361111111	23.3011284722222	217.166013205848	1.61988987579898	4.06478963558047	245.051998991319	3.26146616584971	186.12786279052	0.910776297167859	4.36714527690312	1317.00100695209	NA	NA	NA	NA	NA	0.273125	2.07320149739583	11.25634765625	6.55875651041667	199.186983744304	3.85507718722025	1.15710258483887	37.7502593994141	23.3394205729003	30.8600267066327	33.9622300078833	0.0815336773498053	13.0348560416879	NA	51.1725626528166	6.83970853062969e-05	0.00131621937727131	0.0353038185525949	0.044	14754.8321048321	14507.3891198892	NA	1182.77368277368	36.6586866586866
I24S01	I24S01C10	I24	I24S01C00	6.35637	6.512727	22.259366238	330.1654778	1.35301504495517e-14	1008.22256944445	28.9017361111111	23.3011284722222	217.166013205848	1.61988987579898	4.06478963558047	245.051998991319	3.26146616584971	186.12786279052	0.910776297167859	4.36714527690312	1317.00100695209	NA	NA	NA	NA	NA	0.273125	2.07320149739583	11.25634765625	6.55875651041667	199.186983744304	3.85507718722025	1.15710258483887	37.7502593994141	23.3394205729003	30.8600267066327	33.9622300078833	0.0815336773498053	13.0348560416879	NA	51.1725626528166	6.83970853062969e-05	0.00131621937727131	0.0353038185525949	0.044	14754.8321048321	14507.3891198892	NA	1182.77368277368	36.6586866586866
I24S02	I24S02C01	I24	I24S02C901	7.269971	12.289918	22.055066141375	329.3162236125	1.2378705812351e-14	1007.64245024207	29.3988557916443	23.9967917339071	239.242992435572	1.08455709519657	3.53330672815034	237.633081248248	3.00892817740418	197.198656246775	1.10245870180312	4.37968065166102	1424.15482920294	0.753705454990268	0.73224077001214	0.506378368008882	0.139748150635597	10.5288862735033	0.267644230769231	1.33702830779247	12.2391513922276	6.9519778520633	196.795019589938	3.77573173550459	1.15710258483887	37.7502593994141	34.3579705011189	31.1080404522574	33.9427408927708	0.111035730933532	14.1213774213857	NA	53.8325563689031	2.99225571758154e-05	0.00115750086463671	0.0356911893817655	0.03575	NA	16460.9951958789	NA	953.878929751025	64.6874146874147
I24S02	I24S02C06	I24	I24S02C901	9.496018	12.505825	22.055066141375	329.3162236125	1.2378705812351e-14	1007.64245024207	29.3988557916443	23.9967917339071	239.242992435572	1.08455709519657	3.53330672815034	237.633081248248	3.00892817740418	197.198656246775	1.10245870180312	4.37968065166102	1424.15482920294	0.753705454990268	0.73224077001214	0.506378368008882	0.139748150635597	10.5288862735033	0.267644230769231	1.33702830779247	12.2391513922276	6.9519778520633	196.795019589938	3.77573173550459	1.15710258483887	37.7502593994141	34.3579705011189	31.1080404522574	33.9427408927708	0.111035730933532	14.1213774213857	NA	53.8325563689031	2.99225571758154e-05	0.00115750086463671	0.0356911893817655	0.03575	NA	16460.9951958789	NA	953.878929751025	64.6874146874147
I24S02	I24S02C10	I24	I24S02C901	6.82992	5.446838	22.055066141375	329.3162236125	1.2378705812351e-14	1007.64245024207	29.3988557916443	23.9967917339071	239.242992435572	1.08455709519657	3.53330672815034	237.633081248248	3.00892817740418	197.198656246775	1.10245870180312	4.37968065166102	1424.15482920294	0.753705454990268	0.73224077001214	0.506378368008882	0.139748150635597	10.5288862735033	0.267644230769231	1.33702830779247	12.2391513922276	6.9519778520633	196.795019589938	3.77573173550459	1.15710258483887	37.7502593994141	34.3579705011189	31.1080404522574	33.9427408927708	0.111035730933532	14.1213774213857	NA	53.8325563689031	2.99225571758154e-05	0.00115750086463671	0.0356911893817655	0.03575	NA	16460.9951958789	NA	953.878929751025	64.6874146874147
I24S03	I24S03C01	I24	I24S03C10	7.153518	9.87318	21.943289193125	329.497356225	1.20993133117171e-14	1007.85294653263	29.6183129370629	24.1538097319347	180.892030453033	0.995811171868155	6.1703777927451	152.056878450264	5.39613194464902	178.897178597254	1.13395034468781	4.01944722208449	1006.50032206004	0.755180516280234	0.642104814760387	0.48983363667503	0.176204580785078	10.5288862735033	0.281903409090909	2.95078161991004	11.649345629143	8.21413537227746	197.438638513738	4.08318705992265	1.15710258483887	37.7502593994141	25.7549156745773	30.8211197231485	33.3197674188805	0.0618222292118409	14.4637827257462	NA	53.6084757988193	5.39214161509253e-05	0.00131855864488898	0.0371938172422233	0.021	NA	47567.0180936949	NA	1410.92977144806	53.467365967366
I24S03	I24S03C06	I24	I24S03C10	5.909092	6.784739	21.943289193125	329.497356225	1.20993133117171e-14	1007.85294653263	29.6183129370629	24.1538097319347	180.892030453033	0.995811171868155	6.1703777927451	152.056878450264	5.39613194464902	178.897178597254	1.13395034468781	4.01944722208449	1006.50032206004	0.755180516280234	0.642104814760387	0.48983363667503	0.176204580785078	10.5288862735033	0.281903409090909	2.95078161991004	11.649345629143	8.21413537227746	197.438638513738	4.08318705992265	1.15710258483887	37.7502593994141	25.7549156745773	30.8211197231485	33.3197674188805	0.0618222292118409	14.4637827257462	NA	53.6084757988193	5.39214161509253e-05	0.00131855864488898	0.0371938172422233	0.021	NA	47567.0180936949	NA	1410.92977144806	53.467365967366
I25S02	I25S02C01	I25	I25S02C10	4.863252	13.731165	30.144851277	310.243944466667	1.81917984548325e-05	1008.07828968254	29.0767261904762	23.7514166666667	141.950484510202	1.27084257063002	10.2248143362464	219.639231896968	9.84412560527323	71.0279710363255	1.04203040741205	4.41798398928513	859.00373873888	0.69045584416017	0.792133344803005	0	0.387402379222004	12.0039476354917	1.45895833333333	4.1229010687934	7.93940565321181	5.84594387478299	199.405151367187	4.86814270416896	1.22226332624753	38.1675817171732	20.8638896377224	29.609041278245	33.9566386286458	0.0708358749191263	26.3426846407195	NA	45.1517157001751	4.16242348447913e-05	0.000820368469884135	0.036682141930474	0.02575	50344.3079443079	16291.9191919192	NA	4540.54736554737	27.8528528528528
I25S02	I25S02C04	I25	I25S02C10	5.340267	13.816554	30.144851277	310.243944466667	1.81917984548325e-05	1008.07828968254	29.0767261904762	23.7514166666667	141.950484510202	1.27084257063002	10.2248143362464	219.639231896968	9.84412560527323	71.0279710363255	1.04203040741205	4.41798398928513	859.00373873888	0.69045584416017	0.792133344803005	0	0.387402379222004	12.0039476354917	1.45895833333333	4.1229010687934	7.93940565321181	5.84594387478299	199.405151367187	4.86814270416896	1.22226332624753	38.1675817171732	20.8638896377224	29.609041278245	33.9566386286458	0.0708358749191263	26.3426846407195	NA	45.1517157001751	4.16242348447913e-05	0.000820368469884135	0.036682141930474	0.02575	50344.3079443079	16291.9191919192	NA	4540.54736554737	27.8528528528528
I25S02	I25S02C05	I25	I25S02C10	5.608255	11.840504	30.144851277	310.243944466667	1.81917984548325e-05	1008.07828968254	29.0767261904762	23.7514166666667	141.950484510202	1.27084257063002	10.2248143362464	219.639231896968	9.84412560527323	71.0279710363255	1.04203040741205	4.41798398928513	859.00373873888	0.69045584416017	0.792133344803005	0	0.387402379222004	12.0039476354917	1.45895833333333	4.1229010687934	7.93940565321181	5.84594387478299	199.405151367187	4.86814270416896	1.22226332624753	38.1675817171732	20.8638896377224	29.609041278245	33.9566386286458	0.0708358749191263	26.3426846407195	NA	45.1517157001751	4.16242348447913e-05	0.000820368469884135	0.036682141930474	0.02575	50344.3079443079	16291.9191919192	NA	4540.54736554737	27.8528528528528
I25S02	I25S02C06	I25	I25S02C10	6.030731	17.427461	30.144851277	310.243944466667	1.81917984548325e-05	1008.07828968254	29.0767261904762	23.7514166666667	141.950484510202	1.27084257063002	10.2248143362464	219.639231896968	9.84412560527323	71.0279710363255	1.04203040741205	4.41798398928513	859.00373873888	0.69045584416017	0.792133344803005	0	0.387402379222004	12.0039476354917	1.45895833333333	4.1229010687934	7.93940565321181	5.84594387478299	199.405151367187	4.86814270416896	1.22226332624753	38.1675817171732	20.8638896377224	29.609041278245	33.9566386286458	0.0708358749191263	26.3426846407195	NA	45.1517157001751	4.16242348447913e-05	0.000820368469884135	0.036682141930474	0.02575	50344.3079443079	16291.9191919192	NA	4540.54736554737	27.8528528528528
[truncated: 140 more rows]
[truncated: 10 more columns]
