# Supplementary material for: Telomere DNA length regulation is influenced by seasonal temperature differences in short-lived but not in long-lived reef-building corals
Source: Nat Commun. 2023 Jun 1;14:3038. doi: 10.1038/s41467-023-38499-1 (PMC10235076; doi:10.1038/s41467-023-38499-1)
Supplement: Supplementary file 5 — Supplementary Data 2 [file 41467_2023_38499_MOESM5_ESM.xlsx]

## Sheet: variancePartition
GeneID	R2_conditional	R2_marginal	Island	hTL	Symbiodiniaceae	Host species	Residuals	Dataset
Pmea_00035031	0.596784	0.257705	0.1688	0.254922	0	0.17155	0.404728	hTL
Pmea_00021494	0.624508	0.294043	0.181651	0.291022	0	0.150228	0.377099	hTL
Pmea_00028264	0.38869	0.26388	0.0327865	0.261054	0	0.0925021	0.613657	hTL
Pmea_00027895	0.434816	0.32376	0.0228048	0.320572	0	0.0887748	0.567849	hTL
Pmea_00029923	0.350104	0.257827	1.02646e-08	0.255043	0.0074119	0.0852108	0.652334	hTL
Pmea_00028680	0.336498	0.260205	0.0573341	0.257405	0	0.0192481	0.666013	hTL
Pmea_00020510	0.397059	0.277742	0.11585	0.274823	0	0.00394944	0.605378	hTL
Pmea_00026782	0.494857	0.362795	0.132324	0.359427	0	0.000436698	0.507813	hTL
Pmea_00032558	0.537534	0.259906	0.174423	0.257107	0.104255	0	0.464214	hTL
Pmea_00018631	0.408245	0.254945	0.0933932	0.252182	0.0604749	0	0.59395	hTL
Pmea_00024591	0.415477	0.36889	0.0107956	0.365498	0.0360417	0	0.587665	hTL
Pmea_00007762	0.398701	0.256882	0.113834	0.254105	0.0285145	0	0.603546	hTL
Pmea_00035694	0.489241	0.279927	0.210166	0.276994	0	0	0.51284	hTL
Pmea_00014447	0.503682	0.279355	0.225238	0.276426	0	0	0.498336	hTL
Pmea_00003782	0.495216	0.269356	0.226745	0.266493	0	0	0.506762	hTL
Pmea_00009295	0.356296	0.269273	0.0873646	0.26641	0	0	0.646226	hTL
Pmea_00030362	0.288628	0.262378	0.0263503	0.259562	0	0	0.714088	hTL
Pmea_00017256	0.335823	0.254178	0.0819478	0.25142	0	0	0.666632	hTL
Pmea_00034511	0.734028	0.00420013	0.480051	0.00413951	1.43669e-10	0.249821	0.265988	island
Pmea_00035000	0.631108	0.00023492	0.381297	0.000231516	3.98655e-11	0.249579	0.368893	island
Pmea_00000674	0.632835	0.00010779	0.38551	0.000106228	0	0.247218	0.367166	island
Pmea_00019017	0.745564	0.00342394	0.498584	0.00337449	0	0.243593	0.254449	island
Pmea_00013876	0.541371	0.0278942	0.260392	0.027501	0.0102857	0.243007	0.458815	island
Pmea_00021440	0.536725	0.00374225	0.290565	0.00368822	0	0.242446	0.4633	island
Pmea_00021933	0.594477	0.00396166	0.348639	0.00390447	0	0.241911	0.405546	island
Pmea_00016055	0.60015	0.0428022	0.298858	0.042208	0.0180292	0.240807	0.400098	island
Pmea_00006641	0.694321	0.0198313	0.439313	0.0195495	0	0.235371	0.305767	island
Pmea_00028597	0.548529	0.00705139	0.30676	0.00694991	2.62568e-05	0.234747	0.451517	island
Pmea_00002581	0.543592	0.00390349	0.305167	0.00384714	1.4642e-09	0.234552	0.456434	island
Pmea_00001068	0.646033	0.0591533	0.354114	0.0583461	4.77779e-11	0.233269	0.35427	island
Pmea_00005224	0.652937	0.00279718	0.412531	0.00275675	0.00440338	0.233231	0.347077	island
Pmea_00012793	0.589943	0.0734807	0.283857	0.0724929	0	0.233156	0.410494	island
Pmea_00012797	0.592393	0.0569247	0.304229	0.056146	0	0.231681	0.407944	island
Pmea_00035519	0.538523	0.00248874	0.305024	0.00245276	4.54934e-10	0.231029	0.461494	island
Pmea_00018617	0.714726	0.0186059	0.468605	0.0183412	0	0.227703	0.285351	island
Pmea_00015265	0.564241	0.023059	0.314964	0.0227324	0	0.226399	0.435905	island
Pmea_00027866	0.532618	0.0053241	0.302979	0.00524735	0	0.224355	0.467418	island
Pmea_00002030	0.788506	0.00999703	0.329785	0.00985357	0.224589	0.224248	0.211525	island
Pmea_00032778	0.527007	0.00501693	0.298229	0.00494458	0	0.223799	0.473028	island
Pmea_00007292	0.734561	0.00328127	0.507657	0.00323386	0	0.223657	0.265452	island
Pmea_00026212	0.662249	0.00838475	0.43169	0.00826424	3.14254e-10	0.222254	0.337792	island
Pmea_00004461	0.599035	0.0287831	0.348538	0.0283778	0	0.221953	0.401132	island
Pmea_00011095	0.580538	0.0464822	0.312887	0.0458394	0	0.22153	0.419744	island
Pmea_00012699	0.675219	7.6092e-05	0.384207	7.49893e-05	0.0695176	0.221419	0.324781	island
Pmea_00000881	0.504124	0.00633827	0.277162	0.00624698	0	0.220669	0.495921	island
Pmea_00020928	0.580817	0.0158382	0.345492	0.0156122	0	0.219617	0.419279	island
Pmea_00031140	0.588149	0.00775662	0.361093	0.00764506	0	0.219365	0.411897	island
Pmea_00022234	0.721799	0.126671	0.254823	0.125065	0.122352	0.219047	0.278713	island
Pmea_00031698	0.708046	0.0715644	0.418907	0.0706005	0	0.218235	0.292257	island
Pmea_00023527	0.684015	0.00343383	0.46271	0.00338423	5.52256e-11	0.217905	0.316001	island
Pmea_00024313	0.780799	0.00254567	0.422313	0.00250886	0.139253	0.216716	0.219209	island
Pmea_00025470	0.720614	0.00530376	0.498912	0.0052273	0.000262071	0.216192	0.279407	island
Pmea_00029778	0.584889	0.0165494	0.352528	0.0163134	7.50179e-11	0.215947	0.415211	island
Pmea_00015720	0.751033	0.000541535	0.356068	0.000533691	0.178957	0.215472	0.248969	island
Pmea_00028741	0.619562	0.0248126	0.379801	0.0244618	0	0.215161	0.380575	island
Pmea_00026354	0.488589	0.00284509	0.270619	0.00280397	0	0.215145	0.511432	island
Pmea_00011136	0.50002	0.00198884	0.283421	0.00196007	0	0.214624	0.499994	island
Pmea_00005962	0.608401	0.072908	0.321598	0.0719273	0	0.214462	0.392013	island
Pmea_00015687	0.611828	0.0123344	0.385601	0.0121578	0	0.213999	0.388242	island
Pmea_00018800	0.51657	0.000806899	0.30306	0.000795214	0	0.212709	0.483435	island
Pmea_00033445	0.597112	0.0281977	0.343019	0.0278003	0.0139316	0.212197	0.403052	island
Pmea_00008945	0.826729	0.0188554	0.504928	0.0185872	0.0922211	0.210946	0.173319	island
Pmea_00019434	0.616786	0.0528221	0.353578	0.0520965	0	0.210818	0.383508	island
Pmea_00032950	0.508942	0.0158925	0.282621	0.0156658	0	0.210542	0.491171	island
Pmea_00012257	0.571706	0.000355377	0.361878	0.000350228	0	0.209476	0.428296	island
Pmea_00016563	0.744547	0.00458319	0.530925	0.00451707	0	0.209088	0.25547	island
Pmea_00005376	0.626251	0.0996655	0.318681	0.0983631	0	0.208666	0.37429	island
Pmea_00006892	0.688999	2.05285e-06	0.480378	2.0231e-06	0.000210083	0.208408	0.311001	island
Pmea_00023935	0.663837	0.000351473	0.376009	0.000346381	0.0806476	0.206832	0.336165	island
Pmea_00031202	0.585951	0.100943	0.280282	0.099626	0	0.205437	0.414655	island
Pmea_00017636	0.762796	0.0488063	0.511284	0.048133	0	0.20321	0.237372	island
Pmea_00024453	0.731059	0.0423126	0.48612	0.0417249	0	0.203049	0.269106	island
Pmea_00028592	0.523881	0.00794774	0.31316	0.00783346	1.08019e-10	0.202832	0.476174	island
Pmea_00026840	0.518563	0.00115291	0.315183	0.00113622	0	0.202236	0.481445	island
Pmea_00004822	0.768436	0.030015	0.538813	0.0295929	0	0.199929	0.231664	island
Pmea_00007505	0.661309	0.0251614	0.437408	0.0248058	0	0.198972	0.338814	island
Pmea_00005589	0.700426	0.0243859	0.341574	0.0240409	0.137053	0.197651	0.29968	island
Pmea_00032528	0.646247	0.0296955	0.267488	0.0292778	0.15184	0.197489	0.353905	island
Pmea_00014665	0.593203	0.00503926	0.391074	0.00496659	0	0.197133	0.406826	island
Pmea_00010752	0.589833	0.00708463	0.385793	0.00698267	0	0.197016	0.410209	island
Pmea_00014476	0.619357	0.0934651	0.330048	0.0922355	1.70765e-08	0.196556	0.38116	island
Pmea_00021011	0.656387	0.00120873	0.459027	0.00119123	0	0.196162	0.343619	island
Pmea_00022269	0.611747	0.00205907	0.272338	0.00202929	0.141239	0.196129	0.388265	island
Pmea_00015787	0.657364	0.00690963	0.454972	0.00681017	1.13715e-09	0.195547	0.34267	island
Pmea_00018920	0.63068	0.0247199	0.410735	0.0243704	0	0.195443	0.369452	island
Pmea_00021628	0.540237	0.0249127	0.320291	0.0245605	0	0.195219	0.459929	island
Pmea_00013446	0.738017	0.0288183	0.464328	0.0284125	0.051658	0.19351	0.262092	island
Pmea_00012972	0.586259	0.0203823	0.372994	0.0200928	0	0.19305	0.413863	island
Pmea_00001139	0.564299	0.00885901	0.362655	0.00873174	0	0.192856	0.435757	island
Pmea_00033033	0.647922	0.0789568	0.376999	0.0779017	0	0.192618	0.352482	island
Pmea_00026470	0.733483	0.0130755	0.528373	0.0128884	1.35124e-10	0.192171	0.266567	island
Pmea_00034209	0.637582	0.00320957	0.442594	0.00316321	0	0.191808	0.362435	island
Pmea_00021570	0.545762	0.00673263	0.347959	0.0066357	0	0.191123	0.454282	island
Pmea_00022611	0.664447	0.0116011	0.349564	0.0114349	0.112436	0.190954	0.33561	island
Pmea_00021893	0.466175	1.21849e-06	0.275275	1.20083e-06	0	0.190898	0.533825	island
Pmea_00028458	0.551711	0.0549235	0.307244	0.0541706	0	0.18994	0.448646	island
Pmea_00011184	0.56043	0.0326853	0.338579	0.0322269	0	0.189416	0.439778	island
Pmea_00023778	0.445806	0.000316432	0.256099	0.000311847	0	0.189392	0.554197	island
Pmea_00022937	0.828683	0.000481259	0.639177	0.000474288	0	0.189031	0.171318	island
Pmea_00020159	0.536588	0.0145459	0.333651	0.0143381	0	0.188502	0.463509	island
Pmea_00021734	0.469157	0.0266651	0.254582	0.0262889	0	0.188081	0.531048	island
Pmea_00032570	0.533878	0.0296143	0.316994	0.0291976	2.01366e-09	0.187487	0.466322	island
Pmea_00033878	0.477502	0.024184	0.267528	0.0238418	0	0.185948	0.522682	island
Pmea_00003890	0.824089	0.00980424	0.604051	0.00966353	0.0251588	0.185191	0.175936	island
Pmea_00028085	0.623627	0.0363677	0.322018	0.0358595	0.0804903	0.185061	0.376571	island
Pmea_00017348	0.509826	0.0524943	0.272933	0.0517729	0	0.184747	0.490547	island
Pmea_00012165	0.549044	0.000418113	0.363894	0.000412056	1.66776e-10	0.184735	0.450958	island
Pmea_00029703	0.732943	0.000311099	0.547943	0.000306592	0	0.184692	0.267058	island
Pmea_00019318	0.631456	0.0383127	0.408844	0.0377785	0	0.184629	0.368749	island
Pmea_00030861	0.674195	0.0306255	0.298167	0.0301951	0.161237	0.184452	0.325949	island
Pmea_00027754	0.6119	0.00772517	0.265608	0.00761407	0.155256	0.183378	0.388144	island
Pmea_00003777	0.675782	0.0210148	0.472137	0.0207166	0	0.18283	0.324316	island
Pmea_00022233	0.538125	0.00501963	0.324501	0.00494724	0.0264731	0.18217	0.461909	island
Pmea_00029323	0.610195	0.000614129	0.428562	0.000605234	0	0.181024	0.389809	island
Pmea_00031921	0.554944	0.0419788	0.333814	0.0413956	0	0.179463	0.445327	island
Pmea_00012752	0.762585	0.000169821	0.452418	0.000167361	0.131748	0.178251	0.237416	island
Pmea_00011446	0.591058	0.0649389	0.326153	0.0640581	0.0239249	0.176536	0.409328	island
Pmea_00021274	0.58982	0.0796184	0.326284	0.0785551	0.00851637	0.175991	0.410654	island
Pmea_00028102	0.74356	0.0751881	0.493203	0.0741793	0	0.175898	0.25672	island
Pmea_00031299	0.528921	0.0075021	0.345902	0.00739418	0	0.175574	0.471131	island
Pmea_00026986	0.479779	0.0355035	0.268947	0.035007	3.1149e-10	0.175557	0.520489	island
Pmea_00018795	0.640111	0.0101032	0.454708	0.00995824	0	0.175392	0.359942	island
Pmea_00032900	0.658002	0.0593464	0.424357	0.0585367	0	0.174814	0.342293	island
Pmea_00022186	0.581886	0.0150726	0.392258	0.0148574	0	0.174679	0.418205	island
Pmea_00018178	0.447199	0.0123493	0.260339	0.0121725	0	0.174589	0.5529	island
Pmea_00010294	0.651132	0.00727022	0.279421	0.00716561	0.190414	0.174094	0.348905	island
Pmea_00015809	0.543255	0.0365507	0.333567	0.0360401	1.02875e-10	0.173405	0.456988	island
Pmea_00026001	0.482787	7.18014e-05	0.307564	7.07609e-05	0.00182575	0.173326	0.517214	island
Pmea_00032539	0.638612	0.013573	0.452427	0.0133789	0	0.172735	0.361459	island
Pmea_00029472	0.529319	0.0456955	0.311603	0.0450631	0	0.172341	0.470993	island
Pmea_00027235	0.641196	0.00576785	0.318443	0.00568473	0.144936	0.172102	0.358834	island
Pmea_00019016	0.565951	0.035772	0.358781	0.0352718	0	0.171673	0.434274	island
Pmea_00021115	0.765279	0.00111136	0.592582	0.00109527	0	0.171598	0.234725	island
Pmea_00014632	0.774194	0.0372662	0.566048	0.036746	0	0.171278	0.225928	island
Pmea_00032169	0.465313	0.0230302	0.270116	0.022704	0.00141861	0.170896	0.534865	island
Pmea_00022247	0.684801	0.000854298	0.513301	0.000841928	0	0.170653	0.315203	island
Pmea_00016140	0.735444	0.00628807	0.516518	0.00619751	0.0421974	0.170507	0.26458	island
Pmea_00012971	0.545307	0.0230636	0.3524	0.0227369	0	0.170018	0.454845	island
Pmea_00014948	0.683753	0.00369462	0.510202	0.00364127	0	0.169893	0.316264	island
Pmea_00021229	0.436893	0.00288112	0.255043	0.00283948	0.00935188	0.169635	0.56313	island
Pmea_00016762	0.679259	0.0314111	0.475195	0.03097	0.00510113	0.167847	0.320887	island
Pmea_00026073	0.455541	0.0111147	0.276803	0.0109554	0	0.167695	0.544547	island
Pmea_00033257	0.555831	0.0202857	0.368229	0.0199976	4.51071e-10	0.167474	0.4443	island
Pmea_00008400	0.829633	0.0014408	0.634024	0.00141995	0.02697	0.167215	0.170371	island
Pmea_00008457	0.732389	0.0167412	0.548894	0.0165026	1.04162e-07	0.166927	0.267676	island
Pmea_00011535	0.525052	0.0523927	0.307344	0.0516726	0	0.165674	0.475309	island
Pmea_00008673	0.62836	0.0340588	0.430203	0.0335818	0	0.164392	0.371823	island
Pmea_00013027	0.542668	0.0169508	0.361757	0.0167092	9.19248e-09	0.164089	0.457445	island
Pmea_00034743	0.522586	2.53479e-06	0.322946	2.49806e-06	0.0358293	0.163808	0.477414	island
Pmea_00031945	0.837521	0.00470407	0.474745	0.00463621	0.195319	0.162809	0.16249	island
Pmea_00013438	0.522364	0.00555692	0.354065	0.00547683	0	0.162784	0.477674	island
Pmea_00031636	0.760652	0.000988389	0.597151	0.000974078	7.05531e-09	0.162523	0.239352	island
Pmea_00007332	0.55991	0.0941931	0.304238	0.0929548	3.31284e-10	0.162115	0.440691	island
Pmea_00004732	0.501807	0.0672276	0.273361	0.0663179	0	0.161642	0.498679	island
Pmea_00034045	0.739892	0.0187907	0.561188	0.0185234	2.09322e-09	0.16011	0.260179	island
Pmea_00024303	0.492253	0.0045037	0.327866	0.00443871	0	0.159916	0.50778	island
Pmea_00000304	0.552175	0.0253278	0.367673	0.0249699	0	0.159368	0.447989	island
Pmea_00012150	0.525408	0.00967718	0.356749	0.00953827	0	0.159055	0.474658	island
Pmea_00034694	0.650133	0.113642	0.379747	0.112179	0	0.157629	0.350444	island
Pmea_00005245	0.624292	0.0132967	0.453595	0.0131065	0	0.157518	0.375781	island
Pmea_00025679	0.671365	0.0173104	0.496708	0.0170638	0	0.15751	0.328718	island
Pmea_00020119	0.586468	0.0136756	0.415536	0.01348	0	0.15737	0.413614	island
Pmea_00019785	0.462799	0.0250172	0.280601	0.0246636	0	0.157339	0.537396	island
Pmea_00029537	0.607779	0.098823	0.353597	0.0975304	0	0.15609	0.392783	island
Pmea_00012048	0.465027	0.00818602	0.301402	0.00806834	0	0.155493	0.535036	island
Pmea_00003990	0.568432	0.000267364	0.41333	0.00026349	0	0.154837	0.43157	island
Pmea_00031259	0.558857	0.00252814	0.402019	0.00249159	0	0.15433	0.441159	island
Pmea_00001715	0.575962	0.000431047	0.321571	0.000424802	0.0999413	0.154022	0.424041	island
Pmea_00011175	0.84042	0.0858803	0.601705	0.0847411	0	0.153776	0.159778	island
Pmea_00023392	0.76552	0.00033337	0.611487	0.00032854	0	0.153703	0.234482	island
Pmea_00000737	0.703901	0.0759265	0.475132	0.0749085	0	0.153534	0.296425	island
Pmea_00005177	0.646501	0.00237614	0.413109	0.00234178	0.0777049	0.153334	0.353511	island
Pmea_00014628	0.450029	0.0205396	0.276421	0.0202479	0	0.153196	0.550135	island
Pmea_00006662	0.620255	0.0159159	0.368718	0.0156888	0.0826013	0.153159	0.379833	island
Pmea_00011269	0.737994	0.00305557	0.581881	0.00301142	0	0.15309	0.262017	island
Pmea_00020978	0.680424	0.00448087	0.523123	0.00441622	0	0.152864	0.319597	island
Pmea_00022557	0.574514	0.0895518	0.332926	0.0883686	0	0.152666	0.426039	island
Pmea_00035668	0.624341	0.0884776	0.384619	0.0873073	0	0.151932	0.376142	island
Pmea_00019107	0.553689	0.0921966	0.310241	0.090982	0	0.151869	0.446908	island
Pmea_00024361	0.635981	0.120063	0.365872	0.118529	0	0.150946	0.364653	island
Pmea_00007149	0.667205	6.25879e-06	0.401792	6.16808e-06	0.114499	0.150908	0.332795	island
Pmea_00016769	0.746287	0.0266434	0.569204	0.0262674	0	0.150718	0.253811	island
Pmea_00017774	0.693706	0.0947791	0.427493	0.0935339	0.0225316	0.149726	0.306716	island
Pmea_00017232	0.487311	0.0396722	0.298315	0.0391197	0	0.149581	0.512984	island
Pmea_00019425	0.498477	0.0490264	0.301389	0.0483502	0	0.148382	0.501879	island
Pmea_00020947	0.633158	0.00578862	0.479663	0.00570521	6.98338e-11	0.147759	0.366873	island
Pmea_00010366	0.61065	0.0475738	0.41591	0.0469167	0	0.147555	0.389618	island
Pmea_00030932	0.4955	0.0808501	0.267596	0.0797718	0	0.14754	0.505092	island
Pmea_00029600	0.596196	0.00934047	0.440217	0.00920635	0	0.146718	0.403858	island
Pmea_00032964	0.658022	0.00561631	0.505904	0.00553536	6.45376e-11	0.146555	0.342006	island
Pmea_00000930	0.561742	0.0208374	0.302014	0.0205416	0.0929243	0.14613	0.438391	island
Pmea_00034966	0.479998	0.0336002	0.301507	0.0331294	0	0.145108	0.520255	island
Pmea_00000322	0.521088	0.00661229	0.255644	0.00651708	0.114043	0.144838	0.478958	island
Pmea_00027677	0.774669	0.00045108	0.610571	0.000444545	0.0193151	0.144336	0.225332	island
Pmea_00017659	0.397509	0.000412143	0.253089	0.000406173	0	0.14401	0.602494	island
Pmea_00002142	0.479489	0.0100161	0.325655	0.00987239	0	0.143886	0.520586	island
Pmea_00013620	0.554807	0.0133475	0.397704	0.0131566	0	0.143861	0.445279	island
Pmea_00010101	0.686826	0.0102735	0.533155	0.0101261	0	0.143499	0.31322	island
Pmea_00029469	0.477035	0.0466785	0.287153	0.0460331	0	0.143495	0.523319	island
Pmea_00019943	0.561803	0.0028505	0.348287	0.00280931	0.0677039	0.142984	0.438215	island
Pmea_00030487	0.675261	0.015673	0.517174	0.0154494	0	0.142564	0.324813	island
Pmea_00031810	0.501625	0.0437438	0.31632	0.0431372	0	0.141852	0.498691	island
Pmea_00025011	0.496046	0.0174486	0.33809	0.0172001	0	0.140629	0.504081	island
Pmea_00004460	0.561674	0.00179535	0.263512	0.00176937	0.15649	0.139892	0.438337	island
Pmea_00034223	0.61706	0.0461592	0.431473	0.0455207	0	0.139809	0.383197	island
Pmea_00009390	0.499696	0.0133456	0.347294	0.0131547	0	0.13915	0.500401	island
Pmea_00011590	0.550128	0.000339336	0.410721	0.00033442	0	0.13907	0.449875	island
Pmea_00013344	0.724876	0.00435201	0.561347	0.00428921	0.0205285	0.138694	0.275141	island
Pmea_00020688	0.620338	0.0786561	0.404276	0.0776046	0	0.138025	0.380095	island
Pmea_00035575	0.43858	0.0184616	0.282434	0.0181989	0	0.137797	0.56157	island
Pmea_00031011	0.436877	0.000154574	0.299031	0.000152334	0	0.137692	0.563125	island
Pmea_00007506	0.605681	0.119199	0.34973	0.117675	0	0.137593	0.395002	island
Pmea_00021499	0.473882	0.0806883	0.256305	0.079612	0	0.13735	0.526734	island
Pmea_00019281	0.626048	0.00134693	0.352872	0.00132744	0.13457	0.137272	0.37396	island
Pmea_00019512	0.577298	0.0144045	0.335348	0.0141987	0.0906545	0.137009	0.42279	island
Pmea_00011426	0.508773	0.00419991	0.332526	0.0041393	0.0352138	0.136864	0.491257	island
Pmea_00035683	0.494606	0.00025754	0.357566	0.000253808	0	0.136784	0.505396	island
Pmea_00031123	0.545302	0.0508694	0.346602	0.0501691	0.0120008	0.136195	0.455033	island
Pmea_00029544	0.662977	2.17947e-05	0.527025	2.14788e-05	0	0.135931	0.337023	island
Pmea_00001491	0.422024	0.000275795	0.285999	0.000271799	0	0.135751	0.577978	island
Pmea_00020445	0.478469	0.00232413	0.340665	0.00229052	0	0.135496	0.521549	island
Pmea_00006775	0.670957	0.133389	0.395596	0.131711	0.00811844	0.134895	0.32968	island
Pmea_00000479	0.731812	0.0400577	0.550592	0.0395	0.00707162	0.134492	0.268344	island
Pmea_00034695	0.58347	0.0215002	0.427676	0.0211952	0	0.134468	0.41666	island
Pmea_00027444	0.724587	0.00185342	0.588654	0.00182661	0	0.134098	0.275421	island
Pmea_00031694	0.700281	0.0382336	0.492338	0.0377003	0.0363754	0.133702	0.299885	island
Pmea_00024498	0.402658	0.0114309	0.257603	0.0112671	9.27949e-09	0.133689	0.597441	island
Pmea_00021621	0.4355	0.000472606	0.301619	0.00046576	1.76133e-10	0.133411	0.564504	island
Pmea_00012251	0.594115	0.0241278	0.436805	0.0237864	0	0.133382	0.406027	island
Pmea_00027501	0.586964	0.0118564	0.33625	0.0116865	0.105627	0.133329	0.413107	island
Pmea_00024829	0.394043	0.00969475	0.251176	0.00955559	1.36927e-10	0.133226	0.606042	island
Pmea_00024761	0.496217	0.057068	0.306383	0.0562875	0	0.133129	0.504201	island
Pmea_00015325	0.531907	0.0249693	0.374054	0.0246164	0	0.133067	0.468262	island
Pmea_00032974	0.651274	0.0157237	0.440185	0.0154993	0.0626606	0.132849	0.348806	island
Pmea_00009584	0.424014	2.70341e-05	0.291456	2.66423e-05	7.71162e-09	0.132532	0.575986	island
Pmea_00017825	0.597124	0.00339712	0.270858	0.00334805	0.19069	0.132209	0.402895	island
Pmea_00029295	0.399651	0.0160743	0.251804	0.015845	0	0.131862	0.600489	island
Pmea_00008354	0.623017	0.0285959	0.437638	0.0281931	0.0252936	0.131736	0.37714	island
Pmea_00000578	0.629427	0.00902135	0.488863	0.00889177	0	0.131624	0.370621	island
Pmea_00017110	0.544456	0.0732049	0.34031	0.0722205	1.3456e-10	0.131442	0.456028	island
Pmea_00029034	0.694404	0.00175158	0.346131	0.00172624	0.215813	0.130726	0.305604	island
Pmea_00028770	0.470398	0.000811964	0.280057	0.000800206	0.0589751	0.130559	0.529608	island
Pmea_00006885	0.62588	0.0193641	0.476363	0.0190888	0	0.130322	0.374226	island
Pmea_00016510	0.518046	0.00987212	0.32088	0.00973044	0.0577634	0.129603	0.482023	island
Pmea_00013368	0.588851	0.0254028	0.434407	0.0250439	8.97049e-10	0.129248	0.411301	island
Pmea_00001987	0.613189	2.01223e-05	0.483961	1.98306e-05	0	0.129208	0.386811	island
Pmea_00004818	0.550774	0.0733033	0.34883	0.0723178	0	0.129149	0.449703	island
Pmea_00023643	0.525182	0.00385194	0.392262	0.00379633	0	0.129097	0.474845	island
Pmea_00012965	0.55576	0.0440806	0.383618	0.0434696	0	0.128389	0.444524	island
Pmea_00019218	0.612763	0.0277229	0.458149	0.0273321	0	0.127126	0.387393	island
Pmea_00011879	0.426209	0.0130454	0.286587	0.0128588	0	0.126655	0.573899	island
Pmea_00035050	0.648295	0.0776631	0.342799	0.0766238	0.102451	0.126025	0.352102	island
Pmea_00016964	0.488705	2.29851e-09	0.363077	2.2652e-09	0	0.125629	0.511295	island
Pmea_00019941	0.7155	0.0401905	0.550144	0.0396311	0	0.125558	0.284666	island
Pmea_00027872	0.450591	0.0245839	0.300604	0.0242362	0	0.125555	0.549605	island
Pmea_00003962	0.403827	0.00727113	0.271052	0.0071665	0	0.125545	0.596236	island
Pmea_00022894	0.623745	0.00230077	0.496101	0.0022675	0	0.125364	0.376267	island
Pmea_00007862	0.509778	0.00542788	0.37921	0.00534963	0	0.12518	0.490261	island
Pmea_00018736	0.628917	0.109726	0.39526	0.108308	0	0.124757	0.371675	island
Pmea_00026343	0.590256	0.000800702	0.464743	0.000789107	0	0.124719	0.409749	island
Pmea_00013105	0.636452	0.0589383	0.386853	0.0581338	0.0664854	0.124669	0.363859	island
Pmea_00025352	0.526991	3.34284e-06	0.402694	3.2944e-06	0	0.124294	0.473009	island
Pmea_00014675	0.388539	0.00168369	0.262645	0.00165933	6.21469e-10	0.12422	0.611476	island
Pmea_00012500	0.659176	0.0612684	0.474489	0.0604341	0	0.12395	0.341126	island
Pmea_00011309	0.613614	0.0721677	0.418146	0.0711962	0	0.123868	0.38679	island
Pmea_00010825	0.500137	0.0246621	0.353693	0.0243134	0	0.121952	0.500042	island
Pmea_00024342	0.531594	0.00914909	0.356635	0.00901769	0.0443889	0.12149	0.468468	island
Pmea_00001151	0.567796	0.00144216	0.445017	0.00142129	0	0.121348	0.432213	island
Pmea_00027641	0.596506	0.014564	0.460776	0.0143559	1.78368e-20	0.121289	0.403579	island
Pmea_00021035	0.519118	0.0532244	0.345021	0.0524936	0	0.121232	0.481254	island
Pmea_00032859	0.511963	0.0209711	0.370037	0.0206734	0	0.121104	0.488185	island
Pmea_00007006	0.446098	0.0124122	0.313149	0.0122345	5.93778e-11	0.120615	0.554001	island
Pmea_00009656	0.522634	0.016537	0.385611	0.0163012	2.72266e-10	0.120607	0.477481	island
Pmea_00005542	0.419497	0.0480944	0.251082	0.0474304	0	0.12058	0.580908	island
Pmea_00006715	0.669127	0.0565166	0.492762	0.0557431	0	0.120351	0.331144	island
Pmea_00019217	0.616345	0.0452611	0.451765	0.0446344	4.42304e-11	0.119693	0.383907	island
Pmea_00017950	0.567241	0.0187304	0.428976	0.018464	0	0.119683	0.432877	island
Pmea_00019933	0.507197	0.0184024	0.346055	0.0181405	0.0234902	0.11938	0.492934	island
Pmea_00012166	0.444644	0.0199781	0.305945	0.0196943	0	0.118844	0.555517	island
Pmea_00016904	0.709086	0.033246	0.324293	0.03278	0.233145	0.118728	0.291054	island
Pmea_00023796	0.523048	0.117117	0.288092	0.115616	0	0.118529	0.477763	island
Pmea_00029597	0.54534	0.0256833	0.401633	0.0253205	0	0.118218	0.454829	island
Pmea_00020697	0.556027	0.119204	0.319769	0.117679	0	0.117811	0.444741	island
Pmea_00033816	0.748117	0.0264648	0.604144	0.0260913	0	0.117785	0.25198	island
Pmea_00027621	0.540355	0.0365427	0.386301	0.0360322	6.6731e-11	0.117778	0.459888	island
Pmea_00012272	0.545678	0.00439396	0.424061	0.00433056	2.84593e-10	0.117258	0.454351	island
Pmea_00005670	0.755286	0.00780654	0.620507	0.00769427	0.00991361	0.117144	0.244742	island
Pmea_00013997	0.664071	0.0141978	0.531268	0.0139949	0.00202814	0.116711	0.335998	island
Pmea_00007282	0.580129	0.0340914	0.430203	0.033614	0	0.116104	0.420079	island
Pmea_00023289	0.647243	0.0467422	0.313594	0.046096	0.171402	0.115913	0.352996	island
Pmea_00029716	0.60061	0.0026369	0.482316	0.00259878	0	0.11568	0.399405	island
Pmea_00010322	0.494989	0.0849026	0.295716	0.0837752	2.92351e-10	0.114876	0.505633	island
Pmea_00018217	0.741345	0.0360365	0.518322	0.0355328	0.07253	0.114825	0.25879	island
Pmea_00016862	0.524328	0.0661911	0.34387	0.0652944	0	0.114707	0.476129	island
Pmea_00035036	0.592447	0.041663	0.436631	0.041084	0	0.114485	0.4078	island
Pmea_00033864	0.672634	0.0849185	0.474903	0.083791	5.63451e-10	0.113537	0.327769	island
Pmea_00035182	0.628247	0.0417633	0.474182	0.0411829	0	0.112657	0.371978	island
Pmea_00021733	0.711512	0.0041333	0.594916	0.00407364	0	0.112505	0.288505	island
Pmea_00034686	0.682173	0.00025901	0.486003	0.000255257	0.0834142	0.112499	0.317829	island
Pmea_00027755	0.683156	0.0105881	0.536155	0.0104363	0.0246359	0.11188	0.316893	island
Pmea_00025189	0.439051	0.0737134	0.253897	0.0727227	0	0.111831	0.561549	island
Pmea_00015485	0.586948	0.015019	0.460233	0.0148046	0	0.111821	0.413142	island
Pmea_00029984	0.578784	0.000425038	0.446849	0.000418881	0.0198595	0.111654	0.421219	island
Pmea_00030382	0.498714	0.0246082	0.342908	0.0242602	0.0205375	0.110829	0.501465	island
Pmea_00011506	0.711931	0.00376729	0.529995	0.00371289	0.0673836	0.110824	0.288085	island
Pmea_00021425	0.503108	0.0201574	0.373148	0.0198711	9.39588e-10	0.109944	0.497037	island
Pmea_00027324	0.764448	0.00452888	0.54	0.00446354	0.110294	0.109675	0.235568	island
Pmea_00020460	0.482384	0.0261692	0.346735	0.0257997	0	0.109652	0.517813	island
Pmea_00028343	0.469792	0.007745	0.352772	0.00763361	0	0.109327	0.530267	island
Pmea_00031768	0.482241	0.044033	0.301598	0.0434226	0.0278253	0.109065	0.51809	island
Pmea_00011188	0.598857	0.124141	0.286095	0.122562	0.0804545	0.109023	0.401866	island
Pmea_00034380	0.42877	9.35779e-05	0.320454	9.22218e-05	0	0.108223	0.57123	island
Pmea_00001720	0.645839	0.00992303	0.527835	0.00978062	0	0.108172	0.354212	island
Pmea_00034358	0.4406	0.0341392	0.29886	0.0336611	0	0.107801	0.559677	island
Pmea_00024230	0.800251	0.000881001	0.691953	0.000868244	0	0.107427	0.199751	island
Pmea_00012780	0.538341	0.0105438	0.316268	0.0103926	0.104198	0.107411	0.46173	island
Pmea_00013616	0.610255	0.0646057	0.378706	0.0637291	0.060833	0.106622	0.39011	island
Pmea_00016043	0.485288	0.0117947	0.367366	0.0116258	0	0.106208	0.5148	island
Pmea_00004406	0.519101	0.0625888	0.351128	0.0617377	0	0.105799	0.481336	island
Pmea_00032577	0.466469	0.041098	0.266216	0.0405265	0.0536404	0.105768	0.533849	island
Pmea_00016955	0.773976	0.0242222	0.634059	0.0238795	0.010427	0.10553	0.226104	island
Pmea_00008455	0.764878	0.0075632	0.589949	0.00745441	0.0624479	0.105	0.235148	island
Pmea_00019162	0.828862	0.00782875	0.716399	0.00771616	1.80745e-11	0.104727	0.171157	island
Pmea_00011284	0.587655	0.000578318	0.482458	0.000569941	0	0.104623	0.412348	island
Pmea_00010861	0.545171	0.00439368	0.436195	0.00433028	0	0.104617	0.454858	island
Pmea_00030225	0.606423	0.0171613	0.36004	0.0169168	0.125062	0.104306	0.393675	island
Pmea_00012984	0.434391	0.024089	0.306524	0.0237482	0	0.103922	0.565806	island
Pmea_00022693	0.70289	0.0151324	0.584115	0.0149164	0	0.103794	0.297175	island
Pmea_00015244	0.4341	0.0177491	0.313112	0.0174964	0	0.103346	0.566046	island
Pmea_00018375	0.582932	0.000576804	0.479121	0.000568449	0	0.10324	0.417071	island
Pmea_00014574	0.583272	0.00507219	0.475142	0.00499904	0	0.1031	0.416759	island
Pmea_00002790	0.520888	0.110659	0.30788	0.109231	0	0.103008	0.479881	island
Pmea_00017506	0.420251	0.037894	0.280263	0.0373653	0	0.102304	0.580068	island
Pmea_00020059	0.447461	0.0367844	0.30926	0.0362706	0	0.101636	0.552833	island
Pmea_00007579	0.60247	0.107861	0.394259	0.106465	2.06384e-10	0.101123	0.398153	island
Pmea_00026762	0.605315	0.000674528	0.503954	0.000664759	0	0.100693	0.394689	island
Pmea_00013129	0.662218	0.0142985	0.363338	0.0140942	0.184724	0.0999917	0.337852	island
Pmea_00034788	0.539018	0.106827	0.33319	0.105442	6.30651e-10	0.0996718	0.461697	island
Pmea_00017596	0.531334	0.0117563	0.420238	0.0115879	0	0.0994286	0.468746	island
Pmea_00002105	0.408966	0.0202021	0.289655	0.0199152	0	0.0992227	0.591207	island
Pmea_00024406	0.742979	0.0728639	0.42274	0.0718839	0.148934	0.0991493	0.257293	island
Pmea_00015845	0.494274	0.0484789	0.347182	0.0478099	0	0.0989272	0.506081	island
Pmea_00024191	0.603864	0.000529938	0.504452	0.000522262	0	0.0988866	0.396139	island
Pmea_00027143	0.475459	0.0699234	0.274556	0.0689799	0.0325801	0.0988108	0.525073	island
Pmea_00025847	0.483672	0.000384198	0.338145	0.000378632	0.0466868	0.0984593	0.51633	island
Pmea_00015186	0.699385	0.00280758	0.426777	0.00276701	0.171492	0.0983364	0.300627	island
Pmea_00026314	0.449142	0.0322797	0.318872	0.0318267	0	0.0981859	0.551116	island
Pmea_00028227	0.381153	0.0123176	0.270791	0.0121412	0	0.0981094	0.618958	island
Pmea_00018730	0.536404	0.0186066	0.420128	0.0183419	0	0.0978087	0.463721	island
Pmea_00001354	0.693654	0.00587733	0.362455	0.00579265	0.227652	0.0977288	0.306372	island
Pmea_00019219	0.544254	0.0239395	0.422832	0.0236008	0	0.0976632	0.455904	island
Pmea_00020851	0.532837	5.01872e-05	0.435137	4.94599e-05	0	0.0976506	0.467163	island
Pmea_00010155	0.633733	0.0380255	0.49854	0.0374951	0	0.0974969	0.366468	island
Pmea_00002018	0.671913	0.0627961	0.449867	0.0619423	0.0624416	0.0973631	0.328386	island
Pmea_00031754	0.48511	0.0382294	0.349966	0.0376963	2.05601e-10	0.0971624	0.515176	island
Pmea_00027724	0.482668	0.0570593	0.293573	0.0562789	0.0352728	0.0971159	0.51776	island
Pmea_00008530	0.546644	0.109334	0.320904	0.10792	0.0200587	0.0970419	0.454075	island
Pmea_00020656	0.481441	0.0437241	0.341122	0.0431177	8.50918e-11	0.0968728	0.518888	island
Pmea_00033343	0.709405	0.0532001	0.365555	0.0524696	0.194462	0.0966945	0.290819	island
Pmea_00018462	0.67388	0.000324702	0.577022	0.000319997	0	0.0965363	0.326121	island
Pmea_00009185	0.568123	0.0172424	0.454582	0.0169968	0	0.0964365	0.431985	island
Pmea_00011487	0.53495	0.0472058	0.391815	0.0465535	0	0.0962639	0.465368	island
Pmea_00008006	0.574257	0.0220235	0.456292	0.0217112	0	0.0961183	0.425879	island
Pmea_00012716	0.602974	0.0876467	0.420204	0.0864863	0	0.0957785	0.397531	island
Pmea_00010466	0.504398	0.0215103	0.387482	0.0212052	0	0.0955563	0.495756	island
Pmea_00005889	0.505391	0.0487881	0.281047	0.048115	0.0803761	0.0955019	0.494959	island
Pmea_00028978	0.508496	0.00738792	0.405978	0.00728163	6.43897e-10	0.0951838	0.491556	island
Pmea_00035183	0.573107	0.000480881	0.477507	0.000473915	0	0.095123	0.426896	island
Pmea_00021288	0.463729	0.012375	0.275029	0.0121978	0.0813513	0.0950549	0.536367	island
Pmea_00027823	0.508741	0.0328569	0.381079	0.0323962	0	0.0950324	0.491493	island
Pmea_00033802	0.754005	0.0208275	0.609445	0.0205318	0.0290664	0.0948877	0.24607	island
Pmea_00035378	0.650472	0.00728162	0.491349	0.00717684	0.057119	0.0947901	0.349565	island
Pmea_00025991	0.708838	0.00555721	0.608629	0.00547711	0	0.0947087	0.291185	island
Pmea_00017047	0.581376	0.0609125	0.426379	0.0600828	0	0.0945446	0.418994	island
Pmea_00013991	0.458373	0.00199022	0.361924	0.00196143	3.80639e-09	0.0944721	0.541643	island
Pmea_00019500	0.506931	0.011759	0.272809	0.0115906	0.129203	0.0932437	0.493153	island
Pmea_00019211	0.407389	0.00039281	0.313853	0.000387119	1.32365e-10	0.0931453	0.592614	island
Pmea_00034338	0.479336	0.0745446	0.312167	0.0735437	0	0.0930622	0.521227	island
Pmea_00019267	0.45665	0.060192	0.30407	0.0593715	0	0.0927332	0.543825	island
Pmea_00012376	0.596669	0.0352923	0.336614	0.0347986	0.132342	0.0927078	0.403537	island
Pmea_00017837	0.701826	0.0160415	0.594451	0.0158127	3.32767e-09	0.0914922	0.298244	island
Pmea_00018794	0.611418	0.0788218	0.344713	0.0777683	0.0971283	0.0913641	0.389026	island
Pmea_00028475	0.454669	0.0397821	0.324217	0.0392281	0	0.0909092	0.545645	island
Pmea_00003570	0.492407	0.124315	0.277947	0.122735	0	0.0908087	0.508509	island
Pmea_00029776	0.607422	0.113197	0.404255	0.11174	0	0.0907823	0.393223	island
Pmea_00014095	0.705611	0.169278	0.447223	0.167235	0	0.0904299	0.295113	island
Pmea_00025418	0.801614	0.0506707	0.50349	0.049973	0.157833	0.0901726	0.198532	island
Pmea_00022477	0.795207	6.47929e-05	0.468439	6.38539e-05	0.236797	0.0899062	0.204794	island
Pmea_00018575	0.584327	0.0800109	0.415012	0.0789429	6.94419e-09	0.0898895	0.416155	island
Pmea_00007419	0.606825	0.0354985	0.4823	0.0350021	8.46145e-10	0.0893201	0.393378	island
Pmea_00021387	0.723372	0.0251226	0.609287	0.0247675	3.69564e-11	0.0892168	0.276728	island
Pmea_00035075	0.669286	0.0351224	0.434424	0.034631	0.111063	0.0889991	0.330882	island
Pmea_00006271	0.405284	0.0203958	0.296155	0.0201062	0	0.0888463	0.594892	island
Pmea_00029216	0.497229	0.0199741	0.373836	0.0196903	0.0149368	0.0886202	0.502916	island
Pmea_00014119	0.754493	0.000187494	0.495063	0.000184778	0.170707	0.0885366	0.245508	island
Pmea_00010079	0.50533	0.0658289	0.351437	0.0649368	0	0.0884841	0.495142	island
Pmea_00004465	0.647669	0.161388	0.398942	0.159422	0	0.0884783	0.353157	island
Pmea_00028848	0.545355	0.0124064	0.311183	0.0122288	0.133417	0.0884449	0.454726	island
Pmea_00019812	0.571276	0.153527	0.31805	0.151639	0.0127553	0.0878757	0.42968	island
Pmea_00016945	0.553652	0.013213	0.452764	0.013024	0	0.0877789	0.446433	island
Pmea_00004709	0.606792	0.0073293	0.303846	0.00722384	0.207939	0.0877416	0.39325	island
Pmea_00034263	0.493018	0.0225167	0.382942	0.0221976	0	0.0877122	0.507148	island
Pmea_00008838	0.484836	1.71015e-06	0.3972	1.68537e-06	0	0.0876345	0.515164	island
Pmea_00031570	0.527677	0.035389	0.38189	0.034894	0.0233253	0.0873256	0.472565	island
Pmea_00007426	0.430992	0.0429043	0.301123	0.0423088	0	0.0872058	0.569362	island
Pmea_00034068	0.68524	0.056703	0.541963	0.0559271	0	0.0870903	0.315019	island
Pmea_00018910	0.641279	0.00685038	0.547426	0.00675177	0	0.0870662	0.358756	island
Pmea_00022328	0.630531	0.0190683	0.40842	0.0187972	0.11671	0.0865016	0.369571	island
Pmea_00017254	0.720223	0.0595444	0.436261	0.0587322	0.138734	0.0862543	0.280018	island
Pmea_00019042	0.476323	0.00175098	0.388609	0.00172565	0	0.0859756	0.52369	island
Pmea_00020442	0.41967	0.00919409	0.32525	0.00906205	0	0.0852801	0.580408	island
Pmea_00007453	0.484019	0.0438927	0.355595	0.0432841	6.0057e-10	0.0848113	0.51631	island
Pmea_00018837	0.594794	0.00700041	0.503447	0.00689965	0	0.084406	0.405247	island
Pmea_00035371	0.711523	0.00501666	0.611409	0.00494431	0.0114544	0.0836948	0.288498	island
Pmea_00031097	0.592389	0.0338525	0.475302	0.0333783	0	0.0835091	0.407811	island
Pmea_00013134	0.523583	0.0224892	0.273288	0.0221705	0.14452	0.0834492	0.476572	island
Pmea_00012736	0.468246	0.00078653	0.384237	0.00077514	0	0.0832281	0.53176	island
Pmea_00028122	0.540173	0.055489	0.321582	0.0547288	0.0807312	0.0827604	0.460197	island
Pmea_00029765	0.646628	0.0023456	0.561632	0.00231168	0	0.082673	0.353384	island
Pmea_00028129	0.609019	0.0635142	0.349494	0.0626513	0.114207	0.0823057	0.391341	island
Pmea_00028966	0.629644	0.0322656	0.51558	0.0318128	5.51449e-10	0.0820773	0.37053	island
Pmea_00009298	0.374845	0.0140671	0.278845	0.0138661	0	0.0820059	0.625283	island
Pmea_00008957	0.593789	1.24856e-06	0.320667	1.23047e-06	0.191128	0.0819923	0.406211	island
Pmea_00023660	0.639109	0.00343828	0.418642	0.00338862	0.13508	0.0819808	0.360909	island
Pmea_00028481	0.502403	0.060966	0.360238	0.0601356	0	0.0815898	0.498037	island
Pmea_00016224	0.402792	0.0281716	0.293206	0.0277746	0	0.0815673	0.597452	island
Pmea_00026713	0.626022	0.0592236	0.341973	0.0584154	0.143894	0.0814182	0.374299	island
Pmea_00005693	0.601066	0.100773	0.419662	0.0994575	0	0.0813624	0.399518	island
Pmea_00026699	0.630339	0.00743995	0.430197	0.00733292	0.11144	0.0813302	0.3697	island
Pmea_00027471	0.598393	0.0177074	0.499523	0.0174552	0	0.0813121	0.40171	island
Pmea_00021139	0.612306	0.00706976	0.298101	0.00696801	0.226018	0.0811802	0.387734	island
Pmea_00019744	0.449193	0.0431534	0.325249	0.0425546	0	0.0810443	0.551152	island
Pmea_00033814	0.587042	0.0941426	0.412821	0.092905	0	0.0807517	0.413523	island
Pmea_00025184	0.591002	0.00269412	0.508195	0.00265518	0	0.0801361	0.409014	island
Pmea_00021934	0.357357	0.000411281	0.276875	0.000405323	0	0.0800737	0.642646	island
Pmea_00012802	0.629056	0.133659	0.268905	0.131977	0.147546	0.0799064	0.371664	island
Pmea_00000949	0.757996	0.0185867	0.449666	0.0183223	0.210468	0.0794743	0.242069	island
Pmea_00035171	0.716592	0.0792282	0.558645	0.0781697	0	0.0794511	0.283734	island
Pmea_00010031	0.64602	0.00376628	0.355848	0.0037119	0.207118	0.0793227	0.353999	island
Pmea_00025283	0.459413	0.0758989	0.304751	0.0748813	0	0.0791851	0.541182	island
Pmea_00015759	0.808494	0.00788872	0.630102	0.00777528	0.0916788	0.0789161	0.191528	island
Pmea_00010547	0.469289	0.0413168	0.349648	0.0407424	0	0.0785804	0.531029	island
Pmea_00023532	0.58176	0.0216041	0.482478	0.0212976	0	0.0778533	0.418371	island
Pmea_00000469	0.578218	0.00212646	0.498278	0.0020957	0	0.0778312	0.421795	island
Pmea_00024624	0.354502	0.0154338	0.261729	0.0152135	0	0.0774155	0.645643	island
Pmea_00021159	0.447833	0.0630183	0.307825	0.0621618	1.44222e-08	0.0773418	0.552672	island
Pmea_00007119	0.464503	0.0257881	0.362117	0.0254238	0	0.0767622	0.535697	island
Pmea_00025630	0.431318	0.0124364	0.342371	0.0122584	0	0.0765853	0.568785	island
Pmea_00018578	0.583089	0.00237225	0.504379	0.00233795	0	0.0763586	0.416925	island
Pmea_00015654	0.680288	1.41882e-05	0.604034	1.39826e-05	0	0.0762394	0.319712	island
Pmea_00026842	0.54256	0.0180674	0.448444	0.0178102	0	0.0761859	0.45756	island
Pmea_00027166	0.394202	0.0429992	0.275495	0.0424024	3.16639e-16	0.0759268	0.606176	island
Pmea_00021960	0.59356	0.00837894	0.509426	0.00825851	0	0.0758261	0.40649	island
Pmea_00019678	0.601645	0.0100525	0.268076	0.00990826	0.247965	0.0756383	0.398413	island
Pmea_00023909	0.640221	0.0202755	0.544564	0.0199876	0	0.0755638	0.359885	island
Pmea_00006596	0.482261	0.0745693	0.332748	0.0735681	0	0.0753846	0.518299	island
Pmea_00010184	0.420232	0.0258297	0.319336	0.0254648	1.90057e-10	0.0752133	0.579986	island
Pmea_00029018	0.330703	0.000651519	0.254844	0.000642083	2.54163e-10	0.0752101	0.669304	island
Pmea_00035191	0.451821	0.0737041	0.30419	0.0727136	0	0.0743318	0.548765	island
Pmea_00013193	0.641939	0.0821495	0.316605	0.0810554	0.169548	0.0743025	0.358488	island
Pmea_00009149	0.430943	0.000407306	0.356417	0.000401406	0	0.0741204	0.569061	island
Pmea_00033634	0.494521	0.0212253	0.399343	0.0209241	0	0.0740988	0.505634	island
Pmea_00008713	0.560364	0.00687124	0.384979	0.00677233	0.0947362	0.0738327	0.439679	island
Pmea_00012724	0.439613	0.0430972	0.322933	0.0424991	0	0.0738311	0.560737	island
Pmea_00026929	0.501883	0.048274	0.380279	0.0476077	0	0.073648	0.498466	island
Pmea_00024512	0.452631	0.0259872	0.353436	0.0256202	0	0.0733689	0.547575	island
Pmea_00006522	0.590997	0.0121653	0.505851	0.0119911	7.03854e-10	0.0730834	0.409075	island
Pmea_00016241	0.629401	0.023785	0.533085	0.0234484	0	0.0727396	0.370727	island
Pmea_00035489	0.520915	0.00221687	0.407173	0.00218482	0.0388513	0.0726897	0.479101	island
Pmea_00012253	0.424861	0.0223215	0.330421	0.0220051	0	0.0722486	0.575325	island
Pmea_00022585	0.560281	0.0912843	0.39739	0.0900805	3.54942e-10	0.0722284	0.440302	island
Pmea_00005569	0.641467	0.104173	0.466101	0.102819	0	0.0720045	0.359075	island
Pmea_00019306	0.529164	0.0247646	0.432838	0.0244145	0	0.071742	0.471005	island
Pmea_00009564	0.469939	0.029334	0.369109	0.0289212	5.73378e-11	0.0716839	0.530286	island
Pmea_00017593	0.603244	0.0213427	0.510483	0.0210399	0	0.071598	0.396879	island
Pmea_00032525	0.460671	0.00932314	0.345835	0.00918926	0.0339804	0.0715936	0.539402	island
Pmea_00008980	0.43341	0.0044451	0.358117	0.00438096	0	0.0708757	0.566626	island
Pmea_00010875	0.681254	0.00328625	0.607435	0.00323877	0	0.0705653	0.318761	island
Pmea_00034786	0.517574	0.0539523	0.393762	0.053212	0	0.0702218	0.482804	island
Pmea_00019214	0.731665	0.00763552	0.519773	0.00752569	0.134528	0.0698086	0.268365	island
Pmea_00031917	0.495862	0.00132182	0.401476	0.00130268	0.0234661	0.0696077	0.504148	island
Pmea_00026657	0.412492	0.0221208	0.321045	0.0218072	0	0.0694509	0.587697	island
Pmea_00002041	0.500808	0.12565	0.291171	0.124055	0.0153947	0.0692774	0.500103	island
Pmea_00005731	0.611723	0.00160378	0.541328	0.00158058	0	0.0688055	0.388286	island
Pmea_00016867	0.471883	0.0774235	0.326317	0.0763871	0	0.068586	0.52871	island
Pmea_00015031	0.40521	0.0261359	0.276701	0.0257668	0.0339567	0.0685597	0.595015	island
Pmea_00025134	0.510187	0.0123072	0.429867	0.012131	1.31535e-10	0.0681007	0.489901	island
Pmea_00026128	0.440166	0.105734	0.266893	0.104361	0	0.0680521	0.560693	island
Pmea_00025159	0.349628	0.0219231	0.259994	0.0216122	0	0.067815	0.650579	island
Pmea_00019170	0.477895	0.0794971	0.331098	0.0784353	0	0.0677598	0.522707	island
Pmea_00001067	0.523709	0.00208344	0.453959	0.00205331	0	0.0676815	0.476306	island
Pmea_00025050	0.672139	0.0594262	0.507598	0.0586154	0.0382	0.0674433	0.328143	island
Pmea_00016153	0.430469	0.0588873	0.304965	0.0580835	0	0.0669337	0.570017	island
Pmea_00012851	0.385642	0.0101704	0.308729	0.0100245	0	0.066798	0.614448	island
Pmea_00013640	0.432664	0.000438946	0.365553	0.000432588	0	0.0666746	0.56734	island
Pmea_00002016	0.437038	0.0375033	0.333187	0.0369798	1.22087e-09	0.0665657	0.563268	island
Pmea_00022361	0.613457	0.00548507	0.339823	0.005406	0.201832	0.0663653	0.386574	island
Pmea_00032888	0.419057	0.00308877	0.349719	0.00304414	8.83665e-11	0.0662679	0.580969	island
Pmea_00010560	0.636216	0.0200258	0.550293	0.0197413	0	0.0660761	0.363889	island
Pmea_00034557	0.526503	0.0716129	0.267303	0.0706483	0.122048	0.0660116	0.473989	island
Pmea_00035008	0.548502	0.0764851	0.406639	0.0754602	0	0.0659016	0.451999	island
Pmea_00021276	0.65862	0.0959808	0.497574	0.0947216	0	0.0658488	0.341856	island
Pmea_00028969	0.457792	0.00363437	0.388503	0.00358189	1.98157e-10	0.0656785	0.542237	island
Pmea_00027466	0.382716	0.0634062	0.254013	0.0625448	0	0.065591	0.617851	island
Pmea_00029475	0.568763	0.00328346	0.383978	0.00323602	0.116225	0.0653033	0.431258	island
Pmea_00012508	0.374136	0.0394792	0.269752	0.0389293	0	0.0650961	0.626222	island
Pmea_00035073	0.422552	0.0582495	0.294949	0.0574538	0.00521844	0.0644432	0.577936	island
Pmea_00034239	0.510471	0.0694688	0.377186	0.068531	0	0.0642604	0.490022	island
Pmea_00008535	0.328711	5.11881e-06	0.264918	5.04462e-06	0	0.0637884	0.671289	island
Pmea_00014991	0.582973	0.00804506	0.511521	0.00792939	0	0.0634738	0.417075	island
Pmea_00030002	0.419136	0.0624136	0.293906	0.0615648	3.2097e-09	0.0631391	0.58139	island
Pmea_00002477	0.486302	0.00150357	0.421799	0.00148181	3.85772e-10	0.0630103	0.513709	island
Pmea_00008451	0.816681	0.0296392	0.708642	0.0292222	0.016171	0.0625664	0.183398	island
Pmea_00027943	0.495533	0.0321883	0.355853	0.0317366	0.0454436	0.0622643	0.504702	island
Pmea_00027831	0.401513	0.0156967	0.323788	0.0154727	0	0.0621167	0.598623	island
Pmea_00012103	0.646897	0.0141723	0.57077	0.0139698	3.26617e-10	0.0620847	0.353175	island
Pmea_00009645	0.660861	0.0273626	0.571877	0.0269767	0	0.0618724	0.339274	island
Pmea_00031041	0.491179	0.0209081	0.40892	0.0206113	0	0.0614935	0.508975	island
Pmea_00005894	0.522989	0.0145285	0.447227	0.014321	0	0.0613407	0.477112	island
Pmea_00019729	0.439254	0.000110631	0.365514	0.000109028	0.0125287	0.0611019	0.560747	island
Pmea_00012634	0.69339	0.0027488	0.516213	0.00270907	0.113418	0.0610377	0.306622	island
Pmea_00032101	0.55768	5.70163e-05	0.385735	5.619e-05	0.110894	0.0609951	0.44232	island
Pmea_00031757	0.540949	0.0437071	0.436588	0.043101	3.91e-10	0.0609694	0.459342	island
Pmea_00024586	0.794374	0.0199193	0.662459	0.0196362	0.0512646	0.0609546	0.205686	island
Pmea_00023870	0.472555	0.00941497	0.40254	0.00927978	0	0.0606631	0.527517	island
Pmea_00009096	0.599238	0.0401641	0.498767	0.039605	0	0.0606327	0.400995	island
Pmea_00033788	0.484367	0.0244549	0.400118	0.024109	0	0.0599575	0.515816	island
Pmea_00023799	0.618587	0.000794943	0.558436	0.000783431	0	0.0593626	0.381418	island
Pmea_00019316	0.419013	0.0253635	0.334615	0.0250051	0	0.0591795	0.581201	island
Pmea_00028562	0.706279	0.0390855	0.608642	0.0385409	0	0.0589295	0.293888	island
Pmea_00009238	0.396645	0.0729703	0.265105	0.0719889	1.17285e-08	0.0589124	0.603994	island
Pmea_00029222	0.560396	0.00114432	0.500355	0.00112775	0	0.0589054	0.439611	island
Pmea_00008834	0.417744	0.0441383	0.314945	0.0435265	0	0.0589002	0.582629	island
Pmea_00017955	0.410528	0.014779	0.337027	0.0145679	1.61452e-09	0.0588064	0.589599	island
Pmea_00032315	0.358189	0.00297849	0.296455	0.00293545	0	0.0587705	0.641839	island
Pmea_00008416	0.672445	0.00174471	0.370621	0.00171947	0.241422	0.0586741	0.327564	island
Pmea_00007442	0.566903	0.033313	0.475185	0.0328461	3.44838e-08	0.0586634	0.433306	island
Pmea_00029602	0.395977	0.0112559	0.326485	0.0110946	7.59323e-11	0.0582991	0.604121	island
Pmea_00013138	0.574079	0.047411	0.468965	0.046756	0	0.0580653	0.426214	island
Pmea_00014199	0.506075	0.0414572	0.406884	0.0408809	0	0.0580137	0.494222	island
Pmea_00019287	0.566654	0.00056159	0.508138	0.000553455	0	0.0579586	0.43335	island
Pmea_00020717	0.7148	0.0332804	0.476761	0.0328139	0.147595	0.0574921	0.285338	island
Pmea_00029500	0.469945	0.0734554	0.339507	0.072468	0	0.0574056	0.53062	island
Pmea_00007160	0.712545	0.00309602	0.652305	0.00305129	0	0.0571757	0.287468	island
Pmea_00012610	0.663567	0.000179417	0.606293	0.000176817	0	0.0570967	0.336433	island
Pmea_00016602	0.476071	0.000947181	0.418048	0.000933467	2.45165e-15	0.0570827	0.523936	island
Pmea_00003804	0.607337	0.0641561	0.486614	0.0632852	0	0.0570728	0.393028	island
Pmea_00018308	0.718595	0.0265487	0.635432	0.026174	5.08136e-10	0.0568809	0.281513	island
Pmea_00034811	0.496265	0.00298204	0.436539	0.00293895	0	0.0567658	0.503756	island
Pmea_00018586	0.667129	0.0253407	0.52658	0.0249826	0.0587051	0.0567391	0.332993	island
Pmea_00021563	0.391116	0.073776	0.260947	0.0727846	0	0.0567329	0.609535	island
Pmea_00007999	0.433825	0.0265741	0.295245	0.026199	0.0554372	0.0567263	0.566393	island
Pmea_00009225	0.69623	0.00130997	0.638393	0.00129101	6.71544e-10	0.0565408	0.303776	island
Pmea_00003803	0.659482	0.0526391	0.550843	0.0519158	1.25273e-10	0.0564638	0.340778	island
Pmea_00014426	0.606032	0.0225203	0.527641	0.0222011	1.40257e-08	0.056061	0.394097	island
Pmea_00022323	0.463762	0.128365	0.280007	0.12674	0	0.0560157	0.537237	island
Pmea_00025818	0.518963	0.0384966	0.425111	0.0379598	0	0.0556238	0.481306	island
Pmea_00035207	0.572759	0.0663234	0.342953	0.0654251	0.108528	0.0554417	0.427652	island
Pmea_00011090	0.581576	0.0849678	0.441859	0.0838397	0	0.0553621	0.41894	island
Pmea_00012622	0.552586	0.0226115	0.474954	0.0222911	0	0.0551944	0.44756	island
Pmea_00012964	0.438505	0.068473	0.315223	0.0675476	0	0.0551768	0.562053	island
Pmea_00010814	0.600308	0.0147563	0.530625	0.0145456	5.18516e-10	0.0550522	0.399777	island
Pmea_00025545	0.504668	0.00688334	0.442999	0.00678425	0	0.054835	0.495382	island
Pmea_00001309	0.719494	0.0606889	0.582532	0.059862	0.0220186	0.0548347	0.280753	island
Pmea_00023640	0.399865	0.0251564	0.320383	0.0248009	0	0.0544627	0.600354	island
Pmea_00025657	0.52994	0.0289609	0.432459	0.0285532	0.0143871	0.0543436	0.470257	island
Pmea_00032419	0.397584	0.0102768	0.333218	0.0101294	0	0.0541463	0.602506	island
Pmea_00010562	0.570093	0.0200477	0.496663	0.0197629	0	0.0535421	0.430032	island
Pmea_00021633	0.618188	0.000728044	0.564152	0.0007175	0	0.0533149	0.381816	island
Pmea_00011321	0.547128	0.109796	0.384717	0.108378	0	0.0533123	0.453594	island
Pmea_00009644	0.578227	0.0211701	0.309954	0.0208697	0.194137	0.0531374	0.421903	island
Pmea_00012191	0.359251	0.000990751	0.305637	0.000976406	1.89823e-10	0.0526278	0.640759	island
Pmea_00004444	0.710672	0.00513403	0.65297	0.00506	0	0.0526201	0.28935	island
Pmea_00013055	0.557768	0.00086853	0.504655	0.000855954	6.4521e-11	0.0522524	0.442237	island
Pmea_00018835	0.448045	0.0178233	0.378357	0.0175696	0	0.0519753	0.552098	island
Pmea_00012082	0.691355	0.0864084	0.553801	0.0852629	0	0.0519034	0.309032	island
Pmea_00021938	0.323607	0.0020445	0.256948	0.00201493	0.0128271	0.0517973	0.676413	island
Pmea_00005187	0.340982	0.000141052	0.289219	0.000139008	3.66083e-10	0.0516226	0.659019	island
Pmea_00012503	0.698997	0.0234612	0.420203	0.0231291	0.204039	0.051524	0.301105	island
Pmea_00035684	0.550448	0.0101396	0.489349	0.00999409	0	0.0510381	0.449619	island
Pmea_00027084	0.562052	0.0424968	0.469179	0.0419067	0	0.0506966	0.438218	island
Pmea_00026751	0.596508	0.116239	0.333186	0.114747	0.0973985	0.0504956	0.404172	island
Pmea_00015099	0.622812	0.0334533	0.53926	0.0329845	0	0.0503851	0.377371	island
Pmea_00024606	0.638813	0.0239654	0.562579	0.0236263	0.00213789	0.0503449	0.361312	island
Pmea_00001267	0.402392	0.00986813	0.297318	0.0097265	0.0452092	0.050052	0.597694	island
Pmea_00025596	0.708202	0.0443115	0.506732	0.0436974	0.108132	0.0494539	0.291985	island
Pmea_00011883	0.608565	4.88411e-05	0.559162	4.81333e-05	0	0.0493537	0.391436	island
Pmea_00002627	0.43993	0.0222462	0.348254	0.0219309	0.0203296	0.0492346	0.560251	island
Pmea_00004451	0.386455	0.0555665	0.282139	0.0548054	0	0.0490154	0.61404	island
Pmea_00000483	0.528392	0.0702541	0.409743	0.0693065	0	0.0488614	0.472089	island
Pmea_00027620	0.658231	0.0792702	0.530772	0.0782112	0	0.0488552	0.342162	island
Pmea_00022561	0.805477	0.0195741	0.738206	0.0192959	0	0.0479201	0.194578	island
Pmea_00033909	0.588787	0.00426884	0.308799	0.00420723	0.227947	0.0478077	0.411239	island
Pmea_00012133	0.630069	0.00253828	0.579834	0.00250159	0	0.04772	0.369944	island
Pmea_00004900	0.366499	0.0335671	0.271508	0.0330967	0.0138662	0.0477198	0.633809	island
Pmea_00035194	0.614771	0.000187772	0.567107	0.000185051	0	0.0474772	0.38523	island
Pmea_00007845	0.40932	0.000107615	0.301765	0.000106055	0.060176	0.0472715	0.590681	island
Pmea_00034207	0.315029	0.00954432	0.258393	0.0094073	1.55236e-09	0.0471336	0.685066	island
Pmea_00014101	0.607838	0.0623465	0.4506	0.0614985	0.0483468	0.0470385	0.392517	island
Pmea_00012541	0.471423	0.00394068	0.420679	0.00388379	0	0.0468306	0.528607	island
Pmea_00006667	0.741284	0.00095534	0.693673	0.000941507	0	0.0466657	0.25872	island
Pmea_00019741	0.471179	0.0417563	0.383116	0.041176	0	0.0465666	0.529142	island
Pmea_00014465	0.584972	0.11029	0.428948	0.108865	0	0.0464938	0.415692	island
Pmea_00032942	0.395435	0.0237258	0.325424	0.02339	2.9469e-08	0.0464136	0.604773	island
Pmea_00009920	0.62584	2.72425e-05	0.579593	2.68477e-05	0	0.0462205	0.37416	island
Pmea_00007293	0.529054	0.0274808	0.455705	0.0270933	0	0.046068	0.471134	island
Pmea_00022286	0.350419	0.0159726	0.288494	0.0157448	9.46974e-10	0.0460297	0.649732	island
Pmea_00018394	0.36301	0.0260257	0.291153	0.0256582	0	0.0459584	0.63723	island
Pmea_00024509	0.852464	0.0220368	0.548798	0.0217244	0.235945	0.0459485	0.147583	island
Pmea_00034533	0.75257	0.0100443	0.471209	0.00990019	0.225688	0.0457361	0.247467	island
Pmea_00014834	0.481319	0.00790279	0.306108	0.00778915	0.121666	0.0456966	0.51874	island
Pmea_00026131	0.395728	0.000693651	0.349359	0.000683605	0	0.0456789	0.604278	island
Pmea_00010325	0.725914	0.0560945	0.624697	0.0553265	0	0.045668	0.274309	island
Pmea_00005965	0.496849	0.143366	0.308874	0.141583	0	0.0453452	0.504199	island
Pmea_00000029	0.408195	0.00557571	0.357372	0.00549534	0	0.0452797	0.591853	island
Pmea_00031015	0.481882	0.0315822	0.357632	0.0311387	0.0476459	0.0452282	0.518356	island
Pmea_00033435	0.671693	0.0124249	0.61416	0.0122471	0	0.0452265	0.328367	island
Pmea_00035230	0.380127	0.00329008	0.331867	0.00324255	0	0.0449882	0.619902	island
Pmea_00010277	0.667292	0.139406	0.461652	0.137664	0.0223257	0.0449771	0.333381	island
Pmea_00034558	0.371061	0.0162466	0.309941	0.0160149	0	0.0449576	0.629087	island
Pmea_00010251	0.510489	0.0143954	0.451935	0.0141897	0	0.0442627	0.489613	island
Pmea_00024032	0.613449	0.0644096	0.505383	0.0635355	0	0.0441694	0.386913	island
Pmea_00008038	0.475898	0.078782	0.353554	0.077729	2.85035e-10	0.0440157	0.524701	island
Pmea_00011474	0.731546	0.00906607	0.481456	0.00893585	0.197108	0.0440107	0.26849	island
Pmea_00016256	0.501191	0.0214309	0.435931	0.0211269	0	0.0439779	0.498964	island
Pmea_00035479	0.513043	0.0262865	0.272899	0.0259154	0.170068	0.0439756	0.487143	island
Pmea_00008520	0.406736	0.0361408	0.326918	0.0356357	0	0.0438716	0.593575	island
Pmea_00011544	0.667527	0.000151528	0.62365	0.000149333	0	0.0437261	0.332474	island
Pmea_00016747	0.431575	0.0926429	0.295788	0.091423	0	0.0435995	0.569189	island
Pmea_00005733	0.65503	0.0922396	0.520023	0.0910245	7.82368e-11	0.0435206	0.345432	island
Pmea_00023271	0.800354	0.0149909	0.689777	0.0147769	0.0527717	0.042985	0.19969	island
Pmea_00017879	0.519113	0.0600142	0.416825	0.0591959	0	0.0426736	0.481306	island
Pmea_00012152	0.538731	0.0134509	0.48274	0.0132586	0	0.0426424	0.461359	island
Pmea_00011401	0.745431	0.000377707	0.702594	0.000372235	0	0.0424635	0.25457	island
Pmea_00022887	0.659352	0.0125228	0.604726	0.0123435	6.21633e-11	0.0422199	0.34071	island
Pmea_00027465	0.643322	0.0685414	0.318733	0.0676152	0.21446	0.0421588	0.357033	island
Pmea_00009861	0.623032	0.0291843	0.551978	0.0287735	4.79792e-11	0.0421213	0.377128	island
Pmea_00008916	0.44355	0.0497219	0.352161	0.0490366	0	0.0419503	0.556852	island
Pmea_00026393	0.612312	0.0307791	0.49913	0.0303466	0.0408815	0.0417811	0.387861	island
Pmea_00029268	0.703683	0.0126886	0.649429	0.012507	0	0.0416923	0.296372	island
Pmea_00020808	0.425806	0.115129	0.2696	0.11365	0	0.0415966	0.575153	island
Pmea_00031251	0.36315	0.0144328	0.30726	0.0142266	1.31843e-10	0.0415298	0.636983	island
Pmea_00021308	0.619734	0.184482	0.39491	0.182296	0	0.041509	0.381285	island
Pmea_00008462	0.415119	0.089403	0.284811	0.0882216	0	0.0413277	0.58564	island
Pmea_00009619	0.444609	0.0468897	0.357098	0.0462415	0	0.0408913	0.555769	island
Pmea_00015934	0.362717	5.96583e-08	0.303837	5.87937e-08	0.0180354	0.0408449	0.637283	island
Pmea_00035172	0.489265	0.0856369	0.363599	0.0845007	0	0.04053	0.51137	island
Pmea_00016099	0.353577	0.0243568	0.289216	0.0240123	0	0.0401212	0.646651	island
Pmea_00025205	0.545925	0.0255201	0.427935	0.0251595	0.0526514	0.040011	0.454243	island
Pmea_00033073	0.48964	0.0370563	0.412847	0.0365389	0	0.0399799	0.510634	island
Pmea_00032099	0.505577	0.0359779	0.339332	0.035475	0.0906861	0.0398267	0.494681	island
Pmea_00024939	0.462938	0.00100504	0.422236	0.000990486	1.15472e-10	0.0397038	0.53707	island
Pmea_00001432	0.643973	0.000516717	0.603802	0.000509232	0	0.0396588	0.35603	island
Pmea_00033354	0.471778	0.0310125	0.401576	0.0305768	0	0.0393881	0.528459	island
Pmea_00017237	0.454676	0.00415171	0.411552	0.00409179	0	0.0390002	0.545356	island
Pmea_00014658	0.466365	0.0456417	0.261102	0.04501	0.120931	0.0389689	0.533988	island
Pmea_00013095	0.692862	0.0229967	0.447624	0.022671	0.183512	0.0389525	0.30724	island
Pmea_00028298	0.436619	0.000809765	0.396987	0.000798039	0	0.0388273	0.563388	island
Pmea_00017134	0.409389	0.0763887	0.29459	0.0753651	0	0.0387799	0.591265	island
Pmea_00026804	0.53617	0.0557733	0.442045	0.0550095	0	0.0387407	0.464205	island
Pmea_00029221	0.576135	0.0472817	0.321648	0.0466284	0.168945	0.0386228	0.424156	island
Pmea_00028520	0.535139	0.000594295	0.49604	0.000585688	0	0.0385091	0.464865	island
Pmea_00001059	0.342632	0.0162018	0.288108	0.0159708	0	0.0383994	0.657522	island
Pmea_00000258	0.56334	0.000706094	0.524598	0.000695868	0	0.0380414	0.436665	island
Pmea_00014854	0.409411	0.0800899	0.291746	0.0790209	1.37957e-10	0.037958	0.591275	island
Pmea_00004882	0.555842	0.0056169	0.482515	0.00553595	0.0301477	0.0376074	0.444194	island
Pmea_00002752	0.558673	0.0761175	0.445676	0.0750972	0	0.0374117	0.441815	island
Pmea_00022700	0.83035	0.000525457	0.792554	0.000517846	2.53133e-11	0.0372767	0.169651	island
Pmea_00017031	0.505033	0.0561714	0.412199	0.0554024	3.37086e-10	0.0370285	0.49537	island
Pmea_00002953	0.740789	0.0218772	0.463179	0.021567	0.219144	0.0368169	0.259293	island
Pmea_00015609	0.604738	0.00866547	0.47606	0.00854096	0.0835457	0.0365423	0.395311	island
Pmea_00009715	0.643017	0.0249657	0.55587	0.0246128	0.025905	0.0364994	0.357112	island
Pmea_00022565	0.739777	0.0248589	0.679112	0.0245074	0	0.0360638	0.260316	island
Pmea_00002127	0.544728	0.0586423	0.450499	0.0578416	0	0.0360003	0.455659	island
Pmea_00015606	0.666545	0.0285136	0.602377	0.028112	0	0.0359176	0.333593	island
Pmea_00021713	0.451727	0.0342276	0.381934	0.0337483	0	0.0357721	0.548545	island
Pmea_00008669	0.398403	0.0459811	0.316911	0.0453449	0	0.0357462	0.601998	island
Pmea_00000245	0.478283	0.141183	0.302058	0.139422	0	0.0357336	0.522787	island
Pmea_00027025	0.687418	0.0262113	0.568417	0.0258412	0.0573219	0.0357187	0.312701	island
Pmea_00009694	0.498184	0.0741702	0.388817	0.073174	0	0.0356525	0.502356	island
Pmea_00014370	0.467978	0.0425567	0.276749	0.0419658	0.113383	0.0355512	0.53235	island
Pmea_00003012	0.440596	0.0742894	0.331262	0.0732916	0	0.0354399	0.560007	island
Pmea_00003755	0.570905	0.0245251	0.511254	0.0241783	0	0.0353208	0.429247	island
Pmea_00012665	0.524518	0.114458	0.37546	0.112987	0	0.0352814	0.476272	island
Pmea_00000169	0.414244	0.0147814	0.364424	0.0145703	0	0.0351242	0.585882	island
Pmea_00001359	0.523888	0.0821554	0.407229	0.0810613	0	0.0350303	0.476679	island
Pmea_00003916	0.543655	0.00481702	0.503857	0.00474754	0	0.0350185	0.456377	island
Pmea_00035214	0.638023	0.12612	0.379411	0.12452	0.0986906	0.0347381	0.36264	island
Pmea_00003211	0.778282	0.00594321	0.610162	0.00585758	0.12756	0.0346826	0.221737	island
Pmea_00016273	0.392656	0.0477402	0.310519	0.0470809	0	0.0346363	0.607764	island
Pmea_00020085	0.518185	0.0499543	0.434138	0.049266	0	0.0344321	0.482164	island
Pmea_00001825	0.554388	0.0111972	0.271979	0.0110367	0.236958	0.0343413	0.445685	island
Pmea_00035403	0.340008	0.000424087	0.305305	0.000417943	0	0.034281	0.659996	island
Pmea_00018573	0.367036	0.0151463	0.258675	0.0149301	0.0591035	0.034189	0.633103	island
Pmea_00029926	0.567473	0.0276741	0.413281	0.027284	0.0927317	0.0340033	0.432701	island
Pmea_00014362	0.622176	0.0521343	0.536514	0.0514176	0	0.0339589	0.378109	island
Pmea_00024308	0.83172	0.00152382	0.79635	0.00150177	0	0.0338644	0.168283	island
Pmea_00025495	0.579769	0.0727376	0.47374	0.0717591	0	0.033826	0.420675	island
Pmea_00001440	0.64542	0.0868838	0.525523	0.0857326	0	0.0337178	0.355027	island
Pmea_00021257	0.680371	0.00805128	0.628919	0.00793552	0.00987152	0.0336078	0.319667	island
Pmea_00008524	0.680287	0.0120785	0.590351	0.0119055	0.0444236	0.0335507	0.319769	island
Pmea_00010420	0.492939	0.14007	0.320858	0.13832	0	0.0327292	0.508093	island
Pmea_00003615	0.487878	0.000495706	0.454661	0.000488526	0	0.0327253	0.512125	island
Pmea_00027946	0.435558	0.0900146	0.313512	0.0888259	9.33436e-10	0.0324825	0.565179	island
Pmea_00029058	0.411803	0.0123913	0.367138	0.0122139	0	0.0323459	0.588303	island
Pmea_00026984	0.423764	0.00668223	0.384795	0.00658602	3.78109e-09	0.0323269	0.576292	island
Pmea_00005099	0.391678	0.00638584	0.353067	0.00629388	1.37505e-10	0.0322602	0.608379	island
Pmea_00033428	0.528443	0.00242622	0.264268	0.00239114	0.229547	0.03222	0.471574	island
Pmea_00016491	0.417956	0.0424899	0.288293	0.0418999	0.0554147	0.0319897	0.582402	island
Pmea_00028872	0.635696	0.000796758	0.505682	0.00078522	0.0973334	0.0318909	0.364308	island
Pmea_00023810	0.376043	0.0334683	0.310883	0.0329993	0	0.0318574	0.62426	island
Pmea_00003682	0.652109	0.00453451	0.368787	0.00446909	0.247002	0.0318272	0.347914	island
Pmea_00028596	0.46644	0.00906299	0.425629	0.00893282	0	0.0318079	0.53363	island
Pmea_00016227	0.305238	0.0232852	0.250398	0.0229555	0	0.0316502	0.694996	island
Pmea_00012823	0.429818	0.000451324	0.397734	0.000444786	0	0.0316348	0.570186	island
Pmea_00024742	0.576256	0.0206825	0.524225	0.0203889	0	0.0315145	0.423871	island
Pmea_00025129	0.478398	0.0857729	0.328013	0.084635	0.033703	0.0313985	0.522251	island
Pmea_00025681	0.718768	0.0276944	0.585429	0.027304	0.0745246	0.0313976	0.281345	island
Pmea_00033856	0.455639	0.0175211	0.406865	0.0172715	0	0.0313646	0.544499	island
Pmea_00008390	0.614748	0.0264997	0.525656	0.0261257	0.0314954	0.031323	0.3854	island
Pmea_00023940	0.306978	0.000593737	0.275284	0.000585137	2.07416e-10	0.0311027	0.693028	island
Pmea_00021428	0.628255	0.00793973	0.589449	0.00782556	0	0.0309379	0.371787	island
Pmea_00024478	0.528765	0.000370422	0.497464	0.000365056	0	0.0309336	0.471238	island
Pmea_00032251	0.441874	0.0504266	0.360849	0.0497321	0	0.0308842	0.558534	island
Pmea_00000653	0.553452	0.0142099	0.50865	0.0140069	0	0.0307031	0.44664	island
Pmea_00020446	0.408608	0.0406741	0.337732	0.0401083	0	0.0304188	0.591741	island
Pmea_00009579	0.357632	0.0146427	0.312737	0.0144336	0	0.0303249	0.642505	island
Pmea_00007792	0.532668	0.0228122	0.480552	0.022489	0	0.0294726	0.467486	island
Pmea_00026779	0.463923	0.145433	0.289869	0.143628	1.85408e-08	0.0292928	0.53721	island
Pmea_00020271	0.708865	0.0512744	0.628789	0.0505689	1.75987e-09	0.0292909	0.291351	island
Pmea_00006437	0.504949	0.0750236	0.401226	0.0740168	0	0.0291668	0.49559	island
Pmea_00021254	0.567496	0.0112287	0.527567	0.0110678	0	0.0287915	0.432574	island
Pmea_00013192	0.787254	0.0167432	0.742022	0.0165045	0	0.0286753	0.212798	island
Pmea_00009504	0.623332	0.0976461	0.49791	0.0963673	0	0.0285212	0.377201	island
Pmea_00029113	0.431743	0.0390401	0.364753	0.0384961	0	0.028172	0.568579	island
Pmea_00023188	0.605028	0.0128641	0.564335	0.0126801	0	0.0279388	0.395046	island
Pmea_00005482	0.618289	0.0118001	0.57868	0.0116311	4.32686e-11	0.0279121	0.381776	island
Pmea_00022026	0.545056	0.00613479	0.511174	0.00604642	0	0.0277947	0.454985	island
Pmea_00020699	0.470664	0.105033	0.338464	0.103668	8.64176e-10	0.0277245	0.530143	island
Pmea_00012498	0.487585	0.000865767	0.459058	0.00085323	0	0.0276673	0.512421	island
Pmea_00005132	0.323082	0.00569364	0.289954	0.00561158	0	0.0274606	0.676973	island
Pmea_00029980	0.662621	0.000652448	0.416984	0.000642998	0.217832	0.0271586	0.337382	island
Pmea_00027511	0.713093	7.059e-05	0.686183	6.9567e-05	0	0.0268398	0.286907	island
Pmea_00002863	0.40787	0.0239528	0.357253	0.0236138	0	0.026797	0.592336	island
Pmea_00011952	0.377413	0.0640634	0.286899	0.0631936	0	0.0267428	0.623165	island
Pmea_00021116	0.587721	0.0814069	0.416598	0.0803218	0.063871	0.026443	0.412766	island
Pmea_00025544	0.519786	0.0992156	0.394903	0.0979185	1.21255e-09	0.026273	0.480906	island
Pmea_00010378	0.391324	0.0830708	0.282367	0.0819655	0	0.026257	0.60941	island
Pmea_00031399	0.366527	0.0422561	0.272894	0.0416693	0.0253297	0.0262458	0.633861	island
Pmea_00012495	0.708719	0.0175102	0.665199	0.0172608	0	0.0261853	0.291355	island
Pmea_00005854	0.449442	0.00729311	0.416039	0.00718817	0	0.0261558	0.550617	island
Pmea_00031026	0.742452	0.03384	0.525856	0.033366	0.157221	0.0258828	0.257675	island
Pmea_00009491	0.446615	0.000308252	0.414039	0.000303786	0.0065375	0.0257326	0.553387	island
Pmea_00010421	0.570381	0.0427403	0.502262	0.042147	0	0.0257061	0.429885	island
Pmea_00015272	0.445127	0.00616506	0.413396	0.00607625	0	0.025606	0.554922	island
Pmea_00031438	0.53762	0.0113353	0.269765	0.0111728	0.231259	0.0253474	0.462456	island
Pmea_00027741	0.5093	0.0134431	0.453481	0.0132509	0.0171647	0.0253086	0.490795	island
Pmea_00015252	0.389642	0.111933	0.252974	0.11049	0	0.0251863	0.61135	island
Pmea_00029912	0.522213	0.0209533	0.355921	0.0206559	0.120446	0.0250442	0.477933	island
Pmea_00014152	0.449902	0.0497422	0.375431	0.0490567	0	0.0250177	0.550495	island
Pmea_00009873	0.433682	0.00209672	0.406641	0.0020664	0	0.0249575	0.566335	island
Pmea_00032454	0.290017	0.00734043	0.257798	0.00723481	0	0.0249086	0.710059	island
Pmea_00007454	0.584053	0.0119035	0.420839	0.011733	0.126568	0.0248414	0.416018	island
Pmea_00006533	0.383559	0.0157602	0.343072	0.0155353	1.62881e-09	0.0248107	0.616582	island
Pmea_00012057	0.676891	1.13046e-06	0.558155	1.11408e-06	0.0941038	0.0246316	0.323109	island
Pmea_00010130	0.641402	0.0107371	0.606325	0.0105831	0	0.0244378	0.358654	island
Pmea_00007689	0.515937	0.0332641	0.458605	0.0327978	0	0.0243007	0.484297	island
Pmea_00018153	0.445311	0.00838868	0.412696	0.00826811	0	0.0242794	0.554757	island
Pmea_00000989	0.437961	0.0205252	0.393354	0.0202337	2.53327e-10	0.0242061	0.562206	island
Pmea_00031686	0.40965	0.000910975	0.357352	0.000897784	0.0275094	0.0238833	0.590358	island
Pmea_00018310	0.311436	0.00790821	0.279743	0.00779449	0	0.0238199	0.688643	island
Pmea_00021141	0.446674	0.000221718	0.422833	0.000218506	0	0.0236206	0.553327	island
Pmea_00015529	0.434184	0.0437718	0.334655	0.0431648	0.0324116	0.0235927	0.566176	island
Pmea_00007751	0.470486	0.11956	0.327979	0.118032	0	0.0235569	0.530433	island
Pmea_00016524	0.495532	0.000426767	0.471577	0.000420584	0	0.0235312	0.504471	island
Pmea_00035013	0.578073	0.0151464	0.438189	0.0149302	0.101508	0.0233544	0.422019	island
Pmea_00012100	0.348603	0.0518761	0.273622	0.0511628	0	0.0233282	0.651887	island
Pmea_00033637	0.610544	0.000105692	0.587146	0.000104161	5.91131e-11	0.0232926	0.389457	island
Pmea_00023913	0.636017	0.0922425	0.521372	0.0910274	0	0.0231302	0.364471	island
Pmea_00007793	0.4791	0.00155998	0.454543	0.00153741	0	0.0230084	0.520912	island
Pmea_00014079	0.412561	0.0595362	0.330347	0.058724	0	0.0229836	0.587946	island
Pmea_00017186	0.356427	0.0756835	0.258218	0.0746685	0	0.0228337	0.64428	island
Pmea_00028734	0.659685	0.0253732	0.611772	0.0250147	0	0.0227733	0.34044	island
Pmea_00004008	0.452149	0.0469373	0.382124	0.0462886	0.000910319	0.0224527	0.548224	island
Pmea_00015960	0.574716	0.0195423	0.53297	0.0192645	0	0.0223609	0.425405	island
Pmea_00027817	0.782435	8.122e-07	0.760327	8.00429e-07	0	0.0221069	0.217565	island
Pmea_00017049	0.484557	0.0292363	0.433498	0.0288248	0	0.0220153	0.515662	island
Pmea_00011307	0.572179	0.207068	0.344222	0.204681	2.59067e-10	0.0219876	0.429109	island
Pmea_00007756	0.719716	0.0475906	0.550633	0.0469332	0.100039	0.0219176	0.280478	island
Pmea_00026727	0.363325	0.0354491	0.306142	0.0349533	1.26302e-09	0.0219033	0.637002	island
Pmea_00034653	0.567525	0.105168	0.441234	0.103802	0	0.0218289	0.433135	island
Pmea_00024029	0.753258	0.0024666	0.639475	0.00243094	0.0897278	0.0216152	0.246751	island
Pmea_00010342	0.548006	0.0556279	0.471369	0.0548659	0	0.0214061	0.452359	island
Pmea_00030884	0.419328	0.0396777	0.358558	0.0391252	0	0.0213113	0.581006	island
Pmea_00024427	0.644604	0.000402377	0.479003	0.000396548	0.143985	0.021218	0.355398	island
Pmea_00003825	0.558841	0.0849268	0.45367	0.0837992	0	0.0208286	0.441702	island
Pmea_00003793	0.530305	0.0373629	0.472698	0.0368414	0	0.0205112	0.469949	island
Pmea_00008167	0.733651	0.00661089	0.664926	0.00651571	0.0417386	0.0204458	0.266374	island
Pmea_00005730	0.604839	0.00451264	0.579932	0.00444753	0	0.0204335	0.395187	island
Pmea_00035394	0.667347	0.00699274	0.604896	0.0068921	0.035379	0.0201464	0.332687	island
Pmea_00021076	0.594927	0.0980463	0.477541	0.0967629	0	0.020047	0.405649	island
Pmea_00007370	0.49238	0.152031	0.321128	0.150159	1.29372e-09	0.0199724	0.50874	island
Pmea_00028601	0.713207	0.00885791	0.615175	0.00873065	0.0693869	0.0198775	0.28683	island
Pmea_00033299	0.468878	0.0273561	0.421903	0.0269704	8.19261e-10	0.0197946	0.531332	island
Pmea_00021021	0.538945	0.00718575	0.512044	0.00708235	0	0.0197709	0.461103	island
Pmea_00023651	0.355629	0.0436568	0.29244	0.0430513	0	0.01973	0.644779	island
Pmea_00025597	0.508844	0.0556899	0.410961	0.0549271	0.0229402	0.0196195	0.491552	island
Pmea_00032914	0.565983	0.00541136	0.541101	0.00533335	0	0.0195147	0.434051	island
Pmea_00006901	0.599182	0.012324	0.567663	0.0121475	0	0.0193	0.40089	island
Pmea_00009793	0.51048	0.000236363	0.477018	0.000232938	0.0140085	0.0192185	0.489522	island
Pmea_00028416	0.661634	0.000695735	0.641727	0.000685659	0	0.0192181	0.338369	island
Pmea_00006185	0.380221	0.000356416	0.360649	0.000351253	3.17324e-10	0.0192177	0.619782	island
Pmea_00030472	0.383064	0.0878526	0.276455	0.0866898	0	0.0191326	0.617722	island
Pmea_00034879	0.460885	0.0960919	0.346216	0.0948314	0	0.0190858	0.539867	island
Pmea_00033629	0.597951	0.0105471	0.568455	0.0103959	1.35847e-10	0.0190383	0.402111	island
Pmea_00033942	0.588612	0.0133282	0.556479	0.0131376	7.71732e-11	0.018916	0.411467	island
Pmea_00014622	0.487673	0.0101738	0.458768	0.0100279	0	0.0188011	0.512403	island
Pmea_00006235	0.655162	0.0322131	0.604678	0.0317611	0	0.0185625	0.344999	island
Pmea_00033652	0.506535	0.013227	0.474924	0.0130378	0	0.0184791	0.493559	island
Pmea_00014618	0.341754	0.0100792	0.31337	0.00993454	0	0.0183529	0.658342	island
Pmea_00022122	0.3622	0.0876445	0.256564	0.0864842	0	0.0183408	0.638611	island
Pmea_00027751	0.434976	0.00273452	0.413974	0.00269499	1.22634e-10	0.0182847	0.565047	island
Pmea_00033030	0.5847	0.000695074	0.455017	0.000685007	0.11083	0.0181638	0.415304	island
Pmea_00010606	0.31498	0.0329624	0.264048	0.0325002	0	0.0181048	0.685347	island
Pmea_00029139	0.389761	0.00154687	0.370249	0.00152449	0	0.0179739	0.610253	island
Pmea_00028746	0.372213	0.065663	0.289599	0.064773	0	0.0172436	0.628385	island
Pmea_00011055	0.608633	0.111518	0.480932	0.11008	0	0.0169884	0.392	island
Pmea_00028888	0.435995	0.0112478	0.408032	0.0110866	0	0.016785	0.564097	island
Pmea_00000998	0.57707	0.000219105	0.560114	0.00021593	0	0.0167388	0.422931	island
Pmea_00014169	0.750269	0.0276311	0.564384	0.0272415	0.141932	0.0166115	0.249831	island
Pmea_00035042	0.476354	0.00356311	0.375472	0.00351165	0.0807417	0.0166012	0.523673	island
Pmea_00004723	0.813425	0.0283699	0.589812	0.0279702	0.179221	0.0163454	0.186652	island
Pmea_00000476	0.384272	8.73694e-05	0.367915	8.61033e-05	0	0.01627	0.615729	island
Pmea_00005914	0.665564	0.0685904	0.528872	0.0676636	0.052481	0.016214	0.334769	island
Pmea_00027301	0.476393	0.0435844	0.317951	0.0429799	0.0989904	0.0161403	0.523938	island
Pmea_00016083	0.437579	0.000157009	0.421318	0.000154734	0	0.0161044	0.562422	island
Pmea_00007395	0.415081	0.0394649	0.359768	0.0389152	0	0.0160633	0.585254	island
Pmea_00023893	0.754361	0.00149644	0.73693	0.00147478	1.81252e-09	0.015951	0.245644	island
Pmea_00032889	0.446343	0.0201306	0.410572	0.0198447	0	0.0157652	0.553819	island
Pmea_00013126	0.312159	0.0110995	0.285436	0.0109404	0	0.0156721	0.687951	island
Pmea_00000514	0.639102	0.00273624	0.593694	0.00269669	0.0273008	0.015396	0.360913	island
Pmea_00022628	0.472592	0.00959859	0.298436	0.0094608	0.149228	0.0153943	0.527481	island
Pmea_00028440	0.33731	0.010431	0.311536	0.0102814	1.78212e-10	0.0153917	0.66279	island
Pmea_00009893	0.440132	0.00287881	0.422045	0.00283721	0	0.015226	0.559891	island
Pmea_00001274	0.512404	0.0122998	0.4246	0.0121237	0.0604672	0.0151265	0.487682	island
Pmea_00000358	0.576592	0.0710603	0.438788	0.0701027	0.0521722	0.0150931	0.423844	island
Pmea_00016025	0.517003	0.0183492	0.483768	0.0180881	0	0.0150175	0.483126	island
Pmea_00018340	0.561837	0.0337432	0.442645	0.0332704	0.0707628	0.0149451	0.438377	island
Pmea_00027841	0.747403	0.0359073	0.696995	0.0354053	3.2854e-11	0.0148717	0.252728	island
Pmea_00025158	0.600073	0.0137391	0.571642	0.0135427	0	0.0148083	0.400007	island
Pmea_00000676	0.588667	0.229558	0.345577	0.226986	5.97374e-10	0.0147309	0.412706	island
Pmea_00006435	0.445414	0.0875726	0.343644	0.0864131	0	0.0146524	0.555291	island
Pmea_00009216	0.529171	0.0129746	0.501643	0.0127889	0	0.0146507	0.470917	island
Pmea_00027488	0.353263	0.0152117	0.323482	0.0149946	0	0.014643	0.64688	island
Pmea_00021588	0.590491	0.0581161	0.518464	0.0573221	0	0.0143599	0.409854	island
Pmea_00020213	0.684548	0.0134706	0.604565	0.013278	0.05245	0.0141937	0.315513	island
Pmea_00011671	0.771941	0.0163943	0.676163	0.0161606	0.0653987	0.0141646	0.228113	island
Pmea_00026725	0.6305	4.18833e-07	0.616535	4.12763e-07	7.49428e-09	0.0139641	0.3695	island
Pmea_00026195	0.416854	0.00101033	0.401967	0.000995702	0	0.0138829	0.583154	island
Pmea_00013115	0.467718	0.0314998	0.422654	0.0310575	5.43113e-11	0.0137637	0.532525	island
Pmea_00028290	0.567053	0.206851	0.347683	0.204467	3.12837e-10	0.013601	0.434249	island
Pmea_00016689	0.364858	7.38001e-05	0.351277	7.27306e-05	0	0.0135073	0.635143	island
Pmea_00024578	0.605684	0.0193398	0.494916	0.0190649	0.0782044	0.0133887	0.394426	island
Pmea_00028819	0.601586	0.00513145	0.583298	0.00505746	0	0.0132009	0.398444	island
Pmea_00028988	0.484834	0.0129378	0.397062	0.0127527	0.0617627	0.0131599	0.515263	island
Pmea_00000571	0.701944	0.0259157	0.469904	0.0255497	0.193503	0.0128755	0.298168	island
Pmea_00018161	0.394466	0.0836767	0.298368	0.0825641	0	0.0127986	0.606269	island
Pmea_00035319	0.568585	0.0176619	0.538374	0.0174104	0	0.0126895	0.431526	island
Pmea_00000826	0.461134	0.0783967	0.274476	0.0773484	0.0961952	0.0125015	0.539479	island
Pmea_00011687	0.601259	0.0265731	0.562476	0.026198	0	0.0124309	0.398895	island
Pmea_00010857	0.5546	0.0817258	0.434884	0.0806369	0.0261248	0.0124261	0.445928	island
Pmea_00003786	0.661446	0.0438476	0.605575	0.0432397	0	0.0124159	0.338769	island
Pmea_00015478	0.553531	0.0310795	0.384724	0.0306429	0.125565	0.0123984	0.44667	island
Pmea_00003136	0.603477	0.0291135	0.462291	0.0287037	0.100384	0.0119314	0.396691	island
Pmea_00021098	0.501785	0.017995	0.472029	0.0177389	0	0.0118865	0.498345	island
Pmea_00023685	0.563217	0.0254242	0.282324	0.025065	0.243843	0.0118235	0.436944	island
Pmea_00016721	0.523128	0.000701158	0.510626	0.000691003	0	0.0118062	0.476877	island
Pmea_00010367	0.562702	0.0500727	0.454262	0.0493828	0.0470703	0.0116691	0.437616	island
Pmea_00008063	0.599958	0.0498969	0.436427	0.0492094	0.102392	0.0116399	0.400332	island
Pmea_00021822	0.534666	0.00573859	0.51741	0.00565589	7.11224e-10	0.0115612	0.465373	island
Pmea_00032363	0.505995	0.0385904	0.456118	0.0380524	1.32254e-10	0.0115488	0.494281	island
Pmea_00028525	0.53825	0.0714429	0.4331	0.0704804	0.0228296	0.0113622	0.462228	island
Pmea_00033676	0.371485	0.0285684	0.331702	0.028166	0	0.0113569	0.628776	island
Pmea_00035206	0.553812	0.000531473	0.54194	0.000523774	1.26649e-05	0.0113315	0.446192	island
Pmea_00025514	0.428106	0.025438	0.294139	0.0250786	0.0973683	0.0113085	0.572105	island
Pmea_00006436	0.457893	0.0687892	0.378246	0.0678599	0	0.0112462	0.542648	island
Pmea_00023822	0.314045	0.00533089	0.297542	0.00525404	2.9745e-09	0.0111959	0.686008	island
Pmea_00011017	0.445773	0.00488905	0.42995	0.00481853	0	0.0109651	0.554266	island
Pmea_00027332	0.534178	0.0418375	0.481714	0.0412562	0	0.0109251	0.466105	island
Pmea_00018523	0.562932	0.0842628	0.46846	0.0831431	0	0.010794	0.437602	island
Pmea_00010716	0.655927	0.00124149	0.431798	0.00122352	0.212345	0.010555	0.344079	island
Pmea_00000754	0.417333	0.00177213	0.405178	0.00174649	0	0.010394	0.582682	island
Pmea_00018333	0.586542	0.0828247	0.494075	0.0817224	1.83655e-09	0.0102476	0.413955	island
Pmea_00006852	0.517871	0.00632934	0.501494	0.00623819	0	0.0100939	0.482174	island
Pmea_00025606	0.377367	0.0938906	0.273771	0.0926559	0	0.0100918	0.623481	island
Pmea_00033509	0.515445	0.0171465	0.427984	0.0169022	0.0604596	0.00997828	0.484676	island
Pmea_00012337	0.371159	0.0147155	0.287909	0.0145054	0.058835	0.00977513	0.628975	island
Pmea_00005046	0.534158	0.00173017	0.522836	0.00170514	0.000303628	0.00930145	0.465854	island
Pmea_00006441	0.272812	0.00688073	0.256713	0.00678169	0	0.00924543	0.72726	island
Pmea_00029711	0.600764	0.0110007	0.580896	0.010843	0	0.00896111	0.3993	island
Pmea_00011933	0.383196	0.0796835	0.295	0.0786195	0	0.00886325	0.617517	island
Pmea_00008168	0.604605	0.000253181	0.595518	0.000249512	0	0.00883589	0.395397	island
Pmea_00013489	0.458855	0.0052859	0.444936	0.00520969	0	0.0086675	0.541186	island
Pmea_00023871	0.702615	0.0216862	0.672611	0.0213786	0	0.00853163	0.297479	island
Pmea_00016646	0.310737	0.02708	0.275321	0.0266981	0	0.00844697	0.689534	island
Pmea_00004065	0.465761	0.112903	0.345017	0.111449	0	0.00841992	0.535114	island
Pmea_00022923	0.714862	0.00194311	0.581575	0.001915	0.123238	0.00812654	0.285146	island
Pmea_00023749	0.650902	0.16497	0.479189	0.162969	0	0.00790764	0.349934	island
Pmea_00012697	0.537761	0.128584	0.4022	0.126957	0	0.00774054	0.463102	island
Pmea_00000456	0.573689	0.00271186	0.563278	0.00267267	0	0.00772165	0.426327	island
Pmea_00019897	0.381177	0.0532631	0.320586	0.0525317	9.62273e-10	0.00758107	0.619301	island
Pmea_00026809	0.673674	0.0113446	0.655159	0.011182	0	0.00727942	0.32638	island
Pmea_00011286	0.354955	0.00401607	0.343872	0.0039581	0	0.00708743	0.645083	island
Pmea_00012855	0.629274	0.00491881	0.61732	0.00484786	0	0.00707965	0.370753	island
Pmea_00006712	0.460671	0.0615889	0.392443	0.0607505	3.25757e-08	0.00699502	0.539811	island
Pmea_00020069	0.653606	0.0245255	0.460719	0.0241786	0.161934	0.0066518	0.346517	island
Pmea_00010818	0.689518	0.0219217	0.563784	0.0216108	0.09745	0.00657513	0.31058	island
Pmea_00016848	0.496341	0.0218308	0.468095	0.0215212	0	0.0065654	0.503818	island
Pmea_00028813	0.456132	0.0417342	0.408173	0.0411542	0	0.00647534	0.544197	island
Pmea_00020547	0.387742	0.0303562	0.351557	0.0299294	0	0.00598623	0.612527	island
Pmea_00021300	0.805888	0.171791	0.534014	0.169724	0.0957307	0.00593494	0.194596	island
Pmea_00027086	0.60798	0.000149901	0.602094	0.000147729	0	0.00573709	0.392021	island
Pmea_00027759	0.635736	0.00596503	0.624183	0.00587908	0	0.00564198	0.364296	island
Pmea_00026921	0.639335	0.00234924	0.436822	0.00231527	0.19471	0.00547538	0.360678	island
Pmea_00027119	0.550604	0.0394728	0.506038	0.038923	0	0.00538596	0.449653	island
Pmea_00020334	0.480341	0.0894516	0.386169	0.0882696	0	0.00522797	0.520333	island
Pmea_00032523	0.495641	0.0620654	0.429033	0.061221	0	0.00493254	0.504813	island
Pmea_00014983	0.403773	0.00538097	0.332966	0.0053034	0.0606102	0.00484781	0.596273	island
Pmea_00016387	0.301019	0.00671781	0.289486	0.00662109	0	0.00484417	0.699049	island
Pmea_00026318	0.531068	0.000805575	0.525509	0.000793909	6.62093e-10	0.00475948	0.468938	island
Pmea_00029100	0.549519	0.0492104	0.495911	0.0485318	3.10082e-08	0.00475486	0.450802	island
Pmea_00026351	0.703152	0.00985711	0.688667	0.00971564	0	0.00472719	0.29689	island
Pmea_00027129	0.451076	0.029827	0.416745	0.0294074	0	0.00468605	0.549161	island
Pmea_00002913	0.404733	0.000550892	0.265724	0.000542913	0.13388	0.00458069	0.595272	island
Pmea_00012298	0.277411	0.00168386	0.271282	0.0016595	0	0.00445237	0.722607	island
Pmea_00018569	0.668695	0.0250433	0.513266	0.0246893	0.126287	0.00433211	0.331425	island
Pmea_00009084	0.559987	0.00432868	0.551675	0.00426621	0	0.00401816	0.44004	island
Pmea_00003874	0.538919	0.0249918	0.510141	0.0246386	0	0.00397235	0.461248	island
Pmea_00003021	0.372004	0.00473544	0.325178	0.00466713	0.0382924	0.00382345	0.628039	island
Pmea_00016719	0.679543	0.0203903	0.510851	0.0201007	0.14468	0.00381632	0.320552	island
Pmea_00029184	0.595983	0.00635469	0.555853	0.00626317	0.0302395	0.00359045	0.404054	island
Pmea_00014684	0.758482	0.000548961	0.754413	0.000541009	4.22351e-11	0.00352689	0.241519	island
Pmea_00025969	0.469208	0.00294763	0.462963	0.00290503	0	0.00331803	0.530814	island
Pmea_00000990	0.296456	0.029644	0.263631	0.0292269	0	0.0032965	0.703846	island
Pmea_00004662	0.572224	0.000437393	0.568718	0.000431057	0	0.00307247	0.427779	island
Pmea_00034610	0.303306	0.00479287	0.295501	0.00472374	9.7783e-11	0.0030329	0.696743	island
Pmea_00026570	0.634238	0.0445818	0.347549	0.0439641	0.23958	0.00290875	0.365998	island
Pmea_00013756	0.329549	0.00843716	0.318648	0.0083159	0	0.00250337	0.670533	island
Pmea_00032207	0.43611	0.0332641	0.40056	0.0327979	4.96331e-09	0.00247967	0.564162	island
Pmea_00008710	0.488895	0.0296726	0.278271	0.0292551	0.178768	0.00238154	0.511325	island
Pmea_00007614	0.430946	0.103947	0.325135	0.102595	0	0.00235754	0.569913	island
Pmea_00001361	0.560451	0.0452226	0.513338	0.0445964	0	0.00222851	0.439837	island
Pmea_00002637	0.551701	0.141183	0.409212	0.139422	0	0.00214799	0.449218	island
Pmea_00006924	0.419409	0.0519275	0.365723	0.0512135	0	0.00203479	0.581029	island
Pmea_00010457	0.330982	0.0400429	0.289081	0.0394854	0	0.00202754	0.669406	island
Pmea_00022053	0.581908	0.0202215	0.559965	0.0199343	1.38661e-10	0.00188636	0.418214	island
Pmea_00005685	0.531719	0.0719712	0.45842	0.0710022	0	0.00180751	0.46877	island
Pmea_00035021	0.443517	0.110811	0.331544	0.109381	0	0.00169678	0.557379	island
Pmea_00035316	0.388317	0.0112749	0.375436	0.0111133	0	0.00166843	0.611783	island
Pmea_00025202	0.747691	0.0193422	0.727097	0.0190673	0	0.0014561	0.25238	island
Pmea_00003897	0.669145	0.0199897	0.627352	0.0197057	0.0205491	0.00144302	0.33095	island
Pmea_00024407	0.675484	0.0171827	0.657061	0.0169379	0	0.00140499	0.324596	island
Pmea_00011212	0.614439	0.0273643	0.58597	0.0269784	0	0.00133698	0.385714	island
Pmea_00022025	0.374814	0.0399977	0.333693	0.0394408	0	0.00131787	0.625548	island
Pmea_00030611	0.54047	0.0600114	0.479586	0.0591931	0	0.00129103	0.45993	island
Pmea_00007371	0.433781	0.100135	0.333109	0.0988274	0	0.00102125	0.567042	island
Pmea_00008815	0.420635	0.0466636	0.373298	0.0460184	0	0.000926672	0.579757	island
Pmea_00026898	0.424871	0.0377032	0.386525	0.0371771	0	0.000853707	0.575444	island
Pmea_00014489	0.449515	0.0391199	0.409862	0.0385748	2.39624e-10	0.000765767	0.550797	island
Pmea_00019126	0.39135	0.0301876	0.360648	0.0297631	0	0.00067248	0.608917	island
Pmea_00015703	0.311059	0.00473665	0.305755	0.00466833	2.25087e-08	0.000588329	0.688988	island
Pmea_00026130	0.546543	0.00329551	0.542837	0.00324791	0	0.000436529	0.453479	island
Pmea_00014570	0.358146	0.0660867	0.292112	0.0651914	1.58859e-10	0.000226848	0.64247	island
Pmea_00000702	0.348032	0.075346	0.272852	0.0743352	0	0.000131136	0.652681	island
Pmea_00029482	0.374394	0.000153206	0.374154	0.000150986	0	8.83748e-05	0.625607	island
Pmea_00021024	0.494504	0.000786961	0.357793	0.000775565	0.135887	4.28179e-05	0.505502	island
Pmea_00025028	0.710686	3.9757e-06	0.575616	3.91808e-06	0.135034	3.22326e-05	0.289314	island
Pmea_00033501	0.408747	0.0125971	0.33732	0.0124168	0.0589015	1.06205e-06	0.591361	island
Pmea_00019693	0.45764	0.08411	0.337227	0.0829922	0.0367581	8.82748e-07	0.543022	island
Pmea_00022567	0.450882	0.095559	0.339427	0.0943047	0.016388	7.65209e-07	0.549879	island
Pmea_00034662	0.353986	0.00711725	0.346904	0.00701482	7.49467e-09	4.8593e-07	0.646081	island
Pmea_00015222	0.676698	0.040331	0.613686	0.0397697	0.0230529	3.08011e-07	0.323491	island
Pmea_00008841	0.554111	0.0203003	0.380029	0.020012	0.153938	2.40749e-07	0.44602	island
Pmea_00016773	0.486873	0.0309369	0.45614	0.0305022	0	2.36443e-07	0.513358	island
Pmea_00005470	0.360173	0.00426066	0.283304	0.00419917	0.0726297	2.31519e-07	0.639867	island
Pmea_00012526	0.452143	0.0330256	0.419318	0.0325625	0	1.01932e-07	0.548119	island
Pmea_00008970	0.52893	0.0893421	0.440158	0.0881614	0	8.27314e-08	0.471681	island
Pmea_00034837	0.432277	0.00375818	0.428542	0.00370391	3.37825e-09	7.20702e-08	0.567754	island
Pmea_00033280	0.391685	0.0127943	0.378961	0.0126113	1.00767e-09	7.16983e-08	0.608428	island
Pmea_00015160	0.508536	0.00341319	0.389343	0.00336389	0.115804	5.62677e-08	0.491489	island
Pmea_00023507	0.55739	0.0518115	0.350521	0.051099	0.155438	4.07855e-08	0.442942	island
Pmea_00031785	0.407465	0.0151603	0.392391	0.0149438	2.90368e-08	3.69169e-08	0.592665	island
Pmea_00028510	0.422568	0.00130461	0.421272	0.00128572	0	3.65461e-08	0.577443	island
Pmea_00011156	0.464079	0.0225223	0.4417	0.0222032	0	3.53874e-08	0.536096	island
Pmea_00032239	0.720987	0.0548165	0.633917	0.054065	0.0327833	2.86661e-08	0.279235	island
Pmea_00013048	0.498296	0.143925	0.28794	0.142135	0.0671719	2.17802e-08	0.502753	island
Pmea_00035618	0.694137	0.00712563	0.541143	0.00702309	0.145939	1.97894e-08	0.305895	island
Pmea_00017484	0.703595	0.00631695	0.49322	0.00622597	0.204122	1.6131e-08	0.296432	island
Pmea_00022629	0.616499	0.0288382	0.447721	0.0284321	0.140186	1.60476e-08	0.383661	island
Pmea_00008759	0.353917	0.0230055	0.331022	0.0226797	9.54698e-10	1.47092e-08	0.646299	island
Pmea_00001508	0.615483	0.0253537	0.54928	0.0249954	0.0410663	1.40192e-08	0.384658	island
Pmea_00009018	0.459895	0.104477	0.263995	0.103119	0.091961	1.34127e-08	0.540924	island
Pmea_00019767	0.425564	0.00626576	0.315378	0.00617552	0.103959	1.20059e-08	0.574488	island
Pmea_00022829	0.663311	0.0416579	0.410736	0.041079	0.211293	1.11609e-08	0.336892	island
Pmea_00034026	0.333379	0.0602118	0.273406	0.059391	0	1.09169e-08	0.667203	island
Pmea_00006843	0.368116	0.0114774	0.356698	0.011313	2.17517e-09	9.28446e-09	0.631989	island
Pmea_00003738	0.269293	0.00324138	0.266064	0.00319456	0	8.95346e-09	0.730742	island
Pmea_00009230	0.507715	0.0526353	0.393482	0.0519121	0.0619451	8.93397e-09	0.492661	island
Pmea_00019788	0.628369	0.00110935	0.62727	0.00109329	0	8.5541e-09	0.371637	island
Pmea_00026383	0.326048	0.0740904	0.252229	0.0730951	0	7.88748e-09	0.674676	island
Pmea_00035261	0.398717	0.0596617	0.339349	0.0588479	0	7.88008e-09	0.601803	island
Pmea_00020595	0.523831	0.00442717	0.519437	0.00436329	0	7.34518e-09	0.4762	island
Pmea_00021145	0.429664	1.61761e-06	0.391923	1.59416e-06	0.0377385	7.3117e-09	0.570336	island
Pmea_00023004	0.578878	0.000248221	0.365938	0.000244624	0.212693	7.04456e-09	0.421124	island
Pmea_00027874	0.327548	0.0336906	0.267576	0.0332185	0.0264246	6.19795e-09	0.672781	island
Pmea_00018764	0.49648	0.0135544	0.396296	0.0133606	0.0867249	6.12794e-09	0.503619	island
Pmea_00016272	0.611081	0.00534478	0.541673	0.00526773	0.0641102	5.99865e-09	0.388949	island
Pmea_00013149	0.33224	0.080834	0.251701	0.0797559	8.74567e-09	5.66593e-09	0.668543	island
Pmea_00016522	0.585823	0.00578016	0.580091	0.00569687	8.51719e-09	5.63961e-09	0.414212	island
Pmea_00033273	0.445341	0.00827586	0.274915	0.00815689	0.162202	5.51504e-09	0.554726	island
Pmea_00012331	0.476679	0.0711439	0.353998	0.0701852	0.0519557	5.08398e-09	0.523861	island
Pmea_00024541	0.46311	0.044424	0.418956	0.0438084	0	4.72485e-09	0.537236	island
Pmea_00010792	0.434569	0.176233	0.258997	0.174124	0	4.24726e-09	0.566879	island
Pmea_00015611	0.464018	0.0532584	0.407501	0.0525271	0.00357646	4.16838e-09	0.536396	island
Pmea_00010455	0.373803	0.0958449	0.261024	0.0945873	0.0173202	4.10721e-09	0.627068	island
Pmea_00027093	0.380852	0.00432599	0.330206	0.00426356	0.0463434	4.10674e-09	0.619187	island
Pmea_00009055	0.701255	0.0462203	0.521739	0.0455809	0.133735	3.96095e-09	0.298945	island
Pmea_00021964	0.440562	0.0453789	0.395443	0.0447507	3.94805e-09	3.81211e-09	0.559807	island
Pmea_00029395	0.470858	0.00256224	0.468313	0.0025252	1.62484e-09	3.73843e-09	0.529162	island
Pmea_00033718	0.449099	0.0546333	0.297464	0.0538842	0.0973137	3.69785e-09	0.551338	island
Pmea_00031601	0.437383	0.0169831	0.418912	0.0167411	0.00159201	3.61068e-09	0.562755	island
Pmea_00026806	0.467359	0.00654746	0.460855	0.00645318	0	3.48365e-09	0.532692	island
Pmea_00003875	0.634907	0.0311636	0.49267	0.0307258	0.111346	3.40776e-09	0.365258	island
Pmea_00020873	0.428845	0.0360553	0.390698	0.0355513	0.00229696	3.29699e-09	0.571453	island
Pmea_00008877	0.456128	0.160955	0.295863	0.158993	0	3.0313e-09	0.545144	island
Pmea_00028912	0.656519	0.0258532	0.595494	0.0254881	0.0354082	3.02964e-09	0.34361	island
Pmea_00031691	0.475987	0.125354	0.351271	0.123763	0	2.8727e-09	0.524967	island
Pmea_00018581	0.39118	0.00394706	0.387256	0.00389008	0	2.83074e-09	0.608854	island
Pmea_00004580	0.667144	0.0114997	0.54869	0.011335	0.107064	2.78896e-09	0.332911	island
Pmea_00018487	0.556578	0.0188894	0.495964	0.0186208	0.0418725	2.78797e-09	0.443543	island
Pmea_00027850	0.670166	0.0275913	0.64283	0.0272023	1.21633e-06	2.67212e-09	0.329966	island
Pmea_00004962	0.529039	0.000457924	0.330112	0.00045129	0.198473	2.4644e-09	0.470964	island
Pmea_00016466	0.404826	0.0322885	0.371055	0.0318354	0.00165667	2.39468e-09	0.595453	island
Pmea_00009905	0.376802	0.00297703	0.373841	0.00293401	1.27994e-10	2.37646e-09	0.623225	island
Pmea_00007765	0.554828	0.0899516	0.386222	0.0887637	0.0792619	2.3645e-09	0.445753	island
Pmea_00014661	0.578604	0.123408	0.423283	0.121837	0.0327287	2.36208e-09	0.422151	island
Pmea_00026391	0.596763	0.00132904	0.595445	0.0013098	0	2.29462e-09	0.403245	island
Pmea_00011923	0.515353	0.074495	0.439822	0.0734947	0.00151272	2.29108e-09	0.48517	island
Pmea_00008659	0.441611	0.00221745	0.439407	0.00218538	7.81692e-11	2.23944e-09	0.558407	island
Pmea_00025918	0.447368	0.00246079	0.43663	0.00242521	0.00829221	2.21819e-09	0.552652	island
Pmea_00007186	0.519575	0.0367821	0.452717	0.0362683	0.030334	2.20576e-09	0.480681	island
Pmea_00028990	0.707602	0.0275928	0.437529	0.0272038	0.242752	2.17552e-09	0.292515	island
Pmea_00007682	0.499393	0.0150042	0.252651	0.0147899	0.231843	2.17363e-09	0.500716	island
Pmea_00011336	0.50162	0.124606	0.357201	0.123022	0.0204952	1.97171e-09	0.499282	island
Pmea_00031277	0.374466	0.0321979	0.272017	0.0317461	0.0704112	1.95283e-09	0.625826	island
Pmea_00033098	0.590686	0.0635755	0.518096	0.0627119	0.00950099	1.81697e-09	0.409691	island
Pmea_00004061	0.258863	0.00452935	0.25435	0.004464	0	1.76819e-09	0.741186	island
Pmea_00014442	0.440177	0.00397017	0.436232	0.00391286	2.33014e-10	1.76164e-09	0.559855	island
Pmea_00025550	0.363408	0.0347116	0.328862	0.0342257	0	1.70692e-09	0.636913	island
Pmea_00004633	0.339731	0.0211336	0.318695	0.0208337	0	1.65043e-09	0.660472	island
Pmea_00006678	0.698852	0.00481806	0.631591	0.00474856	0.0624913	1.5876e-09	0.301169	island
Pmea_00012188	0.392028	0.00279866	0.389245	0.00275821	0	1.58078e-09	0.607997	island
Pmea_00026337	0.684256	0.0390799	0.645542	0.0385353	0	1.5445e-09	0.315923	island
Pmea_00033035	0.443114	0.168895	0.274892	0.166855	0	1.54419e-09	0.558252	island
Pmea_00018928	0.499757	0.00380126	0.495983	0.00374638	0	1.53855e-09	0.500271	island
Pmea_00017755	0.689063	0.0100314	0.459668	0.0098875	0.219463	1.50785e-09	0.310982	island
Pmea_00023237	0.652833	0.00277293	0.576759	0.00273285	0.0733275	1.46681e-09	0.347181	island
Pmea_00026712	0.365762	0.0279772	0.284239	0.0275829	0.0536828	1.36207e-09	0.634496	island
Pmea_00026772	0.538291	0.0308911	0.430734	0.0304571	0.0768932	1.24898e-09	0.461916	island
Pmea_00017527	0.298345	0.0270333	0.271418	0.026652	1.23766e-09	1.22476e-09	0.70193	island
Pmea_00030435	0.613347	0.0537918	0.37679	0.0530536	0.183201	1.22052e-09	0.386955	island
Pmea_00034142	0.542373	0.0555315	0.359247	0.0547707	0.127987	1.19931e-09	0.457996	island
Pmea_00025246	0.379301	0.0563888	0.323176	0.055617	0	1.1874e-09	0.621207	island
Pmea_00002572	0.528545	0.110578	0.418638	0.10915	8.31822e-10	1.11319e-09	0.472212	island
Pmea_00030844	0.330358	0.0740097	0.256624	0.0730154	0	1.08526e-09	0.670361	island
Pmea_00025675	0.311996	0.00420639	0.307808	0.00414568	0	1.0832e-09	0.688046	island
Pmea_00001360	0.392923	0.128478	0.264938	0.126853	0	1.05465e-09	0.608209	island
Pmea_00015476	0.368598	0.0556033	0.269439	0.0548417	0.0438075	1.03145e-09	0.631912	island
Pmea_00007820	0.475493	0.152364	0.323844	0.150488	0	1.00066e-09	0.525668	island
Pmea_00000764	0.496135	0.0323867	0.260627	0.0319323	0.203339	9.78341e-10	0.504102	island
Pmea_00035331	0.440992	0.0778357	0.363566	0.0767942	3.13977e-09	9.60139e-10	0.55964	island
Pmea_00022373	0.314116	0.0419308	0.27235	0.0413483	0	9.56904e-10	0.686301	island
Pmea_00001771	0.530677	0.0956754	0.426392	0.0944197	0.00921339	8.76294e-10	0.469975	island
Pmea_00031656	0.536961	0.00593033	0.531076	0.00584489	0	8.55809e-10	0.463079	island
Pmea_00023056	0.470086	0.0533474	0.417061	0.0526149	0	8.27308e-10	0.530324	island
Pmea_00007637	0.642329	0.0697877	0.46857	0.0688459	0.10455	8.26732e-10	0.358034	island
Pmea_00019749	0.484479	0.000357785	0.297096	0.000352601	0.187028	8.25185e-10	0.515524	island
Pmea_00010758	0.424731	0.143772	0.281545	0.141984	0	7.80713e-10	0.576471	island
Pmea_00012071	0.634225	0.00406085	0.382175	0.00400223	0.248026	7.77717e-10	0.365797	island
Pmea_00018746	0.386517	0.101189	0.285748	0.0998685	4.6199e-09	7.56604e-10	0.614384	island
Pmea_00005115	0.338497	0.000622837	0.337877	0.000613816	0	7.19314e-10	0.661509	island
Pmea_00002644	0.391658	0.000195029	0.391464	0.000192203	5.77764e-10	7.04878e-10	0.608344	island
Pmea_00008799	0.478426	0.0223437	0.260736	0.022027	0.195494	7.00411e-10	0.521743	island
Pmea_00020250	0.496822	0.0311303	0.465902	0.030693	0	6.82451e-10	0.503405	island
Pmea_00022610	0.54884	0.000225261	0.335396	0.000221997	0.21322	6.66673e-10	0.451161	island
Pmea_00035450	0.62315	0.0573685	0.49283	0.0565842	0.0734225	6.64098e-10	0.377163	island
Pmea_00028406	0.329687	0.027271	0.302536	0.0268864	0	6.62597e-10	0.670578	island
Pmea_00000931	0.707277	0.0115803	0.695814	0.0114143	1.48811e-09	6.62208e-10	0.292772	island
Pmea_00016989	0.675695	0.00896516	0.588619	0.00883638	0.078197	6.56066e-10	0.324347	island
Pmea_00024071	0.344189	0.0495464	0.294854	0.0488634	4.26646e-09	6.04337e-10	0.656282	island
Pmea_00021199	0.481248	0.140919	0.341026	0.139161	0	5.99615e-10	0.519813	island
Pmea_00014565	0.729625	0.13423	0.596556	0.132542	0	5.92862e-10	0.270902	island
Pmea_00025304	0.478864	0.151266	0.328318	0.149402	0	5.91675e-10	0.522281	island
Pmea_00031578	0.340905	3.95675e-05	0.340866	3.89941e-05	0	5.90791e-10	0.659095	island
Pmea_00006129	0.614933	0.0241618	0.343011	0.0238199	0.247967	5.83515e-10	0.385202	island
Pmea_00018922	0.529052	0.0966302	0.33716	0.0953634	0.0958678	5.71169e-10	0.471609	island
Pmea_00025316	0.498751	0.01989	0.38153	0.0196074	0.0974682	5.2745e-10	0.501394	island
Pmea_00029182	0.634857	0.0309925	0.569434	0.030557	0.0347016	5.26422e-10	0.365307	island
Pmea_00018304	0.516279	0.0179985	0.366378	0.0177422	0.132032	5.2309e-10	0.483848	island
Pmea_00018570	0.382489	0.114671	0.268264	0.113197	0	5.07383e-10	0.618538	island
Pmea_00004348	0.678783	0.0624694	0.616872	0.0616199	2.2608e-09	4.97852e-10	0.321509	island
Pmea_00013038	0.551241	0.021174	0.461097	0.0208735	0.0691336	4.97601e-10	0.448896	island
Pmea_00007739	0.618728	0.0465985	0.342854	0.0459542	0.229662	4.97587e-10	0.381529	island
Pmea_00011148	0.378894	0.000394124	0.378503	0.000388414	1.16014e-09	4.89463e-10	0.621109	island
Pmea_00029039	0.476995	0.0316462	0.352844	0.0312019	0.0927092	4.63679e-10	0.523245	island
Pmea_00030348	0.421123	0.000390539	0.284979	0.000384881	0.135756	4.58953e-10	0.57888	island
Pmea_00035157	0.377062	0.00243988	0.348482	0.00240461	0.0261539	4.57766e-10	0.62296	island
Pmea_00023921	0.540247	0.00116047	0.310042	0.00114367	0.229053	4.57138e-10	0.459761	island
Pmea_00014103	0.684852	0.152631	0.459574	0.150752	0.0738275	4.57089e-10	0.315846	island
Pmea_00028811	0.387288	0.0513487	0.25639	0.0506422	0.0797994	4.40005e-10	0.613168	island
Pmea_00021302	0.448886	0.0255323	0.315704	0.0251716	0.107807	4.35424e-10	0.551318	island
Pmea_00008890	0.37925	0.0676666	0.311889	0.0667514	0	4.21678e-10	0.621359	island
Pmea_00022797	0.513001	0.105209	0.361687	0.103842	0.0467276	4.17487e-10	0.487743	island
Pmea_00028989	0.617313	0.00885292	0.52014	0.00872574	0.0883983	4.15234e-10	0.382736	island
Pmea_00018915	0.425283	0.0312968	0.369896	0.0308572	0.0242693	4.06102e-10	0.574977	island
Pmea_00010709	0.361555	0.0864634	0.268124	0.0853172	0.00731266	4.05673e-10	0.639246	island
Pmea_00031442	0.479066	0.000212513	0.478855	0.000209434	0	4.04561e-10	0.520936	island
Pmea_00014059	0.500689	0.00504074	0.477753	0.00496805	0.0179314	4.01598e-10	0.499348	island
Pmea_00010340	0.471575	0.0368908	0.389332	0.0363756	0.0455845	3.97229e-10	0.528707	island
Pmea_00003748	0.470408	0.0213404	0.449207	0.0210376	1.26999e-09	3.92532e-10	0.529755	island
Pmea_00028082	0.417876	0.0216603	0.326963	0.0213531	0.0693772	3.79643e-10	0.582306	island
Pmea_00002065	0.417336	0.00786322	0.34575	0.00775015	0.0637691	3.78182e-10	0.58273	island
Pmea_00015527	0.338761	0.000902868	0.337862	0.000889794	0	3.56004e-10	0.661248	island
Pmea_00020462	0.448405	0.0982888	0.258495	0.0970025	0.0921204	3.5445e-10	0.552382	island
Pmea_00032129	0.391183	0.127307	0.264364	0.125694	0	3.48804e-10	0.609942	island
Pmea_00028846	0.508242	0.00685521	0.48742	0.00675653	0.0140168	3.48086e-10	0.491807	island
Pmea_00002106	0.382921	0.0960613	0.287259	0.0948011	3.33457e-09	3.46215e-10	0.61794	island
Pmea_00025635	0.6265	0.000129436	0.626372	0.00012756	0	3.3611e-10	0.3735	island
Pmea_00003807	0.632999	0.000104083	0.632896	0.000102575	0	3.35986e-10	0.367002	island
Pmea_00034547	0.646608	0.0483354	0.442066	0.0476683	0.156626	3.29397e-10	0.35364	island
Pmea_00009223	0.583601	0.00538724	0.578259	0.00530958	0	3.28969e-10	0.416431	island
Pmea_00010528	0.659867	0.131625	0.529252	0.129965	0	3.26103e-10	0.340783	island
Pmea_00023236	0.371971	0.0297086	0.291768	0.0292906	0.0506415	3.21283e-10	0.6283	island
Pmea_00031460	0.458441	0.00397394	0.454493	0.00391658	0	3.14233e-10	0.54159	island
Pmea_00008779	0.458926	0.00291951	0.4514	0.00287732	0.00462535	3.0582e-10	0.541097	island
Pmea_00023958	0.558551	0.00679779	0.43847	0.00669993	0.113338	2.9705e-10	0.441492	island
Pmea_00016285	0.447216	0.0285464	0.418843	0.0281443	0	2.91217e-10	0.553013	island
Pmea_00018309	0.461292	0.01121	0.273032	0.0110493	0.177123	2.83663e-10	0.538795	island
Pmea_00005227	0.568847	0.00422278	0.363265	0.00416184	0.201394	2.83212e-10	0.431179	island
Pmea_00031025	0.565168	0.115226	0.448715	0.113746	0.00197887	2.80871e-10	0.43556	island
Pmea_00014405	0.642632	0.0140589	0.628701	0.0138579	8.09667e-10	2.7892e-10	0.357441	island
Pmea_00000673	0.759893	0.0651443	0.463327	0.0642609	0.232078	2.74548e-10	0.240334	island
Pmea_00020594	0.621742	0.0765692	0.539531	0.0755434	0.00624704	2.74543e-10	0.378678	island
Pmea_00027652	0.443273	0.137993	0.305892	0.136266	0	2.73408e-10	0.557843	island
Pmea_00000999	0.537296	0.000768531	0.505058	0.000757402	0.0314754	2.62316e-10	0.462709	island
Pmea_00025537	0.406017	0.0626035	0.291045	0.0617522	0.0526798	2.5939e-10	0.594523	island
Pmea_00013412	0.43383	0.0020909	0.416616	0.00206066	0.0151362	2.5599e-10	0.566187	island
Pmea_00019424	0.332152	0.0105892	0.321612	0.0104374	0	2.55954e-10	0.66795	island
Pmea_00016219	0.406382	0.00216231	0.263717	0.00213104	0.140515	2.51504e-10	0.593636	island
Pmea_00010140	0.437856	0.00297004	0.434904	0.00292712	0	2.47975e-10	0.562168	island
Pmea_00022928	0.502613	0.0620784	0.440932	0.0612338	0	2.47673e-10	0.497835	island
Pmea_00008699	0.288585	0.00193736	0.286655	0.00190934	0	2.45845e-10	0.711435	island
Pmea_00007159	0.529544	0.00785266	0.439823	0.00773973	0.0819276	2.44597e-10	0.47051	island
Pmea_00000202	0.316986	0.0175406	0.299522	0.0172908	0	2.39672e-10	0.683187	island
Pmea_00016382	0.470812	0.0995359	0.371813	0.0982351	0	2.36645e-10	0.529952	island
Pmea_00001262	0.609314	0.0667033	0.480028	0.0658002	0.0631084	2.36514e-10	0.391064	island
Pmea_00005969	0.679568	0.0432561	0.636711	0.0426559	7.78613e-11	2.32784e-10	0.320633	island
Pmea_00008112	0.419314	0.00166883	0.392878	0.00164468	0.0247773	2.27265e-10	0.5807	island
Pmea_00035138	0.516754	0.216891	0.300809	0.214422	0	2.27219e-10	0.484769	island
Pmea_00016308	0.483923	0.0281033	0.456005	0.0277073	0	2.26342e-10	0.516288	island
Pmea_00001903	0.406586	0.0422892	0.36452	0.0417019	0	2.26235e-10	0.593778	island
Pmea_00022416	0.410272	0.00771118	0.337492	0.00760027	0.0651134	2.25246e-10	0.589794	island
Pmea_00023952	0.323816	0.0740736	0.250011	0.0730785	0	2.19204e-10	0.676911	island
Pmea_00009871	0.355705	0.0509296	0.276157	0.0502285	0.0288434	2.18642e-10	0.644771	island
Pmea_00025759	0.624656	0.0440578	0.580969	0.043447	0	2.11461e-10	0.375584	island
Pmea_00008164	0.587133	0.034883	0.375836	0.0343948	0.176693	2.09041e-10	0.413076	island
Pmea_00006385	0.648594	0.0254082	0.510974	0.0250492	0.112441	2.08945e-10	0.351535	island
Pmea_00012932	0.290187	0.0177517	0.272506	0.0174989	0	2.02396e-10	0.709995	island
Pmea_00021454	0.414997	0.0213833	0.367663	0.02108	0.0260734	2.01804e-10	0.585184	island
Pmea_00017943	0.601852	0.0108506	0.569521	0.010695	0.0215735	2.0148e-10	0.398211	island
Pmea_00034805	0.64768	0.00189544	0.583762	0.00186802	0.0620396	1.99664e-10	0.35233	island
Pmea_00007992	0.395602	0.00704443	0.275352	0.00694304	0.113246	1.99593e-10	0.604459	island
Pmea_00006587	0.460494	0.0354656	0.425247	0.0349696	3.3672e-15	1.96155e-10	0.539783	island
Pmea_00001316	0.470984	0.000478339	0.330069	0.00047141	0.14044	1.89784e-10	0.529019	island
Pmea_00027830	0.388143	0.0454369	0.251379	0.0448079	0.0915534	1.87937e-10	0.61226	island
Pmea_00027807	0.788835	0.0213039	0.576588	0.0210016	0.19118	1.80614e-10	0.21123	island
Pmea_00008846	0.400822	0.00644195	0.282269	0.00634919	0.112148	1.79122e-10	0.599234	island
Pmea_00011896	0.736716	0.0052362	0.723423	0.0051607	0.0081114	1.71159e-10	0.263304	island
Pmea_00006856	0.370291	0.036012	0.29469	0.0355086	0.0397636	1.67072e-10	0.630038	island
Pmea_00001074	0.450772	0.00200084	0.448784	0.0019719	0	1.67009e-10	0.549244	island
Pmea_00034757	0.691812	0.0449277	0.647306	0.0443054	1.01657e-10	1.64586e-10	0.308389	island
Pmea_00007375	0.313092	0.0422779	0.270981	0.0416907	8.7258e-10	1.63496e-10	0.687329	island
Pmea_00027085	0.527444	0.0422379	0.406294	0.0416513	0.0792092	1.60636e-10	0.472846	island
Pmea_00020725	0.389982	0.021835	0.29934	0.0215253	0.0689238	1.59088e-10	0.610211	island
Pmea_00020916	0.392234	0.0830719	0.309535	0.0819666	0	1.55686e-10	0.608499	island
Pmea_00011929	0.568312	0.00475628	0.563595	0.00468768	0	1.55446e-10	0.431718	island
Pmea_00018869	0.343984	0.030446	0.313677	0.030018	0	1.5257e-10	0.656305	island
Pmea_00023006	0.350436	0.0563095	0.257404	0.0555387	0.0369622	1.50551e-10	0.650095	island
Pmea_00008348	0.265683	0.0079121	0.257801	0.00779832	0	1.46914e-10	0.734401	island
Pmea_00019249	0.521436	0.00910788	0.512395	0.00897706	0	1.42682e-10	0.478628	island
Pmea_00018163	0.478659	0.042595	0.271864	0.0420036	0.164469	1.40974e-10	0.521663	island
Pmea_00016346	0.374773	0.0583335	0.316707	0.0575367	0	1.38529e-10	0.625756	island
Pmea_00029075	0.461796	0.000194215	0.429501	0.0001914	0.0321019	1.3151e-10	0.538206	island
Pmea_00011327	0.516393	0.0963469	0.364776	0.0950834	0.0558577	1.29955e-10	0.484283	island
Pmea_00014111	0.670644	0.00047705	0.508787	0.000470139	0.161385	1.27816e-10	0.329358	island
Pmea_00025043	0.466611	0.115055	0.352144	0.113577	0	1.27669e-10	0.53428	island
Pmea_00009213	0.438238	0.181919	0.256997	0.179756	0	1.26479e-10	0.563247	island
Pmea_00033394	0.462809	0.0280118	0.434974	0.0276171	0	1.25519e-10	0.537409	island
Pmea_00029095	0.67678	0.0105797	0.664723	0.010428	0.00157988	1.22347e-10	0.323269	island
Pmea_00017867	0.626783	0.00181559	0.624984	0.00178932	0	1.21152e-10	0.373227	island
Pmea_00015509	0.514552	0.00188128	0.512684	0.00185407	0	1.19751e-10	0.485462	island
Pmea_00032973	0.433307	0.000322311	0.252748	0.000317641	0.180239	1.18872e-10	0.566695	island
Pmea_00025272	0.454944	0.0211564	0.431648	0.0208562	0.00227182	1.1798e-10	0.545223	island
Pmea_00017851	0.67229	0.0467852	0.547576	0.0461385	0.0783531	1.16272e-10	0.327932	island
Pmea_00011245	0.31308	0.00815703	0.304959	0.00803976	0	1.16015e-10	0.687001	island
Pmea_00023457	0.569647	0.069709	0.500444	0.0687682	3.8558e-10	1.15589e-10	0.430788	island
Pmea_00019626	0.516996	0.098885	0.369567	0.0975918	0.0491444	1.14668e-10	0.483697	island
Pmea_00026079	0.560946	0.00483234	0.454334	0.00476264	0.101818	1.14417e-10	0.439085	island
Pmea_00014304	0.534639	5.88704e-05	0.472694	5.80172e-05	0.0618864	1.12543e-10	0.465362	island
Pmea_00010726	0.349054	0.0172343	0.331902	0.0169888	0	1.10373e-10	0.651109	island
Pmea_00018759	0.398833	0.0165338	0.382391	0.0162981	0	1.10328e-10	0.601311	island
Pmea_00003132	0.423666	0.0472815	0.376643	0.0466282	0	1.08633e-10	0.576729	island
Pmea_00032096	0.593267	0.00989292	0.46013	0.00975095	0.123328	1.06094e-10	0.406791	island
Pmea_00021510	0.661254	0.106853	0.477016	0.105468	0.0782444	1.04617e-10	0.339272	island
Pmea_00028423	0.587721	0.0174073	0.560337	0.0171594	0.0101206	1.0427e-10	0.412383	island
Pmea_00028363	0.489209	0.0142445	0.341648	0.014041	0.133414	1.03378e-10	0.510897	island
Pmea_00029093	0.388759	0.0180533	0.370802	0.0177963	0	1.02998e-10	0.611401	island
Pmea_00007415	0.306118	0.0319005	0.274345	0.0314528	0	1.00672e-10	0.694202	island
Pmea_00028202	0.405308	0.0671126	0.338525	0.0662044	0	9.91778e-11	0.595271	island
Pmea_00021685	0.590487	0.0254289	0.5556	0.0250696	0.00966635	9.86188e-11	0.409664	island
Pmea_00034764	0.491209	0.112496	0.379332	0.111047	0	9.70808e-11	0.509622	island
Pmea_00018079	0.322213	0.0306609	0.291682	0.0302299	0	9.55806e-11	0.678088	island
Pmea_00026606	0.573907	0.00332211	0.428455	0.00327412	0.142158	9.41101e-11	0.426113	island
Pmea_00006595	0.527199	0.0390937	0.488382	0.038549	0	9.22084e-11	0.473069	island
Pmea_00009141	0.438547	0.0157501	0.422893	0.0155254	0	8.92259e-11	0.561581	island
Pmea_00015569	0.419738	0.0726215	0.347482	0.0716444	0	8.88768e-11	0.580874	island
Pmea_00003872	0.67192	0.0199439	0.652165	0.0196605	0	8.80414e-11	0.328175	island
Pmea_00000228	0.468088	0.0187439	0.38345	0.0184772	0.0660164	8.74717e-11	0.532057	island
Pmea_00016399	0.613297	0.0172888	0.395403	0.0170426	0.200755	8.73722e-11	0.3868	island
Pmea_00006236	0.670697	0.0701799	0.518613	0.0692332	0.0825156	8.66542e-11	0.329638	island
Pmea_00025477	0.323452	0.0545442	0.269121	0.0537962	0	8.54725e-11	0.677083	island
Pmea_00011045	0.512635	0.00497922	0.507692	0.00490741	0	8.45059e-11	0.4874	island
Pmea_00000807	0.396525	0.0182112	0.378414	0.017952	0	8.32327e-11	0.603634	island
Pmea_00034750	0.550023	0.0462438	0.256842	0.0456042	0.247275	8.18547e-11	0.450279	island
Pmea_00012055	0.474079	0.0457641	0.428599	0.0451308	0	7.9805e-11	0.52627	island
Pmea_00022587	0.344135	0.0335333	0.295945	0.0330634	0.0148081	7.91731e-11	0.656183	island
Pmea_00018062	0.709699	0.0157596	0.559083	0.0155347	0.135016	7.89176e-11	0.290367	island
Pmea_00000936	0.361631	0.0028056	0.35884	0.00276505	4.97537e-10	7.76085e-11	0.638395	island
Pmea_00025268	0.430584	0.0147974	0.320142	0.014586	0.0957337	7.74348e-11	0.569538	island
Pmea_00009617	0.343701	0.0571874	0.286751	0.0564053	0	7.69844e-11	0.656843	island
Pmea_00026926	0.385993	0.0242551	0.361865	0.023912	0	7.64104e-11	0.614223	island
Pmea_00018693	0.609849	0.0100486	0.354749	0.00990437	0.245138	7.63846e-11	0.390208	island
Pmea_00001633	0.434159	0.0183116	0.362977	0.018051	0.0529807	7.43073e-11	0.565991	island
Pmea_00034086	0.448943	0.00122063	0.44773	0.00120296	0	7.39701e-11	0.551067	island
Pmea_00024446	0.442798	0.0344328	0.348476	0.0339507	0.0600938	7.1177e-11	0.55748	island
Pmea_00016269	0.407239	0.00346266	0.292008	0.00341264	0.111789	7.10043e-11	0.59279	island
Pmea_00015697	0.363885	0.0167483	0.282862	0.0165096	0.064359	6.98552e-11	0.636269	island
Pmea_00003802	0.570172	0.0497407	0.432011	0.0490552	0.0887951	6.90899e-11	0.430138	island
Pmea_00017532	0.417431	0.0028201	0.414628	0.00277934	0	6.69443e-11	0.582593	island
Pmea_00027091	0.415214	0.0015935	0.41363	0.00157044	3.19456e-10	6.47367e-11	0.584799	island
Pmea_00028783	0.545393	0.0968388	0.449185	0.0955695	0	6.43757e-11	0.455245	island
Pmea_00002817	0.447283	0.0252649	0.422173	0.0249079	0	6.41401e-11	0.552919	island
Pmea_00005859	0.485451	0.0120212	0.473513	0.011849	0	6.32018e-11	0.514638	island
Pmea_00016669	0.409655	0.0286975	0.381116	0.0282934	0	6.31402e-11	0.59059	island
Pmea_00008449	0.652224	0.0035274	0.52086	0.00347646	0.12787	6.234e-11	0.347794	island
Pmea_00020578	0.501042	0.0729951	0.4285	0.0720134	0	6.22821e-11	0.499487	island
Pmea_00001238	0.461292	0.127196	0.295877	0.125584	0.0388356	6.17048e-11	0.539703	island
Pmea_00016622	0.625058	0.015768	0.570253	0.0155431	0.0391765	5.96173e-11	0.375028	island
Pmea_00020439	0.594408	0.0320619	0.562608	0.0316119	0	5.94786e-11	0.40578	island
Pmea_00013623	0.610729	0.000620528	0.409423	0.000611541	0.20069	5.92073e-11	0.389275	island
Pmea_00020545	0.455467	0.0366366	0.419053	0.0361248	0	5.82346e-11	0.544823	island
Pmea_00004043	0.666386	0.00293888	0.610132	0.00289641	0.0533436	5.74798e-11	0.333628	island
Pmea_00015987	0.538426	0.0155269	0.510432	0.0153053	0.0125846	5.70446e-11	0.461678	island
Pmea_00009192	0.463159	0.0138251	0.449424	0.0136274	0	5.6863e-11	0.536949	island
Pmea_00002468	0.532994	0.0261602	0.356978	0.0257909	0.150048	5.64797e-11	0.467183	island
Pmea_00021957	0.481449	0.00749348	0.462094	0.00738568	0.0119127	5.37498e-11	0.518607	island
Pmea_00029593	0.558898	0.0443476	0.514881	0.0437329	0	4.97819e-11	0.441386	island
Pmea_00034890	0.515572	0.00268445	0.304057	0.00264565	0.20885	4.95278e-11	0.484447	island
Pmea_00009082	0.659499	0.0207415	0.63895	0.020447	0	4.868e-11	0.340603	island
Pmea_00020395	0.519127	0.0645785	0.360647	0.0637022	0.0943269	4.84668e-11	0.481323	island
Pmea_00016517	0.541504	0.00287541	0.370131	0.00283386	0.168519	4.59745e-11	0.458515	island
Pmea_00017796	0.600519	0.0503555	0.337761	0.049662	0.212805	4.36537e-11	0.399772	island
Pmea_00031648	0.64392	0.0480676	0.446441	0.047404	0.149827	4.24738e-11	0.356329	island
Pmea_00010711	0.619997	0.00559006	0.614457	0.00550949	0	4.06542e-11	0.380034	island
Pmea_00007785	0.713258	0.0111011	0.702269	0.010942	0	3.73447e-11	0.286789	island
Pmea_00021432	0.658997	0.0763862	0.583256	0.0753625	5.62252e-11	3.71282e-11	0.341381	island
Pmea_00012096	0.697885	0.00338991	0.554069	0.00334095	0.14046	3.39675e-11	0.302129	island
Pmea_00035166	0.475588	1.28989e-05	0.475576	1.2712e-05	0	1.32166e-14	0.524412	island
Pmea_00023185	0.724034	0.00565054	0.492177	0.0055691	0.226265	4.04816e-15	0.275989	island
Pmea_00004943	0.45252	0.0856101	0.367366	0.0844742	0	2.94026e-15	0.54816	island
Pmea_00014306	0.799163	0.0148304	0.784501	0.0146186	0	1.62351e-15	0.20088	island
Pmea_00007687	0.566761	0.0451712	0.417933	0.0445457	0.103999	1.54461e-15	0.433523	island
Pmea_00034915	0.34176	0.0489435	0.293024	0.0482685	0	8.73164e-16	0.658707	island
Pmea_00025652	0.477983	0.00145344	0.476539	0.00143241	0	4.73866e-16	0.522028	island
Pmea_00005866	0.566142	0.00902664	0.557188	0.00889698	0	3.63361e-16	0.433915	island
Pmea_00013508	0.576225	0.0320754	0.544402	0.0316253	0	3.35492e-16	0.423972	island
Pmea_00028262	0.502872	3.84551e-09	0.344524	3.78978e-09	0.158347	2.82832e-16	0.497128	island
Pmea_00025423	0.428814	0.0984972	0.330789	0.0972084	0	2.77173e-16	0.572002	island
Pmea_00017494	0.328845	0.0408218	0.288193	0.040254	0	9.86363e-17	0.671553	island
Pmea_00008773	0.319485	0.0689655	0.25077	0.068034	0	6.851e-17	0.681196	island
Pmea_00001434	0.495455	0.00695073	0.488553	0.00685068	0	4.09154e-17	0.504596	island
Pmea_00007492	0.640206	0.00962357	0.63067	0.00948542	0	2.65532e-17	0.359844	island
Pmea_00004166	0.387353	0.0724233	0.31526	0.0714487	0	2.00042e-17	0.613291	island
Pmea_00033097	0.362766	0.0686748	0.294384	0.067747	0	1.93176e-17	0.637869	island
Pmea_00010185	0.569583	0.187994	0.382632	0.185775	0	1.79302e-17	0.431593	island
Pmea_00023278	0.417927	0.000263528	0.417665	0.000259709	0	1.42683e-18	0.582076	island
Pmea_00022686	0.401857	0.0212414	0.380733	0.02094	0	1.13419e-18	0.598327	island
Pmea_00011456	0.488845	0.00222275	0.486638	0.0021906	0	9.69553e-19	0.511171	island
Pmea_00033162	0.347585	0.0159186	0.331743	0.0156915	0	4.95313e-19	0.652565	island
Pmea_00004702	0.331787	0.0408809	0.291079	0.0403123	0	4.03428e-19	0.668609	island
Pmea_00002654	0.432178	0.0838825	0.348719	0.0827675	0	1.57206e-19	0.568513	island
Pmea_00009121	0.484982	0.0149866	0.470097	0.0147727	0	1.38972e-19	0.51513	island
Pmea_00006384	0.41756	0.0827285	0.335234	0.0816274	0	1.29178e-21	0.583139	island
Pmea_00026268	0.44407	0.0133188	0.430834	0.0131283	0	1.13964e-29	0.556038	island
Pmea_00017860	0.608854	0.0533358	0.306133	0.0526035	0.249815	0	0.391449	island
Pmea_00022246	0.65351	0.00339365	0.400426	0.00334463	0.249723	0	0.346507	island
Pmea_00021912	0.7067	0.00198658	0.455555	0.00195785	0.249178	0	0.293309	island
Pmea_00035006	0.588408	0.00825995	0.331241	0.00814122	0.248976	0	0.411642	island
Pmea_00002749	0.734653	0.108531	0.379844	0.107126	0.247264	0	0.265765	island
Pmea_00010486	0.537706	0.0294046	0.262443	0.0289908	0.246075	0	0.462491	island
Pmea_00007906	0.568727	0.00822349	0.315881	0.00810528	0.24469	0	0.431324	island
Pmea_00009860	0.805848	0.050754	0.511388	0.0500553	0.244262	0	0.194295	island
Pmea_00032763	0.721147	0.00139501	0.475599	0.00137482	0.244168	0	0.278858	island
Pmea_00020828	0.698997	0.00422113	0.450668	0.00416021	0.24415	0	0.301022	island
Pmea_00024559	0.681917	0.000450742	0.438488	0.000444212	0.242983	0	0.318085	island
Pmea_00019253	0.631528	0.0443803	0.344571	0.0437653	0.242955	0	0.368709	island
Pmea_00013086	0.583799	0.0815217	0.260376	0.0804352	0.242496	0	0.416693	island
Pmea_00031136	0.545265	0.0123127	0.29115	0.0121364	0.241897	0	0.454816	island
Pmea_00022376	0.652154	0.00107778	0.409435	0.00106217	0.241652	0	0.347851	island
Pmea_00009642	0.583577	0.0127636	0.330254	0.012581	0.240664	0	0.416501	island
Pmea_00029097	0.615731	0.073331	0.304175	0.0723451	0.238801	0	0.384678	island
Pmea_00001342	0.500801	0.00536741	0.2568	0.00529003	0.238672	0	0.499238	island
Pmea_00029710	0.539315	0.0292082	0.274722	0.0287971	0.235601	0	0.46088	island
Pmea_00024026	0.577866	0.000221219	0.34228	0.000218014	0.235367	0	0.422135	island
Pmea_00004941	0.666005	0.0185999	0.412461	0.0183353	0.235119	0	0.334085	island
Pmea_00001686	0.682289	0.0653501	0.383413	0.064464	0.234111	0	0.318012	island
Pmea_00028782	0.621242	0.000869153	0.386361	0.000856567	0.23402	0	0.378763	island
Pmea_00013110	0.525178	0.00454365	0.287147	0.0044781	0.233522	0	0.474853	island
Pmea_00023068	0.520656	0.000954391	0.286703	0.000940573	0.233006	0	0.479351	island
Pmea_00033542	0.591103	0.0322854	0.326407	0.0318324	0.232672	0	0.409088	island
Pmea_00014768	0.617857	0.0145958	0.370737	0.0143873	0.232652	0	0.382224	island
Pmea_00002648	0.712432	0.0423744	0.438781	0.0417859	0.231688	0	0.287744	island
Pmea_00004454	0.801973	0.000376994	0.569984	0.000371532	0.231616	0	0.198028	island
Pmea_00022108	0.490995	4.06324e-05	0.259742	4.00435e-05	0.231212	0	0.509006	island
Pmea_00001168	0.649814	0.144648	0.276022	0.142852	0.230205	0	0.350921	island
Pmea_00025907	0.577026	0.0691106	0.278332	0.0681773	0.230093	0	0.423398	island
Pmea_00008601	0.568553	0.0246502	0.315033	0.0243017	0.229065	0	0.431601	island
Pmea_00001609	0.600454	7.06855e-07	0.371719	6.96611e-07	0.228734	0	0.399546	island
Pmea_00021030	0.670821	0.0373549	0.405454	0.0368335	0.228354	0	0.329358	island
Pmea_00027783	0.671128	0.0624662	0.381093	0.0616167	0.228121	0	0.32917	island
Pmea_00017803	0.678216	0.00208664	0.449059	0.00205646	0.227091	0	0.321794	island
Pmea_00035046	0.560819	0.06329	0.271039	0.0624301	0.226946	0	0.439584	island
Pmea_00028652	0.531019	0.0184104	0.285963	0.0181484	0.226783	0	0.469106	island
Pmea_00003729	0.564611	0.00549556	0.33289	0.00541635	0.22627	0	0.435424	island
Pmea_00026488	0.535305	0.00620423	0.303109	0.00611486	0.22604	0	0.464736	island
Pmea_00006780	0.57477	0.0385404	0.310935	0.038003	0.225594	0	0.425467	island
Pmea_00028565	0.827414	0.0170706	0.584969	0.0168274	0.225575	0	0.172629	island
Pmea_00005035	0.573603	0.00898518	0.340071	0.00885612	0.22462	0	0.426453	island
Pmea_00022010	0.51199	0.0193558	0.268494	0.0190806	0.224278	0	0.488147	island
Pmea_00033132	0.538357	0.01662	0.298225	0.0163831	0.223638	0	0.461754	island
Pmea_00001147	0.623927	0.00807452	0.392318	0.00795843	0.223606	0	0.376117	island
Pmea_00001368	0.663009	0.0779452	0.364799	0.0769024	0.220926	0	0.337372	island
Pmea_00034713	0.574799	0.00506884	0.349488	0.00499575	0.220283	0	0.425232	island
Pmea_00023061	0.54153	0.00565565	0.316557	0.00557414	0.219361	0	0.458508	island
Pmea_00024324	0.654561	0.0792539	0.357474	0.0781951	0.218495	0	0.345836	island
Pmea_00027861	0.655811	0.0718899	0.36615	0.0709219	0.218381	0	0.344548	island
Pmea_00017157	0.650232	0.0277643	0.40622	0.0273729	0.216498	0	0.349908	island
Pmea_00010283	0.608877	0.0159102	0.376711	0.0156833	0.216393	0	0.391213	island
Pmea_00013847	0.556431	0.0221479	0.318947	0.0218339	0.215508	0	0.443712	island
Pmea_00020356	0.632523	0.0127532	0.404998	0.0125707	0.214886	0	0.367545	island
Pmea_00011459	0.582285	0.00712811	0.360661	0.00702553	0.214556	0	0.417758	island
Pmea_00017432	0.612302	0.037144	0.361323	0.0366254	0.214145	0	0.387907	island
Pmea_00011508	0.575881	0.0499718	0.313356	0.0492833	0.212935	0	0.424426	island
Pmea_00002728	0.63174	0.0820976	0.337702	0.0810042	0.212596	0	0.368698	island
Pmea_00034160	0.490185	0.00839248	0.269741	0.00827185	0.21211	0	0.509877	island
Pmea_00026048	0.559661	0.0336064	0.314353	0.0331355	0.211959	0	0.440553	island
Pmea_00006505	0.512976	0.0133128	0.288024	0.0131224	0.211735	0	0.487118	island
Pmea_00020458	0.707982	0.000377232	0.496222	0.000371767	0.211386	0	0.29202	island
Pmea_00029788	0.662853	0.00473077	0.446971	0.00466252	0.211196	0	0.33717	island
Pmea_00008350	0.66713	0.00475117	0.451649	0.00468264	0.210775	0	0.332893	island
Pmea_00016022	0.571899	0.000224322	0.361539	0.000221072	0.210137	0	0.428103	island
Pmea_00012722	0.57423	0.113793	0.251937	0.112329	0.209261	0	0.426473	island
Pmea_00020167	0.714039	0.00682543	0.498061	0.00672718	0.209223	0	0.285989	island
Pmea_00006936	0.679451	0.00215147	0.468152	0.00212036	0.209168	0	0.320559	island
Pmea_00017624	0.641215	0.0446778	0.388634	0.0440588	0.20829	0	0.359017	island
Pmea_00012718	0.586125	0.0125937	0.36563	0.0124134	0.208007	0	0.41395	island
Pmea_00031374	0.542456	0.0157344	0.318851	0.0155099	0.207991	0	0.457648	island
Pmea_00011832	0.466293	0.00281469	0.25567	0.00277401	0.207827	0	0.533729	island
Pmea_00008166	0.670763	0.041334	0.422199	0.0407594	0.207607	0	0.329435	island
Pmea_00015390	0.528587	0.0113604	0.3111	0.0111976	0.206212	0	0.471491	island
Pmea_00000488	0.722801	0.0226199	0.494254	0.0222994	0.206157	0	0.277289	island
Pmea_00026720	0.650725	0.0580509	0.387285	0.0572578	0.205888	0	0.349569	island
Pmea_00024168	0.592163	0.0789764	0.308959	0.077921	0.204816	0	0.408304	island
Pmea_00011546	0.614224	0.00163051	0.408083	0.00160691	0.204525	0	0.385786	island
Pmea_00000730	0.675123	0.00197207	0.468667	0.00194354	0.204503	0	0.324886	island
Pmea_00026413	0.557592	0.0168587	0.3365	0.0166184	0.204366	0	0.442516	island
Pmea_00002794	0.54544	0.0127751	0.328762	0.0125923	0.204002	0	0.454644	island
Pmea_00033684	0.594541	0.0123283	0.379187	0.0121518	0.20313	0	0.405532	island
Pmea_00012113	0.63451	0.00221054	0.430991	0.00217857	0.201329	0	0.365502	island
Pmea_00031741	0.49836	0.0457381	0.251731	0.0451051	0.201191	0	0.501973	island
Pmea_00009474	0.606837	0.128518	0.278158	0.126892	0.201053	0	0.393896	island
Pmea_00005424	0.581708	0.0120617	0.36895	0.0118889	0.200796	0	0.418366	island
Pmea_00035263	0.551502	0.00349156	0.348141	0.00344113	0.199897	0	0.448521	island
Pmea_00027720	0.80064	0.10771	0.494119	0.106315	0.199893	0	0.199672	island
Pmea_00008893	0.532592	0.0280605	0.305072	0.0276651	0.199665	0	0.467598	island
Pmea_00018680	0.71699	0.0181856	0.499379	0.0179268	0.199609	0	0.283085	island
Pmea_00001393	0.507561	0.0411403	0.267805	0.0405683	0.198894	0	0.492732	island
Pmea_00014295	0.609448	0.067362	0.343806	0.0664506	0.19881	0	0.390933	island
Pmea_00028561	0.523036	0.000217254	0.324296	0.000214106	0.198524	0	0.476966	island
Pmea_00002999	0.626467	0.0264338	0.403085	0.0260607	0.197178	0	0.373676	island
Pmea_00002655	0.601067	0.00631302	0.398046	0.0062221	0.196762	0	0.39897	island
Pmea_00002653	0.545505	0.000548412	0.348542	0.000540468	0.196419	0	0.454499	island
Pmea_00009193	0.708977	0.0513054	0.462466	0.0505994	0.195695	0	0.291239	island
Pmea_00027757	0.528579	0.01608	0.317541	0.0158507	0.195078	0	0.47153	island
Pmea_00006369	0.66588	0.0271011	0.445306	0.0267188	0.193724	0	0.334251	island
Pmea_00009421	0.536776	0.044698	0.298712	0.0440788	0.193684	0	0.463525	island
Pmea_00008095	0.630694	0.0381081	0.399378	0.0375765	0.193536	0	0.36951	island
Pmea_00015187	0.710618	0.0262597	0.491418	0.025889	0.193201	0	0.289492	island
Pmea_00011128	0.49911	0.00211295	0.304649	0.00208239	0.192364	0	0.500905	island
Pmea_00021176	0.691464	0.130396	0.369898	0.128749	0.192233	0	0.30912	island
Pmea_00003956	0.629036	0.00565375	0.431246	0.00557227	0.192188	0	0.370994	island
Pmea_00025424	0.499479	0.0381142	0.270029	0.0375826	0.19159	0	0.500798	island
Pmea_00009614	0.588859	0.0912135	0.307045	0.0900106	0.191259	0	0.411685	island
Pmea_00008901	0.622203	0.00321519	0.428148	0.00316874	0.190869	0	0.377815	island
Pmea_00003587	0.659749	0.0291833	0.440376	0.0287726	0.190456	0	0.340395	island
Pmea_00007565	0.57521	0.0797062	0.30621	0.0786419	0.189867	0	0.425281	island
Pmea_00010859	0.527164	0.032541	0.305491	0.0320845	0.189365	0	0.473059	island
Pmea_00022139	0.480369	0.00065321	0.290692	0.000643749	0.189028	0	0.519636	island
Pmea_00031502	0.578162	0.00432219	0.38485	0.00425981	0.189026	0	0.421864	island
Pmea_00032246	0.743667	5.20481e-05	0.555339	5.12939e-05	0.188276	0	0.256333	island
Pmea_00035524	0.601095	0.0545271	0.358847	0.0537794	0.188153	0	0.39922	island
Pmea_00033031	0.561543	0.0341397	0.34011	0.0336616	0.187555	0	0.438674	island
Pmea_00000650	0.63217	0.0261433	0.420188	0.0257742	0.186068	0	0.36797	island
Pmea_00005721	0.66438	0.044163	0.434925	0.0435509	0.185689	0	0.335835	island
Pmea_00012041	0.539562	0.045299	0.309651	0.0446718	0.184937	0	0.46074	island
Pmea_00009875	0.583117	0.0232752	0.375565	0.0229456	0.184466	0	0.417024	island
Pmea_00034271	0.693706	0.00834276	0.501307	0.00822285	0.18414	0	0.306331	island
Pmea_00025624	0.500875	0.0579163	0.259608	0.0571249	0.183723	0	0.499544	island
Pmea_00034751	0.527771	0.0322327	0.31242	0.0317804	0.18335	0	0.47245	island
Pmea_00016314	0.735032	0.000948551	0.550809	0.000934817	0.183285	0	0.264971	island
Pmea_00004785	0.471992	0.0109719	0.279336	0.0108147	0.181757	0	0.528092	island
Pmea_00031077	0.656036	0.0262316	0.448987	0.0258612	0.181057	0	0.344095	island
Pmea_00035068	0.65551	0.00424017	0.470948	0.00417898	0.180362	0	0.344512	island
Pmea_00014170	0.501778	0.0428088	0.279164	0.0422146	0.18009	0	0.498532	island
Pmea_00006000	0.556795	0.00472338	0.372469	0.00465524	0.179641	0	0.443235	island
Pmea_00018341	0.440837	0.0112812	0.250206	0.0111195	0.17942	0	0.559255	island
Pmea_00021993	0.579877	0.000628787	0.400671	0.000619679	0.178583	0	0.420127	island
Pmea_00028251	0.524147	0.0575184	0.288492	0.0567321	0.178526	0	0.47625	island
Pmea_00001402	0.567963	0.0207613	0.369126	0.0204666	0.178241	0	0.432167	island
Pmea_00001921	0.601907	0.0760637	0.348209	0.0750441	0.178214	0	0.398533	island
Pmea_00021100	0.546819	0.00538224	0.365004	0.00530465	0.176475	0	0.453216	island
Pmea_00013131	0.526593	0.0235807	0.327276	0.0232469	0.175908	0	0.473569	island
Pmea_00030122	0.470295	0.0181299	0.277094	0.0178719	0.175191	0	0.529844	island
Pmea_00018622	0.589796	0.000536822	0.414984	0.000529046	0.17428	0	0.410208	island
Pmea_00006879	0.640615	5.21819e-08	0.466554	5.14256e-08	0.174061	0	0.359385	island
Pmea_00028270	0.499015	0.000605919	0.324736	0.000597143	0.173677	0	0.50099	island
Pmea_00032128	0.59785	0.168686	0.256879	0.166648	0.173337	0	0.403135	island
Pmea_00010975	0.781251	5.30741e-05	0.608056	5.2305e-05	0.173142	0	0.218749	island
Pmea_00000978	0.437726	0.00391008	0.262386	0.00385363	0.171454	0	0.562306	island
Pmea_00029048	0.567419	0.0682536	0.328678	0.067331	0.170982	0	0.433009	island
Pmea_00027849	0.602635	0.0851782	0.347159	0.0840475	0.170937	0	0.397856	island
Pmea_00020280	0.680364	0.0408164	0.469486	0.0402486	0.17044	0	0.319826	island
Pmea_00006108	0.645471	0.0583955	0.417247	0.0575979	0.170326	0	0.354829	island
Pmea_00016136	0.591787	2.51104e-07	0.421652	2.47464e-07	0.170134	0	0.408213	island
Pmea_00021371	0.514502	0.00764878	0.336786	0.00753877	0.170123	0	0.485552	island
Pmea_00034520	0.527993	0.070109	0.288672	0.0691632	0.169678	0	0.472487	island
Pmea_00015585	0.460437	0.0278041	0.264543	0.0274122	0.168264	0	0.53978	island
Pmea_00018828	0.523953	0.0209582	0.335084	0.0206608	0.168064	0	0.476192	island
Pmea_00000360	0.675771	0.0657303	0.442672	0.0648394	0.16795	0	0.324538	island
Pmea_00028976	0.462161	0.0320499	0.262589	0.0316001	0.167722	0	0.538089	island
Pmea_00016413	0.648752	0.0458068	0.435944	0.0451729	0.167402	0	0.351481	island
Pmea_00024224	0.569181	0.0629491	0.339442	0.0620934	0.167252	0	0.431212	island
Pmea_00018305	0.571738	1.00501e-05	0.405958	9.90443e-06	0.16577	0	0.428262	island
Pmea_00011499	0.435564	0.0198178	0.250755	0.0195362	0.16511	0	0.564598	island
Pmea_00021744	0.589246	0.0416667	0.382817	0.0410877	0.165093	0	0.411002	island
Pmea_00026715	0.59083	0.125914	0.300875	0.124316	0.164891	0	0.409918	island
Pmea_00007449	0.450566	0.00527172	0.28098	0.00519572	0.164348	0	0.549476	island
Pmea_00030227	0.560395	0.0165974	0.379712	0.0163608	0.164216	0	0.439711	island
Pmea_00019782	0.50732	0.0716655	0.2726	0.0707003	0.163508	0	0.493192	island
Pmea_00009431	0.428933	0.0119723	0.253611	0.0118008	0.163422	0	0.571167	island
Pmea_00002839	0.472825	0.00781931	0.302041	0.00770686	0.163017	0	0.527235	island
Pmea_00031522	0.717122	0.00722671	0.547851	0.00712272	0.162119	0	0.282908	island
Pmea_00032240	0.691823	0.0645136	0.465889	0.0636381	0.162008	0	0.308465	island
Pmea_00017777	0.546272	0.0153112	0.369467	0.0150927	0.161611	0	0.453829	island
Pmea_00022909	0.4558	0.00346697	0.291255	0.00341689	0.1611	0	0.544227	island
Pmea_00021944	0.628552	0.0116243	0.455961	0.0114578	0.161072	0	0.37151	island
Pmea_00010735	0.533491	0.0503007	0.322654	0.0496078	0.16089	0	0.466849	island
Pmea_00011444	0.678498	0.0321355	0.486522	0.0316846	0.160142	0	0.321652	island
Pmea_00002910	0.442991	0.00154526	0.28156	0.00152289	0.159895	0	0.557022	island
Pmea_00015977	0.539139	0.0652566	0.314463	0.0643717	0.159868	0	0.461297	island
Pmea_00006576	0.614374	0.0361468	0.419498	0.0356416	0.159032	0	0.385828	island
Pmea_00002811	0.541791	0.0514052	0.331947	0.050698	0.158804	0	0.458551	island
Pmea_00014377	0.507485	0.0865282	0.263048	0.0853813	0.158438	0	0.493133	island
Pmea_00005174	0.550658	0.0751523	0.318151	0.0741439	0.157872	0	0.449832	island
Pmea_00030934	0.534892	0.0357166	0.342037	0.0352172	0.157397	0	0.465349	island
Pmea_00029852	0.551213	0.00683474	0.387076	0.00673635	0.157356	0	0.448831	island
Pmea_00030468	0.480466	0.0220721	0.301839	0.0217592	0.156702	0	0.5197	island
Pmea_00014294	0.461949	0.0139482	0.291806	0.0137488	0.156285	0	0.53816	island
Pmea_00002574	0.518162	0.0542438	0.308118	0.0534997	0.156165	0	0.482217	island
Pmea_00033885	0.438377	0.0171981	0.2658	0.0169531	0.155484	0	0.561763	island
Pmea_00019936	0.4905	0.039197	0.29617	0.0386509	0.155389	0	0.50979	island
Pmea_00013120	0.708008	0.0692225	0.484094	0.0682878	0.155333	0	0.292286	island
Pmea_00001630	0.637531	0.024964	0.457884	0.0246111	0.154904	0	0.362601	island
Pmea_00011107	0.598166	0.00966071	0.43371	0.00952204	0.154878	0	0.40189	island
Pmea_00019015	0.550503	0.00927448	0.386808	0.00914129	0.154493	0	0.449557	island
Pmea_00005161	0.737297	0.0037498	0.579534	0.00369565	0.154053	0	0.262717	island
Pmea_00033167	0.582733	0.0399627	0.389536	0.0394064	0.153549	0	0.417509	island
Pmea_00014222	0.53066	0.0397763	0.339528	0.0392224	0.15164	0	0.46961	island
Pmea_00004698	0.797908	0.00458615	0.641856	0.00451998	0.151519	0	0.202106	island
Pmea_00010102	0.697091	0.0444752	0.502063	0.0438589	0.150973	0	0.303105	island
Pmea_00003834	0.472048	0.00607649	0.315637	0.00598896	0.150376	0	0.527998	island
Pmea_00021655	0.546317	0.0224472	0.374028	0.0221291	0.150012	0	0.453831	island
Pmea_00002133	0.596886	0.00524554	0.442501	0.00516991	0.149184	0	0.403144	island
Pmea_00028784	0.60819	0.0309527	0.428384	0.0305178	0.149113	0	0.391985	island
Pmea_00027756	0.44345	0.0356871	0.258944	0.035188	0.14903	0	0.556838	island
Pmea_00017431	0.471935	0.0200115	0.303351	0.0197272	0.148703	0	0.528218	island
Pmea_00034250	0.601031	0.0362435	0.417025	0.035737	0.14806	0	0.399178	island
Pmea_00027147	0.568984	0.075953	0.345556	0.0749347	0.148017	0	0.431491	island
Pmea_00031626	0.409608	0.00471609	0.257108	0.00464806	0.147812	0	0.590432	island
Pmea_00007568	0.67195	0.0808243	0.444601	0.0797464	0.147218	0	0.328434	island
Pmea_00029693	0.566885	0.0710426	0.349202	0.0700852	0.147151	0	0.433562	island
Pmea_00011352	0.524116	0.0131199	0.364276	0.0129323	0.146817	0	0.475974	island
Pmea_00034123	0.563541	0.000167422	0.416897	0.000164996	0.146478	0	0.43646	island
Pmea_00018171	0.557021	0.0386158	0.373066	0.0380774	0.14563	0	0.443227	island
Pmea_00004331	0.499496	0.0194741	0.334608	0.0191973	0.14555	0	0.500645	island
Pmea_00010650	0.49641	0.00541945	0.346111	0.00534133	0.144918	0	0.50363	island
Pmea_00019768	0.695244	0.0106704	0.539884	0.0105173	0.144795	0	0.304804	island
Pmea_00023687	0.434601	0.00513682	0.285984	0.00506275	0.143513	0	0.565441	island
Pmea_00028873	0.624546	0.000588085	0.4806	0.000579567	0.143363	0	0.375457	island
Pmea_00017509	0.484767	0.014103	0.327468	0.0139015	0.143292	0	0.515338	island
Pmea_00033979	0.662483	0.0619506	0.457947	0.0611077	0.143125	0	0.33782	island
Pmea_00002582	0.51295	0.00122436	0.368711	0.00120664	0.143024	0	0.487058	island
Pmea_00019694	0.403504	0.00855699	0.252421	0.00843402	0.142575	0	0.59657	island
Pmea_00024223	0.552256	0.0776722	0.333324	0.0766328	0.141795	0	0.448248	island
Pmea_00011892	0.619396	0.027376	0.450741	0.02699	0.141514	0	0.380755	island
Pmea_00016845	0.479476	0.0242303	0.314197	0.0238876	0.141209	0	0.520706	island
Pmea_00022419	0.64939	0.00608575	0.502669	0.00599808	0.140693	0	0.350641	island
Pmea_00029033	0.688363	0.0594531	0.488787	0.058642	0.140665	0	0.311906	island
Pmea_00017084	0.639227	0.0488202	0.450181	0.0481468	0.140644	0	0.361028	island
Pmea_00034102	0.498033	0.0995913	0.258579	0.0982898	0.140439	0	0.502692	island
Pmea_00032634	0.794549	0.0399158	0.615181	0.03936	0.139889	0	0.20557	island
Pmea_00012021	0.5922	0.0378115	0.414913	0.0372839	0.139779	0	0.408024	island
Pmea_00018519	0.485507	0.00346497	0.342297	0.00341492	0.139769	0	0.514518	island
Pmea_00010499	0.629095	0.0133441	0.477618	0.0131532	0.138252	0	0.370977	island
Pmea_00015772	0.427765	0.0360289	0.253944	0.0355253	0.137998	0	0.572534	island
Pmea_00029185	0.517093	0.00219252	0.377099	0.00216082	0.137818	0	0.482922	island
Pmea_00000935	0.806542	0.0066607	0.66236	0.0065648	0.137599	0	0.193476	island
Pmea_00006113	0.585157	0.0460806	0.401858	0.0454432	0.137579	0	0.41512	island
Pmea_00021806	0.515761	0.00562397	0.372644	0.00554291	0.137535	0	0.484278	island
Pmea_00004021	0.631513	0.0397805	0.455706	0.0392266	0.136368	0	0.3687	island
Pmea_00009575	0.445089	0.0192917	0.289571	0.0190175	0.136345	0	0.555066	island
Pmea_00024746	0.518906	0.032417	0.350735	0.0319622	0.135982	0	0.48132	island
Pmea_00018067	0.429543	0.0188468	0.275121	0.0185787	0.135687	0	0.570613	island
Pmea_00014226	0.426979	0.00860031	0.282856	0.00847672	0.135575	0	0.573093	island
Pmea_00007142	0.487808	0.0720226	0.280737	0.071053	0.135482	0	0.512727	island
Pmea_00028524	0.648491	0.00426891	0.509376	0.0042073	0.134886	0	0.351531	island
Pmea_00035054	0.688886	0.052476	0.503066	0.0517549	0.133828	0	0.311351	island
Pmea_00024495	0.450729	0.00271759	0.314517	0.00267831	0.133512	0	0.549293	island
Pmea_00009743	0.630445	0.0613096	0.43664	0.0604748	0.133002	0	0.369883	island
Pmea_00000941	0.715121	0.0259784	0.556432	0.0256116	0.13297	0	0.284986	island
Pmea_00009558	0.533834	0.0614985	0.340242	0.0606613	0.132516	0	0.466581	island
Pmea_00003888	0.595278	0.00112315	0.461968	0.00110689	0.132196	0	0.404729	island
Pmea_00015775	0.601952	0.0944484	0.376088	0.0932072	0.132111	0	0.398594	island
Pmea_00000979	0.422098	0.0318371	0.258573	0.0313902	0.131868	0	0.578169	island
Pmea_00000451	0.574169	0.040537	0.402206	0.039973	0.13174	0	0.426081	island
Pmea_00032250	0.4997	0.0536536	0.314715	0.0529171	0.131678	0	0.50069	island
Pmea_00005136	0.467328	0.0161828	0.319671	0.015952	0.13158	0	0.532797	island
Pmea_00027443	0.61964	0.000398815	0.488183	0.000393037	0.131062	0	0.380362	island
Pmea_00033219	0.566763	0.122073	0.31473	0.120517	0.130749	0	0.434005	island
Pmea_00008529	0.521361	0.0516629	0.339444	0.0509523	0.130606	0	0.478997	island
Pmea_00022480	0.580773	0.0277595	0.423126	0.0273682	0.130111	0	0.419395	island
Pmea_00024944	0.606066	0.0244662	0.45183	0.0241201	0.129976	0	0.394074	island
Pmea_00025404	0.443737	0.0014385	0.315184	0.00141768	0.127123	0	0.556275	island
Pmea_00033824	0.654134	0.0786615	0.449168	0.07761	0.126961	0	0.346261	island
Pmea_00032691	0.423945	0.00481174	0.292367	0.00474233	0.126795	0	0.576095	island
Pmea_00004342	0.460643	0.000489499	0.333394	0.000482408	0.126762	0	0.539361	island
Pmea_00020423	0.730481	0.00133028	0.602415	0.00131102	0.126749	0	0.269525	island
Pmea_00033272	0.700826	0.0711295	0.504247	0.070171	0.126099	0	0.299483	island
Pmea_00024531	0.552326	0.0042744	0.422136	0.00421272	0.12595	0	0.447702	island
Pmea_00001345	0.431385	0.0283936	0.277364	0.0279936	0.125793	0	0.568849	island
Pmea_00029400	0.493851	0.012303	0.355842	0.0121269	0.125792	0	0.506239	island
Pmea_00030630	0.479432	0.0686834	0.286039	0.0677555	0.125119	0	0.521087	island
Pmea_00026905	0.488528	0.0102947	0.353668	0.010147	0.124637	0	0.511548	island
Pmea_00005571	0.58341	0.0356266	0.424475	0.0351285	0.123591	0	0.416805	island
Pmea_00016197	0.564495	0.024662	0.416826	0.0243132	0.1232	0	0.435661	island
Pmea_00015771	0.653792	0.0692148	0.462085	0.0682802	0.12308	0	0.346555	island
Pmea_00009420	0.588166	0.0242151	0.441388	0.0238725	0.122761	0	0.411979	island
Pmea_00012563	0.541927	0.0403761	0.379527	0.0398143	0.122318	0	0.458341	island
Pmea_00002578	0.74456	0.0259882	0.596825	0.0256212	0.122018	0	0.255536	island
Pmea_00007330	0.583123	0.0357867	0.425661	0.0352864	0.121959	0	0.417093	island
Pmea_00025026	0.717609	0.00158766	0.594859	0.00156468	0.121179	0	0.282398	island
Pmea_00007510	0.406891	0.00724522	0.279481	0.00714096	0.120207	0	0.593171	island
Pmea_00034085	0.605232	0.0153463	0.470073	0.0151273	0.119943	0	0.394856	island
Pmea_00020441	0.67467	0.0388234	0.516452	0.0382823	0.119752	0	0.325513	island
Pmea_00015970	0.540469	0.146288	0.275449	0.144474	0.119569	0	0.460508	island
Pmea_00023489	0.573771	0.0908059	0.364314	0.0896078	0.119288	0	0.42679	island
Pmea_00024157	0.607565	0.00535449	0.483969	0.0052773	0.118289	0	0.392465	island
Pmea_00008758	0.544959	0.00827446	0.418833	0.00815552	0.117917	0	0.455095	island
Pmea_00028380	0.551955	8.05813e-06	0.43406	7.94135e-06	0.117886	0	0.448046	island
Pmea_00024560	0.663387	0.041649	0.504252	0.0410702	0.117862	0	0.336816	island
Pmea_00006167	0.572952	0.00204316	0.453193	0.00201361	0.117733	0	0.42706	island
Pmea_00023681	0.560185	0.0398254	0.40331	0.0392709	0.11735	0	0.440069	island
Pmea_00017622	0.789374	0.056211	0.616735	0.0554415	0.117026	0	0.210798	island
Pmea_00013410	0.473006	0.0368392	0.319706	0.0363247	0.116694	0	0.527276	island
Pmea_00026163	0.464077	0.00652368	0.341502	0.00642974	0.116094	0	0.535974	island
Pmea_00032887	0.678077	0.011823	0.55028	0.0116536	0.116088	0	0.321978	island
Pmea_00000716	0.588326	0.000650914	0.471909	0.000641487	0.115771	0	0.411678	island
Pmea_00019894	0.777517	0.0760312	0.586566	0.075012	0.115694	0	0.222728	island
Pmea_00024607	0.485953	0.000988651	0.369349	0.000974337	0.115622	0	0.514054	island
Pmea_00017626	0.524153	0.0836145	0.325807	0.0825027	0.115266	0	0.476424	island
Pmea_00001639	0.737332	0.00827742	0.614007	0.00815843	0.115135	0	0.262699	island
Pmea_00012670	0.671268	0.0602584	0.496647	0.059437	0.114897	0	0.32902	island
Pmea_00006143	0.494413	0.000257688	0.379913	0.000253955	0.114244	0	0.505589	island
Pmea_00001689	0.647488	0.0772677	0.45732	0.0762332	0.113539	0	0.352908	island
Pmea_00023577	0.482308	0.000730446	0.368148	0.000719868	0.113434	0	0.517698	island
Pmea_00011694	0.458935	0.0195298	0.326136	0.0192522	0.113393	0	0.541219	island
Pmea_00017670	0.557562	0.0065366	0.438235	0.00644247	0.112842	0	0.44248	island
Pmea_00000919	0.682603	0.0504268	0.519811	0.0497323	0.112828	0	0.317629	island
Pmea_00014364	0.549834	0.00775721	0.429516	0.00764565	0.112621	0	0.450216	island
Pmea_00008392	0.56532	0.0565298	0.396953	0.0557562	0.112255	0	0.435036	island
Pmea_00017631	0.537911	0.0387031	0.387579	0.0381636	0.111909	0	0.462348	island
Pmea_00001644	0.66748	0.0789406	0.47731	0.0778857	0.111903	0	0.332901	island
Pmea_00034041	0.656006	0.0679044	0.477521	0.0669862	0.11116	0	0.344333	island
Pmea_00005559	0.485283	0.0186679	0.355702	0.0184023	0.111039	0	0.514856	island
Pmea_00012772	0.400052	0.00823483	0.28167	0.00811646	0.110194	0	0.600019	island
Pmea_00033984	0.51915	0.119238	0.29052	0.117713	0.110084	0	0.481683	island
Pmea_00022391	0.406274	0.0149819	0.281441	0.014768	0.109936	0	0.593855	island
Pmea_00028817	0.525466	0.0140352	0.402204	0.0138346	0.10933	0	0.474631	island
Pmea_00016072	0.706943	0.0429356	0.555205	0.0423396	0.109216	0	0.293239	island
Pmea_00017630	0.721941	0.0172513	0.595858	0.0170056	0.109008	0	0.278129	island
Pmea_00012782	0.42483	0.0327826	0.28324	0.0323229	0.108993	0	0.575444	island
Pmea_00006134	0.561953	0.056215	0.397338	0.0554455	0.108811	0	0.438405	island
Pmea_00031683	0.509286	0.102622	0.298577	0.101286	0.108692	0	0.491445	island
Pmea_00032245	0.563004	0.0401789	0.414545	0.0396197	0.108585	0	0.43725	island
Pmea_00007494	0.532557	0.125238	0.299919	0.123648	0.10814	0	0.468293	island
Pmea_00003647	0.637851	0.0503498	0.480038	0.0496563	0.107892	0	0.362414	island
Pmea_00012093	0.507228	0.0478605	0.352263	0.0471996	0.107423	0	0.493115	island
Pmea_00018015	0.543929	0.0147551	0.422294	0.0145443	0.106993	0	0.456169	island
Pmea_00025368	0.500704	0.00152287	0.39225	0.00150083	0.106941	0	0.499307	island
Pmea_00001765	0.710058	0.03092	0.573107	0.0304856	0.106335	0	0.290072	island
Pmea_00020658	0.633652	1.46324e-05	0.527383	1.44203e-05	0.106255	0	0.366348	island
Pmea_00024640	0.476539	0.025607	0.345502	0.0252452	0.105597	0	0.523656	island
Pmea_00032168	0.533619	0.00820918	0.419892	0.00809117	0.105581	0	0.466436	island
Pmea_00003110	0.634873	0.103039	0.427515	0.101698	0.105114	0	0.365673	island
Pmea_00003586	0.663816	0.0216746	0.537365	0.0213672	0.104978	0	0.33629	island
Pmea_00018122	0.561319	0.0764254	0.380459	0.0754013	0.104972	0	0.439168	island
Pmea_00006479	0.547397	0.0260941	0.418451	0.0257256	0.103049	0	0.452774	island
Pmea_00010300	0.529208	0.0109804	0.415756	0.010823	0.102555	0	0.470866	island
Pmea_00032492	0.590025	0.00752136	0.480136	0.00741316	0.10243	0	0.41002	island
Pmea_00019284	0.664268	0.00109373	0.561527	0.0010779	0.101657	0	0.335738	island
Pmea_00004646	0.806254	0.0289573	0.676091	0.0285496	0.101533	0	0.193827	island
Pmea_00031226	0.605595	0.0052143	0.499171	0.00513912	0.101256	0	0.394434	island
Pmea_00033626	0.629563	0.0337452	0.495155	0.0332725	0.100955	0	0.370618	island
Pmea_00025350	0.401225	0.0162035	0.284387	0.0159725	0.100725	0	0.598916	island
Pmea_00031567	0.593873	0.00463261	0.488745	0.00456578	0.100536	0	0.406154	island
Pmea_00003869	0.501123	0.0350282	0.365929	0.0345381	0.100402	0	0.499131	island
Pmea_00000830	0.468837	0.00194946	0.367378	0.00192126	0.0995227	0	0.531178	island
Pmea_00028677	0.43566	0.0754344	0.261147	0.0744225	0.0994728	0	0.564957	island
Pmea_00013268	0.445792	0.0162843	0.330331	0.0160521	0.0992789	0	0.554338	island
Pmea_00020840	0.489411	0.12124	0.269988	0.119694	0.0988307	0	0.511488	island
Pmea_00004071	0.729007	0.0407297	0.59059	0.0401631	0.0980944	0	0.271153	island
Pmea_00001680	0.566644	0.00395293	0.465027	0.00389587	0.0976965	0	0.433381	island
Pmea_00027240	0.470902	0.0356573	0.337818	0.0351587	0.097652	0	0.529371	island
Pmea_00021594	0.470828	0.00646192	0.36683	0.00636887	0.09758	0	0.529222	island
Pmea_00021889	0.487488	0.0803958	0.310328	0.0793231	0.0972391	0	0.51311	island
Pmea_00005165	0.550432	0.203176	0.251321	0.200823	0.0969597	0	0.450896	island
Pmea_00009456	0.557822	0.120746	0.341728	0.119204	0.0961148	0	0.442953	island
Pmea_00016381	0.512765	0.00503473	0.411838	0.00496213	0.0959298	0	0.48727	island
Pmea_00028751	0.622739	0.0874307	0.440771	0.0862729	0.0952164	0	0.37774	island
Pmea_00022692	0.535964	0.0142889	0.426626	0.0140847	0.0951571	0	0.464132	island
Pmea_00012591	0.686839	0.140448	0.452541	0.138695	0.0949637	0	0.3138	island
Pmea_00020684	0.520485	0.00811032	0.417483	0.00799372	0.0949519	0	0.479571	island
Pmea_00011302	0.560306	0.0165164	0.449003	0.016281	0.0949167	0	0.4398	island
Pmea_00010662	0.539274	0.0696973	0.375144	0.0687566	0.0949068	0	0.461192	island
Pmea_00013264	0.565434	0.0279949	0.44281	0.0276004	0.0948476	0	0.434742	island
Pmea_00034060	0.516959	0.0741308	0.34881	0.073135	0.0944943	0	0.48356	island
Pmea_00029540	0.442458	0.0200517	0.328191	0.0197668	0.0943381	0	0.557704	island
Pmea_00009167	0.647884	0.0335672	0.521223	0.0330968	0.0933926	0	0.352287	island
Pmea_00026710	0.661566	0.032599	0.535888	0.0321417	0.0933767	0	0.338594	island
Pmea_00026049	0.48005	0.0913341	0.296516	0.0901297	0.0927157	0	0.520639	island
Pmea_00025029	0.644687	0.108101	0.444977	0.106702	0.0924498	0	0.355871	island
Pmea_00030308	0.639267	0.00102145	0.546048	0.00100666	0.0922069	0	0.360738	island
Pmea_00004112	0.643267	0.0154838	0.536916	0.0152628	0.0910079	0	0.356813	island
Pmea_00018636	0.543384	0.00911174	0.443924	0.00898088	0.0904188	0	0.456676	island
Pmea_00028142	0.467196	0.0161975	0.360867	0.0159665	0.0902378	0	0.532929	island
Pmea_00030928	0.510692	0.0721107	0.348979	0.0711399	0.0900608	0	0.48982	island
Pmea_00025136	0.479221	0.00482484	0.384536	0.00475525	0.0898942	0	0.520815	island
Pmea_00009240	0.638061	0.16758	0.381765	0.165553	0.0898616	0	0.36282	island
Pmea_00007374	0.658495	0.0186766	0.550676	0.018411	0.0893156	0	0.341597	island
Pmea_00008207	0.495776	0.012308	0.394318	0.0121318	0.0892366	0	0.504314	island
Pmea_00033644	0.545401	0.0034576	0.4531	0.00340766	0.0888702	0	0.454622	island
Pmea_00009666	0.556919	0.0504963	0.418078	0.0498009	0.0887159	0	0.443405	island
Pmea_00009742	0.608393	0.0395909	0.480469	0.0390395	0.0886596	0	0.391832	island
Pmea_00030832	0.722479	0.00326829	0.630639	0.00322108	0.0886056	0	0.277534	island
Pmea_00009869	0.496058	0.0262269	0.381976	0.0258566	0.0880335	0	0.504134	island
Pmea_00024700	0.679099	0.0721846	0.519885	0.0712129	0.0876644	0	0.321237	island
Pmea_00019084	0.404865	0.0521063	0.265406	0.0513899	0.0876193	0	0.595584	island
Pmea_00023752	0.548499	0.0251865	0.435985	0.0248305	0.0875181	0	0.451666	island
Pmea_00006918	0.385208	0.0307012	0.267527	0.0302697	0.0871374	0	0.615065	island
Pmea_00026945	0.599041	0.0487034	0.465132	0.0480315	0.0855947	0	0.401242	island
Pmea_00017304	0.399272	0.0388926	0.275592	0.0383506	0.0849913	0	0.601066	island
Pmea_00008716	0.344832	0.00466411	0.25543	0.00459682	0.0847613	0	0.655212	island
Pmea_00029496	0.541381	0.00514904	0.451537	0.00507479	0.0847341	0	0.458654	island
Pmea_00011332	0.494803	0.0850317	0.325736	0.0839027	0.084541	0	0.505821	island
Pmea_00033016	0.468393	0.0163796	0.368321	0.016146	0.0837995	0	0.531733	island
Pmea_00012827	0.572516	0.0595802	0.429707	0.0587674	0.0836719	0	0.427854	island
Pmea_00024947	0.444678	0.00591762	0.355137	0.00583236	0.0836611	0	0.55537	island
Pmea_00009413	0.380564	0.00530161	0.291639	0.00522517	0.083652	0	0.619484	island
Pmea_00004019	0.704526	0.0673674	0.554764	0.0664559	0.0830173	0	0.295763	island
Pmea_00011325	0.508782	0.0952654	0.33168	0.0940146	0.082408	0	0.491898	island
Pmea_00026900	0.655204	0.049527	0.523945	0.0488442	0.0821668	0	0.345044	island
Pmea_00012074	0.615759	0.0407888	0.494085	0.0402215	0.0812259	0	0.384468	island
Pmea_00008863	0.375264	0.0439	0.25037	0.0432913	0.081205	0	0.625133	island
Pmea_00003892	0.551708	0.00130376	0.469412	0.00128489	0.081003	0	0.4483	island
Pmea_00028653	0.644661	0.0214192	0.542497	0.0211153	0.0809387	0	0.355449	island
Pmea_00007031	0.500942	0.0134281	0.406748	0.013236	0.0808612	0	0.499155	island
Pmea_00005697	0.502745	0.0620816	0.360221	0.0612369	0.0808392	0	0.497703	island
Pmea_00011019	0.505983	0.0235191	0.401866	0.0231862	0.0807622	0	0.494185	island
Pmea_00009039	0.519642	0.0230104	0.416069	0.0226844	0.0807279	0	0.480518	island
Pmea_00032718	0.39776	0.00811988	0.309246	0.00800314	0.0804392	0	0.602311	island
Pmea_00008512	0.787173	0.0432638	0.664798	0.0426636	0.079578	0	0.212961	island
Pmea_00034246	0.613226	0.0210217	0.513543	0.0207234	0.0788417	0	0.386892	island
Pmea_00011346	0.420209	0.0735823	0.268258	0.0725933	0.0787389	0	0.58041	island
Pmea_00004949	0.443051	0.0178467	0.346612	0.0175926	0.078702	0	0.557093	island
Pmea_00017298	0.367967	0.00903405	0.280493	0.00890429	0.0784867	0	0.632116	island
Pmea_00019910	0.416922	0.0244143	0.315231	0.024069	0.0774156	0	0.583285	island
Pmea_00031211	0.662759	0.0350166	0.550666	0.0345266	0.0773946	0	0.337413	island
Pmea_00019781	0.438905	0.0713282	0.291038	0.0703672	0.0769197	0	0.561675	island
Pmea_00026498	0.43244	0.09091	0.265115	0.0897107	0.0768654	0	0.568308	island
Pmea_00026409	0.377053	0.030762	0.270302	0.0303297	0.076143	0	0.623225	island
Pmea_00005071	0.464561	0.000733923	0.387933	0.000723294	0.0758986	0	0.535445	island
Pmea_00011333	0.483156	0.0840087	0.323796	0.0828921	0.075837	0	0.517475	island
Pmea_00011334	0.51263	0.0885317	0.348976	0.0873607	0.0756667	0	0.487997	island
Pmea_00025216	0.644418	0.0163047	0.553008	0.0160722	0.0752544	0	0.355666	island
Pmea_00025113	0.540062	0.132186	0.333551	0.130521	0.075108	0	0.46082	island
Pmea_00011326	0.561237	0.0844274	0.402367	0.0833058	0.0750259	0	0.439301	island
Pmea_00002097	0.545029	0.0228759	0.447467	0.0225518	0.0748595	0	0.455122	island
Pmea_00010741	0.461953	0.0184019	0.369466	0.01814	0.0742037	0	0.53819	island
Pmea_00011338	0.506399	0.0888576	0.344562	0.0876827	0.0735178	0	0.494238	island
Pmea_00002038	0.386274	0.0071448	0.305848	0.00704199	0.0733208	0	0.613789	island
Pmea_00018753	0.362266	0.0261003	0.263018	0.0257318	0.0732746	0	0.637975	island
Pmea_00003950	0.683	0.038639	0.571555	0.0381004	0.0731663	0	0.317178	island
Pmea_00006189	0.497715	0.0223054	0.40251	0.0219892	0.073053	0	0.502447	island
Pmea_00021013	0.493624	0.0287195	0.39244	0.0283151	0.0726579	0	0.506587	island
Pmea_00014460	0.467837	0.0708463	0.325342	0.0698913	0.072056	0	0.53271	island
Pmea_00005547	0.578549	0.000583595	0.506114	0.000575142	0.0718568	0	0.421455	island
Pmea_00025054	0.582591	0.069228	0.442223	0.0682932	0.071656	0	0.417828	island
Pmea_00002911	0.53713	0.110675	0.355784	0.109246	0.0713566	0	0.463614	island
Pmea_00004074	0.509695	0.032925	0.405681	0.0324633	0.0713161	0	0.490539	island
Pmea_00024316	0.49006	0.0128985	0.406284	0.0127139	0.0709664	0	0.510036	island
Pmea_00023382	0.629739	0.0460424	0.513738	0.0454054	0.0703486	0	0.370508	island
Pmea_00024558	0.570837	0.0168484	0.483891	0.0166083	0.0702325	0	0.429268	island
Pmea_00026604	0.553795	0.0588265	0.425362	0.0580234	0.0700288	0	0.446586	island
Pmea_00032093	0.595189	0.0854751	0.440443	0.0843408	0.0699032	0	0.405313	island
Pmea_00015642	0.733178	0.0193893	0.644143	0.0191136	0.0698469	0	0.266897	island
Pmea_00023380	0.598716	0.0158574	0.513419	0.0156312	0.0695737	0	0.401376	island
Pmea_00017888	0.470811	0.046343	0.35545	0.0457021	0.0693025	0	0.529545	island
Pmea_00032142	0.456218	0.0892098	0.298414	0.0880307	0.0690691	0	0.544486	island
Pmea_00021368	0.613738	0.0396897	0.505543	0.039137	0.0688352	0	0.386484	island
Pmea_00003743	0.669113	0.00798617	0.592461	0.00787134	0.0687428	0	0.330925	island
Pmea_00030121	0.672388	0.000239927	0.603418	0.000236451	0.0687321	0	0.327613	island
Pmea_00011543	0.443319	0.0269566	0.348052	0.0265763	0.0684732	0	0.556898	island
Pmea_00022262	0.395158	0.0473853	0.279631	0.0467307	0.0683814	0	0.605257	island
Pmea_00021044	0.670274	0.00060603	0.601337	0.000597252	0.068337	0	0.329729	island
Pmea_00017147	0.487917	0.00621332	0.414136	0.00612382	0.0676107	0	0.512129	island
Pmea_00012852	0.59117	0.0790858	0.445062	0.0780291	0.0676101	0	0.409299	island
Pmea_00014185	0.626554	0.00233365	0.557304	0.00229991	0.0669373	0	0.373459	island
Pmea_00031703	0.539924	0.0193468	0.453788	0.0190718	0.0669352	0	0.460205	island
Pmea_00008806	0.462898	0.0777504	0.318705	0.0767101	0.0668769	0	0.537708	island
Pmea_00011339	0.462419	0.0764504	0.319732	0.075426	0.0666641	0	0.538178	island
Pmea_00026775	0.435404	0.00217356	0.366617	0.00214213	0.0666266	0	0.564614	island
Pmea_00003898	0.66756	0.012945	0.588448	0.0127598	0.0662902	0	0.332502	island
Pmea_00025041	0.752793	0.000145945	0.686706	0.00014383	0.065942	0	0.247208	island
Pmea_00017529	0.542947	0.0217906	0.455653	0.0214816	0.0656679	0	0.457197	island
Pmea_00017283	0.695135	0.0142804	0.615926	0.0140764	0.0650697	0	0.304928	island
Pmea_00004045	0.693512	0.000341071	0.628598	0.00033613	0.0645762	0	0.306489	island
Pmea_00002602	0.450695	0.0117576	0.374814	0.0115892	0.0641981	0	0.549399	island
Pmea_00003024	0.667229	0.0449116	0.559179	0.0442895	0.0635437	0	0.332988	island
Pmea_00004105	0.515805	0.0442848	0.408336	0.043671	0.0634868	0	0.484506	island
Pmea_00006372	0.632886	0.190597	0.380055	0.188355	0.0634592	0	0.368131	island
Pmea_00011932	0.406961	0.00579819	0.338509	0.00571464	0.0626878	0	0.593089	island
Pmea_00012083	0.710577	0.00389998	0.644068	0.00384367	0.0626485	0	0.28944	island
Pmea_00011331	0.511839	0.0939603	0.355839	0.0927249	0.0626094	0	0.488827	island
Pmea_00023324	0.571225	0.00620096	0.502614	0.00611164	0.0624611	0	0.428813	island
Pmea_00020707	0.453103	0.0378701	0.353096	0.0373418	0.0623649	0	0.547197	island
Pmea_00033271	0.471167	0.0140986	0.394997	0.0138972	0.0621643	0	0.528942	island
Pmea_00028111	0.754072	0.00458233	0.687437	0.00451622	0.0621028	0	0.245944	island
Pmea_00016328	0.346395	0.0250694	0.259668	0.0247151	0.0617744	0	0.653843	island
Pmea_00006799	0.60647	0.0618619	0.483431	0.06102	0.0616659	0	0.393883	island
Pmea_00005026	0.658965	0.0452256	0.552651	0.0445994	0.061491	0	0.341259	island
Pmea_00008911	0.416601	0.0175438	0.33779	0.017294	0.0613688	0	0.583547	island
Pmea_00016137	0.64294	0.0143705	0.567619	0.0141652	0.0610813	0	0.357134	island
Pmea_00003927	0.675437	0.0317737	0.582886	0.0313276	0.0610736	0	0.324712	island
Pmea_00011689	0.470374	0.0129507	0.396659	0.0127654	0.06085	0	0.529725	island
Pmea_00012674	0.740402	0.0162199	0.663943	0.0159886	0.0604095	0	0.259659	island
Pmea_00008551	0.508395	0.0161229	0.432041	0.0158929	0.0603463	0	0.49172	island
Pmea_00000987	0.684523	0.0269618	0.598452	0.0265814	0.0593664	0	0.3156	island
Pmea_00034091	0.565295	0.0281117	0.478048	0.0277155	0.0593538	0	0.434882	island
Pmea_00029361	0.391234	0.017232	0.314863	0.0169865	0.0592322	0	0.608918	island
Pmea_00021636	0.525315	0.0359201	0.430464	0.035418	0.0591852	0	0.474933	island
Pmea_00002761	0.459097	0.0629301	0.337363	0.0620747	0.0591655	0	0.541397	island
Pmea_00029783	0.695019	0.0139603	0.622392	0.0137608	0.0588045	0	0.305043	island
Pmea_00003636	0.431591	0.0148236	0.358592	0.0146119	0.0582656	0	0.568531	island
Pmea_00010183	0.599149	0.0576257	0.48453	0.056838	0.0574458	0	0.401186	island
Pmea_00028465	0.477478	0.026832	0.393512	0.0264535	0.0573088	0	0.522725	island
Pmea_00000714	0.401182	0.00368879	0.340973	0.00363553	0.0565418	0	0.59885	island
Pmea_00023911	0.364884	1.9465e-06	0.309283	1.91829e-06	0.0555991	0	0.635116	island
Pmea_00029640	0.449971	0.0698338	0.324939	0.0688915	0.0555838	0	0.550586	island
Pmea_00025484	0.558568	0.0164029	0.486813	0.016169	0.0554805	0	0.441537	island
Pmea_00013359	0.308974	2.25724e-05	0.253656	2.22453e-05	0.0552948	0	0.691027	island
Pmea_00014467	0.371253	0.00816866	0.308009	0.00805123	0.055118	0	0.628821	island
Pmea_00016357	0.503324	0.00333491	0.444917	0.00328673	0.0550961	0	0.4967	island
Pmea_00011897	0.373317	0.0324635	0.286042	0.0320081	0.0549721	0	0.626978	island
Pmea_00031089	0.633147	0.0594156	0.519623	0.058605	0.0546029	0	0.367169	island
Pmea_00007645	0.396841	0.00125133	0.341189	0.00123322	0.0544071	0	0.60317	island
Pmea_00009180	0.38853	0.0214447	0.312803	0.0211405	0.0543963	0	0.61166	island
Pmea_00035687	0.739541	0.034277	0.651254	0.0337971	0.0543606	0	0.260588	island
Pmea_00015942	0.519749	0.00269266	0.46285	0.00265374	0.0542262	0	0.48027	island
Pmea_00025994	0.361096	0.0470106	0.260303	0.0463608	0.0539966	0	0.63934	island
Pmea_00003180	0.514712	0.112497	0.349081	0.111048	0.0537909	0	0.48608	island
Pmea_00029501	0.672954	0.0181879	0.601248	0.017929	0.0536907	0	0.327132	island
Pmea_00031357	0.499676	0.0115243	0.435084	0.0113592	0.0531491	0	0.500408	island
Pmea_00015490	0.652723	0.012145	0.587564	0.0119711	0.0531265	0	0.347339	island
Pmea_00014429	0.60005	0.000933437	0.5463	0.000919921	0.0528244	0	0.399956	island
Pmea_00021475	0.422986	0.0184908	0.351873	0.0182277	0.0527304	0	0.577169	island
Pmea_00003982	0.585741	0.0252546	0.508234	0.0248977	0.0524576	0	0.414411	island
Pmea_00008301	0.650333	0.0625354	0.535968	0.061685	0.0523624	0	0.349985	island
Pmea_00021596	0.601611	0.00323795	0.547053	0.00319117	0.0513483	0	0.398407	island
Pmea_00001446	0.565736	0.0014036	0.513001	0.00138329	0.0513434	0	0.434273	island
Pmea_00025908	0.461899	0.0474873	0.363601	0.0468313	0.0510969	0	0.538471	island
Pmea_00013697	0.457765	0.0349357	0.372009	0.0344469	0.0510345	0	0.54251	island
Pmea_00002093	0.709035	0.000364701	0.658224	0.000359417	0.0504501	0	0.290966	island
Pmea_00001660	0.419995	0.0181205	0.351534	0.0178626	0.0504464	0	0.580157	island
Pmea_00026088	0.498101	0.0284573	0.419728	0.0280564	0.0501099	0	0.502106	island
Pmea_00021678	0.527731	0.0139887	0.463868	0.0137888	0.0499791	0	0.472364	island
Pmea_00025676	0.681627	0.0166861	0.615261	0.0164483	0.049841	0	0.31845	island
Pmea_00014179	0.8038	0.0237677	0.730576	0.0234313	0.049725	0	0.196268	island
Pmea_00032658	0.589238	0.0953086	0.445069	0.0940572	0.0495441	0	0.41133	island
Pmea_00013166	0.426642	0.00757655	0.369636	0.00746756	0.0494746	0	0.573421	island
Pmea_00009641	0.504054	0.0559597	0.399139	0.0551935	0.0493185	0	0.496349	island
Pmea_00018373	0.651039	0.0054937	0.596423	0.00541452	0.049174	0	0.348989	island
Pmea_00020476	0.361088	0.0508612	0.261765	0.0501611	0.0486901	0	0.639383	island
Pmea_00007681	0.409167	0.00581636	0.355034	0.00573255	0.0483505	0	0.590883	island
Pmea_00006704	0.492536	0.0365389	0.408124	0.0360284	0.0481141	0	0.507733	island
Pmea_00026864	0.605087	0.00214083	0.555237	0.00210987	0.0477279	0	0.394926	island
Pmea_00030875	0.48284	0.112854	0.323119	0.111401	0.0474734	0	0.518007	island
Pmea_00033082	0.430013	0.0109067	0.372366	0.0107503	0.0468063	0	0.570077	island
Pmea_00007435	0.700086	0.000737643	0.652578	0.000726961	0.0467778	0	0.299917	island
Pmea_00010559	0.474519	0.0260471	0.401906	0.0256793	0.0467346	0	0.52568	island
Pmea_00015844	0.546063	0.00683408	0.492716	0.0067357	0.0465664	0	0.453982	island
Pmea_00032919	0.614679	0.0558192	0.512762	0.0550548	0.0465496	0	0.385633	island
Pmea_00008542	0.648835	0.0792841	0.523668	0.0782249	0.0465378	0	0.351569	island
Pmea_00022836	0.559188	0.0033662	0.509335	0.00331757	0.0465134	0	0.440834	island
Pmea_00009904	0.688754	0.0655497	0.577492	0.0646611	0.0463045	0	0.311542	island
Pmea_00029203	0.565739	0.0653943	0.454577	0.0645077	0.046242	0	0.434673	island
Pmea_00011044	0.456327	0.0244595	0.386355	0.0241136	0.0456657	0	0.543865	island
Pmea_00021590	0.440657	0.138709	0.257091	0.136974	0.0454654	0	0.560469	island
Pmea_00014102	0.690572	0.139558	0.506939	0.137814	0.0451908	0	0.310056	island
Pmea_00003208	0.557561	3.18837e-05	0.512651	3.14216e-05	0.0448785	0	0.442439	island
Pmea_00012465	0.55058	3.93031e-05	0.506358	3.87336e-05	0.0441834	0	0.44942	island
Pmea_00017263	0.317897	0.00664487	0.267267	0.0065492	0.0440151	0	0.682168	island
Pmea_00032425	0.614901	0.00393548	0.567114	0.00387866	0.0438869	0	0.385121	island
Pmea_00015512	0.524857	0.0504032	0.431038	0.049709	0.0437626	0	0.475491	island
Pmea_00023377	0.495174	0.0915453	0.360633	0.0903385	0.0435318	0	0.505497	island
Pmea_00014758	0.348898	0.039635	0.265925	0.039083	0.0435151	0	0.651477	island
Pmea_00008976	0.506455	0.00669447	0.456297	0.00659809	0.0435124	0	0.493593	island
Pmea_00014312	0.489826	0.00738151	0.439133	0.00727531	0.0433624	0	0.510229	island
Pmea_00029749	0.456658	0.0134751	0.399929	0.0132824	0.0433404	0	0.543449	island
Pmea_00012252	0.568207	0.0238175	0.502341	0.0234804	0.0422363	0	0.431942	island
Pmea_00024170	0.669562	0.137159	0.491942	0.13544	0.0415216	0	0.331096	island
Pmea_00026653	0.497805	0.163712	0.293458	0.161723	0.0414302	0	0.503389	island
Pmea_00011330	0.50577	0.104211	0.360985	0.102856	0.0411815	0	0.494978	island
Pmea_00012494	0.655571	0.0116082	0.602899	0.0114419	0.0411717	0	0.344487	island
Pmea_00031220	0.403022	0.000103999	0.361847	0.000102492	0.0410717	0	0.596979	island
Pmea_00027410	0.584103	0.000597877	0.542791	0.000589217	0.0407194	0	0.4159	island
Pmea_00010156	0.664685	0.22671	0.398851	0.22416	0.0405686	0	0.33642	island
Pmea_00008202	0.463227	0.00486318	0.41783	0.00479304	0.0405667	0	0.53681	island
Pmea_00018550	0.45244	0.0395534	0.373077	0.0390025	0.0400467	0	0.547874	island
Pmea_00028089	0.668518	0.027242	0.601714	0.0268578	0.0398151	0	0.331613	island
Pmea_00020909	0.402884	0.0498248	0.313859	0.0491382	0.0394551	0	0.597547	island
Pmea_00001272	0.539865	0.138435	0.362915	0.136703	0.0393217	0	0.46106	island
Pmea_00003658	0.625293	0.0430138	0.543573	0.0424168	0.0390698	0	0.374941	island
Pmea_00003881	0.479677	0.000556657	0.440547	0.000548594	0.0385774	0	0.520327	island
Pmea_00015819	0.469287	0.000100896	0.430949	9.94341e-05	0.0382375	0	0.530714	island
Pmea_00015778	0.512033	0.0522007	0.422184	0.0514831	0.0379971	0	0.488336	island
Pmea_00022633	0.53794	0.0218918	0.478749	0.0215814	0.0374632	0	0.462207	island
Pmea_00019896	0.348189	0.0369817	0.273984	0.0364652	0.0373901	0	0.65216	island
Pmea_00017227	0.62275	0.000193897	0.585684	0.000191088	0.0368735	0	0.377251	island
Pmea_00015013	0.594412	0.0261859	0.532106	0.0258162	0.036336	0	0.405742	island
Pmea_00003129	0.659243	0.0751832	0.548537	0.0741744	0.0361599	0	0.341129	island
Pmea_00001108	0.314408	0.00877019	0.269679	0.00864418	0.0359984	0	0.685679	island
Pmea_00006698	0.752126	0.011486	0.705053	0.0113214	0.035711	0	0.247915	island
Pmea_00009767	0.36107	0.00208687	0.323506	0.00205669	0.0354885	0	0.638949	island
Pmea_00021304	0.519799	0.0434685	0.441145	0.0428656	0.0354855	0	0.480504	island
Pmea_00031665	0.377098	0.0604601	0.281892	0.0596361	0.0350234	0	0.623448	island
Pmea_00002099	0.526146	0.0115928	0.480606	0.0114267	0.0340331	0	0.473934	island
Pmea_00027924	0.491238	0.0333326	0.42433	0.0328654	0.0337969	0	0.509008	island
Pmea_00030186	0.744546	0.00409375	0.70692	0.00403466	0.0335769	0	0.255469	island
Pmea_00026609	0.462543	2.79275e-06	0.429034	2.75227e-06	0.0335064	0	0.537457	island
Pmea_00031267	0.512401	0.0189611	0.460165	0.0186914	0.0334105	0	0.487734	island
Pmea_00018744	0.560048	0.0382387	0.489498	0.0377054	0.0326003	0	0.440196	island
Pmea_00035822	0.52979	0.0301998	0.467369	0.0297751	0.0324405	0	0.470415	island
Pmea_00013480	0.40978	0.0150602	0.36239	0.0148452	0.0324156	0	0.590349	island
Pmea_00028090	0.611775	0.000312568	0.579379	0.000308039	0.0320856	0	0.388227	island
Pmea_00020060	0.468919	0.0550621	0.382397	0.0543074	0.0317905	0	0.531505	island
Pmea_00012127	0.667973	0.112379	0.525012	0.110931	0.0314886	0	0.332569	island
Pmea_00002278	0.454174	0.0846201	0.338528	0.0834961	0.0314789	0	0.546497	island
Pmea_00011335	0.462155	0.0836748	0.347599	0.0825622	0.0313407	0	0.538498	island
Pmea_00017207	0.483654	0.00018969	0.452742	0.000186942	0.0307241	0	0.516347	island
Pmea_00009154	0.713677	0.0476833	0.63648	0.0470247	0.0299748	0	0.286521	island
Pmea_00014124	0.554745	3.8258e-05	0.524962	3.77036e-05	0.029745	0	0.445255	island
Pmea_00025880	0.675161	0.0282238	0.617472	0.0278261	0.0297298	0	0.324972	island
Pmea_00020357	0.575371	0.0275434	0.519488	0.0271551	0.0285581	0	0.424799	island
Pmea_00015571	0.437799	0.00171878	0.407564	0.00169391	0.0285276	0	0.562215	island
Pmea_00025471	0.323683	0.0265628	0.268771	0.0261879	0.0284634	0	0.676578	island
Pmea_00018913	0.534905	0.00314781	0.503432	0.00310233	0.0283493	0	0.465116	island
Pmea_00002862	0.370935	0.0638399	0.279347	0.0629729	0.0280321	0	0.629648	island
Pmea_00028492	0.687877	0.00710301	0.653504	0.00700078	0.0273402	0	0.312155	island
Pmea_00010573	0.399158	0.110707	0.261735	0.109278	0.0271799	0	0.601807	island
Pmea_00009023	0.500226	0.0525964	0.420974	0.0518737	0.0269968	0	0.500155	island
Pmea_00011328	0.476287	0.100136	0.349722	0.0988286	0.0269743	0	0.524475	island
Pmea_00004149	0.37492	0.0317638	0.317036	0.0313179	0.0262782	0	0.625367	island
Pmea_00006927	0.355127	1.29559e-05	0.329125	1.27682e-05	0.0259888	0	0.644873	island
Pmea_00000734	0.658663	0.0586529	0.574561	0.057852	0.0259598	0	0.341628	island
Pmea_00004800	0.404196	0.0325403	0.345972	0.0320839	0.0258596	0	0.596085	island
Pmea_00020787	0.328413	0.0274946	0.275403	0.0271069	0.0256352	0	0.671855	island
Pmea_00011329	0.485087	0.10266	0.358716	0.101323	0.0242802	0	0.515681	island
Pmea_00034552	0.500365	0.129745	0.347063	0.128106	0.0242543	0	0.500577	island
Pmea_00029468	0.434478	0.107535	0.303274	0.106142	0.0241796	0	0.566405	island
Pmea_00027200	0.412529	0.0608867	0.328058	0.0600573	0.0238944	0	0.58799	island
Pmea_00002463	0.493796	0.0602042	0.410149	0.0593835	0.0238212	0	0.506646	island
Pmea_00000948	0.527007	0.0169992	0.486354	0.016757	0.0237794	0	0.473109	island
Pmea_00029046	0.410183	0.0284741	0.35812	0.028073	0.0237469	0	0.59006	island
Pmea_00022289	0.591676	0.0249082	0.543825	0.0245561	0.0231478	0	0.408471	island
Pmea_00017530	0.432334	0.00879537	0.400617	0.008669	0.0229759	0	0.567738	island
Pmea_00023719	0.505965	0.000609355	0.482535	0.000600529	0.0228252	0	0.49404	island
Pmea_00004933	0.619304	0.0620057	0.535441	0.0611621	0.0223584	0	0.381039	island
Pmea_00003752	0.460493	0.076031	0.362629	0.0750117	0.0222574	0	0.540102	island
Pmea_00030610	0.794941	0.115405	0.658843	0.113923	0.0218309	0	0.205403	island
Pmea_00005850	0.30543	0.0148051	0.269416	0.0145936	0.0212712	0	0.694719	island
Pmea_00004792	0.802288	0.00260269	0.778767	0.00256507	0.0209487	0	0.197719	island
Pmea_00006444	0.567479	0.147562	0.399991	0.145735	0.0208266	0	0.433448	island
Pmea_00012238	0.529013	0.0186711	0.490166	0.0184055	0.0203145	0	0.471114	island
Pmea_00021899	0.483503	0.0451688	0.418315	0.0445433	0.0203054	0	0.516836	island
Pmea_00018705	0.466579	0.116534	0.330836	0.11504	0.0198005	0	0.534324	island
Pmea_00013466	0.707532	0.00129991	0.687126	0.00128109	0.0191203	0	0.292473	island
Pmea_00008910	0.332079	0.0383367	0.275138	0.0378021	0.018768	0	0.668292	island
Pmea_00004124	0.705051	0.0162511	0.670202	0.0160193	0.0187605	0	0.295018	island
Pmea_00017305	0.52402	0.00775464	0.497716	0.00764311	0.0186071	0	0.476034	island
Pmea_00017749	0.438369	0.0441163	0.376025	0.0435047	0.0184799	0	0.561991	island
Pmea_00003958	0.587912	0.00115181	0.568374	0.00113514	0.0183961	0	0.412095	island
Pmea_00030389	0.432399	0.0310577	0.383359	0.0306214	0.0181633	0	0.567856	island
Pmea_00008450	0.706066	0.0562146	0.632404	0.0554451	0.0179768	0	0.294174	island
Pmea_00016417	0.398456	0.0631145	0.317825	0.0622568	0.0178239	0	0.602095	island
Pmea_00014122	0.453522	0.0929036	0.343696	0.0916806	0.0174088	0	0.547214	island
Pmea_00022374	0.669112	0.0118541	0.640062	0.0116843	0.017309	0	0.330945	island
Pmea_00024072	0.431334	0.00498537	0.409617	0.00491348	0.0167621	0	0.568708	island
Pmea_00007575	0.382409	0.003537	0.362145	0.00348592	0.0167458	0	0.617623	island
Pmea_00030292	0.414242	0.0955909	0.302611	0.0943362	0.0164816	0	0.586571	island
Pmea_00008004	0.651325	0.000998915	0.634609	0.000984453	0.015727	0	0.34868	island
Pmea_00014563	0.400656	0.0403387	0.344822	0.0397773	0.0157059	0	0.599695	island
Pmea_00012732	0.653075	0.0320989	0.605613	0.0316484	0.015652	0	0.347087	island
Pmea_00022977	0.363276	0.0198598	0.327975	0.0195776	0.0155405	0	0.636907	island
Pmea_00031918	0.557515	0.0219685	0.520394	0.021657	0.0153232	0	0.442626	island
Pmea_00022266	0.578889	0.116893	0.447516	0.115394	0.0152638	0	0.421826	island
Pmea_00028432	0.656654	0.000584807	0.641066	0.000576336	0.0150084	0	0.343349	island
Pmea_00034688	0.469444	0.0521153	0.402647	0.0513988	0.0149976	0	0.530957	island
Pmea_00020937	0.340537	0.00883901	0.316814	0.00871202	0.014926	0	0.659548	island
Pmea_00020719	0.397416	0.11467	0.268593	0.113196	0.0146247	0	0.603587	island
Pmea_00021595	0.708713	0.0660199	0.628735	0.0651254	0.0145736	0	0.291566	island
Pmea_00008292	0.455488	0.00617719	0.434955	0.00608821	0.0143962	0	0.544561	island
Pmea_00015528	0.417365	0.129084	0.274427	0.127451	0.0143945	0	0.583727	island
Pmea_00004327	0.445901	0.0265002	0.405274	0.0261261	0.0142881	0	0.554312	island
Pmea_00019555	0.579566	0.0579794	0.507781	0.0571872	0.0142447	0	0.420787	island
Pmea_00015436	0.340726	0.0100691	0.316516	0.00992463	0.0141889	0	0.659371	island
Pmea_00020590	0.514334	0.0326276	0.467798	0.0321699	0.0141371	0	0.485895	island
Pmea_00012866	0.550648	0.017761	0.518971	0.0175081	0.0140534	0	0.449467	island
Pmea_00007413	0.54669	0.0191223	0.514208	0.0188503	0.013506	0	0.453435	island
Pmea_00003801	0.582031	0.000994044	0.567625	0.000979652	0.0134205	0	0.417975	island
Pmea_00033515	0.34641	0.0412659	0.291934	0.0406921	0.0133932	0	0.653981	island
Pmea_00014656	0.391256	0.0938776	0.284401	0.0926431	0.0133827	0	0.609574	island
Pmea_00006257	0.530091	0.00419091	0.512778	0.00413043	0.0131541	0	0.469938	island
Pmea_00027076	0.65782	0.134691	0.511009	0.132999	0.0131425	0	0.342849	island
Pmea_00030305	0.694286	0.00297074	0.678239	0.00292781	0.0131057	0	0.305727	island
Pmea_00019554	0.481528	0.0637017	0.405327	0.0628365	0.0128857	0	0.518951	island
Pmea_00018802	0.544522	0.0198058	0.512625	0.0195244	0.0122418	0	0.455608	island
Pmea_00021162	0.43072	0.0218393	0.397177	0.0215296	0.0118335	0	0.56946	island
Pmea_00008389	0.585082	4.35078e-05	0.573678	4.28772e-05	0.0113601	0	0.414919	island
Pmea_00003873	0.715835	0.0172756	0.687488	0.0170294	0.0112454	0	0.284237	island
Pmea_00001254	0.398878	0.0556138	0.332863	0.0548521	0.0106776	0	0.601607	island
Pmea_00001668	0.50174	0.0519647	0.439678	0.0512502	0.0104366	0	0.498635	island
Pmea_00003138	0.72912	0.0203545	0.698746	0.0200655	0.0102293	0	0.27096	island
Pmea_00029997	0.546759	0.000386543	0.536185	0.000380943	0.0101906	0	0.453243	island
Pmea_00012167	0.658262	0.0518049	0.596969	0.0510924	0.009944	0	0.341995	island
Pmea_00023906	0.533467	0.0780824	0.446145	0.0770379	0.00975584	0	0.467062	island
Pmea_00031100	0.687811	0.0754138	0.603344	0.0744022	0.0097236	0	0.31253	island
Pmea_00014159	0.55629	0.0345021	0.512659	0.0340191	0.00938954	0	0.443932	island
Pmea_00025628	0.349847	0.0536937	0.287586	0.0529567	0.00879738	0	0.650659	island
Pmea_00029635	0.661426	0.000126874	0.652901	0.000125036	0.00839912	0	0.338575	island
[truncated: 5,261 more rows]
