# Supplementary material for: Telomere DNA length regulation is influenced by seasonal temperature differences in short-lived but not in long-lived reef-building corals
Source: Nat Commun. 2023 Jun 1;14:3038. doi: 10.1038/s41467-023-38499-1 (PMC10235076; doi:10.1038/s41467-023-38499-1)
Supplement: Supplementary file 6 — Supplementary Data 3 [file 41467_2023_38499_MOESM6_ESM.xlsx]

## Sheet: island_human
GO.ID	Term	Group	Annotated	Significant	Expected	Fisher.weight01	Gene.name	all_genes
GO:0051301	cell division	Cell cycle	642	121	68.39	5e-08	LIG3, RALA, NCAPD2, TPR, CDK14, INTS13, PKN2, ASPM, FGFR2, SIRT2, CDC42, ZFYVE26, SMC1A, NUP37, FGFR1, PIK3C3, RBL1, PDS5B, KIF4A, CECR2, TTC28, SEPTIN3, VRK1, KIF3B, CHMP4B, RAB11A, ERCC2, LIG1, AKNA, FGF8, SMC3, ANAPC15, TIMELESS, FGF1, BIRC6, PHF13, DOCK7, MAD2L2, CENPF, STAG1, CCND2, CNTRL, NCAPH, CAT, GPSM2, GIPC1, PARD6B, THOC2, PIN1, ANAPC13, E2F8, CDC16, CHMP2A, LATS1, RAB11FIP4, HAUS8, R…	ENSG00000005156, ENSG00000006451, ENSG00000010292, ENSG00000047410, ENSG00000058091, ENSG00000064102, ENSG00000065243, ENSG00000066279, ENSG00000066468, ENSG00000068903, ENSG00000070831, ENSG00000072121, ENSG00000072501, ENSG00000075188, ENSG00000077782, ENSG00000078142, ENSG00000080839, ENSG00000083642, ENSG00000090889, ENSG00000099954, ENSG00000100154, ENSG00000100167, ENSG00000100749, ENSG0000…
GO:0000082	G1/S transition of mitotic cell cycle	Cell cycle	293	41	31.21	0.0006	PKD1, POLA2, PIAS1, MCM10, MCM2, MCM6, RBL1, APEX1, MCM4, RPA3, CDKN1B, MCM3, CCND2, INHBA, E2F8, LATS1, PCNA, CDC73, ORC3, MYC, PPP3CA, CYP1A1, CTDSP1, PRIM2, ITGB1, CACUL1, CNOT11, TERT, BRD7, RRM2, TYMS, POLE, PIDD1, PLCB1, CHEK2, RPS27L, DCUN1D3, PRIM1, TFDP1, MDM4, TRIM71	ENSG00000008710, ENSG00000014138, ENSG00000033800, ENSG00000065328, ENSG00000073111, ENSG00000076003, ENSG00000080839, ENSG00000100823, ENSG00000104738, ENSG00000106399, ENSG00000111276, ENSG00000112118, ENSG00000118971, ENSG00000122641, ENSG00000129173, ENSG00000131023, ENSG00000132646, ENSG00000134371, ENSG00000135336, ENSG00000136997, ENSG00000138814, ENSG00000140465, ENSG00000144579, ENSG0000…
GO:0000070	mitotic sister chromatid segregation	Cell cycle	160	38	17.04	0.00239	NCAPD2, NCAPH2, TPR, SMC1A, PIBF1, PDS5B, KIF4A, HIRA, CHMP4B, RAB11A, ANAPC15, TTK, MACROH2A1, PHF13, MAD2L2, CENPF, NCAPH, KIF25, CDC16, CHMP2A, TUBG1, RAN, SMC2, KIF23, CENPE, KATNB1, CENPC, TTN, PLK1, MIS12, CHTF8, TNKS, SMC5, PRC1, KIFC1, CHMP1B	ENSG00000010292, ENSG00000025770, ENSG00000047410, ENSG00000072501, ENSG00000083535, ENSG00000083642, ENSG00000090889, ENSG00000100084, ENSG00000101421, ENSG00000103769, ENSG00000110200, ENSG00000112742, ENSG00000113648, ENSG00000116273, ENSG00000116670, ENSG00000117724, ENSG00000121152, ENSG00000125337, ENSG00000130177, ENSG00000130724, ENSG00000131462, ENSG00000132341, ENSG00000136824, ENSG0000…
GO:0090307	mitotic spindle assembly	Cell cycle	69	23	7.35	3.6e-05	TPR, SMC1A, PIBF1, KIF4A, MYBL2, KIF3B, CHMP4B, CEP192, RAB11A, SMC3, WRAP73, STAG1, CHMP2A, KIF23, KIF11, PLK1, CEP97, CHEK2, KIFC1, MZT1, CHMP1B	ENSG00000047410, ENSG00000072501, ENSG00000083535, ENSG00000090889, ENSG00000101057, ENSG00000101350, ENSG00000101421, ENSG00000101639, ENSG00000103769, ENSG00000108055, ENSG00000116213, ENSG00000118007, ENSG00000130724, ENSG00000137807, ENSG00000138160, ENSG00000166851, ENSG00000182504, ENSG00000183765, ENSG00000204197, ENSG00000204899, ENSG00000233450, ENSG00000237649, ENSG00000255112
GO:0045787	positive regulation of cell cycle	Cell cycle	335	60	35.68	0.00051	PKD1, DDX11, YTHDC2, TPR, PKN2, FGFR2, SIRT2, LRP6, CDC42, FGFR1, THOC1, TGM1, ABL1, APEX1, KIF3B, RAB11A, FGF8, RAD51C, CDKN1B, NR2E1, MACROH2A1, CCND2, GPSM2, GIPC1, MED1, E2F8, CDC16, RAB11FIP4, CDC73, RPS15A, MYC, KIF23, BRCA2, CYP1A1, CHEK1, DRD3, CENPJ, PRKCA, WNT4, MSX1, POC1A, TERT, CENPV, FEN1, SIN3A, INSR, HCFC1, STAT5B, RCC2, CALR, MAPK15, PLCB1, CHEK2, DYNC1H1, TFDP1, SMC5	ENSG00000008710, ENSG00000013573, ENSG00000047188, ENSG00000047410, ENSG00000065243, ENSG00000066468, ENSG00000068903, ENSG00000070018, ENSG00000070831, ENSG00000077782, ENSG00000079134, ENSG00000092295, ENSG00000097007, ENSG00000100823, ENSG00000101350, ENSG00000103769, ENSG00000107831, ENSG00000108384, ENSG00000111276, ENSG00000112333, ENSG00000113648, ENSG00000118971, ENSG00000121957, ENSG0000…
GO:0090068	positive regulation of cell cycle proces...	Cell cycle	253	42	26.95	0.00058	DDX11, TPR, PKN2, SIRT2, CDC42, FGFR1, THOC1, APEX1, KIF3B, RAB11A, FGF8, RAD51C, MACROH2A1, CCND2, GPSM2, GIPC1, MED1, E2F8, CDC16, RAB11FIP4, CDC73, KIF23, CYP1A1, DRD3, CENPJ, WNT4, MSX1, POC1A, TERT, CENPV, FEN1, SIN3A, INSR, RCC2, MAPK15, PLCB1, CHEK2, DYNC1H1, TFDP1, SMC5	ENSG00000013573, ENSG00000047410, ENSG00000065243, ENSG00000068903, ENSG00000070831, ENSG00000077782, ENSG00000079134, ENSG00000100823, ENSG00000101350, ENSG00000103769, ENSG00000107831, ENSG00000108384, ENSG00000113648, ENSG00000118971, ENSG00000121957, ENSG00000123159, ENSG00000125686, ENSG00000129173, ENSG00000130177, ENSG00000131242, ENSG00000134371, ENSG00000137807, ENSG00000140465, ENSG0000…
GO:0010389	regulation of G2/M transition of mitotic...	Cell cycle	236	42	25.14	4e-07	MRE11, HMMR, DYNC1I2, PCM1, HSP90AA1, PSMC6, PSMC1, PSMB5, CEP192, RAB11A, CEP152, NBN, RAD51C, CEP72, CENPF, CNTRL, PSMB2, HAUS8, TUBG1, RNASEH2B, ODF2, PSMB7, NEDD1, KCNH5, CSNK1D, HAUS6, CEP78, CENPJ, PSMC2, ZFYVE19, PLK1, SIN3A, CEP135, CKAP5, RCC2, DYNC1H1, CEP290, ZNF830, DCTN1, HAUS3, HAUS5	ENSG00000020922, ENSG00000072571, ENSG00000077380, ENSG00000078674, ENSG00000080824, ENSG00000100519, ENSG00000100764, ENSG00000100804, ENSG00000101639, ENSG00000103769, ENSG00000103995, ENSG00000104320, ENSG00000108384, ENSG00000112877, ENSG00000117724, ENSG00000119397, ENSG00000126067, ENSG00000131351, ENSG00000131462, ENSG00000136104, ENSG00000136811, ENSG00000136930, ENSG00000139350, ENSG0000…
GO:1901673	regulation of mitotic spindle assembly	Cell cycle	29	9	3.09	0.00239	TPR, SMC1A, CHMP4B, SMC3, STAG1, CHMP2A, PLK1, CEP97, CHMP1B	ENSG00000047410, ENSG00000072501, ENSG00000101421, ENSG00000108055, ENSG00000118007, ENSG00000130724, ENSG00000166851, ENSG00000182504, ENSG00000255112
GO:0006284	base-excision repair	DNA repair	43	13	4.58	8.6e-05	LIG3, POLD1, XRCC1, APEX1, LIG1, RPA3, POLM, PCNA, NEIL1, RPS3, WRN, FEN1, POLE	ENSG00000005156, ENSG00000062822, ENSG00000073050, ENSG00000100823, ENSG00000105486, ENSG00000106399, ENSG00000122678, ENSG00000132646, ENSG00000140398, ENSG00000149273, ENSG00000165392, ENSG00000168496, ENSG00000177084
GO:0000727	double-strand break repair via break-ind...	DNA repair	11	5	1.17	0.00363	MCM2, MCM6, MCM4, MCM3, MUS81	ENSG00000073111, ENSG00000076003, ENSG00000104738, ENSG00000112118, ENSG00000172732
GO:0000724	double-strand break repair via homologou...	DNA repair	141	38	15.02	7.3e-06	KDM1A, LIG3, REV3L, MRE11, ZFYVE26, XRCC1, MCM2, MCM6, RIF1, SAMHD1, SMCHD1, NBN, MCM4, RPA3, STN1, RAD51C, TIMELESS, MCM3, WDR48, MAD2L2, BRCA2, WRAP53, PARP1, MMS22L, CHEK1, MMS19, SPIDR, WRN, FEN1, NSMCE1, MUS81, ERCC4, SLX4, RAD54B, FAN1, SMC5, AP5Z1	ENSG00000004487, ENSG00000005156, ENSG00000009413, ENSG00000020922, ENSG00000072121, ENSG00000073050, ENSG00000073111, ENSG00000076003, ENSG00000080345, ENSG00000101347, ENSG00000101596, ENSG00000104320, ENSG00000104738, ENSG00000106399, ENSG00000107960, ENSG00000108384, ENSG00000111602, ENSG00000112118, ENSG00000114742, ENSG00000116670, ENSG00000139618, ENSG00000141499, ENSG00000143799, ENSG0000…
GO:0070911	global genome nucleotide-excision repair	DNA repair	33	14	3.52	2.7e-06	ERCC2, GTF2H1, CHD1L, PARP1, XPC, ERCC3, DDB1, ERCC4, GTF2H4	ENSG00000104884, ENSG00000110768, ENSG00000131778, ENSG00000143799, ENSG00000154767, ENSG00000163161, ENSG00000167986, ENSG00000175595, ENSG00000213780, ENSG00000221974, ENSG00000226384, ENSG00000233149, ENSG00000234370, ENSG00000236895
GO:0036297	interstrand cross-link repair	DNA repair	55	13	5.86	0.00437	RPA3, WDR48, MSH6, FANCD2, FANCC, MUS81, ATR, ERCC4, ERCC6L2, FANCA, SLX4, FAN1	ENSG00000106399, ENSG00000114742, ENSG00000116062, ENSG00000144554, ENSG00000158169, ENSG00000172732, ENSG00000175054, ENSG00000175595, ENSG00000182150, ENSG00000187741, ENSG00000188827, ENSG00000198690, ENSG00000276787
GO:0006289	nucleotide-excision repair	DNA repair	123	38	13.1	0.00018	LIG3, AQR, PNKP, POLD1, XRCC1, ERCC2, LIG1, RPA3, STN1, GTF2H1, RFC5, CHD1L, PCNA, BRIP1, KAT7, BRCA2, NEIL1, PARP1, XPC, MMS19, FANCC, ERCC3, RFC4, DDB1, LIG4, ERCC4, POLE, SLX4, FAN1, ZNF830, GTF2H4	ENSG00000005156, ENSG00000021776, ENSG00000039650, ENSG00000062822, ENSG00000073050, ENSG00000104884, ENSG00000105486, ENSG00000106399, ENSG00000107960, ENSG00000110768, ENSG00000111445, ENSG00000131778, ENSG00000132646, ENSG00000136492, ENSG00000136504, ENSG00000139618, ENSG00000140398, ENSG00000143799, ENSG00000154767, ENSG00000155229, ENSG00000158169, ENSG00000163161, ENSG00000163918, ENSG0000…
GO:0000717	nucleotide-excision repair, DNA duplex u...	DNA repair	29	13	3.09	2.9e-06	ERCC2, GTF2H1, CHD1L, PARP1, XPC, ERCC3, DDB1, GTF2H4	ENSG00000104884, ENSG00000110768, ENSG00000131778, ENSG00000143799, ENSG00000154767, ENSG00000163161, ENSG00000167986, ENSG00000213780, ENSG00000221974, ENSG00000226384, ENSG00000233149, ENSG00000234370, ENSG00000236895
GO:0006297	nucleotide-excision repair, DNA gap fill...	DNA repair	23	10	2.45	5.7e-05	LIG3, POLD1, XRCC1, LIG1, RPA3, RFC5, PCNA, RFC4, LIG4, POLE	ENSG00000005156, ENSG00000062822, ENSG00000073050, ENSG00000105486, ENSG00000106399, ENSG00000111445, ENSG00000132646, ENSG00000163918, ENSG00000174405, ENSG00000177084
GO:0006296	nucleotide-excision repair, DNA incision...	DNA repair	44	18	4.69	2e-07	POLD1, ERCC2, RPA3, GTF2H1, RFC5, CHD1L, PCNA, PARP1, ERCC3, RFC4, DDB1, ERCC4, GTF2H4	ENSG00000062822, ENSG00000104884, ENSG00000106399, ENSG00000110768, ENSG00000111445, ENSG00000131778, ENSG00000132646, ENSG00000143799, ENSG00000163161, ENSG00000163918, ENSG00000167986, ENSG00000175595, ENSG00000213780, ENSG00000221974, ENSG00000226384, ENSG00000233149, ENSG00000234370, ENSG00000236895
GO:0006295	nucleotide-excision repair, DNA incision...	DNA repair	30	14	3.2	6.5e-07	ERCC2, RPA3, GTF2H1, CHD1L, PARP1, ERCC3, DDB1, ERCC4, GTF2H4	ENSG00000104884, ENSG00000106399, ENSG00000110768, ENSG00000131778, ENSG00000143799, ENSG00000163161, ENSG00000167986, ENSG00000175595, ENSG00000213780, ENSG00000221974, ENSG00000226384, ENSG00000233149, ENSG00000234370, ENSG00000236895
GO:0006293	nucleotide-excision repair, preincision ...	DNA repair	28	14	2.98	2.2e-07	ERCC2, RPA3, GTF2H1, CHD1L, PARP1, ERCC3, DDB1, ERCC4, GTF2H4	ENSG00000104884, ENSG00000106399, ENSG00000110768, ENSG00000131778, ENSG00000143799, ENSG00000163161, ENSG00000167986, ENSG00000175595, ENSG00000213780, ENSG00000221974, ENSG00000226384, ENSG00000233149, ENSG00000234370, ENSG00000236895
GO:0006294	nucleotide-excision repair, preincision ...	DNA repair	37	14	3.94	1.3e-05	ERCC2, RPA3, GTF2H1, CHD1L, PARP1, XPC, ERCC3, DDB1, GTF2H4	ENSG00000104884, ENSG00000106399, ENSG00000110768, ENSG00000131778, ENSG00000143799, ENSG00000154767, ENSG00000163161, ENSG00000167986, ENSG00000213780, ENSG00000221974, ENSG00000226384, ENSG00000233149, ENSG00000234370, ENSG00000236895
GO:2001034	positive regulation of double-strand bre...	DNA repair	16	7	1.7	0.00074	PNKP, RIF1, SMCHD1, MAD2L2, PARP9, WRAP53, PRKDC	ENSG00000039650, ENSG00000080345, ENSG00000101596, ENSG00000116670, ENSG00000138496, ENSG00000141499, ENSG00000253729
GO:0006283	transcription-coupled nucleotide-excisio...	DNA repair	81	21	8.63	8.4e-05	LIG3, AQR, POLD1, XRCC1, ERCC2, LIG1, RPA3, GTF2H1, RFC5, PCNA, ERCC3, RFC4, DDB1, ERCC4, ZNF830, GTF2H4	ENSG00000005156, ENSG00000021776, ENSG00000062822, ENSG00000073050, ENSG00000104884, ENSG00000105486, ENSG00000106399, ENSG00000110768, ENSG00000111445, ENSG00000132646, ENSG00000163161, ENSG00000163918, ENSG00000167986, ENSG00000175595, ENSG00000198783, ENSG00000213780, ENSG00000221974, ENSG00000226384, ENSG00000233149, ENSG00000234370, ENSG00000236895
GO:0006370	7-methylguanosine mRNA capping	Other	41	11	4.37	0.00299	ERCC2, GTF2H1, RNGTT, CMTR1, ERCC3, GTF2H4	ENSG00000104884, ENSG00000110768, ENSG00000111880, ENSG00000137200, ENSG00000163161, ENSG00000213780, ENSG00000221974, ENSG00000226384, ENSG00000233149, ENSG00000234370, ENSG00000236895
GO:0007568	aging	Other	197	37	20.98	0.00118	GLRX2, SLC12A2, TSPO, APEX1, GSS, SLC32A1, TIMP1, ERCC2, NUDT1, CRYAB, PDE4D, KMO, APAF1, ADRA1A, CAT, LRP1, RGN, LOXL2, MBD2, COL4A2, TRPC6, MMP7, PPP3CA, CYP1A1, CISD2, WRN, GPX4, SRR, SIN3A, TACR3, DAG1, TYMS, GRB2, NPY2R, HELT, LITAF, DMD	ENSG00000023572, ENSG00000064651, ENSG00000100300, ENSG00000100823, ENSG00000100983, ENSG00000101438, ENSG00000102265, ENSG00000104884, ENSG00000106268, ENSG00000109846, ENSG00000113448, ENSG00000117009, ENSG00000120868, ENSG00000120907, ENSG00000121691, ENSG00000123384, ENSG00000130988, ENSG00000134013, ENSG00000134046, ENSG00000134871, ENSG00000137672, ENSG00000137673, ENSG00000138814, ENSG0000…
GO:1901606	alpha-amino acid catabolic process	Other	108	26	11.5	0.00129	OTC, FAH, HGD, GLS, KMO, HMGCL, GOT1, MTRR, GOT2, IVD, IDO1, MCCC2, GLUL, THNSL2, AUH, QDPR, TDO2, GPT2, ASPG, PAH, AGXT, GLDC, GLUD2, HIBCH, PRODH2	ENSG00000036473, ENSG00000103876, ENSG00000113924, ENSG00000115419, ENSG00000117009, ENSG00000117305, ENSG00000120053, ENSG00000124275, ENSG00000125166, ENSG00000128928, ENSG00000131203, ENSG00000131844, ENSG00000135821, ENSG00000144115, ENSG00000148090, ENSG00000151552, ENSG00000151790, ENSG00000166123, ENSG00000166183, ENSG00000171759, ENSG00000172482, ENSG00000178445, ENSG00000182890, ENSG0000…
GO:0036109	alpha-linolenic acid metabolic process	Other	13	6	1.38	0.00128	ELOVL5, SCP2, HSD17B4, FADS2, ACSL1, ACOX1	ENSG00000012660, ENSG00000116171, ENSG00000133835, ENSG00000134824, ENSG00000151726, ENSG00000161533
GO:0043276	anoikis	Other	34	9	3.62	0.00216	TSC2, CEACAM5, STK11, MAP3K7, NOTCH1, ITGB1, CHEK2, TFDP1, MTOR	ENSG00000103197, ENSG00000105388, ENSG00000118046, ENSG00000135341, ENSG00000148400, ENSG00000150093, ENSG00000183765, ENSG00000198176, ENSG00000198793
GO:0008089	anterograde axonal transport	Other	50	10	5.33	0.00311	MAP2, RAB21, KIF4A, KIF3B, KIF1A, TERF2, AGTPBP1, MAPK8IP3, DLG2, SPG7	ENSG00000078018, ENSG00000080371, ENSG00000090889, ENSG00000101350, ENSG00000130294, ENSG00000132604, ENSG00000135049, ENSG00000138834, ENSG00000150672, ENSG00000197912
GO:0036500	ATF6-mediated unfolded protein response	Other	13	6	1.38	0.00128	MBTPS2, HSPA5, XBP1, WFS1, HSP90B1, CALR	ENSG00000012174, ENSG00000044574, ENSG00000100219, ENSG00000109501, ENSG00000166598, ENSG00000179218
GO:0001658	branching involved in ureteric bud morph...	Other	61	15	6.5	1.9e-05	EYA1, GLI3, FGF8, FGF1, WNT6, LAMA5, MYC, FGF2, SMAD4, ADAMTS16, WNT4, NOG, PTCH1, FAT4, HNF1B	ENSG00000104313, ENSG00000106571, ENSG00000107831, ENSG00000113578, ENSG00000115596, ENSG00000130702, ENSG00000136997, ENSG00000138685, ENSG00000141646, ENSG00000145536, ENSG00000162552, ENSG00000183691, ENSG00000185920, ENSG00000196159, ENSG00000275410
GO:0070509	calcium ion import	Other	93	12	9.91	0.00246	CASR, CACNA1S, CACNA1I, TRPV4, TRPC4, CASK, CACNA1C, SLC24A2, MCU, CDK5, SLC8A1	ENSG00000036828, ENSG00000081248, ENSG00000100346, ENSG00000111199, ENSG00000133107, ENSG00000147044, ENSG00000151067, ENSG00000155886, ENSG00000156026, ENSG00000164885, ENSG00000183023, ENSG00000285479
GO:0070588	calcium ion transmembrane transport	Other	356	63	37.92	0.00016	IBTK, CACNA2D2, PKD1, MCOLN3, ATP2B3, TRPC5, CACNA1S, TRPM3, ABL1, CACNA1I, PLCB4, TRPA1, PKD2L1, TRPV4, PDE4D, PLCG1, CRACR2A, PKDREJ, RGN, TRPC4, P2RX4, TRPC6, ITGAV, FGF2, CASQ1, CAMK2D, ANK2, NIPSNAP2, SLC25A25, GPM6A, ITPR1, CACNA1C, DRD3, JPH3, PLCL2, SLC24A2, MCU, CACHD1, G6PD, PLCD3, TPCN2, CDK5, TRPV6, PMPCA, PKD1L2, XCR1, CHRNA9, CHRNA7, SLC35G1, GRIN1, PLCB1, SLC8A1, DRD1, STAC3, SLC24…	ENSG00000005700, ENSG00000007402, ENSG00000008710, ENSG00000055732, ENSG00000067842, ENSG00000072315, ENSG00000081248, ENSG00000083067, ENSG00000097007, ENSG00000100346, ENSG00000101333, ENSG00000104321, ENSG00000107593, ENSG00000111199, ENSG00000113448, ENSG00000124181, ENSG00000130038, ENSG00000130943, ENSG00000130988, ENSG00000133107, ENSG00000135124, ENSG00000137672, ENSG00000138448, ENSG0000…
GO:0046395	carboxylic acid catabolic process	Other	261	58	27.8	0.00328	PON1, CROT, OTC, ALDH3A2, HSD17B10, BCKDHB, ACOX3, MCAT, FAH, ACAD10, ALDH5A1, HGD, GLS, SCP2, KMO, HMGCL, GOT1, ACAT2, MTRR, NAGK, GOT2, ECHS1, IVD, IDO1, MCCC2, ENOSF1, HSD17B4, GLUL, NPL, MTHFS, HADH, AMDHD1, SORD, AUH, QDPR, MMAA, TDO2, CPT2, FTCD, ACOX1, AMDHD2, BDH2, GPT2, ASPG, LDHD, ECI1, DCXR, PAH, AGXT, ACSF3, GLDC, GLUD2, HIBCH, MTOR, DECR2, PRODH2	ENSG00000005421, ENSG00000005469, ENSG00000036473, ENSG00000072210, ENSG00000072506, ENSG00000083123, ENSG00000087008, ENSG00000100294, ENSG00000103876, ENSG00000111271, ENSG00000112294, ENSG00000113924, ENSG00000115419, ENSG00000116171, ENSG00000117009, ENSG00000117305, ENSG00000120053, ENSG00000120437, ENSG00000124275, ENSG00000124357, ENSG00000125166, ENSG00000127884, ENSG00000128928, ENSG0000…
GO:0021846	cell proliferation in forebrain	Other	28	10	2.98	0.0004	FGFR2, FGFR1, PCM1, GLI3, AKNA, FGF8, DOCK7, KIF1A, DIXDC1, RRM1	ENSG00000066468, ENSG00000077782, ENSG00000078674, ENSG00000106571, ENSG00000106948, ENSG00000107831, ENSG00000116641, ENSG00000130294, ENSG00000150764, ENSG00000167325
GO:0008652	cellular amino acid biosynthetic process	Other	85	28	9.05	0.0011	CPS1, OTC, NAALAD2, SLC1A3, CAD, FOLH1, GGT1, GLS, CTH, GOT1, MTRR, GOT2, ASL, SERINC3, PSAT1, GLUL, BHMT, AASDHPPT, NOXRED1, GPT2, ASPG, SRR, PAH, AGXT, GLUD2, CLN3, DPYD	ENSG00000021826, ENSG00000036473, ENSG00000077616, ENSG00000079215, ENSG00000084774, ENSG00000086205, ENSG00000100031, ENSG00000115419, ENSG00000116761, ENSG00000120053, ENSG00000124275, ENSG00000125166, ENSG00000126522, ENSG00000132824, ENSG00000135069, ENSG00000135821, ENSG00000145692, ENSG00000149313, ENSG00000165555, ENSG00000166123, ENSG00000166183, ENSG00000167720, ENSG00000171759, ENSG0000…
GO:0009063	cellular amino acid catabolic process	Other	127	31	13.53	0.00142	OTC, HSD17B10, BCKDHB, FAH, ALDH5A1, HGD, GLS, KMO, HMGCL, GOT1, MTRR, GOT2, IVD, IDO1, MCCC2, ENOSF1, GLUL, AMDHD1, AUH, QDPR, TDO2, FTCD, GPT2, ASPG, PAH, AGXT, GLDC, GLUD2, HIBCH, PRODH2	ENSG00000036473, ENSG00000072506, ENSG00000083123, ENSG00000103876, ENSG00000112294, ENSG00000113924, ENSG00000115419, ENSG00000117009, ENSG00000117305, ENSG00000120053, ENSG00000124275, ENSG00000125166, ENSG00000128928, ENSG00000131203, ENSG00000131844, ENSG00000132199, ENSG00000135821, ENSG00000139344, ENSG00000148090, ENSG00000151552, ENSG00000151790, ENSG00000160282, ENSG00000166123, ENSG0000…
GO:0044275	cellular carbohydrate catabolic process	Other	47	10	5.01	0.00451	GPD2, ENOSF1, SORD, TKFC, AGL, PGM2, GUSB, PPP1CA, GK5, CALM1	ENSG00000115159, ENSG00000132199, ENSG00000140263, ENSG00000149476, ENSG00000162688, ENSG00000169299, ENSG00000169919, ENSG00000172531, ENSG00000175066, ENSG00000198668
GO:0042219	cellular modified amino acid catabolic p...	Other	36	11	3.83	0.00013	GGT1, GOT2, MTHFS, BHMT, ABHD16A	ENSG00000100031, ENSG00000125166, ENSG00000136371, ENSG00000145692, ENSG00000204427, ENSG00000206403, ENSG00000224552, ENSG00000230475, ENSG00000231488, ENSG00000235676, ENSG00000236063
GO:0071397	cellular response to cholesterol	Other	22	9	2.34	0.00024	GRAMD1B, LRP6, INHBA, ABCA1, DAG1, PTCH1, CES1	ENSG00000023171, ENSG00000070018, ENSG00000122641, ENSG00000165029, ENSG00000173402, ENSG00000185920, ENSG00000198848, ENSG00000262243, ENSG00000281324
GO:0098761	cellular response to interleukin-7	Other	41	6	4.37	0.00365	BTK, GIPC1, PDIA3, STIP1, STAT5B, P4HB	ENSG00000010671, ENSG00000123159, ENSG00000167004, ENSG00000168439, ENSG00000173757, ENSG00000185624
GO:0021954	central nervous system neuron developmen...	Other	77	16	8.2	0.00132	FGFR2, GBA2, MAP2, HSP90AA1, FGF8, NR2E1, NRP2, AGTPBP1, FEZF2, GABRB1, CDK5, GBX2, GATA2, DRD1, SZT2, PLXNA4	ENSG00000066468, ENSG00000070610, ENSG00000078018, ENSG00000080824, ENSG00000107831, ENSG00000112333, ENSG00000118257, ENSG00000135049, ENSG00000153266, ENSG00000163288, ENSG00000164885, ENSG00000168505, ENSG00000179348, ENSG00000184845, ENSG00000198198, ENSG00000221866
GO:0021697	cerebellar cortex formation	Other	30	8	3.2	0.00128	WHRN, MTPN, AGTPBP1, CDK5, MAP2K1, KNDC1, DLL1	ENSG00000095397, ENSG00000105887, ENSG00000135049, ENSG00000164885, ENSG00000169032, ENSG00000171798, ENSG00000198719, ENSG00000275555
GO:0021587	cerebellum morphogenesis	Other	47	14	5.01	3.3e-05	HSPA5, LRP6, XRCC1, WHRN, ABL1, MTPN, GNPAT, AGTPBP1, CDK5, MAP2K1, KNDC1, DLL1	ENSG00000044574, ENSG00000070018, ENSG00000073050, ENSG00000095397, ENSG00000097007, ENSG00000105887, ENSG00000116906, ENSG00000135049, ENSG00000164885, ENSG00000169032, ENSG00000171798, ENSG00000198719, ENSG00000275555, ENSG00000281324
GO:0097711	ciliary basal body-plasma membrane docki...	Other	106	35	11.29	4.5e-10	MKS1, CC2D2A, DYNC1I2, PCM1, HSP90AA1, CEP192, RPGRIP1L, RAB11A, CEP152, CEP72, CNTRL, HAUS8, TUBG1, NPHP4, AHI1, ODF2, NEDD1, CSNK1D, HAUS6, CEP78, SCLT1, CENPJ, PLK1, C2CD3, TCTN2, CEP135, CKAP5, CEP97, KIF24, FBF1, DYNC1H1, CEP290, DCTN1, HAUS3, HAUS5	ENSG00000011143, ENSG00000048342, ENSG00000077380, ENSG00000078674, ENSG00000080824, ENSG00000101639, ENSG00000103494, ENSG00000103769, ENSG00000103995, ENSG00000112877, ENSG00000119397, ENSG00000131351, ENSG00000131462, ENSG00000131697, ENSG00000135541, ENSG00000136811, ENSG00000139350, ENSG00000141551, ENSG00000147874, ENSG00000148019, ENSG00000151466, ENSG00000151849, ENSG00000166851, ENSG0000…
GO:0060271	cilium assembly	Other	395	99	42.08	3e-05	CELSR3, FUZ, MKS1, NUDCD3, DNAH5, CC2D2A, EXOC5, CFAP20, DYNC1I2, PCM1, HSP90AA1, HSPB11, PIBF1, TEKT2, KIAA0586, KIF3B, CEP192, CCDC113, RPGRIP1L, RAB11A, CEP152, TTC26, RFX4, CEP72, NPHP3, IQCG, WRAP73, RO60, SSX2IP, KIF17, CNTRL, IFT43, WDR11, OCRL, ABCC4, MKKS, LAMA5, HAUS8, TUBG1, NPHP4, CPLANE2, AVIL, AHI1, ODF2, NEK1, ARL3, NEDD1, CCDC65, GAS8, CSNK1D, CELSR2, ATG3, ADAMTS16, TBC1D7, TBC1D…	ENSG00000008300, ENSG00000010361, ENSG00000011143, ENSG00000015676, ENSG00000039139, ENSG00000048342, ENSG00000070367, ENSG00000070761, ENSG00000077380, ENSG00000078674, ENSG00000080824, ENSG00000081870, ENSG00000083535, ENSG00000092850, ENSG00000100578, ENSG00000101350, ENSG00000101639, ENSG00000103021, ENSG00000103494, ENSG00000103769, ENSG00000103995, ENSG00000105948, ENSG00000111783, ENSG0000…
GO:0009235	cobalamin metabolic process	Other	24	8	2.56	0.00251	ABCC1, CUBN, ABCD4, MTRR, MMACHC, MMAA, LMBRD1	ENSG00000103222, ENSG00000107611, ENSG00000119688, ENSG00000124275, ENSG00000132763, ENSG00000151611, ENSG00000168216, ENSG00000278183
GO:0030199	collagen fibril organization	Other	66	16	7.03	0.00125	COL11A1, COL1A1, COL12A1, P4HA1, PXDN, LOXL2, ADAMTS14, COL2A1, VIPAS39, ACAN, COL1A2, TNXB, COL14A1, COL5A2	ENSG00000060718, ENSG00000108821, ENSG00000111799, ENSG00000122884, ENSG00000130508, ENSG00000134013, ENSG00000138316, ENSG00000139219, ENSG00000151445, ENSG00000157766, ENSG00000164692, ENSG00000168477, ENSG00000187955, ENSG00000204262, ENSG00000229353, ENSG00000236236
GO:0032963	collagen metabolic process	Other	121	18	12.89	0.00309	FAP, MMP2, P3H2, MMP9, COL1A1, GOT1, PEPD, MMP7, ADAMTS14, CTSK, ITGB1, VIPAS39, WNT4, COL1A2, TNXB, TMPRSS6	ENSG00000078098, ENSG00000087245, ENSG00000090530, ENSG00000100985, ENSG00000108821, ENSG00000120053, ENSG00000124299, ENSG00000137673, ENSG00000138316, ENSG00000143387, ENSG00000150093, ENSG00000151445, ENSG00000162552, ENSG00000164692, ENSG00000168477, ENSG00000187045, ENSG00000229353, ENSG00000236236
GO:0060026	convergent extension	Other	16	6	1.7	0.00452	LRP6, PTK7, NPHP3, MKKS, FRZB	ENSG00000070018, ENSG00000112655, ENSG00000113971, ENSG00000125863, ENSG00000162998, ENSG00000281324
GO:0048208	COPII vesicle coating	Other	70	16	7.46	0.0024	SEC23A, BET1, SEC23IP, PPP6R3, PREB, CSNK1D, SAR1B, TRAPPC10, PEF1, TRAPPC9, MAPK15, F8, TRAPPC2, F5, ANKRD28	ENSG00000100934, ENSG00000105829, ENSG00000107651, ENSG00000110075, ENSG00000138073, ENSG00000141551, ENSG00000152700, ENSG00000160218, ENSG00000162517, ENSG00000167632, ENSG00000181085, ENSG00000185010, ENSG00000196459, ENSG00000198734, ENSG00000206560, ENSG00000274205
GO:0048813	dendrite morphogenesis	Other	152	29	16.19	0.00292	MEF2A, CDC42, TRPC5, MAP2, RAB21, ANKRD27, TMEM106B, NR2E1, STK11, KLF7, KIF1A, KIDINS220, LRP4, TRPC6, PPP3CA, RERE, CELSR2, ITGB1, PTPRD, TIAM1, PDLIM5, CDK5, CTNND2, DSCAM, KNDC1, CHRNA7, GRIN1, LRRK2	ENSG00000068305, ENSG00000070831, ENSG00000072315, ENSG00000078018, ENSG00000080371, ENSG00000105186, ENSG00000106460, ENSG00000112333, ENSG00000118046, ENSG00000118263, ENSG00000130294, ENSG00000134313, ENSG00000134569, ENSG00000137672, ENSG00000138814, ENSG00000142599, ENSG00000143126, ENSG00000150093, ENSG00000153707, ENSG00000156299, ENSG00000163110, ENSG00000164885, ENSG00000169862, ENSG0000…
GO:0036336	dendritic cell migration	Other	31	6	3.3	7.5e-05	ALOX5, CDC42, NLRP12, EPS8, CALR	ENSG00000012779, ENSG00000070831, ENSG00000142405, ENSG00000151491, ENSG00000179218, ENSG00000275565
GO:0009264	deoxyribonucleotide catabolic process	Other	19	6	2.02	0.00344	DERA, SAMHD1, NUDT1, NUDT15, NEIL1, DCTPP1	ENSG00000023697, ENSG00000101347, ENSG00000106268, ENSG00000136159, ENSG00000140398, ENSG00000179958
GO:0046386	deoxyribose phosphate catabolic process	Other	20	7	2.13	0.00058	DERA, SAMHD1, NUDT1, NUDT15, NEIL1, PGM2, DCTPP1	ENSG00000023697, ENSG00000101347, ENSG00000106268, ENSG00000136159, ENSG00000140398, ENSG00000169299, ENSG00000179958
GO:0050982	detection of mechanical stimulus	Other	47	18	5.01	0.00045	PKD1, COL11A1, WHRN, TRPA1, PKD2L1, ASIC2, KCNA1, PHF24, MKKS, PKDREJ, ANO3, PIEZO2, TTN, ADGRV1, PKD1L2, CHRNA9, ASIC3, PKD1L3	ENSG00000008710, ENSG00000060718, ENSG00000095397, ENSG00000104321, ENSG00000107593, ENSG00000108684, ENSG00000111262, ENSG00000122733, ENSG00000125863, ENSG00000130943, ENSG00000134343, ENSG00000154864, ENSG00000155657, ENSG00000164199, ENSG00000166473, ENSG00000174343, ENSG00000213199, ENSG00000277481
GO:0007368	determination of left/right symmetry	Other	124	27	13.21	0.0002	MKS1, DNAH5, CC2D2A, PCSK5, KIF3B, RPGRIP1L, FGF8, NPHP3, MKKS, NOTCH2, AHI1, FOXN4, PCSK6, GAS8, TBC1D32, NOTCH1, ZIC3, PITX2, C2CD3, ARMC4, CFAP53, RTTN, TBX1, DYNC2H1, CCDC151, DLL1	ENSG00000011143, ENSG00000039139, ENSG00000048342, ENSG00000099139, ENSG00000101350, ENSG00000103494, ENSG00000107831, ENSG00000113971, ENSG00000125863, ENSG00000134250, ENSG00000135541, ENSG00000139445, ENSG00000140479, ENSG00000141013, ENSG00000146350, ENSG00000148400, ENSG00000156925, ENSG00000164093, ENSG00000168014, ENSG00000169126, ENSG00000172361, ENSG00000176225, ENSG00000184058, ENSG0000…
GO:0071897	DNA biosynthetic process	Other	201	46	21.41	0.00048	LIG3, REV3L, POLA2, MRE11, PNKP, POLD1, XRCC5, HSP90AA1, MAP3K4, PARP4, LIG1, RPA3, STN1, RFC5, MAD2L2, SMG7, CENPF, POLM, CHTF18, RGN, TERF2, PCNA, NAT10, REV1, MYC, FGF2, WRAP53, RCHY1, RFC4, TERT, WRN, TK2, CHTF8, POLH, EXOSC10, TNKS, LIG4, ATR, ERCC4, TYMS, POLE, MAPK15, LIN9, PPIA, TFDP1	ENSG00000005156, ENSG00000009413, ENSG00000014138, ENSG00000020922, ENSG00000039650, ENSG00000062822, ENSG00000079246, ENSG00000080824, ENSG00000085511, ENSG00000102699, ENSG00000105486, ENSG00000106399, ENSG00000107960, ENSG00000111445, ENSG00000116670, ENSG00000116698, ENSG00000117724, ENSG00000122678, ENSG00000127586, ENSG00000130988, ENSG00000132604, ENSG00000132646, ENSG00000135372, ENSG0000…
GO:0022900	electron transport chain	Other	196	26	20.88	0.00125	SLC25A13, CYB561, COX15, NDUFS1, GLRX2, AIFM2, GSR, DHDH, ALDH2, GPD2, NDUFA10, IDO1, LOXL2, AFG1L, FDX1, RDH16, SH3BGRL3, PTGES2, QDPR, XDH, COA6, GLDC, TXNRD2, ADH5, FDX2	ENSG00000004864, ENSG00000008283, ENSG00000014919, ENSG00000023228, ENSG00000023572, ENSG00000042286, ENSG00000104687, ENSG00000104808, ENSG00000111275, ENSG00000115159, ENSG00000130414, ENSG00000131203, ENSG00000134013, ENSG00000135537, ENSG00000137714, ENSG00000139547, ENSG00000142669, ENSG00000148334, ENSG00000151552, ENSG00000158125, ENSG00000168275, ENSG00000178445, ENSG00000184470, ENSG0000…
GO:0001958	endochondral ossification	Other	29	9	3.09	0.00239	FGFR3, COL1A1, TEK, COL2A1, CSGALNACT1, BMP6, FGF18, INPPL1, NAB2	ENSG00000068078, ENSG00000108821, ENSG00000120156, ENSG00000139219, ENSG00000147408, ENSG00000153162, ENSG00000156427, ENSG00000165458, ENSG00000166886
GO:0035987	endodermal cell differentiation	Other	50	11	5.33	0.0024	COL11A1, MMP2, LAMB1, MMP9, COL12A1, INHBA, CDC73, COL4A2, ITGAV, COL5A2, HNF1B	ENSG00000060718, ENSG00000087245, ENSG00000091136, ENSG00000100985, ENSG00000111799, ENSG00000122641, ENSG00000134371, ENSG00000134871, ENSG00000138448, ENSG00000204262, ENSG00000275410
GO:0070987	error-free translesion synthesis	Other	22	8	2.34	0.00132	POLD1, RPA3, RFC5, PCNA, REV1, RCHY1, RFC4, POLH	ENSG00000062822, ENSG00000106399, ENSG00000111445, ENSG00000132646, ENSG00000135945, ENSG00000163743, ENSG00000163918, ENSG00000170734
GO:0042276	error-prone translesion synthesis	Other	21	8	2.24	0.00093	REV3L, RPA3, RFC5, MAD2L2, PCNA, REV1, RFC4, POLH	ENSG00000009413, ENSG00000106399, ENSG00000111445, ENSG00000116670, ENSG00000132646, ENSG00000135945, ENSG00000163918, ENSG00000170734
GO:0001736	establishment of planar polarity	Other	145	26	15.45	0.00126	CELSR3, FUZ, MKS1, EXOC5, CDC42, ABL1, PSMC6, PSMC1, PSMB5, RPGRIP1L, PTK7, NPHP3, PSMB2, PSMB7, CELSR2, TIAM1, PSMC2, AP2M1, FZD5, RYK, INTU, BRSK2, FZD4, AP2A2, MED12, CPLANE1	ENSG00000008300, ENSG00000010361, ENSG00000011143, ENSG00000070367, ENSG00000070831, ENSG00000097007, ENSG00000100519, ENSG00000100764, ENSG00000100804, ENSG00000103494, ENSG00000112655, ENSG00000113971, ENSG00000126067, ENSG00000136930, ENSG00000143126, ENSG00000156299, ENSG00000161057, ENSG00000161203, ENSG00000163251, ENSG00000163785, ENSG00000164066, ENSG00000174672, ENSG00000174804, ENSG0000…
GO:0045184	establishment of protein localization	Other	2017	285	214.86	0.00314	M6PR, ARF5, VPS50, CROT, VPS41, CACNA2D2, PKD1, SEC62, FUZ, SYT7, ALOX5, ZDHHC6, NUP160, PEX3, CASR, USH2A, HSPA5, TPR, GOPC, VPS13D, AP5M1, MON2, NGFR, SLC12A2, NUP133, EXOC5, CDC42, SNX13, SEL1L, TACR2, NUP37, PIK3C3, PCM1, RAB21, HSP90AA1, AP4E1, HSPB11, OXCT1, APOB, EPS15, RBM22, ACOX3, RAPGEF4, NUP188, WHRN, ABL1, PCSK5, HPS4, XBP1, TSPO, MIEF1, AP4S1, KIAA0586, SEC23A, CHMP4B, SYTL4, COG4, …	ENSG00000003056, ENSG00000004059, ENSG00000004766, ENSG00000005469, ENSG00000006715, ENSG00000007402, ENSG00000008710, ENSG00000008952, ENSG00000010361, ENSG00000011347, ENSG00000012779, ENSG00000023041, ENSG00000030066, ENSG00000034693, ENSG00000036828, ENSG00000042781, ENSG00000044574, ENSG00000047410, ENSG00000047932, ENSG00000048707, ENSG00000053770, ENSG00000061987, ENSG00000064300, ENSG0000…
GO:0006703	estrogen biosynthetic process	Other	19	7	2.02	0.00244	RDH8, HSD17B8	ENSG00000080511, ENSG00000112474, ENSG00000204228, ENSG00000225312, ENSG00000228357, ENSG00000228712, ENSG00000232357
GO:0140115	export across plasma membrane	Other	60	14	6.39	9.9e-06	ATP2B3, ABCB1, ABCC1, SLC22A18, ABCG2, ABCC4, SLC40A1, ATP1A1, SLC15A2, KCND3, SLC35G1, SLC8A1, SLC22A5	ENSG00000067842, ENSG00000085563, ENSG00000103222, ENSG00000110628, ENSG00000118777, ENSG00000125257, ENSG00000138449, ENSG00000163399, ENSG00000163406, ENSG00000171385, ENSG00000176273, ENSG00000183023, ENSG00000197375, ENSG00000278183
GO:0022617	extracellular matrix disassembly	Other	93	22	9.91	0.00051	TLL1, FAP, MMP2, KIF9, TLL2, MMP9, TIMP1, LRP1, ETS1, LAMC1, FLOT1, MMP7, CTSK, MELTF, BMP1, SH3PXD2B, A2M, TMPRSS6	ENSG00000038295, ENSG00000078098, ENSG00000087245, ENSG00000088727, ENSG00000095587, ENSG00000100985, ENSG00000102265, ENSG00000123384, ENSG00000134954, ENSG00000135862, ENSG00000137312, ENSG00000137673, ENSG00000143387, ENSG00000163975, ENSG00000168487, ENSG00000174705, ENSG00000175899, ENSG00000187045, ENSG00000206379, ENSG00000206480, ENSG00000230143, ENSG00000232280
GO:1900116	extracellular negative regulation of sig...	Other	11	5	1.17	0.00363	LTBP1, FBN2, NBL1, LRPAP1, GREM2	ENSG00000049323, ENSG00000138829, ENSG00000158747, ENSG00000163956, ENSG00000180875
GO:0006635	fatty acid beta-oxidation	Other	75	18	7.99	0.00391	CROT, ACOX3, MCAT, ACAD10, SCP2, ACAT2, ECHS1, IVD, HSD17B4, HADH, AUH, CPT2, ACOX1, BDH2, ECI1, MTOR, DECR2	ENSG00000005469, ENSG00000087008, ENSG00000100294, ENSG00000111271, ENSG00000116171, ENSG00000120437, ENSG00000127884, ENSG00000128928, ENSG00000133835, ENSG00000138796, ENSG00000148090, ENSG00000157184, ENSG00000161533, ENSG00000164039, ENSG00000167969, ENSG00000198793, ENSG00000242612, ENSG00000274296
GO:0033540	fatty acid beta-oxidation using acyl-CoA...	Other	16	7	1.7	0.00074	CROT, ACOX3, SCP2, HSD17B4, ACOX1, DECR2	ENSG00000005469, ENSG00000087008, ENSG00000116171, ENSG00000133835, ENSG00000161533, ENSG00000242612, ENSG00000274296
GO:0006633	fatty acid biosynthetic process	Other	167	40	17.79	6.3e-05	ACSM3, ADIPOR2, ELOVL5, ALOX5, PIBF1, ACOT7, SCD, TECR, XBP1, MCAT, FA2H, HSD17B8, RGN, FADS2, CYP1A1, THNSL2, SCD5, PTGES2, OXSM, ACSS1, PRXL2B, CBR1, CYP3A4, AVPR1A, GPX4, GSTM4, FASN, ACSF3, FADS3, MIF, DECR2	ENSG00000005187, ENSG00000006831, ENSG00000012660, ENSG00000012779, ENSG00000083535, ENSG00000097021, ENSG00000099194, ENSG00000099797, ENSG00000100219, ENSG00000100294, ENSG00000103089, ENSG00000112474, ENSG00000130988, ENSG00000134824, ENSG00000140465, ENSG00000144115, ENSG00000145284, ENSG00000148334, ENSG00000151093, ENSG00000154930, ENSG00000157870, ENSG00000159228, ENSG00000160868, ENSG0000…
GO:0046949	fatty-acyl-CoA biosynthetic process	Other	44	14	4.69	0.00072	ELOVL5, SCD, TECR, HSD17B8, SCD5, ACSL1, ACSL6, FASN, ACSF3	ENSG00000012660, ENSG00000099194, ENSG00000099797, ENSG00000112474, ENSG00000145284, ENSG00000151726, ENSG00000164398, ENSG00000169710, ENSG00000176715, ENSG00000204228, ENSG00000225312, ENSG00000228357, ENSG00000228712, ENSG00000232357
GO:0008585	female gonad development	Other	99	18	10.55	0.00217	HSPA5, PLEKHA1, NUP107, INHBA, MYC, ARRB1, BRCA2, SMAD4, LHX9, WNT4, CASP3, INSR, STAT5B, FZD4, SLIT3, ROBO2, FANCA, ZNF830	ENSG00000044574, ENSG00000107679, ENSG00000111581, ENSG00000122641, ENSG00000136997, ENSG00000137486, ENSG00000139618, ENSG00000141646, ENSG00000143355, ENSG00000162552, ENSG00000164305, ENSG00000171105, ENSG00000173757, ENSG00000174804, ENSG00000184347, ENSG00000185008, ENSG00000187741, ENSG00000198783
GO:0007143	female meiotic nuclear division	Other	33	10	3.52	0.0017	NCAPH2, RAD51C, TTK, MLH3, NCAPH, FMN2, WASHC5, MARF1, PLK1	ENSG00000025770, ENSG00000108384, ENSG00000112742, ENSG00000119684, ENSG00000121152, ENSG00000155816, ENSG00000164961, ENSG00000166783, ENSG00000166851, ENSG00000277140
GO:0030900	forebrain development	Other	425	82	45.27	0.00184	KDM1A, DNAH5, ASPM, FGFR2, PITX1, LRP6, XRCC1, NOTCH3, TOP2B, FGFR1, PCM1, CHRD, LAMB1, SLC32A1, RPGRIP1L, GLI3, AKNA, FGF8, KAT2A, KCNA1, RFX4, NR2E1, SEMA5A, OTX1, DOCK7, NRP2, APAF1, INHBA, LRP1, MKKS, KCNC1, KIF1A, BCAN, ETS1, AGTPBP1, NKX2-1, MYC, MAPK8IP3, SSTR1, WDR89, NOTCH1, DIXDC1, FEZF2, HTR6, WNT4, NEUROD1, MSX1, CCKAR, RYK, PITX2, CASP3, CDK5, KCNC2, AVPR1A, RRM1, TRAPPC9, GBX2, SIN3…	ENSG00000004487, ENSG00000039139, ENSG00000066279, ENSG00000066468, ENSG00000069011, ENSG00000070018, ENSG00000073050, ENSG00000074181, ENSG00000077097, ENSG00000077782, ENSG00000078674, ENSG00000090539, ENSG00000091136, ENSG00000101438, ENSG00000103494, ENSG00000106571, ENSG00000106948, ENSG00000107831, ENSG00000108773, ENSG00000111262, ENSG00000111783, ENSG00000112333, ENSG00000112902, ENSG0000…
GO:0007216	G protein-coupled glutamate receptor sig...	Other	18	7	1.92	0.00169	TRPM3, GRM4, DAGLA, GRM2, DAGLB, GRM7, GRM3	ENSG00000083067, ENSG00000124493, ENSG00000134780, ENSG00000164082, ENSG00000164535, ENSG00000196277, ENSG00000198822
GO:0097154	GABAergic neuron differentiation	Other	14	6	1.49	0.0012	INHBA, NKX2-1, FEZF2, GATA2, DRD1, HELT	ENSG00000122641, ENSG00000136352, ENSG00000153266, ENSG00000179348, ENSG00000184845, ENSG00000187821
GO:0042593	glucose homeostasis	Other	267	37	28.44	0.0028	PDK2, ADIPOR2, CRY1, ALOX5, CASR, NGFR, OXCT1, OAS1, XBP1, GPI, WFS1, TRPV4, STK11, KLF7, LRP1, MTNR1B, ARRB1, PPP3CA, G6PC2, PTPRN2, MCU, TIAM1, KCNB1, NEUROD1, SLC9B2, FOXK1, SIN3A, ADRA1B, INSR, BRSK2, RAB11B, PTCH1, PLSCR3, MBD5	ENSG00000005882, ENSG00000006831, ENSG00000008405, ENSG00000012779, ENSG00000036828, ENSG00000064300, ENSG00000083720, ENSG00000089127, ENSG00000100219, ENSG00000105220, ENSG00000109501, ENSG00000111199, ENSG00000118046, ENSG00000118263, ENSG00000123384, ENSG00000134640, ENSG00000137486, ENSG00000138814, ENSG00000152254, ENSG00000155093, ENSG00000156026, ENSG00000156299, ENSG00000158445, ENSG0000…
GO:0006006	glucose metabolic process	Other	221	35	23.54	0.00294	SLC25A13, PDK2, CRY1, PKM, OAS1, BRS3, GPI, KAT2A, GAPDH, GPD2, PASK, GOT1, GOT2, RGN, PDHA1, MYC, SORD, GALM, MDH2, G6PC2, G6PD, ATF3, NPY1R, FOXK1, INPPL1, DDB1, PGM2, DCXR, INSR, PPP1CA, SLC25A10, SIRT7, MTOR, SLC35B4	ENSG00000004864, ENSG00000005882, ENSG00000008405, ENSG00000067225, ENSG00000089127, ENSG00000102239, ENSG00000105220, ENSG00000108773, ENSG00000111640, ENSG00000115159, ENSG00000115687, ENSG00000120053, ENSG00000125166, ENSG00000130988, ENSG00000131828, ENSG00000136997, ENSG00000140263, ENSG00000143891, ENSG00000146701, ENSG00000152254, ENSG00000160211, ENSG00000162772, ENSG00000164128, ENSG0000…
GO:0006536	glutamate metabolic process	Other	34	13	3.62	2.4e-05	GGT1, ALDH5A1, GLS, GOT1, GOT2, DGLUCY, GLUL, MTHFS, FPGS, AMDHD1, FTCD, GLUD2, PRODH2	ENSG00000100031, ENSG00000112294, ENSG00000115419, ENSG00000120053, ENSG00000125166, ENSG00000133943, ENSG00000135821, ENSG00000136371, ENSG00000136877, ENSG00000139344, ENSG00000160282, ENSG00000182890, ENSG00000250799
GO:0009065	glutamine family amino acid catabolic pr...	Other	35	8	3.73	0.0017	FAH, GLS, GOT1, GOT2, GLUL, ASPG, GLUD2, PRODH2	ENSG00000103876, ENSG00000115419, ENSG00000120053, ENSG00000125166, ENSG00000135821, ENSG00000166183, ENSG00000182890, ENSG00000250799
GO:0046475	glycerophospholipid catabolic process	Other	32	13	3.41	2.5e-06	GDE1, PNPLA6, SCARB1, PNPLA7, SMPD4, INPP5F, ABHD16A	ENSG00000006007, ENSG00000032444, ENSG00000073060, ENSG00000130653, ENSG00000136699, ENSG00000198825, ENSG00000204427, ENSG00000206403, ENSG00000224552, ENSG00000230475, ENSG00000231488, ENSG00000235676, ENSG00000236063
GO:1901658	glycosyl compound catabolic process	Other	39	9	4.15	0.00058	FUCA2, DERA, GBA2, NT5C3A, DPYS, GUSB, GBA, DPYD, NAGA	ENSG00000001036, ENSG00000023697, ENSG00000070610, ENSG00000122643, ENSG00000147647, ENSG00000169919, ENSG00000177628, ENSG00000188641, ENSG00000198951
GO:0006677	glycosylceramide metabolic process	Other	17	7	1.81	0.00114	GBA2, FA2H, GAL3ST1, UGCG, B3GALT1, GBA, NAGA	ENSG00000070610, ENSG00000103089, ENSG00000128242, ENSG00000148154, ENSG00000172318, ENSG00000177628, ENSG00000198951
GO:0046037	GMP metabolic process	Other	15	6	1.6	0.0031	GMPR2, CASK, DLG2, GMPS, CARD11	ENSG00000100938, ENSG00000147044, ENSG00000150672, ENSG00000163655, ENSG00000198286, ENSG00000284752
GO:0006895	Golgi to endosome transport	Other	19	7	2.02	0.00244	MON2, EPS15, VPS13C, SORT1, VPS13A, CORO7	ENSG00000061987, ENSG00000085832, ENSG00000129003, ENSG00000134243, ENSG00000197969, ENSG00000262246, ENSG00000282725
GO:0007507	heart development	Other	597	99	63.59	8.8e-06	ADIPOR2, JARID2, PKD1, MKS1, DNAH5, CC2D2A, LTBP1, TAB2, COL11A1, FGFR2, MEF2A, LRP6, JMJD6, CDC42, FGFR1, FGF20, HSPB11, OXCT1, CAD, GNA11, TBX5, PCSK5, TSC2, RPGRIP1L, EYA1, GLI3, FGF8, KAT2A, CDKN1B, PTK7, NPHP3, SNX17, FHL2, ECE1, NRP2, WDR11, TEK, ADRA1A, EFNB2, MED1, MKKS, FGFRL1, PIN1, PCNA, MBD2, NOTCH2, AHI1, MAP2K5, STRA6, FGF2, COL2A1, FOXN4, TPM1, MYLK3, SMAD4, LMO4, ANK2, TBC1D32, NO…	ENSG00000006831, ENSG00000008083, ENSG00000008710, ENSG00000011143, ENSG00000039139, ENSG00000048342, ENSG00000049323, ENSG00000055208, ENSG00000060718, ENSG00000066468, ENSG00000068305, ENSG00000070018, ENSG00000070495, ENSG00000070831, ENSG00000077782, ENSG00000078579, ENSG00000081870, ENSG00000083720, ENSG00000084774, ENSG00000088256, ENSG00000089225, ENSG00000099139, ENSG00000103197, ENSG0000…
GO:0003179	heart valve morphogenesis	Other	53	11	5.65	0.00443	TBX5, FGFRL1, NOTCH2, STRA6, SMAD4, NOTCH1, ADAMTS9, SLIT3, ROBO2, MDM4, MTOR	ENSG00000089225, ENSG00000127418, ENSG00000134250, ENSG00000137868, ENSG00000141646, ENSG00000148400, ENSG00000163638, ENSG00000184347, ENSG00000185008, ENSG00000198625, ENSG00000198793
GO:1901523	icosanoid catabolic process	Other	12	7	1.28	7.5e-05	ABHD16A	ENSG00000204427, ENSG00000206403, ENSG00000224552, ENSG00000230475, ENSG00000231488, ENSG00000235676, ENSG00000236063
GO:0002520	immune system development	Other	1108	128	118.03	0.0044	TMEM98, FARP2, JARID2, BTK, NCAPH2, KMT2C, HIPK2, FGFR2, HDAC4, KCNAB2, JMJD6, CDC42, ACTN1, GPR137B, THOC1, XRCC5, SENP1, RIF1, PIR, WDR7, MSH2, ABL1, XBP1, PSMC6, PSMC1, PSMB5, DHRS2, MMP9, MYL9, SAMHD1, CIAO3, KAT8, NBN, ERCC2, HOXA3, GLI3, KAT2A, FBXW7, SMAP1, MSH3, DROSHA, SMAD5, TUSC2, ZAP70, MSH6, GON4L, MAD2L2, RO60, RBBP5, STK11, KMT2A, TEK, EGR1, INHBA, POLM, FAM210B, MED1, PSMB2, FGL2,…	ENSG00000006042, ENSG00000006607, ENSG00000008083, ENSG00000010671, ENSG00000025770, ENSG00000055609, ENSG00000064393, ENSG00000066468, ENSG00000068024, ENSG00000069424, ENSG00000070495, ENSG00000070831, ENSG00000072110, ENSG00000077585, ENSG00000079134, ENSG00000079246, ENSG00000079387, ENSG00000080345, ENSG00000087842, ENSG00000091157, ENSG00000095002, ENSG00000097007, ENSG00000100219, ENSG0000…
GO:0001701	in utero embryonic development	Other	399	61	42.5	0.00122	ALS2, PKD1, FGFR2, FGFR1, APOB, MSH2, RPGRIP1L, NBN, ERCC2, GPI, GLI3, KAT2A, SLC5A7, BIRC6, OCRL, NECAB1, PLCG1, THOC2, MED1, E2F8, LATS1, NOTCH2, KIDINS220, RNASEH2B, SMPD4, LMX1B, MYC, MAPK8IP3, BRCA2, TPM1, SMAD4, UBR3, NCAPG2, PRDM14, NOTCH1, CHEK1, ITGB1, PTPRR, CMIP, GABPA, CPT2, PLCD3, MSX1, FZD5, C2CD3, MAP2K1, SIN3A, HCFC1, LIG4, TRAF6, GRB2, SLC25A20, GATA2, BCOR, NOG, JAG2, NR2F2, PTC…	ENSG00000003393, ENSG00000008710, ENSG00000066468, ENSG00000077782, ENSG00000084674, ENSG00000095002, ENSG00000103494, ENSG00000104320, ENSG00000104884, ENSG00000105220, ENSG00000106571, ENSG00000108773, ENSG00000115665, ENSG00000115760, ENSG00000122126, ENSG00000123119, ENSG00000124181, ENSG00000125676, ENSG00000125686, ENSG00000129173, ENSG00000131023, ENSG00000134250, ENSG00000134313, ENSG0000…
GO:0042491	inner ear auditory receptor cell differe...	Other	37	10	3.94	0.00309	MCOLN3, FGFR1, WHRN, ESRP1, MYO7A, NOTCH1, ATOH1, LRTOMT, JAG2, DLL1	ENSG00000055732, ENSG00000077782, ENSG00000095397, ENSG00000104413, ENSG00000137474, ENSG00000148400, ENSG00000172238, ENSG00000184154, ENSG00000184916, ENSG00000198719
GO:0032367	intracellular cholesterol transport	Other	27	10	2.88	0.00016	SYT7, LRP6, ABCA2, SCP2, NPC1, ABCG1, ABCA1, CES1	ENSG00000011347, ENSG00000070018, ENSG00000107331, ENSG00000116171, ENSG00000141458, ENSG00000160179, ENSG00000165029, ENSG00000198848, ENSG00000262243, ENSG00000281324
GO:0036498	IRE1-mediated unfolded protein response	Other	67	17	7.14	0.00307	DDX11, HSPA5, PDIA5, XBP1, BFAR, FKBP14, WFS1, VAPB, KLHDC3, DNAJB9, PREB, PARP16, PDIA6, SHC1, TPP1, DCTN1	ENSG00000013573, ENSG00000044574, ENSG00000065485, ENSG00000100219, ENSG00000103429, ENSG00000106080, ENSG00000109501, ENSG00000124164, ENSG00000124702, ENSG00000128590, ENSG00000138073, ENSG00000138617, ENSG00000143870, ENSG00000160691, ENSG00000166340, ENSG00000204843, ENSG00000275618
GO:0001822	kidney development	Other	295	62	31.42	0.00166	PKD1, NUP160, FGFR2, NUP133, JMJD6, NOTCH3, FGFR1, HSPB11, PCSK5, MMP9, RPGRIP1L, EYA1, C1GALT1, GLI3, FGF8, WFS1, NUP107, FGF1, SMAD5, NPHP3, WNT6, ODC1, CENPF, TEK, EGR1, APAF1, CAT, EFNB2, MPST, LAMA5, RGN, NOTCH2, LRP4, EPHA7, AHI1, MYC, STRA6, ARL3, FGF2, ENPEP, IQGAP1, SMAD4, ADAMTS16, NOTCH1, DLG5, BMP6, WNT4, RET, LAMB2, NOG, ROBO2, PTCH1, WNT7B, LRRK2, FAT4, CPLANE1, CEP290, DLL1, HNF1B,…	ENSG00000008710, ENSG00000030066, ENSG00000066468, ENSG00000069248, ENSG00000070495, ENSG00000074181, ENSG00000077782, ENSG00000081870, ENSG00000099139, ENSG00000100985, ENSG00000103494, ENSG00000104313, ENSG00000106392, ENSG00000106571, ENSG00000107831, ENSG00000109501, ENSG00000111581, ENSG00000113578, ENSG00000113658, ENSG00000113971, ENSG00000115596, ENSG00000115758, ENSG00000117724, ENSG0000…
GO:0070986	left/right axis specification	Other	14	6	1.49	0.00204	HSPB11, NOTCH2, AHI1, NOTCH1, PITX2, DLL1	ENSG00000081870, ENSG00000134250, ENSG00000135541, ENSG00000148400, ENSG00000164093, ENSG00000198719
GO:0001889	liver development	Other	147	35	15.66	0.00177	JARID2, PKD1, CPS1, OTC, PKM, CAD, XBP1, ACO2, RPGRIP1L, FGL1, GLI3, FBXW7, FGF1, NPHP3, HMGCL, MED1, MPST, E2F8, RGN, PCNA, NOTCH2, HLX, FPGS, MYC, CYP1A1, NOTCH1, QDPR, ZIC3, WNT4, FRZB, TYMS, PTCH1, IGF2R, HNF1B	ENSG00000008083, ENSG00000008710, ENSG00000021826, ENSG00000036473, ENSG00000067225, ENSG00000084774, ENSG00000100219, ENSG00000100412, ENSG00000103494, ENSG00000104760, ENSG00000106571, ENSG00000109670, ENSG00000113578, ENSG00000113971, ENSG00000117305, ENSG00000125686, ENSG00000128309, ENSG00000129173, ENSG00000130988, ENSG00000132646, ENSG00000134250, ENSG00000136630, ENSG00000136877, ENSG0000…
GO:0030324	lung development	Other	188	30	20.03	0.00325	PKD1, FGFR2, JMJD6, CDC42, FGFR1, HSPB11, TBX5, GLI3, FGF8, FBXW7, TIMELESS, PTK7, FGF1, NPHP3, LAMA5, NKX2-1, STRA6, MAPK8IP3, NOTCH1, DLG5, FGF18, ZIC3, YWHAZ, MAP2K1, RXFP1, PPP1CA, DHCR7, DAG1, NOG, WNT7B	ENSG00000008710, ENSG00000066468, ENSG00000070495, ENSG00000070831, ENSG00000077782, ENSG00000081870, ENSG00000089225, ENSG00000106571, ENSG00000107831, ENSG00000109670, ENSG00000111602, ENSG00000112655, ENSG00000113578, ENSG00000113971, ENSG00000130702, ENSG00000136352, ENSG00000137868, ENSG00000138834, ENSG00000148400, ENSG00000151208, ENSG00000156427, ENSG00000156925, ENSG00000164924, ENSG0000…
GO:0007041	lysosomal transport	Other	114	26	12.14	4.9e-05	M6PR, ALS2, VPS41, GRN, DENND3, TMEM106B, GNPTAB, ARSB, LRP1, SORT1, TGFBRAP1, SCYL2, VPS33A, VPS53, NPC1, LYST, ARF1, C9orf72, VIPAS39, HGSNAT, ADRB2, CLN3, LRRK2, IGF2R, VPS16	ENSG00000003056, ENSG00000003393, ENSG00000006715, ENSG00000030582, ENSG00000105339, ENSG00000106460, ENSG00000111670, ENSG00000113273, ENSG00000123384, ENSG00000134243, ENSG00000135966, ENSG00000136021, ENSG00000139719, ENSG00000141252, ENSG00000141458, ENSG00000143669, ENSG00000143761, ENSG00000147894, ENSG00000151445, ENSG00000165102, ENSG00000169252, ENSG00000188603, ENSG00000188906, ENSG0000…
GO:0007040	lysosome organization	Other	66	20	7.03	3.6e-05	SYT7, GRN, HEXB, HPS4, TMEM106B, GNPTAB, ARSB, MYO7A, VPS33A, LYST, ARF1, TPCN2, MFSD8, WASHC5, ABCA1, TPP1, GBA, CLN3, LRRK2, MTOR	ENSG00000011347, ENSG00000030582, ENSG00000049860, ENSG00000100099, ENSG00000106460, ENSG00000111670, ENSG00000113273, ENSG00000137474, ENSG00000139719, ENSG00000143669, ENSG00000143761, ENSG00000162341, ENSG00000164073, ENSG00000164961, ENSG00000165029, ENSG00000166340, ENSG00000177628, ENSG00000188603, ENSG00000188906, ENSG00000198793
GO:0051321	meiotic cell cycle	Other	267	55	28.44	0.00286	NCAPD2, MRE11, NCAPH2, YTHDC2, ASPM, SIRT2, SMC1A, MOV10L1, TOP2B, FKBP6, TDRD1, NBN, SMC3, RAD51C, TTK, MSH3, MSH6, MLH3, NCAPH, KLHDC3, TUBGCP3, TUBGCP6, TUBGCP2, TUBG1, BRIP1, SMC2, TUBGCP4, BRCA2, FANCD2, CENPC, BOLL, FMN2, TDRD9, NPR2, WNT4, MSX1, WASHC5, MARF1, PLK1, INSR, MUS81, TDRD12, ERCC4, TOP3A, CALR, MAPK15, PLCB1, SIRT7, FANCA, SLX4, RAD54B, TUBGCP5	ENSG00000010292, ENSG00000020922, ENSG00000025770, ENSG00000047188, ENSG00000066279, ENSG00000068903, ENSG00000072501, ENSG00000073146, ENSG00000077097, ENSG00000077800, ENSG00000095627, ENSG00000104320, ENSG00000108055, ENSG00000108384, ENSG00000112742, ENSG00000113318, ENSG00000116062, ENSG00000119684, ENSG00000121152, ENSG00000124702, ENSG00000126216, ENSG00000128159, ENSG00000130640, ENSG0000…
GO:0051307	meiotic chromosome separation	Other	24	8	2.56	0.00343	NCAPH2, TOP2B, TTK, NCAPH, MUS81, ERCC4, MAPK15, SLX4	ENSG00000025770, ENSG00000077097, ENSG00000112742, ENSG00000121152, ENSG00000172732, ENSG00000175595, ENSG00000181085, ENSG00000188827
GO:0051418	microtubule nucleation by microtubule or...	Other	10	8	1.07	6e-07	CEP192, TUBGCP3, TUBGCP6, TUBGCP2, TUBGCP4, CENPJ, MZT1, TUBGCP5	ENSG00000101639, ENSG00000126216, ENSG00000128159, ENSG00000130640, ENSG00000137822, ENSG00000151849, ENSG00000204899, ENSG00000275835
GO:0030917	midbrain-hindbrain boundary development	Other	10	5	1.07	0.00217	LRP6, FGF8, SSBP3, GBX2	ENSG00000070018, ENSG00000107831, ENSG00000157216, ENSG00000168505, ENSG00000281324
GO:0072337	modified amino acid transport	Other	26	8	2.77	0.00439	SLC7A9, SLC46A1, ABCC1, FOLR3, SLC3A1, SLC22A4, SLC22A5	ENSG00000021488, ENSG00000076351, ENSG00000103222, ENSG00000110203, ENSG00000138079, ENSG00000197208, ENSG00000197375, ENSG00000278183
GO:0052372	modulation by symbiont of entry into hos...	Other	49	6	5.22	0.00346	FUCA2, FCN1, EXOC2, ITGAV, EXOC7, P4HB	ENSG00000001036, ENSG00000085265, ENSG00000112685, ENSG00000138448, ENSG00000182473, ENSG00000185624
GO:0052651	monoacylglycerol catabolic process	Other	11	7	1.17	3.4e-05	ABHD16A	ENSG00000204427, ENSG00000206403, ENSG00000224552, ENSG00000230475, ENSG00000231488, ENSG00000235676, ENSG00000236063
GO:0050881	musculoskeletal movement	Other	56	10	5.97	0.00128	HIPK2, XRCC1, KCNJ2, CASQ1, ITPR1, VTI1A, DRD3, STAC3, MTOR, DMD	ENSG00000064393, ENSG00000073050, ENSG00000123700, ENSG00000143318, ENSG00000150995, ENSG00000151532, ENSG00000151577, ENSG00000185482, ENSG00000198793, ENSG00000198947
GO:0032288	myelin assembly	Other	21	9	2.24	0.00015	MPP5, EPB41L3, MTMR2, ERCC2, ABCA2, PIKFYVE, GNPAT, TLR2, ANK2	ENSG00000072415, ENSG00000082397, ENSG00000087053, ENSG00000104884, ENSG00000107331, ENSG00000115020, ENSG00000116906, ENSG00000137462, ENSG00000145362
GO:0034356	NAD biosynthesis via nicotinamide ribosi...	Other	16	7	1.7	0.00074	PARP9, PARP16, SLC22A13, RNLS, NAXD, SLC5A8	ENSG00000138496, ENSG00000138617, ENSG00000172940, ENSG00000184719, ENSG00000213995, ENSG00000256870, ENSG00000262217
GO:0043524	negative regulation of neuron apoptotic ...	Other	158	29	16.83	0.00245	GRN, HIPK2, FGF20, AARS1, MSH2, DNAJC5, GPI, FGF8, WFS1, SET, LRP1, GDF5, PIN1, ADORA2A, MTNR1B, STXBP1, ARRB1, MAP3K12, GABRB2, BRAF, TERT, GRIK2, OXR1, GABRB3, LIG4, GRIN1, CLN3, NAIP	ENSG00000030582, ENSG00000064393, ENSG00000078579, ENSG00000090861, ENSG00000095002, ENSG00000101152, ENSG00000105220, ENSG00000107831, ENSG00000109501, ENSG00000119335, ENSG00000123384, ENSG00000125965, ENSG00000127445, ENSG00000128271, ENSG00000134640, ENSG00000136854, ENSG00000137486, ENSG00000139625, ENSG00000145864, ENSG00000157764, ENSG00000164362, ENSG00000164418, ENSG00000164830, ENSG0000…
GO:0014033	neural crest cell differentiation	Other	89	13	9.48	0.00021	LRP6, NRP2, LAMA5, WNT10A, SMAD4, FBXL17, PEF1, FRZB, PITX2, RET, GBX2, TBX1	ENSG00000070018, ENSG00000118257, ENSG00000130702, ENSG00000135925, ENSG00000141646, ENSG00000145743, ENSG00000162517, ENSG00000162998, ENSG00000164093, ENSG00000165731, ENSG00000168505, ENSG00000184058, ENSG00000281324
GO:0001843	neural tube closure	Other	94	20	10.01	0.00138	RALA, FUZ, MKS1, CC2D2A, LRP6, ABL1, CECR2, TSC2, KAT2A, PTK7, NPHP3, APAF1, LMO4, CASP3, TRAF6, NOG, MED12, PTCH1, TRIM71	ENSG00000006451, ENSG00000010361, ENSG00000011143, ENSG00000048342, ENSG00000070018, ENSG00000097007, ENSG00000099954, ENSG00000103197, ENSG00000108773, ENSG00000112655, ENSG00000113971, ENSG00000120868, ENSG00000143013, ENSG00000164305, ENSG00000175104, ENSG00000183691, ENSG00000184634, ENSG00000185920, ENSG00000206557, ENSG00000281324
GO:0019228	neuronal action potential	Other	34	10	3.62	0.00218	CACNA1I, KCNA1, MTNR1B, P2RX4, KCNMB4, GRIK2, SCN11A, GBA, KCND2, DRD1	ENSG00000100346, ENSG00000111262, ENSG00000134640, ENSG00000135124, ENSG00000135643, ENSG00000164418, ENSG00000168356, ENSG00000177628, ENSG00000184408, ENSG00000184845
GO:1905515	non-motile cilium assembly	Other	58	20	6.18	2.3e-06	FUZ, MKS1, CC2D2A, EXOC5, PCM1, PIBF1, RPGRIP1L, WRAP73, MKKS, CSNK1D, TBC1D32, CENPJ, INTU, POC1A, C2CD3, BBS1, CEP135, DYNC2H1, TOGARAM1, DCTN1	ENSG00000010361, ENSG00000011143, ENSG00000048342, ENSG00000070367, ENSG00000078674, ENSG00000083535, ENSG00000103494, ENSG00000116213, ENSG00000125863, ENSG00000141551, ENSG00000146350, ENSG00000151849, ENSG00000164066, ENSG00000164087, ENSG00000168014, ENSG00000174483, ENSG00000174799, ENSG00000187240, ENSG00000198718, ENSG00000204843
GO:0015949	nucleobase-containing small molecule int...	Other	31	9	3.3	0.00396	GMPR2, GSR, DCTD, AK7, AK9, RRM1, RRM2, TYMS	ENSG00000100938, ENSG00000104687, ENSG00000129187, ENSG00000140057, ENSG00000155085, ENSG00000167325, ENSG00000171848, ENSG00000176890, ENSG00000284752
GO:0043171	peptide catabolic process	Other	32	10	3.41	0.00015	NRDC, GGT1, CPQ, XPNPEP1, ECE1, IDE, ENPEP, NPEPPS, ERAP2, TPP1	ENSG00000078618, ENSG00000100031, ENSG00000104324, ENSG00000108039, ENSG00000117298, ENSG00000119912, ENSG00000138792, ENSG00000141279, ENSG00000164308, ENSG00000166340
GO:0018108	peptidyl-tyrosine phosphorylation	Other	403	48	42.93	0.00193	IBTK, BAZ1B, BTK, MUSK, TNK2, HIPK2, FGFR2, FGFR3, FGFR1, EPHA6, PIBF1, DOCK3, ABL1, FLT1, FGF8, FBXW7, TTK, ZAP70, TEK, ADRA1A, LRP4, EPHA7, NEK1, MAP2K5, PARP9, IQGAP1, NCAPG2, FER, BMP6, LRRK1, TTN, BRAF, SHC1, RYK, MST1R, RET, MLST8, MAP2K1, ALK, INSR, PARP14, RAP2B, ZGPAT, MTOR, INPP5F, MIF	ENSG00000005700, ENSG00000009954, ENSG00000010671, ENSG00000030304, ENSG00000061938, ENSG00000064393, ENSG00000066468, ENSG00000068078, ENSG00000077782, ENSG00000080224, ENSG00000083535, ENSG00000088538, ENSG00000097007, ENSG00000102755, ENSG00000107831, ENSG00000109670, ENSG00000112742, ENSG00000115085, ENSG00000120156, ENSG00000120907, ENSG00000134569, ENSG00000135333, ENSG00000137601, ENSG0000…
GO:0006661	phosphatidylinositol biosynthetic proces...	Other	146	29	15.55	0.00017	MTMR1, PIK3C3, MTMR2, SBF1, CDIPT, MTMR9, PLEKHA1, PIGL, PITPNM1, PIKFYVE, OCRL, PIGT, TPTE2, IMPA1, PIGC, FGF2, ARF1, PGAP2, MPPE1, SMG1, SYNJ1, PGAP3, CDS1, PTPN13, PIGA, INPPL1, TTC7B, INPP5F, PI4KA	ENSG00000063601, ENSG00000078142, ENSG00000087053, ENSG00000100241, ENSG00000103502, ENSG00000104643, ENSG00000107679, ENSG00000108474, ENSG00000110697, ENSG00000115020, ENSG00000122126, ENSG00000124155, ENSG00000132958, ENSG00000133731, ENSG00000135845, ENSG00000138685, ENSG00000143761, ENSG00000148985, ENSG00000154889, ENSG00000157106, ENSG00000159082, ENSG00000161395, ENSG00000163624, ENSG0000…
GO:0006658	phosphatidylserine metabolic process	Other	40	13	4.26	3.6e-06	OSBPL8, LPCAT3, PLA2G12A, SERINC3, PTDSS1, PLSCR1, ABHD16A	ENSG00000091039, ENSG00000111684, ENSG00000123739, ENSG00000132824, ENSG00000156471, ENSG00000188313, ENSG00000204427, ENSG00000206403, ENSG00000224552, ENSG00000230475, ENSG00000231488, ENSG00000235676, ENSG00000236063
GO:0070816	phosphorylation of RNA polymerase II C-t...	Other	16	8	1.7	9.6e-05	GTF2H1, CDK9, GTF2H4	ENSG00000110768, ENSG00000136807, ENSG00000213780, ENSG00000221974, ENSG00000226384, ENSG00000233149, ENSG00000234370, ENSG00000236895
GO:0044854	plasma membrane raft assembly	Other	11	5	1.17	0.00363	FLOT1	ENSG00000137312, ENSG00000206379, ENSG00000206480, ENSG00000230143, ENSG00000232280
GO:0032781	positive regulation of ATP-dependent act...	Other	63	19	6.71	0.00099	CASR, MSH2, AHSA1, SSBP1, MSH3, MSH6, NCAPH, RGN, DHX9, TPM1, PLSCR1, GTF2H4, UHRF1	ENSG00000036828, ENSG00000095002, ENSG00000100591, ENSG00000106028, ENSG00000113318, ENSG00000116062, ENSG00000121152, ENSG00000130988, ENSG00000135829, ENSG00000140416, ENSG00000188313, ENSG00000213780, ENSG00000221974, ENSG00000226384, ENSG00000233149, ENSG00000234370, ENSG00000236895, ENSG00000262771, ENSG00000276043
GO:0045956	positive regulation of calcium ion-depen...	Other	21	9	2.24	0.00015	SYT7, SYT1, CACNA1I, SYT10, STXBP1, ARF1, KCNB1, CDK5, SYT9	ENSG00000011347, ENSG00000067715, ENSG00000100346, ENSG00000110975, ENSG00000136854, ENSG00000143761, ENSG00000158445, ENSG00000164885, ENSG00000170743
GO:0010613	positive regulation of cardiac muscle hy...	Other	41	11	4.37	0.00063	MEF2A, MTPN, ADRA1A, PIN1, CDK9, PDE5A, PPP3CA, PARP1, CAMK2D, PRKCA, MTOR	ENSG00000068305, ENSG00000105887, ENSG00000120907, ENSG00000127445, ENSG00000136807, ENSG00000138735, ENSG00000138814, ENSG00000143799, ENSG00000145349, ENSG00000154229, ENSG00000198793
GO:1901890	positive regulation of cell junction ass...	Other	109	17	11.61	0.00309	ADGRL1, ABL1, ASIC2, TEK, ADGRB2, NPHP4, FLOT1, IQGAP1, DLG5, PTPRD, WNT4	ENSG00000072071, ENSG00000097007, ENSG00000108684, ENSG00000120156, ENSG00000121753, ENSG00000131697, ENSG00000137312, ENSG00000140575, ENSG00000151208, ENSG00000153707, ENSG00000162552, ENSG00000206379, ENSG00000206480, ENSG00000230143, ENSG00000232280, ENSG00000274429, ENSG00000282932
GO:0010875	positive regulation of cholesterol efflu...	Other	20	8	2.13	0.00063	PON1, EEPD1, LRP1, ABCG1, ABCA1, PTCH1, CES1	ENSG00000005421, ENSG00000122547, ENSG00000123384, ENSG00000160179, ENSG00000165029, ENSG00000185920, ENSG00000198848, ENSG00000262243
GO:2001252	positive regulation of chromosome organi...	Other	90	20	9.59	0.00167	DDX11, MRE11, PNKP, TPR, XRCC5, MAP3K4, NBN, SSBP1, MACROH2A1, TASOR, FEN1, ATF7IP, TNKS, LIG4, ATR, MAPK15, SLX4, SMC5	ENSG00000013573, ENSG00000020922, ENSG00000039650, ENSG00000047410, ENSG00000079246, ENSG00000085511, ENSG00000104320, ENSG00000106028, ENSG00000113648, ENSG00000163946, ENSG00000168496, ENSG00000171681, ENSG00000173273, ENSG00000174405, ENSG00000175054, ENSG00000181085, ENSG00000188827, ENSG00000198887, ENSG00000262771, ENSG00000274205
GO:0045807	positive regulation of endocytosis	Other	114	24	12.14	2.8e-05	CDC42, RAB21, LRP1, HIP1R, AHI1, SCYL2, FLOT1, ARRB1, PPP3CA, SH3GL1, ARF1, SYNJ1, AP2M1, INSR, CD151, GATA2, CLN3, LRRK2, DLL1	ENSG00000070831, ENSG00000080371, ENSG00000123384, ENSG00000130787, ENSG00000135541, ENSG00000136021, ENSG00000137312, ENSG00000137486, ENSG00000138814, ENSG00000141985, ENSG00000143761, ENSG00000159082, ENSG00000161203, ENSG00000171105, ENSG00000177697, ENSG00000179348, ENSG00000188603, ENSG00000188906, ENSG00000198719, ENSG00000206379, ENSG00000206480, ENSG00000230143, ENSG00000232280, ENSG0000…
GO:2001028	positive regulation of endothelial cell ...	Other	15	6	1.6	0.0031	FGFR1, SEMA5A, P2RX4, FGF2, FGF18, TMSB4X	ENSG00000077782, ENSG00000112902, ENSG00000135124, ENSG00000138685, ENSG00000156427, ENSG00000205542
GO:0051096	positive regulation of helicase activity	Other	10	5	1.07	0.00217	MSH2, SSBP1, MSH3, MSH6	ENSG00000095002, ENSG00000106028, ENSG00000113318, ENSG00000116062, ENSG00000262771
GO:0032728	positive regulation of interferon-beta p...	Other	31	9	3.3	0.00396	POLR3B, FLOT1, TLR2, POLR3A, POLR3C	ENSG00000013503, ENSG00000137312, ENSG00000137462, ENSG00000148606, ENSG00000186141, ENSG00000206379, ENSG00000206480, ENSG00000230143, ENSG00000232280
GO:0032092	positive regulation of protein binding	Other	91	24	9.69	8.3e-05	PKD1, HIPK2, ABL1, MMP9, HOXA3, IDE, LRP1, PIN1, HIP1R, RAN, DERL1, FLOT1, ARRB1, RPL11, PLCL2, TIAM1, SPPL3, TERT, CDK5, LRRK2	ENSG00000008710, ENSG00000064393, ENSG00000097007, ENSG00000100985, ENSG00000105997, ENSG00000119912, ENSG00000123384, ENSG00000127445, ENSG00000130787, ENSG00000132341, ENSG00000136986, ENSG00000137312, ENSG00000137486, ENSG00000142676, ENSG00000154822, ENSG00000156299, ENSG00000157837, ENSG00000164362, ENSG00000164885, ENSG00000188906, ENSG00000206379, ENSG00000206480, ENSG00000230143, ENSG0000…
GO:0034141	positive regulation of toll-like recepto...	Other	11	6	1.17	0.00042	FLOT1, PELI1	ENSG00000137312, ENSG00000197329, ENSG00000206379, ENSG00000206480, ENSG00000230143, ENSG00000232280
GO:0032008	positive regulation of TOR signaling	Other	44	12	4.69	0.0004	GPR137B, WDR59, LAMTOR2, RRAGC, WDR24, LARS1, HTR6, MIOS, MLST8, SMCR8, SLC38A9	ENSG00000077585, ENSG00000103091, ENSG00000116586, ENSG00000116954, ENSG00000127580, ENSG00000133706, ENSG00000158748, ENSG00000164654, ENSG00000167965, ENSG00000176994, ENSG00000177058, ENSG00000283741
GO:0045070	positive regulation of viral genome repl...	Other	31	9	3.3	0.00396	PKN2, TOP2B, FKBP6, VAPB, NOTCH1, ADAR, DDB1, TMEM39A, PPIA	ENSG00000065243, ENSG00000077097, ENSG00000077800, ENSG00000124164, ENSG00000148400, ENSG00000160710, ENSG00000167986, ENSG00000176142, ENSG00000196262
GO:0009791	post-embryonic development	Other	90	19	9.59	0.00264	FGFR2, APOB, ABL1, ERCC2, PLEKHA1, ALDH5A1, MYO7A, MAPK8IP3, ITPR1, MORC3, FZD5, STK36, INPPL1, DSCAM, DHCR7, HELT, IGF2R, SZT2, MTOR	ENSG00000066468, ENSG00000084674, ENSG00000097007, ENSG00000104884, ENSG00000107679, ENSG00000112294, ENSG00000137474, ENSG00000138834, ENSG00000150995, ENSG00000159256, ENSG00000163251, ENSG00000163482, ENSG00000165458, ENSG00000171587, ENSG00000172893, ENSG00000187821, ENSG00000197081, ENSG00000198198, ENSG00000198793
GO:0043687	post-translational protein modification	Other	392	60	41.76	0.0028	FUCA2, NUB1, VCAN, LTBP1, ANO8, APOB, FOLH1, LAMB1, PSMC6, PSMC1, PSMB5, DCAF11, RABGGTA, ASB9, TIMP1, RAB11A, ABCA2, FBXL20, KLHL2, WFS1, FBXW7, FBXO9, RNF7, RBBP5, FBXL5, PSMB2, CALU, AGTPBP1, FBXO21, LAMC1, DCAF7, PSMB7, FBXO11, MFGE8, FBXO15, COP1, PDIA6, UBA3, PRSS23, VIPAS39, FBXL18, FBXL13, PSMC2, FSTL1, MELTF, HSP90B1, DDB1, FBXL14, LAMB2, ASB7, BTBD6, RAB11B, NOTUM, P4HB, DCUN1D3, ASB13,…	ENSG00000001036, ENSG00000013374, ENSG00000038427, ENSG00000049323, ENSG00000074855, ENSG00000084674, ENSG00000086205, ENSG00000091136, ENSG00000100519, ENSG00000100764, ENSG00000100804, ENSG00000100897, ENSG00000100949, ENSG00000102048, ENSG00000102265, ENSG00000103769, ENSG00000107331, ENSG00000108306, ENSG00000109466, ENSG00000109501, ENSG00000109670, ENSG00000112146, ENSG00000114125, ENSG0000…
GO:0071805	potassium ion transmembrane transport	Other	229	36	24.39	0.00065	SLC12A2, KCNAB2, SLC1A3, KCND1, KCNT1, PKD2L1, KCNA1, KCNJ2, KCNC1, MTNR1B, KCNMB4, KCNH5, KCNA10, ANK2, ITGB1, SLC24A2, KCNMA1, KCNB1, KCNF1, ATP1A1, KCNC2, KCNG4, KCNK9, KCNK3, KCND3, KCNA3, SLC9A9, KCNB2, GALR2, KCNH8, KCND2, SLC24A5, ABCB8, SLC9A8, STK39, SLC12A8	ENSG00000064651, ENSG00000069424, ENSG00000079215, ENSG00000102057, ENSG00000107147, ENSG00000107593, ENSG00000111262, ENSG00000123700, ENSG00000129159, ENSG00000134640, ENSG00000135643, ENSG00000140015, ENSG00000143105, ENSG00000145362, ENSG00000150093, ENSG00000155886, ENSG00000156113, ENSG00000158445, ENSG00000162975, ENSG00000163399, ENSG00000166006, ENSG00000168418, ENSG00000169427, ENSG0000…
GO:0051291	protein heterooligomerization	Other	27	14	2.88	0.0034	PKD1, SYT1, HSD17B8, COL1A2, KCNC2, RRM1, MAT2A, RRM2, GRIN1	ENSG00000008710, ENSG00000067715, ENSG00000112474, ENSG00000164692, ENSG00000166006, ENSG00000167325, ENSG00000168906, ENSG00000171848, ENSG00000176884, ENSG00000204228, ENSG00000225312, ENSG00000228357, ENSG00000228712, ENSG00000232357
GO:0051290	protein heterotetramerization	Other	20	10	2.13	1.2e-05	PKD1, HSD17B8, RRM1, RRM2, GRIN1	ENSG00000008710, ENSG00000112474, ENSG00000167325, ENSG00000171848, ENSG00000176884, ENSG00000204228, ENSG00000225312, ENSG00000228357, ENSG00000228712, ENSG00000232357
GO:0071539	protein localization to centrosome	Other	32	9	3.41	0.00093	NUDCD3, PCM1, PIBF1, CEP192, CEP72, NEDD1, CSNK1D, C2CD3, CCDC14	ENSG00000015676, ENSG00000078674, ENSG00000083535, ENSG00000101639, ENSG00000112877, ENSG00000139350, ENSG00000141551, ENSG00000168014, ENSG00000175455
GO:0061512	protein localization to cilium	Other	60	14	6.39	0.00118	CC2D2A, TTC26, NPHP4, ARL3, GAS8, CSNK1D, TBC1D32, DZIP1L, TCTN2, BBS1, MAPK15, DYNC2H1, CPLANE1	ENSG00000048342, ENSG00000105948, ENSG00000131697, ENSG00000138175, ENSG00000141013, ENSG00000141551, ENSG00000146350, ENSG00000158163, ENSG00000168778, ENSG00000174483, ENSG00000181085, ENSG00000187240, ENSG00000197603, ENSG00000274205
GO:1903044	protein localization to membrane raft	Other	13	7	1.38	0.00015	RFTN1, FLOT2, FLOT1	ENSG00000131378, ENSG00000132589, ENSG00000137312, ENSG00000206379, ENSG00000206480, ENSG00000230143, ENSG00000232280
GO:0006625	protein targeting to peroxisome	Other	72	19	7.67	0.00033	CROT, PEX3, ACOX3, UBE2D3, SCP2, GNPAT, HMGCL, IDE, CAT, PEX6, PEX1, HSD17B4, PAOX, PEX10, ACOX1, RAB8B, AGXT, DECR2	ENSG00000005469, ENSG00000034693, ENSG00000087008, ENSG00000109332, ENSG00000116171, ENSG00000116906, ENSG00000117305, ENSG00000119912, ENSG00000121691, ENSG00000124587, ENSG00000127980, ENSG00000133835, ENSG00000148832, ENSG00000157911, ENSG00000161533, ENSG00000166128, ENSG00000172482, ENSG00000242612, ENSG00000274296
GO:0015031	protein transport	Other	1912	265	203.67	5.7e-05	M6PR, ARF5, VPS50, CROT, VPS41, CACNA2D2, PKD1, SEC62, FUZ, SYT7, ALOX5, ZDHHC6, NUP160, PEX3, CASR, HSPA5, TPR, GOPC, VPS13D, AP5M1, MON2, NGFR, SLC12A2, NUP133, EXOC5, CDC42, SNX13, SEL1L, TACR2, NUP37, PIK3C3, PCM1, RAB21, HSP90AA1, AP4E1, HSPB11, OXCT1, APOB, EPS15, RBM22, ACOX3, RAPGEF4, NUP188, PCSK5, HPS4, XBP1, TSPO, MIEF1, AP4S1, SEC23A, CHMP4B, SYTL4, COG4, TSC2, VPS35L, AAGAB, RAB11A, …	ENSG00000003056, ENSG00000004059, ENSG00000004766, ENSG00000005469, ENSG00000006715, ENSG00000007402, ENSG00000008710, ENSG00000008952, ENSG00000010361, ENSG00000011347, ENSG00000012779, ENSG00000023041, ENSG00000030066, ENSG00000034693, ENSG00000036828, ENSG00000044574, ENSG00000047410, ENSG00000047932, ENSG00000048707, ENSG00000053770, ENSG00000061987, ENSG00000064300, ENSG00000064651, ENSG0000…
GO:0006144	purine nucleobase metabolic process	Other	24	9	2.56	3.4e-05	KDM1A, GMPR2, TTR, GDA, PAICS, XDH, GMPS, DPYD	ENSG00000004487, ENSG00000100938, ENSG00000118271, ENSG00000119125, ENSG00000128050, ENSG00000158125, ENSG00000163655, ENSG00000188641, ENSG00000284752
GO:0006195	purine nucleotide catabolic process	Other	44	13	4.69	0.00127	NT5C2, ACOT7, SAMHD1, NUDT1, PDE10A, PDE8B, PDE4D, GDA, NUDT15, PDE5A, XDH, HINT1, NUDT3	ENSG00000076685, ENSG00000097021, ENSG00000101347, ENSG00000106268, ENSG00000112541, ENSG00000113231, ENSG00000113448, ENSG00000119125, ENSG00000136159, ENSG00000138735, ENSG00000158125, ENSG00000169567, ENSG00000272325
GO:0006206	pyrimidine nucleobase metabolic process	Other	17	8	1.81	0.00016	CPS1, CAD, DHODH, DPYS, RRM1, TYMS, DPYD, MTOR	ENSG00000021826, ENSG00000084774, ENSG00000102967, ENSG00000147647, ENSG00000167325, ENSG00000176890, ENSG00000188641, ENSG00000198793
GO:1901096	regulation of autophagosome maturation	Other	14	6	1.49	0.00204	RUBCN, ADRB2, TMEM39A, SMCR8, CLN3	ENSG00000145016, ENSG00000169252, ENSG00000176142, ENSG00000176994, ENSG00000188603, ENSG00000283741
GO:0010506	regulation of autophagy	Other	333	60	35.47	0.00037	VPS13D, TAB2, SIRT2, GPR137B, ABL1, DEPDC5, XBP1, TSPO, SPTLC2, CHMP4B, TSC2, KAT8, MTMR9, FBXW7, GAPDH, ATP6V1A, LAMTOR2, RRAGC, STK11, RAB3GAP2, ADRA1A, KIF25, WDR24, VPS13C, EXOC4, MAP3K7, NPC1, RUBCN, CISD2, C9orf72, LRSAM1, ITPR1, FBXL2, TPCN2, FZD5, MFSD8, WDR41, CASP3, CDK5, FOXK1, TP53INP1, MLST8, ADRB2, ERCC4, TMEM39A, HMGB4, SMCR8, SLC38A9, ACER2, GBA, MAPK15, EXOC7, CLN3, LRRK2, HTT, M…	ENSG00000048707, ENSG00000055208, ENSG00000068903, ENSG00000077585, ENSG00000097007, ENSG00000100150, ENSG00000100219, ENSG00000100300, ENSG00000100596, ENSG00000101421, ENSG00000103197, ENSG00000103510, ENSG00000104643, ENSG00000109670, ENSG00000111640, ENSG00000114573, ENSG00000116586, ENSG00000116954, ENSG00000118046, ENSG00000118873, ENSG00000120907, ENSG00000125337, ENSG00000127580, ENSG0000…
GO:0008217	regulation of blood pressure	Other	192	36	20.45	0.00423	ACSM3, PCSK5, BRS3, NCALD, ASIC2, PDE4D, ECE1, ADRA1A, SCPEP1, MC3R, MKKS, P2RX4, ENPEP, TPM1, ADAMTS16, DRD3, NPR2, ATP1A1, NPY1R, ERAP2, COL1A2, AVPR1A, NAV2, ADRB2, NPR1, DRD5, TACR3, ADRA1B, RNLS, NR2F2, ADH5, STK39, DLL1, CES1	ENSG00000005187, ENSG00000099139, ENSG00000102239, ENSG00000104490, ENSG00000108684, ENSG00000113448, ENSG00000117298, ENSG00000120907, ENSG00000121064, ENSG00000124089, ENSG00000125863, ENSG00000135124, ENSG00000138792, ENSG00000140416, ENSG00000145536, ENSG00000151577, ENSG00000159899, ENSG00000163399, ENSG00000164128, ENSG00000164308, ENSG00000164692, ENSG00000166148, ENSG00000166833, ENSG0000…
GO:0060353	regulation of cell adhesion molecule pro...	Other	20	6	2.13	0.00119	FLOT1, NOTCH1	ENSG00000137312, ENSG00000148400, ENSG00000206379, ENSG00000206480, ENSG00000230143, ENSG00000232280
GO:0010752	regulation of cGMP-mediated signaling	Other	14	6	1.49	0.00204	PDE10A, PDE11A, MTNR1B, NPR2, NPR1, ADORA2B	ENSG00000112541, ENSG00000128655, ENSG00000134640, ENSG00000159899, ENSG00000169418, ENSG00000170425
GO:0032465	regulation of cytokinesis	Other	92	20	9.8	0.00175	PKN2, CDC42, ZFYVE26, PIK3C3, KIF3B, RAB11A, BIRC6, GIPC1, PIN1, E2F8, RAB11FIP4, KIF23, BRCA2, DRD3, AHCTF1, ZFYVE19, CENPV, PLK1, CALM1, PRC1	ENSG00000065243, ENSG00000070831, ENSG00000072121, ENSG00000078142, ENSG00000101350, ENSG00000103769, ENSG00000115760, ENSG00000123159, ENSG00000127445, ENSG00000129173, ENSG00000131242, ENSG00000137807, ENSG00000139618, ENSG00000151577, ENSG00000153207, ENSG00000166140, ENSG00000166582, ENSG00000166851, ENSG00000198668, ENSG00000198901
GO:0051480	regulation of cytosolic calcium ion conc...	Other	386	61	41.12	0.00435	IBTK, PKD1, MCOLN3, ATP2B3, LRP6, TRPC5, ABL1, PLCB4, TRPA1, CDH23, TRPV4, PDE4D, GOT1, ADRA1A, HCRTR1, LRP1, PLCG1, TRPC4, MTNR1B, P2RX4, HCRTR2, TRPC6, ITGAV, FGF2, TMBIM6, CASQ1, CAMK2D, ANK2, ITPR1, CACNA1C, DRD3, JPH3, PLCL2, SLC24A2, SPPL3, PLCD3, TPCN2, CDK5, AVPR1A, ADRA1B, KCNK3, CALB2, XCR1, CHRNA9, SLC35G1, GRIN1, GATA2, GPR157, PLCB1, GALR2, SLC8A1, DRD1, NPY2R, CLN3, HTT, CALM1, DMD	ENSG00000005700, ENSG00000008710, ENSG00000055732, ENSG00000067842, ENSG00000070018, ENSG00000072315, ENSG00000097007, ENSG00000101333, ENSG00000104321, ENSG00000107736, ENSG00000111199, ENSG00000113448, ENSG00000120053, ENSG00000120907, ENSG00000121764, ENSG00000123384, ENSG00000124181, ENSG00000133107, ENSG00000134640, ENSG00000135124, ENSG00000137252, ENSG00000137672, ENSG00000138448, ENSG0000…
GO:0060628	regulation of ER to Golgi vesicle-mediat...	Other	15	6	1.6	0.0031	PREB, ARF1, SAR1B, MAPK15, LRRK2	ENSG00000138073, ENSG00000143761, ENSG00000152700, ENSG00000181085, ENSG00000188906, ENSG00000274205
GO:0080154	regulation of fertilization	Other	13	6	1.38	0.00128	INTS13, ZP2, LHFPL2, PLCB1, ASTL	ENSG00000064102, ENSG00000103310, ENSG00000145685, ENSG00000182621, ENSG00000188886, ENSG00000284588
GO:0051340	regulation of ligase activity	Other	11	6	1.17	0.00042	XRCC1, RGN, ATPSCKMT, XRCC4, NHEJ1, TMSB4X	ENSG00000073050, ENSG00000130988, ENSG00000150756, ENSG00000152422, ENSG00000187736, ENSG00000205542
GO:1905244	regulation of modification of synaptic s...	Other	13	6	1.38	0.00128	CDC42, CTTNBP2, ABL1, TIAM1, CLN3, CYFIP1	ENSG00000070831, ENSG00000077063, ENSG00000097007, ENSG00000156299, ENSG00000188603, ENSG00000273749
GO:0051960	regulation of nervous system development	Other	482	69	51.34	0.00435	KDM1A, TMEM98, RNF10, GRN, TG, NGFR, ASPM, SIRT2, ADGRL1, TRPC5, MAP2, PCM1, XRCC5, RAB21, MTMR2, TSPO, METRN, RAB11A, ANKRD27, GLI3, ASIC2, NR2E1, SEMA5A, NPHP3, DOCK7, STK11, ADGRB2, LRP1, MACF1, LRP4, EPHA7, MYC, KIAA0319, TLR2, TRPC6, PPP3CA, CTDSP1, NOTCH1, VAX1, DLG5, DRD3, FEZF2, PTPRD, TIAM1, BRAF, SYNJ1, NKX6-1, RYK, TERT, CDK5, GBX2, MAP2K1, DSCAM, DAG1, LIG4, NOG, ROBO2, SLIT1, SHTN1, …	ENSG00000004487, ENSG00000006042, ENSG00000022840, ENSG00000030582, ENSG00000042832, ENSG00000064300, ENSG00000066279, ENSG00000068903, ENSG00000072071, ENSG00000072315, ENSG00000078018, ENSG00000078674, ENSG00000079246, ENSG00000080371, ENSG00000087053, ENSG00000100300, ENSG00000103260, ENSG00000103769, ENSG00000105186, ENSG00000106571, ENSG00000108684, ENSG00000112333, ENSG00000112902, ENSG0000…
GO:0043523	regulation of neuron apoptotic process	Other	232	43	24.71	0.00197	GRN, HIPK2, HDAC4, CDC42, FGF20, AARS1, MSH2, MYBL2, DNAJC5, GPI, FGF8, WFS1, TRIM2, FBXW7, SET, LRP1, GRM4, GDF5, PIN1, ADORA2A, MTNR1B, EPHA7, STXBP1, ARRB1, MAP3K12, PARP1, GABRB2, SIGMAR1, AIFM1, BRAF, KCNB1, G6PD, CASP3, TERT, GRIK2, OXR1, CDK5, GABRB3, LIG4, GRIN1, CLN3, NAIP	ENSG00000030582, ENSG00000064393, ENSG00000068024, ENSG00000070831, ENSG00000078579, ENSG00000090861, ENSG00000095002, ENSG00000101057, ENSG00000101152, ENSG00000105220, ENSG00000107831, ENSG00000109501, ENSG00000109654, ENSG00000109670, ENSG00000119335, ENSG00000123384, ENSG00000124493, ENSG00000125965, ENSG00000127445, ENSG00000128271, ENSG00000134640, ENSG00000135333, ENSG00000136854, ENSG0000…
GO:0051580	regulation of neurotransmitter uptake	Other	22	8	2.34	0.00132	FLOT1, ITGB1, DRD3, DRD1	ENSG00000137312, ENSG00000150093, ENSG00000151577, ENSG00000184845, ENSG00000206379, ENSG00000206480, ENSG00000230143, ENSG00000232280
GO:0002090	regulation of receptor internalization	Other	65	17	6.92	1.4e-05	MTMR2, EFNB2, MKLN1, AHI1, SCYL2, FLOT1, ARRB1, ARF1, DRD3, AP2M1, LRPAP1, INSR, ANKRD13B	ENSG00000087053, ENSG00000125266, ENSG00000128585, ENSG00000135541, ENSG00000136021, ENSG00000137312, ENSG00000137486, ENSG00000143761, ENSG00000151577, ENSG00000161203, ENSG00000163956, ENSG00000171105, ENSG00000198720, ENSG00000206379, ENSG00000206480, ENSG00000230143, ENSG00000232280
GO:1901796	regulation of signal transduction by p53...	Other	199	33	21.2	0.00223	KDM1A, MRE11, TAF2, HIPK2, NBN, RPA3, DDX5, RFC5, STK11, RPL5, PIN1, BRIP1, RPL11, TP53BP2, MTA2, CHEK1, RAD9B, BRPF1, MSX1, RFC4, CDK5, TP53INP1, WRN, BRD7, ATR, TOP3A, TAF7, EHMT1, CHEK2, MDM4, MIF	ENSG00000004487, ENSG00000020922, ENSG00000064313, ENSG00000064393, ENSG00000104320, ENSG00000106399, ENSG00000108654, ENSG00000111445, ENSG00000118046, ENSG00000122406, ENSG00000127445, ENSG00000136492, ENSG00000142676, ENSG00000143514, ENSG00000149480, ENSG00000149554, ENSG00000151164, ENSG00000156983, ENSG00000163132, ENSG00000163918, ENSG00000164885, ENSG00000164938, ENSG00000165392, ENSG0000…
GO:0008589	regulation of smoothened signaling pathw...	Other	89	22	9.48	0.00239	FUZ, MKS1, FGFR2, RPGRIP1L, TTC23, GLI3, RFX4, WDR11, CHSY1, PDCL, GAS8, GPR161, FBXL17, HERC4, DLG5, STK36, INTU, C2CD3, PTCH1, DYNC2H1, KCTD21	ENSG00000010361, ENSG00000011143, ENSG00000066468, ENSG00000103494, ENSG00000103852, ENSG00000106571, ENSG00000111783, ENSG00000120008, ENSG00000131873, ENSG00000136940, ENSG00000141013, ENSG00000143147, ENSG00000145743, ENSG00000148634, ENSG00000151208, ENSG00000163482, ENSG00000164066, ENSG00000168014, ENSG00000185920, ENSG00000187240, ENSG00000188997, ENSG00000274429
GO:0003044	regulation of systemic arterial blood pr...	Other	54	13	5.75	0.00216	PCSK5, PDE4D, ECE1, ADRA1A, ENPEP, TPM1, DRD3, AVPR1A, ADRB2, DRD5, ADRA1B, CES1	ENSG00000099139, ENSG00000113448, ENSG00000117298, ENSG00000120907, ENSG00000138792, ENSG00000140416, ENSG00000151577, ENSG00000166148, ENSG00000169252, ENSG00000169676, ENSG00000170214, ENSG00000198848, ENSG00000262243
GO:1903432	regulation of TORC1 signaling	Other	42	9	4.47	0.00161	GPR137B, DEPDC5, RRAGC, STK11, LARS1, C9orf72, SMCR8, SZT2	ENSG00000077585, ENSG00000100150, ENSG00000116954, ENSG00000118046, ENSG00000133706, ENSG00000147894, ENSG00000176994, ENSG00000198198, ENSG00000283741
GO:0055119	relaxation of cardiac muscle	Other	18	7	1.92	0.00169	PDE4D, KCNJ2, P2RX4, PDE5A, CAMK2D, ATP1A1, SLC8A1	ENSG00000113448, ENSG00000123700, ENSG00000135124, ENSG00000138735, ENSG00000145349, ENSG00000163399, ENSG00000183023
GO:0051209	release of sequestered calcium ion into ...	Other	144	27	15.34	0.00254	IBTK, MCOLN3, ABL1, PLCB4, TRPA1, PDE4D, PLCG1, FGF2, CASQ1, CAMK2D, ANK2, ITPR1, CACNA1C, JPH3, PLCL2, PLCD3, TPCN2, XCR1, PLCB1, SLC8A1, DRD1, HTT, CALM1, DMD	ENSG00000005700, ENSG00000055732, ENSG00000097007, ENSG00000101333, ENSG00000104321, ENSG00000113448, ENSG00000124181, ENSG00000138685, ENSG00000143318, ENSG00000145349, ENSG00000145362, ENSG00000150995, ENSG00000151067, ENSG00000154118, ENSG00000154822, ENSG00000161714, ENSG00000162341, ENSG00000173578, ENSG00000182621, ENSG00000183023, ENSG00000184845, ENSG00000197386, ENSG00000198668, ENSG0000…
GO:0014075	response to amine	Other	50	13	5.33	0.00203	CPS1, CAD, ADORA2A, KCNC1, PPP3CA, DRD3, KCNC2, DRD5, GRIN1, GLDC, DRD1, UROS, CALM1	ENSG00000021826, ENSG00000084774, ENSG00000128271, ENSG00000129159, ENSG00000138814, ENSG00000151577, ENSG00000166006, ENSG00000169676, ENSG00000176884, ENSG00000178445, ENSG00000184845, ENSG00000188690, ENSG00000198668
GO:0046686	response to cadmium ion	Other	69	12	7.35	0.00028	GSS, MMP9, GPI, NUDT1, UBE2D3, CDKN1B, GOT1, CAT, PCNA, SORD, NPC1, TERT	ENSG00000100983, ENSG00000100985, ENSG00000105220, ENSG00000106268, ENSG00000109332, ENSG00000111276, ENSG00000120053, ENSG00000121691, ENSG00000132646, ENSG00000140263, ENSG00000141458, ENSG00000164362
GO:0014894	response to denervation involved in regu...	Other	11	5	1.17	0.00363	HDAC4, CASQ1, UTRN, DAG1, DMD	ENSG00000068024, ENSG00000143318, ENSG00000152818, ENSG00000173402, ENSG00000198947
GO:0070542	response to fatty acid	Other	63	10	6.71	0.00186	PON1, CPS1, XRCC5, SCD, GNPAT, HMGCL, CAT, TLR2, ACSL1, GLDC	ENSG00000005421, ENSG00000021826, ENSG00000079246, ENSG00000099194, ENSG00000116906, ENSG00000117305, ENSG00000121691, ENSG00000137462, ENSG00000151726, ENSG00000178445
GO:0032868	response to insulin	Other	304	36	32.38	0.00217	PDK2, CRY1, OTC, PKM, CAD, OSBPL8, XBP1, TSC2, ZNF106, TRPV4, C2CD5, ATP6V1A, IDE, GOT1, EGR1, CAT, GOT2, VPS13C, PTPRA, SORT1, MYC, CPEB2, TLR2, GGH, HADH, PARP1, FER, SHC1, INPPL1, RAB8B, MC4R, INSR, GRB2, MTOR, PRKDC, CYFIP1	ENSG00000005882, ENSG00000008405, ENSG00000036473, ENSG00000067225, ENSG00000084774, ENSG00000091039, ENSG00000100219, ENSG00000103197, ENSG00000103994, ENSG00000111199, ENSG00000111731, ENSG00000114573, ENSG00000119912, ENSG00000120053, ENSG00000120738, ENSG00000121691, ENSG00000125166, ENSG00000129003, ENSG00000132670, ENSG00000134243, ENSG00000136997, ENSG00000137449, ENSG00000137462, ENSG0000…
GO:0007584	response to nutrient	Other	179	31	19.07	0.00236	PDK2, ADIPOR2, OTC, CASR, PKM, BCKDHB, OXCT1, XBP1, TSPO, COL1A1, NNT, ARSB, BCHE, GNPAT, HMGCL, APAF1, CAT, MED1, HAT1, BRIP1, CYP1A1, ACSL1, AGL, ABCA1, TNKS, SLC6A19, TYMS, SLC8A1, NDOR1, MTOR, ADSL	ENSG00000005882, ENSG00000006831, ENSG00000036473, ENSG00000036828, ENSG00000067225, ENSG00000083123, ENSG00000083720, ENSG00000100219, ENSG00000100300, ENSG00000108821, ENSG00000112992, ENSG00000113273, ENSG00000114200, ENSG00000116906, ENSG00000117305, ENSG00000120868, ENSG00000121691, ENSG00000125686, ENSG00000128708, ENSG00000136492, ENSG00000140465, ENSG00000151726, ENSG00000162688, ENSG0000…
GO:0050658	RNA transport	Other	198	32	21.09	0.00026	NUP160, TPR, NUP133, CPSF1, NUP37, THOC1, NUP188, NUP107, SMG7, CPSF3, THOC2, SYMPK, NUP214, XPO7, RFTN1, NUP210, RAN, DHX9, FLOT1, AHCTF1, NUP205, SMG1, MCM3AP, CDC40, SNUPN, TNKS, CKAP5	ENSG00000030066, ENSG00000047410, ENSG00000069248, ENSG00000071894, ENSG00000075188, ENSG00000079134, ENSG00000095319, ENSG00000111581, ENSG00000116698, ENSG00000119203, ENSG00000125676, ENSG00000125755, ENSG00000126883, ENSG00000130227, ENSG00000131378, ENSG00000132182, ENSG00000132341, ENSG00000135829, ENSG00000137312, ENSG00000153207, ENSG00000155561, ENSG00000157106, ENSG00000160294, ENSG0000…
GO:0014044	Schwann cell development	Other	32	8	3.41	0.0012	SIRT2, MPP5, FA2H, CDK5, LAMB2, DAG1, MED12	ENSG00000068903, ENSG00000072415, ENSG00000103089, ENSG00000164885, ENSG00000172037, ENSG00000173402, ENSG00000184634, ENSG00000283100
GO:0007605	sensory perception of sound	Other	160	37	17.04	4.6e-05	USH2A, HEXB, COL11A1, MYO3B, FGFR1, SLC1A3, MYO15A, WHRN, MYO3A, SLC52A3, EYA1, CDH23, ASIC2, COL1A1, WFS1, CDKN1B, OTOF, MKKS, MYO7A, FBXO11, COL2A1, LRIG1, GABRB2, ADGRV1, CASP3, GABRB3, NAV2, LOXHD1, MYO7B, CHRNA9, FZD4, TSPEAR, TBX1, LRTOMT, ESPN, GRM7, LRIG2	ENSG00000042781, ENSG00000049860, ENSG00000060718, ENSG00000071909, ENSG00000077782, ENSG00000079215, ENSG00000091536, ENSG00000095397, ENSG00000095777, ENSG00000101276, ENSG00000104313, ENSG00000107736, ENSG00000108684, ENSG00000108821, ENSG00000109501, ENSG00000111276, ENSG00000115155, ENSG00000125863, ENSG00000137474, ENSG00000138081, ENSG00000139219, ENSG00000144749, ENSG00000145864, ENSG0000…
GO:0035176	social behavior	Other	53	14	5.65	0.00101	PCM1, NR2E1, ATXN1, MKKS, NLGN4X, DRD3, NLGN4Y, AVPR1A, CNTNAP2, GRIN1, TBX1, VPS13A, MTOR	ENSG00000078674, ENSG00000112333, ENSG00000124788, ENSG00000125863, ENSG00000146938, ENSG00000151577, ENSG00000165246, ENSG00000166148, ENSG00000174469, ENSG00000176884, ENSG00000184058, ENSG00000197969, ENSG00000198793, ENSG00000278728
GO:0021510	spinal cord development	Other	110	22	11.72	0.00071	PKD1, EED, CHRD, ERCC2, GLI3, RFX4, PTBP2, MPST, FOXN4, LMO4, NOTCH1, INTU, GATA2, NOG, MED12, ROBO2, PTCH1, DYNC2H1, DLL1, MTOR, DCTN1	ENSG00000008710, ENSG00000074266, ENSG00000090539, ENSG00000104884, ENSG00000106571, ENSG00000111783, ENSG00000117569, ENSG00000128309, ENSG00000139445, ENSG00000143013, ENSG00000148400, ENSG00000164066, ENSG00000179348, ENSG00000183691, ENSG00000184634, ENSG00000185008, ENSG00000185920, ENSG00000187240, ENSG00000198719, ENSG00000198793, ENSG00000204843, ENSG00000275555
GO:0051225	spindle assembly	Other	122	41	13	1.3e-05	TPR, ASPM, SMC1A, PIBF1, KIF4A, MYBL2, KIF3B, CHMP4B, CEP192, RAB11A, SMC3, WRAP73, STAG1, GPSM2, TUBGCP3, TUBGCP6, TUBGCP2, CHMP2A, HAUS8, KIF23, TUBGCP4, KIF11, CSNK1D, HAUS6, RPS3, STARD9, WASHC5, PLK1, TNKS, MAPK15, CEP97, CHEK2, DYNC1H1, KIFC1, MZT1, HAUS3, HAUS5, CHMP1B, TUBGCP5	ENSG00000047410, ENSG00000066279, ENSG00000072501, ENSG00000083535, ENSG00000090889, ENSG00000101057, ENSG00000101350, ENSG00000101421, ENSG00000101639, ENSG00000103769, ENSG00000108055, ENSG00000116213, ENSG00000118007, ENSG00000121957, ENSG00000126216, ENSG00000128159, ENSG00000130640, ENSG00000130724, ENSG00000131351, ENSG00000137807, ENSG00000137822, ENSG00000138160, ENSG00000141551, ENSG0000…
GO:0038202	TORC1 signaling	Other	49	13	5.22	0.00342	GPR137B, DEPDC5, RRAGC, STK11, LARS1, C9orf72, MFSD8, MLST8, SMCR8, SZT2, CARD11, MTOR	ENSG00000077585, ENSG00000100150, ENSG00000116954, ENSG00000118046, ENSG00000133706, ENSG00000147894, ENSG00000164073, ENSG00000167965, ENSG00000176994, ENSG00000198198, ENSG00000198286, ENSG00000198793, ENSG00000283741
GO:0006409	tRNA export from nucleus	Other	34	10	3.62	0.00218	NUP160, TPR, NUP133, NUP37, NUP188, NUP107, NUP214, NUP210, RAN, NUP205	ENSG00000030066, ENSG00000047410, ENSG00000069248, ENSG00000075188, ENSG00000095319, ENSG00000111581, ENSG00000126883, ENSG00000132182, ENSG00000132341, ENSG00000155561
GO:0006636	unsaturated fatty acid biosynthetic proc...	Other	49	14	5.22	0.00113	ELOVL5, PIBF1, SCD, FADS2, SCD5, PTGES2, PRXL2B, CBR1, AVPR1A, FADS3, MIF, DECR2	ENSG00000012660, ENSG00000083535, ENSG00000099194, ENSG00000134824, ENSG00000145284, ENSG00000148334, ENSG00000157870, ENSG00000159228, ENSG00000166148, ENSG00000221968, ENSG00000240972, ENSG00000242612, ENSG00000274296, ENSG00000276701
GO:0009650	UV protection	Other	13	6	1.38	0.00128	SDF4, ERCC2, CAT, ERCC3, FEN1, ERCC4	ENSG00000078808, ENSG00000104884, ENSG00000121691, ENSG00000163161, ENSG00000168496, ENSG00000175595
GO:0007099	centriole replication	Replication	37	10	3.94	0.00074	CEP152, TRIM37, KAT2A, CEP72, CHMP2A, CENPJ, C2CD3, CNTROB, CEP135, RTTN	ENSG00000103995, ENSG00000108395, ENSG00000108773, ENSG00000112877, ENSG00000130724, ENSG00000151849, ENSG00000168014, ENSG00000170037, ENSG00000174799, ENSG00000176225
GO:0006270	DNA replication initiation	Replication	43	12	4.58	0.00136	POLA2, MCM10, MCM2, MCM6, NBN, MCM4, MCM3, ORC3, KAT7, PRIM2, POLE, PRIM1	ENSG00000014138, ENSG00000065328, ENSG00000073111, ENSG00000076003, ENSG00000104320, ENSG00000104738, ENSG00000112118, ENSG00000135336, ENSG00000136504, ENSG00000146143, ENSG00000177084, ENSG00000198056
GO:0006336	DNA replication-independent chromatin as...	Replication	55	8	5.86	0.00364	CABIN1, HIRA, CENPI, HAT1, KNL1, CENPC, IPO4	ENSG00000099991, ENSG00000100084, ENSG00000102384, ENSG00000128708, ENSG00000137812, ENSG00000145241, ENSG00000196497, ENSG00000285248
GO:0006271	DNA strand elongation involved in DNA re...	Replication	18	7	1.92	0.00169	LIG3, MCM4, LIG1, MCM3, PCNA, RFC4, POLE	ENSG00000005156, ENSG00000104738, ENSG00000105486, ENSG00000112118, ENSG00000132646, ENSG00000163918, ENSG00000177084
GO:0006268	DNA unwinding involved in DNA replicatio...	Replication	16	6	1.7	0.00452	MCM2, MCM6, MCM4, SSBP1, WRN	ENSG00000073111, ENSG00000076003, ENSG00000104738, ENSG00000106028, ENSG00000165392, ENSG00000262771
GO:0045005	DNA-templated DNA replication maintenanc...	Replication	41	15	4.37	0.00117	DDX11, MRE11, POLD1, THOC1, SAMHD1, TIMELESS, MSH3, PCNA, CDK9, SMARCAL1, BRCA2, MMS22L, WRN, POLE, ZNF830	ENSG00000013573, ENSG00000020922, ENSG00000062822, ENSG00000079134, ENSG00000101347, ENSG00000111602, ENSG00000113318, ENSG00000132646, ENSG00000136807, ENSG00000138375, ENSG00000139618, ENSG00000146263, ENSG00000165392, ENSG00000177084, ENSG00000198783
GO:1902969	mitotic DNA replication	Replication	14	8	1.49	2.7e-05	RTF2, MCM2, MCM6, FGFR1, MCM4, LIG1, MCM3, BRCA2	ENSG00000022277, ENSG00000073111, ENSG00000076003, ENSG00000077782, ENSG00000104738, ENSG00000105486, ENSG00000112118, ENSG00000139618
GO:0090329	regulation of DNA-templated DNA replicat...	Replication	48	15	5.11	0.00026	LIG3, FGFR1, NBN, RFC5, TIMELESS, MSH3, CHTF18, E2F8, PCNA, KAT7, SMARCAL1, BRCA2, RFC4, CHTF8, ZNF830	ENSG00000005156, ENSG00000077782, ENSG00000104320, ENSG00000111445, ENSG00000111602, ENSG00000113318, ENSG00000127586, ENSG00000129173, ENSG00000132646, ENSG00000136504, ENSG00000138375, ENSG00000139618, ENSG00000163918, ENSG00000168802, ENSG00000198783
GO:0031297	replication fork processing	Replication	32	10	3.41	0.00131	DDX11, MRE11, THOC1, SAMHD1, PCNA, CDK9, SMARCAL1, BRCA2, MMS22L, WRN	ENSG00000013573, ENSG00000020922, ENSG00000079134, ENSG00000101347, ENSG00000132646, ENSG00000136807, ENSG00000138375, ENSG00000139618, ENSG00000146263, ENSG00000165392
GO:1904357	negative regulation of telomere maintena...	Telomere	28	8	2.98	0.00344	STN1, TERF2, NAT10, PARP1, EXOSC10, TNKS, ERCC4, SLX4	ENSG00000107960, ENSG00000132604, ENSG00000135372, ENSG00000143799, ENSG00000171824, ENSG00000173273, ENSG00000175595, ENSG00000188827
GO:0070198	protein localization to chromosome, telo...	Telomere	30	9	3.2	0.00362	XRCC5, MACROH2A1, TERF2, BRCA2, WRAP53, TERT, TPP1, TNKS, ATR	ENSG00000079246, ENSG00000113648, ENSG00000132604, ENSG00000139618, ENSG00000141499, ENSG00000164362, ENSG00000166340, ENSG00000173273, ENSG00000175054
GO:0090656	t-circle formation	Telomere	15	6	1.6	0.0031	XRCC5, NBN, TERF2, SMARCAL1, WRN, SLX4	ENSG00000079246, ENSG00000104320, ENSG00000132604, ENSG00000138375, ENSG00000165392, ENSG00000188827
GO:0000722	telomere maintenance via recombination	Telomere	13	6	1.38	0.00128	XRCC1, RAD51C, TERF2, BRCA2, ERCC4, SMC5	ENSG00000073050, ENSG00000108384, ENSG00000132604, ENSG00000139618, ENSG00000175595, ENSG00000198887
GO:0032201	telomere maintenance via semi-conservati...	Telomere	27	11	2.88	5e-05	POLA2, POLD1, RPA3, RFC5, TERF2, PCNA, PRIM2, RFC4, FEN1, POLE, PRIM1	ENSG00000014138, ENSG00000062822, ENSG00000106399, ENSG00000111445, ENSG00000132604, ENSG00000132646, ENSG00000146143, ENSG00000163918, ENSG00000168496, ENSG00000177084, ENSG00000198056

## Sheet: island_cnidarian
GO.ID	Term	Group	Annotated	Significant	Expected	Fisher.weight01	all_genes
GO:0051726	regulation of cell cycle	Cell cycle	54	13	8.5	0.01607	Pmea_00000546,Pmea_00003886,Pmea_00004149,Pmea_00006618,Pmea_00008338,Pmea_00008528,Pmea_00019078,Pmea_00019895,Pmea_00022200,Pmea_00028510,Pmea_00031100,Pmea_00033644,Pmea_00033718
GO:0006281	DNA repair	DNA repair	167	53	26.28	1.2e-11	Pmea_00000476,Pmea_00000546,Pmea_00001630,Pmea_00003157,Pmea_00004034,Pmea_00004348,Pmea_00004646,Pmea_00006564,Pmea_00007289,Pmea_00008107,Pmea_00008505,Pmea_00008659,Pmea_00008662,Pmea_00009055,Pmea_00009099,Pmea_00009245,Pmea_00009791,Pmea_00011415,Pmea_00012021,Pmea_00012636,Pmea_00013480,Pmea_00014295,Pmea_00015244,Pmea_00015764,Pmea_00016136,Pmea_00016197,Pmea_00016764,Pmea_00017529,Pmea_00…
GO:0006298	mismatch repair	DNA repair	13	7	2.05	8.4e-06	Pmea_00008659,Pmea_00008662,Pmea_00009099,Pmea_00011415,Pmea_00018569,Pmea_00019337,Pmea_00024830
GO:0006302	double-strand break repair	DNA repair	27	10	4.25	6.6e-05	Pmea_00000546,Pmea_00004348,Pmea_00007289,Pmea_00009245,Pmea_00018340,Pmea_00024558,Pmea_00027759,Pmea_00030425,Pmea_00032634,Pmea_00033435
GO:0006289	nucleotide-excision repair	DNA repair	14	5	2.2	0.00179	Pmea_00004646,Pmea_00013480,Pmea_00014295,Pmea_00021657,Pmea_00025537
GO:0000724	double-strand break repair via homologou...	DNA repair	15	4	2.36	0.01632	Pmea_00009245,Pmea_00018340,Pmea_00032634,Pmea_00033435
GO:0036297	interstrand cross-link repair	DNA repair	11	3	1.73	0.03504	Pmea_00006564,Pmea_00018716,Pmea_00028872
GO:0055085	transmembrane transport	Other	833	165	131.1	1.6e-26	Pmea_00000881,Pmea_00001143,Pmea_00001151,Pmea_00001354,Pmea_00001660,Pmea_00001764,Pmea_00001903,Pmea_00001921,Pmea_00002627,Pmea_00003136,Pmea_00003192,Pmea_00003194,Pmea_00003587,Pmea_00003803,Pmea_00003804,Pmea_00003848,Pmea_00003852,Pmea_00003916,Pmea_00003956,Pmea_00003958,Pmea_00004105,Pmea_00004631,Pmea_00004637,Pmea_00004723,Pmea_00004815,Pmea_00004818,Pmea_00005482,Pmea_00005732,Pmea_00…
GO:0006355	regulation of transcription, DNA-templat...	Other	551	85	86.72	1.2e-13	Pmea_00000737,Pmea_00002544,Pmea_00002660,Pmea_00003108,Pmea_00003645,Pmea_00003793,Pmea_00003823,Pmea_00003888,Pmea_00003956,Pmea_00003962,Pmea_00004018,Pmea_00004877,Pmea_00004878,Pmea_00004962,Pmea_00005035,Pmea_00005165,Pmea_00007410,Pmea_00007900,Pmea_00007910,Pmea_00008069,Pmea_00008112,Pmea_00008154,Pmea_00008157,Pmea_00008344,Pmea_00008520,Pmea_00008528,Pmea_00008799,Pmea_00008994,Pmea_00…
GO:0035556	intracellular signal transduction	Other	250	67	39.35	7.5e-13	Pmea_00000483,Pmea_00000546,Pmea_00001238,Pmea_00001279,Pmea_00001517,Pmea_00001569,Pmea_00001646,Pmea_00002038,Pmea_00003180,Pmea_00003211,Pmea_00003743,Pmea_00003886,Pmea_00005161,Pmea_00005476,Pmea_00005670,Pmea_00006108,Pmea_00007620,Pmea_00007682,Pmea_00007689,Pmea_00008038,Pmea_00008338,Pmea_00009121,Pmea_00009861,Pmea_00010102,Pmea_00010925,Pmea_00011188,Pmea_00012078,Pmea_00012079,Pmea_00…
GO:0006886	intracellular protein transport	Other	116	26	18.26	3.2e-09	Pmea_00000484,Pmea_00004144,Pmea_00006045,Pmea_00006516,Pmea_00006587,Pmea_00008551,Pmea_00009635,Pmea_00012692,Pmea_00013193,Pmea_00016308,Pmea_00016417,Pmea_00019753,Pmea_00020840,Pmea_00021829,Pmea_00021912,Pmea_00022391,Pmea_00023006,Pmea_00023220,Pmea_00023600,Pmea_00025010,Pmea_00025050,Pmea_00025624,Pmea_00028525,Pmea_00031299,Pmea_00032919,Pmea_00035207
GO:0007018	microtubule-based movement	Other	97	26	15.27	5.9e-09	Pmea_00001202,Pmea_00001439,Pmea_00006134,Pmea_00006295,Pmea_00006444,Pmea_00006799,Pmea_00009149,Pmea_00009193,Pmea_00013048,Pmea_00013115,Pmea_00015031,Pmea_00018491,Pmea_00019033,Pmea_00020446,Pmea_00021038,Pmea_00021563,Pmea_00021595,Pmea_00023507,Pmea_00025484,Pmea_00026926,Pmea_00027024,Pmea_00027091,Pmea_00027147,Pmea_00031918,Pmea_00032986,Pmea_00033291
GO:0034220	ion transmembrane transport	Other	237	49	37.3	6.4e-09	Pmea_00001354,Pmea_00003192,Pmea_00003194,Pmea_00003587,Pmea_00003848,Pmea_00003916,Pmea_00004637,Pmea_00004723,Pmea_00004815,Pmea_00005732,Pmea_00005733,Pmea_00006124,Pmea_00007999,Pmea_00008759,Pmea_00008804,Pmea_00009096,Pmea_00009564,Pmea_00010180,Pmea_00010734,Pmea_00010741,Pmea_00011374,Pmea_00012159,Pmea_00014155,Pmea_00014423,Pmea_00015977,Pmea_00016989,Pmea_00017871,Pmea_00018217,Pmea_00…
GO:0051258	protein polymerization	Other	18	10	2.83	5.2e-08	Pmea_00000676,Pmea_00008449,Pmea_00012681,Pmea_00018628,Pmea_00021139,Pmea_00023871,Pmea_00024846,Pmea_00025350,Pmea_00027540,Pmea_00035687
GO:0006887	exocytosis	Other	23	11	3.62	9.5e-08	Pmea_00002106,Pmea_00002425,Pmea_00002912,Pmea_00003879,Pmea_00004800,Pmea_00010735,Pmea_00020395,Pmea_00021744,Pmea_00025050,Pmea_00027076,Pmea_00027077
GO:0006813	potassium ion transport	Other	129	28	20.3	1.2e-07	Pmea_00000209,Pmea_00001764,Pmea_00001903,Pmea_00001921,Pmea_00002824,Pmea_00003916,Pmea_00004105,Pmea_00004631,Pmea_00008521,Pmea_00009564,Pmea_00009666,Pmea_00011374,Pmea_00013446,Pmea_00013612,Pmea_00013616,Pmea_00015099,Pmea_00015565,Pmea_00018122,Pmea_00018736,Pmea_00020811,Pmea_00021428,Pmea_00022323,Pmea_00024700,Pmea_00026809,Pmea_00029640,Pmea_00029776,Pmea_00031703,Pmea_00032555
GO:0006629	lipid metabolic process	Other	286	58	45.01	1.5e-07	Pmea_00000483,Pmea_00001279,Pmea_00001517,Pmea_00003835,Pmea_00003898,Pmea_00004043,Pmea_00004334,Pmea_00004342,Pmea_00006496,Pmea_00007464,Pmea_00007612,Pmea_00008710,Pmea_00009743,Pmea_00010529,Pmea_00010792,Pmea_00011090,Pmea_00011284,Pmea_00011671,Pmea_00012699,Pmea_00013484,Pmea_00013679,Pmea_00013996,Pmea_00015606,Pmea_00015610,Pmea_00015642,Pmea_00019767,Pmea_00020595,Pmea_00020596,Pmea_00…
GO:0006508	proteolysis	Other	603	78	94.91	1.9e-07	Pmea_00000736,Pmea_00000941,Pmea_00001074,Pmea_00001434,Pmea_00002756,Pmea_00003110,Pmea_00003657,Pmea_00004065,Pmea_00004406,Pmea_00005187,Pmea_00006522,Pmea_00006924,Pmea_00008092,Pmea_00008529,Pmea_00008699,Pmea_00009023,Pmea_00009213,Pmea_00009215,Pmea_00009390,Pmea_00009474,Pmea_00009656,Pmea_00010140,Pmea_00010195,Pmea_00010361,Pmea_00010758,Pmea_00010935,Pmea_00011892,Pmea_00012494,Pmea_00…
GO:0097435	supramolecular fiber organization	Other	40	15	6.3	2.2e-07	Pmea_00000676,Pmea_00005894,Pmea_00008449,Pmea_00011694,Pmea_00012681,Pmea_00018628,Pmea_00019266,Pmea_00021139,Pmea_00022376,Pmea_00023871,Pmea_00024846,Pmea_00025350,Pmea_00027540,Pmea_00033909,Pmea_00035687
GO:0009063	cellular amino acid catabolic process	Other	21	10	3.31	3.9e-07	Pmea_00002854,Pmea_00004253,Pmea_00004993,Pmea_00009840,Pmea_00013695,Pmea_00015654,Pmea_00017232,Pmea_00017777,Pmea_00026044,Pmea_00032950
GO:0007165	signal transduction	Other	2889	295	454.7	5.6e-07	Pmea_00000456,Pmea_00000483,Pmea_00000489,Pmea_00000546,Pmea_00000746,Pmea_00000754,Pmea_00000791,Pmea_00000799,Pmea_00000979,Pmea_00001238,Pmea_00001279,Pmea_00001393,Pmea_00001450,Pmea_00001491,Pmea_00001508,Pmea_00001517,Pmea_00001569,Pmea_00001609,Pmea_00001646,Pmea_00001668,Pmea_00001686,Pmea_00001950,Pmea_00002038,Pmea_00002463,Pmea_00002582,Pmea_00002602,Pmea_00003109,Pmea_00003180,Pmea_00…
GO:0019439	aromatic compound catabolic process	Other	65	15	10.23	9.7e-07	Pmea_00003729,Pmea_00006852,Pmea_00009840,Pmea_00010709,Pmea_00015654,Pmea_00017232,Pmea_00020056,Pmea_00020594,Pmea_00022263,Pmea_00023958,Pmea_00026044,Pmea_00026205,Pmea_00032950,Pmea_00035006,Pmea_00035068
GO:0031109	microtubule polymerization or depolymeri...	Other	11	7	1.73	1.8e-06	Pmea_00008449,Pmea_00012681,Pmea_00018628,Pmea_00023871,Pmea_00024846,Pmea_00027540,Pmea_00035687
GO:0005975	carbohydrate metabolic process	Other	202	42	31.79	2.4e-06	Pmea_00000495,Pmea_00001755,Pmea_00003807,Pmea_00003875,Pmea_00003898,Pmea_00004253,Pmea_00005693,Pmea_00006751,Pmea_00006935,Pmea_00007785,Pmea_00009742,Pmea_00009789,Pmea_00010305,Pmea_00010814,Pmea_00011620,Pmea_00013528,Pmea_00015255,Pmea_00016227,Pmea_00018575,Pmea_00019214,Pmea_00020828,Pmea_00024029,Pmea_00024406,Pmea_00024407,Pmea_00024478,Pmea_00024516,Pmea_00025212,Pmea_00025675,Pmea_00…
GO:0051276	chromosome organization	Other	105	30	16.53	2.5e-06	Pmea_00001711,Pmea_00002097,Pmea_00003108,Pmea_00003872,Pmea_00003873,Pmea_00003874,Pmea_00004348,Pmea_00005718,Pmea_00006384,Pmea_00009575,Pmea_00009619,Pmea_00011307,Pmea_00012275,Pmea_00014474,Pmea_00016679,Pmea_00017803,Pmea_00018079,Pmea_00018340,Pmea_00018759,Pmea_00021596,Pmea_00024170,Pmea_00024520,Pmea_00025994,Pmea_00027643,Pmea_00028089,Pmea_00028090,Pmea_00028563,Pmea_00029749,Pmea_00…
GO:0007264	small GTPase mediated signal transductio...	Other	55	19	8.66	3.4e-06	Pmea_00001569,Pmea_00003743,Pmea_00005161,Pmea_00006108,Pmea_00007620,Pmea_00008038,Pmea_00010102,Pmea_00013857,Pmea_00014405,Pmea_00017157,Pmea_00017158,Pmea_00019875,Pmea_00019894,Pmea_00022654,Pmea_00026337,Pmea_00026715,Pmea_00027535,Pmea_00031077,Pmea_00034879
GO:0072528	pyrimidine-containing compound biosynthe...	Other	18	6	2.83	8.5e-06	Pmea_00000998,Pmea_00001720,Pmea_00004008,Pmea_00015328,Pmea_00026751,Pmea_00035609
GO:0060271	cilium assembly	Other	40	12	6.3	9.5e-06	Pmea_00002654,Pmea_00004077,Pmea_00013115,Pmea_00016285,Pmea_00020446,Pmea_00021563,Pmea_00023906,Pmea_00024606,Pmea_00025703,Pmea_00032425,Pmea_00033219,Pmea_00033272
GO:0007154	cell communication	Other	2917	307	459.1	1e-05	Pmea_00000456,Pmea_00000483,Pmea_00000489,Pmea_00000546,Pmea_00000746,Pmea_00000754,Pmea_00000791,Pmea_00000799,Pmea_00000979,Pmea_00001238,Pmea_00001279,Pmea_00001393,Pmea_00001450,Pmea_00001491,Pmea_00001508,Pmea_00001517,Pmea_00001569,Pmea_00001609,Pmea_00001646,Pmea_00001668,Pmea_00001686,Pmea_00001950,Pmea_00002038,Pmea_00002463,Pmea_00002544,Pmea_00002582,Pmea_00002602,Pmea_00002912,Pmea_00…
GO:0009064	glutamine family amino acid metabolic pr...	Other	18	8	2.83	1.1e-05	Pmea_00002854,Pmea_00004008,Pmea_00004993,Pmea_00014983,Pmea_00017219,Pmea_00020870,Pmea_00024509,Pmea_00026751
GO:0006468	protein phosphorylation	Other	774	85	121.82	1.1e-05	Pmea_00001440,Pmea_00002708,Pmea_00002709,Pmea_00003180,Pmea_00003801,Pmea_00003897,Pmea_00004075,Pmea_00004331,Pmea_00004709,Pmea_00005476,Pmea_00005670,Pmea_00006235,Pmea_00006533,Pmea_00007119,Pmea_00007640,Pmea_00007681,Pmea_00007862,Pmea_00008020,Pmea_00008076,Pmea_00008338,Pmea_00008841,Pmea_00009121,Pmea_00009165,Pmea_00009584,Pmea_00009642,Pmea_00009895,Pmea_00010444,Pmea_00010825,Pmea_00…
GO:0034470	ncRNA processing	Other	98	11	15.42	1.7e-05	Pmea_00001652,Pmea_00004074,Pmea_00005589,Pmea_00008300,Pmea_00013352,Pmea_00014226,Pmea_00018083,Pmea_00018680,Pmea_00027682,Pmea_00028782,Pmea_00030472
GO:0009059	macromolecule biosynthetic process	Other	988	151	155.5	2.1e-05	Pmea_00000495,Pmea_00000711,Pmea_00000737,Pmea_00001274,Pmea_00001680,Pmea_00002544,Pmea_00002660,Pmea_00002733,Pmea_00003108,Pmea_00003214,Pmea_00003645,Pmea_00003793,Pmea_00003823,Pmea_00003888,Pmea_00003956,Pmea_00003962,Pmea_00004018,Pmea_00004061,Pmea_00004333,Pmea_00004785,Pmea_00004877,Pmea_00004878,Pmea_00004962,Pmea_00005035,Pmea_00005165,Pmea_00005547,Pmea_00006935,Pmea_00007409,Pmea_00…
GO:0044270	cellular nitrogen compound catabolic pro...	Other	66	14	10.39	2.7e-05	Pmea_00003729,Pmea_00006852,Pmea_00010709,Pmea_00015654,Pmea_00016272,Pmea_00020056,Pmea_00020594,Pmea_00022263,Pmea_00023958,Pmea_00026044,Pmea_00026205,Pmea_00032950,Pmea_00035006,Pmea_00035068
GO:0019318	hexose metabolic process	Other	25	10	3.93	2.7e-05	Pmea_00007785,Pmea_00009742,Pmea_00011620,Pmea_00016227,Pmea_00024029,Pmea_00025675,Pmea_00027465,Pmea_00031357,Pmea_00033684,Pmea_00035347
GO:0006182	cGMP biosynthetic process	Other	15	7	2.36	2.8e-05	Pmea_00007682,Pmea_00007689,Pmea_00010925,Pmea_00012078,Pmea_00012079,Pmea_00014986,Pmea_00026375
GO:0015031	protein transport	Other	142	35	22.35	3.2e-05	Pmea_00000484,Pmea_00001272,Pmea_00002544,Pmea_00004144,Pmea_00005161,Pmea_00005174,Pmea_00006045,Pmea_00006516,Pmea_00006587,Pmea_00008551,Pmea_00008980,Pmea_00009635,Pmea_00012692,Pmea_00013193,Pmea_00016308,Pmea_00016417,Pmea_00016689,Pmea_00019753,Pmea_00020840,Pmea_00021829,Pmea_00021912,Pmea_00022391,Pmea_00022416,Pmea_00022604,Pmea_00023006,Pmea_00023220,Pmea_00023600,Pmea_00025010,Pmea_00…
GO:0045454	cell redox homeostasis	Other	59	14	9.29	3.4e-05	Pmea_00012157,Pmea_00012686,Pmea_00016314,Pmea_00017532,Pmea_00017996,Pmea_00018570,Pmea_00018573,Pmea_00018578,Pmea_00018586,Pmea_00018617,Pmea_00022829,Pmea_00022960,Pmea_00025011,Pmea_00026554
GO:1901606	alpha-amino acid catabolic process	Other	16	7	2.52	4.6e-05	Pmea_00002854,Pmea_00009840,Pmea_00013695,Pmea_00015654,Pmea_00017232,Pmea_00026044,Pmea_00032950
GO:0071495	cellular response to endogenous stimulus	Other	23	8	3.62	9.3e-05	Pmea_00009407,Pmea_00009408,Pmea_00009895,Pmea_00012102,Pmea_00018015,Pmea_00021013,Pmea_00025994,Pmea_00027751
GO:0051649	establishment of localization in cell	Other	214	45	33.68	0.0001	Pmea_00000484,Pmea_00002912,Pmea_00004112,Pmea_00004144,Pmea_00004800,Pmea_00006045,Pmea_00006516,Pmea_00006587,Pmea_00007464,Pmea_00008551,Pmea_00008839,Pmea_00009082,Pmea_00009421,Pmea_00009635,Pmea_00012252,Pmea_00012692,Pmea_00013193,Pmea_00014199,Pmea_00015031,Pmea_00015440,Pmea_00016308,Pmea_00016417,Pmea_00019753,Pmea_00020840,Pmea_00021038,Pmea_00021829,Pmea_00021912,Pmea_00022391,Pmea_00…
GO:0006520	cellular amino acid metabolic process	Other	129	31	20.3	0.00011	Pmea_00000730,Pmea_00002854,Pmea_00004008,Pmea_00004253,Pmea_00004993,Pmea_00006805,Pmea_00008889,Pmea_00009840,Pmea_00010649,Pmea_00010650,Pmea_00010975,Pmea_00013695,Pmea_00014574,Pmea_00014983,Pmea_00015654,Pmea_00017219,Pmea_00017232,Pmea_00017777,Pmea_00020870,Pmea_00023870,Pmea_00024509,Pmea_00026044,Pmea_00026391,Pmea_00026751,Pmea_00028990,Pmea_00029100,Pmea_00029475,Pmea_00032950,Pmea_00…
GO:0009072	aromatic amino acid family metabolic pro...	Other	13	6	2.05	0.00012	Pmea_00009840,Pmea_00014574,Pmea_00015654,Pmea_00017232,Pmea_00026044,Pmea_00032950
GO:0065008	regulation of biological quality	Other	116	32	18.26	0.00012	Pmea_00000676,Pmea_00002544,Pmea_00002912,Pmea_00004800,Pmea_00005962,Pmea_00006533,Pmea_00007453,Pmea_00009763,Pmea_00012157,Pmea_00012252,Pmea_00012686,Pmea_00016314,Pmea_00016762,Pmea_00017532,Pmea_00017996,Pmea_00018570,Pmea_00018573,Pmea_00018578,Pmea_00018586,Pmea_00018617,Pmea_00020056,Pmea_00021139,Pmea_00022829,Pmea_00022885,Pmea_00022960,Pmea_00024506,Pmea_00025011,Pmea_00025350,Pmea_00…
GO:0034654	nucleobase-containing compound biosynthe...	Other	761	130	119.77	0.00014	Pmea_00000737,Pmea_00001680,Pmea_00001720,Pmea_00002093,Pmea_00002544,Pmea_00002655,Pmea_00002660,Pmea_00003108,Pmea_00003645,Pmea_00003674,Pmea_00003793,Pmea_00003823,Pmea_00003888,Pmea_00003956,Pmea_00003962,Pmea_00004018,Pmea_00004061,Pmea_00004877,Pmea_00004878,Pmea_00004962,Pmea_00005035,Pmea_00005165,Pmea_00005547,Pmea_00007410,Pmea_00007492,Pmea_00007682,Pmea_00007689,Pmea_00007900,Pmea_00…
GO:0006470	protein dephosphorylation	Other	75	15	11.8	0.00015	Pmea_00006936,Pmea_00007785,Pmea_00011309,Pmea_00013870,Pmea_00014570,Pmea_00014940,Pmea_00015222,Pmea_00019078,Pmea_00021274,Pmea_00023507,Pmea_00023780,Pmea_00025596,Pmea_00027720,Pmea_00027904,Pmea_00028846
GO:0006814	sodium ion transport	Other	52	12	8.18	0.00016	Pmea_00013105,Pmea_00018730,Pmea_00018794,Pmea_00018795,Pmea_00018796,Pmea_00018836,Pmea_00018837,Pmea_00024313,Pmea_00024317,Pmea_00024339,Pmea_00029039,Pmea_00030147
GO:0071363	cellular response to growth factor stimu...	Other	19	7	2.99	0.00017	Pmea_00009407,Pmea_00009408,Pmea_00009895,Pmea_00012102,Pmea_00018015,Pmea_00021013,Pmea_00027751
GO:1901361	organic cyclic compound catabolic proces...	Other	76	15	11.96	0.00018	Pmea_00003729,Pmea_00006852,Pmea_00009840,Pmea_00010709,Pmea_00015654,Pmea_00017232,Pmea_00020056,Pmea_00020594,Pmea_00022263,Pmea_00023958,Pmea_00026044,Pmea_00026205,Pmea_00032950,Pmea_00035006,Pmea_00035068
GO:0046700	heterocycle catabolic process	Other	65	13	10.23	0.00019	Pmea_00003729,Pmea_00006852,Pmea_00010709,Pmea_00015654,Pmea_00020056,Pmea_00020594,Pmea_00022263,Pmea_00023958,Pmea_00026044,Pmea_00026205,Pmea_00032950,Pmea_00035006,Pmea_00035068
GO:0016573	histone acetylation	Other	14	6	2.2	0.00019	Pmea_00003793,Pmea_00014159,Pmea_00016845,Pmea_00023486,Pmea_00024224,Pmea_00027643
GO:0006351	transcription, DNA-templated	Other	638	102	100.41	0.00021	Pmea_00000737,Pmea_00001680,Pmea_00002544,Pmea_00002660,Pmea_00003108,Pmea_00003645,Pmea_00003793,Pmea_00003823,Pmea_00003888,Pmea_00003956,Pmea_00003962,Pmea_00004018,Pmea_00004877,Pmea_00004878,Pmea_00004962,Pmea_00005035,Pmea_00005165,Pmea_00005547,Pmea_00007410,Pmea_00007492,Pmea_00007900,Pmea_00007910,Pmea_00008069,Pmea_00008112,Pmea_00008154,Pmea_00008157,Pmea_00008344,Pmea_00008520,Pmea_00…
GO:0006139	nucleobase-containing compound metabolic...	Other	1619	263	254.81	0.00023	Pmea_00000476,Pmea_00000546,Pmea_00000571,Pmea_00000737,Pmea_00000998,Pmea_00001301,Pmea_00001630,Pmea_00001652,Pmea_00001680,Pmea_00001720,Pmea_00001904,Pmea_00002065,Pmea_00002093,Pmea_00002544,Pmea_00002578,Pmea_00002579,Pmea_00002655,Pmea_00002660,Pmea_00003108,Pmea_00003157,Pmea_00003194,Pmea_00003645,Pmea_00003674,Pmea_00003729,Pmea_00003793,Pmea_00003818,Pmea_00003823,Pmea_00003888,Pmea_00…
GO:0006325	chromatin organization	Other	47	12	7.4	0.00029	Pmea_00002097,Pmea_00003108,Pmea_00003872,Pmea_00003873,Pmea_00003874,Pmea_00011307,Pmea_00021596,Pmea_00024170,Pmea_00025994,Pmea_00027643,Pmea_00028089,Pmea_00028090
GO:0030154	cell differentiation	Other	25	7	3.93	0.0003	Pmea_00009504,Pmea_00011832,Pmea_00018015,Pmea_00018333,Pmea_00020476,Pmea_00023796,Pmea_00035358
GO:0007098	centrosome cycle	Other	15	6	2.36	0.0003	Pmea_00011832,Pmea_00012074,Pmea_00024606,Pmea_00027540,Pmea_00033718,Pmea_00035358
GO:0072521	purine-containing compound metabolic pro...	Other	81	21	12.75	0.00031	Pmea_00002093,Pmea_00007682,Pmea_00007689,Pmea_00008350,Pmea_00010925,Pmea_00012078,Pmea_00012079,Pmea_00013195,Pmea_00014986,Pmea_00016267,Pmea_00016524,Pmea_00019931,Pmea_00023055,Pmea_00026375,Pmea_00027465,Pmea_00030832,Pmea_00033162,Pmea_00033509,Pmea_00035006,Pmea_00035052,Pmea_00035068
GO:0016311	dephosphorylation	Other	103	23	16.21	0.00041	Pmea_00003898,Pmea_00005871,Pmea_00006936,Pmea_00007464,Pmea_00007785,Pmea_00008710,Pmea_00011309,Pmea_00013870,Pmea_00014570,Pmea_00014940,Pmea_00015222,Pmea_00019078,Pmea_00020875,Pmea_00021274,Pmea_00023271,Pmea_00023507,Pmea_00023780,Pmea_00025596,Pmea_00025676,Pmea_00027720,Pmea_00027904,Pmea_00028432,Pmea_00028846
GO:0006996	organelle organization	Other	366	83	57.6	0.00043	Pmea_00000476,Pmea_00000676,Pmea_00001711,Pmea_00001925,Pmea_00002097,Pmea_00002654,Pmea_00003108,Pmea_00003872,Pmea_00003873,Pmea_00003874,Pmea_00004077,Pmea_00004348,Pmea_00005718,Pmea_00005894,Pmea_00006384,Pmea_00006843,Pmea_00008063,Pmea_00008449,Pmea_00008551,Pmea_00009575,Pmea_00009619,Pmea_00010077,Pmea_00010455,Pmea_00011307,Pmea_00011694,Pmea_00011832,Pmea_00012074,Pmea_00012275,Pmea_00…
GO:0009968	negative regulation of signal transducti...	Other	16	6	2.52	0.00045	Pmea_00000489,Pmea_00003743,Pmea_00016415,Pmea_00018015,Pmea_00019933,Pmea_00026337
GO:0006576	cellular biogenic amine metabolic proces...	Other	11	5	1.73	0.00049	Pmea_00015654,Pmea_00017337,Pmea_00021044,Pmea_00026044,Pmea_00032950
GO:0006811	ion transport	Other	602	119	94.75	0.00056	Pmea_00000209,Pmea_00000653,Pmea_00001354,Pmea_00001764,Pmea_00001903,Pmea_00001921,Pmea_00002824,Pmea_00003192,Pmea_00003194,Pmea_00003587,Pmea_00003848,Pmea_00003916,Pmea_00004105,Pmea_00004372,Pmea_00004631,Pmea_00004637,Pmea_00004723,Pmea_00004815,Pmea_00005732,Pmea_00005733,Pmea_00005871,Pmea_00005962,Pmea_00006124,Pmea_00007006,Pmea_00007612,Pmea_00007999,Pmea_00008521,Pmea_00008759,Pmea_00…
GO:0006397	mRNA processing	Other	93	15	14.64	0.00056	Pmea_00002065,Pmea_00004882,Pmea_00006852,Pmea_00007906,Pmea_00007907,Pmea_00008911,Pmea_00009439,Pmea_00013527,Pmea_00015490,Pmea_00020056,Pmea_00020875,Pmea_00022480,Pmea_00026917,Pmea_00031232,Pmea_00033515
GO:0009152	purine ribonucleotide biosynthetic proce...	Other	51	15	8.03	0.00063	Pmea_00002093,Pmea_00007682,Pmea_00007689,Pmea_00008350,Pmea_00010925,Pmea_00012078,Pmea_00012079,Pmea_00014986,Pmea_00016267,Pmea_00016524,Pmea_00019931,Pmea_00023055,Pmea_00026375,Pmea_00030832,Pmea_00033162
GO:0046488	phosphatidylinositol metabolic process	Other	43	14	6.77	0.00078	Pmea_00003898,Pmea_00007464,Pmea_00008710,Pmea_00011284,Pmea_00013679,Pmea_00015642,Pmea_00021625,Pmea_00022230,Pmea_00023271,Pmea_00025381,Pmea_00025404,Pmea_00026757,Pmea_00028432,Pmea_00028561
GO:0044087	regulation of cellular component biogene...	Other	12	5	1.89	0.00079	Pmea_00000676,Pmea_00021139,Pmea_00024606,Pmea_00025350,Pmea_00033718
GO:0043087	regulation of GTPase activity	Other	18	6	2.83	0.00093	Pmea_00003743,Pmea_00010031,Pmea_00021594,Pmea_00022654,Pmea_00026337,Pmea_00031648
GO:1901565	organonitrogen compound catabolic proces...	Other	179	34	28.17	0.00115	Pmea_00001074,Pmea_00001950,Pmea_00002854,Pmea_00003657,Pmea_00004025,Pmea_00004124,Pmea_00004253,Pmea_00004993,Pmea_00006751,Pmea_00009840,Pmea_00010140,Pmea_00011090,Pmea_00012494,Pmea_00012495,Pmea_00013695,Pmea_00014179,Pmea_00015013,Pmea_00015654,Pmea_00016272,Pmea_00017155,Pmea_00017232,Pmea_00017777,Pmea_00018753,Pmea_00020594,Pmea_00022262,Pmea_00024540,Pmea_00026044,Pmea_00028202,Pmea_00…
GO:0009112	nucleobase metabolic process	Other	14	7	2.2	0.00121	Pmea_00000998,Pmea_00004008,Pmea_00015328,Pmea_00026751,Pmea_00033509,Pmea_00035006,Pmea_00035068
GO:0010639	negative regulation of organelle organiz...	Other	13	5	2.05	0.00122	Pmea_00017803,Pmea_00019266,Pmea_00021139,Pmea_00033644,Pmea_00033718
GO:0044262	cellular carbohydrate metabolic process	Other	19	6	2.99	0.00128	Pmea_00000495,Pmea_00006935,Pmea_00025212,Pmea_00025675,Pmea_00028432,Pmea_00031522
GO:0006955	immune response	Other	47	9	7.4	0.00128	Pmea_00024342,Pmea_00024444,Pmea_00024446,Pmea_00024453,Pmea_00025134,Pmea_00025471,Pmea_00027755,Pmea_00030122,Pmea_00035230
GO:0009058	biosynthetic process	Other	1399	220	220.19	0.00157	Pmea_00000495,Pmea_00000711,Pmea_00000730,Pmea_00000737,Pmea_00000998,Pmea_00001274,Pmea_00001680,Pmea_00001720,Pmea_00002093,Pmea_00002544,Pmea_00002655,Pmea_00002660,Pmea_00002733,Pmea_00003108,Pmea_00003214,Pmea_00003645,Pmea_00003674,Pmea_00003793,Pmea_00003823,Pmea_00003888,Pmea_00003956,Pmea_00003962,Pmea_00004008,Pmea_00004018,Pmea_00004043,Pmea_00004061,Pmea_00004333,Pmea_00004334,Pmea_00…
GO:0001510	RNA methylation	Other	20	6	3.15	0.00173	Pmea_00005589,Pmea_00007906,Pmea_00007907,Pmea_00015490,Pmea_00021362,Pmea_00031202
GO:0048513	animal organ development	Other	14	5	2.2	0.00179	Pmea_00002544,Pmea_00012500,Pmea_00012894,Pmea_00018333,Pmea_00027538
GO:0006457	protein folding	Other	50	10	7.87	0.00183	Pmea_00005099,Pmea_00005682,Pmea_00010466,Pmea_00011022,Pmea_00012683,Pmea_00013129,Pmea_00015272,Pmea_00018171,Pmea_00031251,Pmea_00032425
GO:0019438	aromatic compound biosynthetic process	Other	789	138	124.18	0.00192	Pmea_00000737,Pmea_00001680,Pmea_00001720,Pmea_00002093,Pmea_00002544,Pmea_00002655,Pmea_00002660,Pmea_00003108,Pmea_00003645,Pmea_00003674,Pmea_00003793,Pmea_00003823,Pmea_00003888,Pmea_00003956,Pmea_00003962,Pmea_00004018,Pmea_00004061,Pmea_00004877,Pmea_00004878,Pmea_00004962,Pmea_00005035,Pmea_00005165,Pmea_00005547,Pmea_00007410,Pmea_00007492,Pmea_00007682,Pmea_00007689,Pmea_00007900,Pmea_00…
GO:0030258	lipid modification	Other	19	8	2.99	0.00208	Pmea_00003835,Pmea_00003898,Pmea_00007464,Pmea_00008710,Pmea_00023271,Pmea_00030427,Pmea_00030997,Pmea_00031077
GO:0051260	protein homooligomerization	Other	87	14	13.69	0.0023	Pmea_00001764,Pmea_00001903,Pmea_00001921,Pmea_00004105,Pmea_00004631,Pmea_00006369,Pmea_00009666,Pmea_00013384,Pmea_00013612,Pmea_00013616,Pmea_00015099,Pmea_00021229,Pmea_00022323,Pmea_00029776
GO:0006464	cellular protein modification process	Other	1264	161	198.94	0.00247	Pmea_00000711,Pmea_00000807,Pmea_00001108,Pmea_00001274,Pmea_00001440,Pmea_00002600,Pmea_00002708,Pmea_00002709,Pmea_00003180,Pmea_00003214,Pmea_00003793,Pmea_00003801,Pmea_00003897,Pmea_00003950,Pmea_00004075,Pmea_00004331,Pmea_00004662,Pmea_00004709,Pmea_00005476,Pmea_00005670,Pmea_00005877,Pmea_00006006,Pmea_00006235,Pmea_00006533,Pmea_00006936,Pmea_00007119,Pmea_00007409,Pmea_00007415,Pmea_00…
GO:0019751	polyol metabolic process	Other	15	5	2.36	0.00253	Pmea_00013070,Pmea_00020684,Pmea_00022887,Pmea_00028432,Pmea_00031522
GO:0033365	protein localization to organelle	Other	46	8	7.24	0.00288	Pmea_00004144,Pmea_00008551,Pmea_00021829,Pmea_00026766,Pmea_00027540,Pmea_00028525,Pmea_00028742,Pmea_00033272
GO:0007155	cell adhesion	Other	106	19	16.68	0.00297	Pmea_00003676,Pmea_00007442,Pmea_00007502,Pmea_00008392,Pmea_00011499,Pmea_00011687,Pmea_00012823,Pmea_00013262,Pmea_00017031,Pmea_00018468,Pmea_00019306,Pmea_00020717,Pmea_00026715,Pmea_00027132,Pmea_00028562,Pmea_00032354,Pmea_00032900,Pmea_00033512,Pmea_00034629
GO:0008283	cell population proliferation	Other	10	4	1.57	0.00331	Pmea_00009895,Pmea_00016845,Pmea_00019933,Pmea_00020476
GO:0042180	cellular ketone metabolic process	Other	10	4	1.57	0.00331	Pmea_00013344,Pmea_00026044,Pmea_00029048,Pmea_00032950
GO:0006635	fatty acid beta-oxidation	Other	10	4	1.57	0.00331	Pmea_00003835,Pmea_00030427,Pmea_00030997,Pmea_00031077
GO:0001578	microtubule bundle formation	Other	10	4	1.57	0.00331	Pmea_00002654,Pmea_00004077,Pmea_00019895,Pmea_00020446
GO:0046112	nucleobase biosynthetic process	Other	10	4	1.57	0.00331	Pmea_00000998,Pmea_00004008,Pmea_00015328,Pmea_00026751
GO:0009124	nucleoside monophosphate biosynthetic pr...	Other	10	4	1.57	0.00331	Pmea_00001720,Pmea_00008350,Pmea_00016267,Pmea_00033162
GO:0099536	synaptic signaling	Other	10	4	1.57	0.00331	Pmea_00001279,Pmea_00002912,Pmea_00004800,Pmea_00012252
GO:0048278	vesicle docking	Other	10	4	1.57	0.00331	Pmea_00003879,Pmea_00020395,Pmea_00021744,Pmea_00027076
GO:0006099	tricarboxylic acid cycle	Other	16	5	2.52	0.00347	Pmea_00002041,Pmea_00010486,Pmea_00022481,Pmea_00024747,Pmea_00028082
GO:0006506	GPI anchor biosynthetic process	Other	23	6	3.62	0.00377	Pmea_00011284,Pmea_00022230,Pmea_00025381,Pmea_00025404,Pmea_00026757,Pmea_00028561
GO:0034330	cell junction organization	Other	15	4	2.36	0.00469	Pmea_00013178,Pmea_00021368,Pmea_00025895,Pmea_00028435
GO:0043603	cellular amide metabolic process	Other	264	34	41.55	0.00475	Pmea_00001950,Pmea_00002733,Pmea_00003214,Pmea_00004025,Pmea_00004124,Pmea_00004333,Pmea_00004785,Pmea_00004993,Pmea_00007409,Pmea_00007506,Pmea_00009762,Pmea_00010792,Pmea_00010975,Pmea_00011090,Pmea_00012048,Pmea_00012851,Pmea_00016272,Pmea_00016491,Pmea_00016524,Pmea_00017897,Pmea_00020056,Pmea_00020085,Pmea_00021907,Pmea_00022829,Pmea_00025148,Pmea_00025431,Pmea_00028290,Pmea_00028990,Pmea_00…
GO:0009308	amine metabolic process	Other	22	9	3.46	0.00486	Pmea_00012152,Pmea_00015654,Pmea_00015844,Pmea_00017337,Pmea_00021044,Pmea_00026044,Pmea_00028122,Pmea_00028129,Pmea_00032950
GO:0006417	regulation of translation	Other	21	5	3.31	0.00491	Pmea_00003214,Pmea_00007409,Pmea_00020056,Pmea_00020085,Pmea_00025148
GO:0046165	alcohol biosynthetic process	Other	11	4	1.73	0.00492	Pmea_00013070,Pmea_00020684,Pmea_00022887,Pmea_00035609
GO:0006821	chloride transport	Other	11	4	1.73	0.00492	Pmea_00010716,Pmea_00015977,Pmea_00017860,Pmea_00033438
GO:0032006	regulation of TOR signaling	Other	11	4	1.73	0.00492	Pmea_00012721,Pmea_00018019,Pmea_00019933,Pmea_00026337
GO:0006367	transcription initiation from RNA polyme...	Other	11	4	1.73	0.00492	Pmea_00005547,Pmea_00014295,Pmea_00021151,Pmea_00031754
GO:0007156	homophilic cell adhesion via plasma memb...	Other	32	7	5.04	0.00518	Pmea_00007442,Pmea_00011499,Pmea_00011687,Pmea_00017031,Pmea_00020717,Pmea_00028562,Pmea_00033512
GO:1901617	organic hydroxy compound biosynthetic pr...	Other	17	7	2.68	0.00546	Pmea_00011474,Pmea_00013070,Pmea_00020684,Pmea_00022887,Pmea_00031460,Pmea_00034810,Pmea_00035609
GO:0031497	chromatin assembly	Other	26	5	4.09	0.00549	Pmea_00002097,Pmea_00003872,Pmea_00003873,Pmea_00003874,Pmea_00021596
GO:0070588	calcium ion transmembrane transport	Other	67	11	10.55	0.00558	Pmea_00003587,Pmea_00004723,Pmea_00004815,Pmea_00005732,Pmea_00005733,Pmea_00012159,Pmea_00018217,Pmea_00021499,Pmea_00022186,Pmea_00022234,Pmea_00034246
GO:0043648	dicarboxylic acid metabolic process	Other	12	4	1.89	0.00698	Pmea_00004993,Pmea_00015654,Pmea_00017219,Pmea_00028082
GO:0110053	regulation of actin filament organizatio...	Other	12	4	1.89	0.00698	Pmea_00000676,Pmea_00019266,Pmea_00021139,Pmea_00025350
GO:0000041	transition metal ion transport	Other	12	4	1.89	0.00698	Pmea_00005962,Pmea_00014155,Pmea_00014370,Pmea_00022885
GO:0140694	non-membrane-bounded organelle assembly	Other	29	8	4.56	0.00773	Pmea_00006843,Pmea_00008063,Pmea_00010077,Pmea_00012074,Pmea_00024606,Pmea_00029749,Pmea_00033718,Pmea_00035358
GO:0000070	mitotic sister chromatid segregation	Other	19	5	2.99	0.00779	Pmea_00009575,Pmea_00012275,Pmea_00016679,Pmea_00028563,Pmea_00033644
GO:0044248	cellular catabolic process	Other	239	48	37.62	0.0086	Pmea_00001074,Pmea_00001950,Pmea_00002854,Pmea_00003657,Pmea_00003729,Pmea_00003835,Pmea_00004025,Pmea_00004124,Pmea_00004253,Pmea_00004993,Pmea_00006852,Pmea_00006935,Pmea_00009840,Pmea_00010140,Pmea_00010709,Pmea_00011090,Pmea_00012494,Pmea_00012495,Pmea_00012889,Pmea_00013695,Pmea_00014179,Pmea_00015013,Pmea_00015253,Pmea_00015654,Pmea_00016272,Pmea_00017232,Pmea_00017777,Pmea_00018753,Pmea_00…
GO:0071705	nitrogen compound transport	Other	207	46	32.58	0.00899	Pmea_00000484,Pmea_00000653,Pmea_00000881,Pmea_00001272,Pmea_00002544,Pmea_00004144,Pmea_00005161,Pmea_00005174,Pmea_00006045,Pmea_00006516,Pmea_00006587,Pmea_00008551,Pmea_00008758,Pmea_00008980,Pmea_00009240,Pmea_00009635,Pmea_00012692,Pmea_00013193,Pmea_00013620,Pmea_00014370,Pmea_00015759,Pmea_00016308,Pmea_00016417,Pmea_00016689,Pmea_00016989,Pmea_00019753,Pmea_00020840,Pmea_00021829,Pmea_00…
GO:0007059	chromosome segregation	Other	38	10	5.98	0.00905	Pmea_00009171,Pmea_00009575,Pmea_00012275,Pmea_00016679,Pmea_00018340,Pmea_00021899,Pmea_00022200,Pmea_00026766,Pmea_00028563,Pmea_00033644
GO:0051603	proteolysis involved in cellular protein...	Other	91	13	14.32	0.00906	Pmea_00001074,Pmea_00003657,Pmea_00010140,Pmea_00012494,Pmea_00012495,Pmea_00014179,Pmea_00015013,Pmea_00018753,Pmea_00022262,Pmea_00024540,Pmea_00028202,Pmea_00028245,Pmea_00031123
GO:0051056	regulation of small GTPase mediated sign...	Other	18	6	2.83	0.00909	Pmea_00001569,Pmea_00003743,Pmea_00010102,Pmea_00022654,Pmea_00026337,Pmea_00031077
GO:0009069	serine family amino acid metabolic proce...	Other	17	4	2.68	0.00913	Pmea_00006805,Pmea_00013695,Pmea_00029100,Pmea_00035319
GO:0006897	endocytosis	Other	13	4	2.05	0.00954	Pmea_00007464,Pmea_00021912,Pmea_00025624,Pmea_00035450
GO:0015914	phospholipid transport	Other	13	4	2.05	0.00954	Pmea_00003825,Pmea_00016762,Pmea_00024506,Pmea_00030121
GO:1901576	organic substance biosynthetic process	Other	1347	211	212	0.01068	Pmea_00000495,Pmea_00000711,Pmea_00000737,Pmea_00000998,Pmea_00001274,Pmea_00001680,Pmea_00001720,Pmea_00002093,Pmea_00002544,Pmea_00002655,Pmea_00002660,Pmea_00002733,Pmea_00003108,Pmea_00003214,Pmea_00003645,Pmea_00003674,Pmea_00003793,Pmea_00003823,Pmea_00003888,Pmea_00003956,Pmea_00003962,Pmea_00004008,Pmea_00004018,Pmea_00004043,Pmea_00004061,Pmea_00004333,Pmea_00004334,Pmea_00004785,Pmea_00…
GO:0043412	macromolecule modification	Other	1320	175	207.75	0.01181	Pmea_00000571,Pmea_00000711,Pmea_00000807,Pmea_00001108,Pmea_00001274,Pmea_00001301,Pmea_00001440,Pmea_00002600,Pmea_00002708,Pmea_00002709,Pmea_00003180,Pmea_00003214,Pmea_00003793,Pmea_00003801,Pmea_00003897,Pmea_00003950,Pmea_00004075,Pmea_00004331,Pmea_00004662,Pmea_00004709,Pmea_00005476,Pmea_00005589,Pmea_00005670,Pmea_00005877,Pmea_00006006,Pmea_00006235,Pmea_00006533,Pmea_00006936,Pmea_00…
GO:0007275	multicellular organism development	Other	87	14	13.69	0.01195	Pmea_00002544,Pmea_00003978,Pmea_00005866,Pmea_00011832,Pmea_00012500,Pmea_00012894,Pmea_00015527,Pmea_00015529,Pmea_00016563,Pmea_00016983,Pmea_00018550,Pmea_00023796,Pmea_00027538,Pmea_00032239
GO:0016310	phosphorylation	Other	793	91	124.81	0.01277	Pmea_00001440,Pmea_00002708,Pmea_00002709,Pmea_00003180,Pmea_00003801,Pmea_00003897,Pmea_00004075,Pmea_00004331,Pmea_00004709,Pmea_00005476,Pmea_00005670,Pmea_00006235,Pmea_00006533,Pmea_00007119,Pmea_00007640,Pmea_00007681,Pmea_00007862,Pmea_00008020,Pmea_00008076,Pmea_00008338,Pmea_00008841,Pmea_00009121,Pmea_00009165,Pmea_00009421,Pmea_00009584,Pmea_00009642,Pmea_00009895,Pmea_00010444,Pmea_00…
GO:0140056	organelle localization by membrane tethe...	Other	13	6	2.05	0.01339	Pmea_00003879,Pmea_00012855,Pmea_00019555,Pmea_00020395,Pmea_00021744,Pmea_00027076
GO:0045010	actin nucleation	Other	13	5	2.05	0.01341	Pmea_00000676,Pmea_00011694,Pmea_00019266,Pmea_00022376,Pmea_00025350
GO:0015711	organic anion transport	Other	34	6	5.35	0.01342	Pmea_00000653,Pmea_00007612,Pmea_00008759,Pmea_00015759,Pmea_00022561,Pmea_00028741
GO:0043086	negative regulation of catalytic activit...	Other	13	3	2.05	0.01345	Pmea_00017803,Pmea_00021044,Pmea_00027760
GO:0032787	monocarboxylic acid metabolic process	Other	39	12	6.14	0.01369	Pmea_00003835,Pmea_00012699,Pmea_00016524,Pmea_00017777,Pmea_00019767,Pmea_00025212,Pmea_00027465,Pmea_00030427,Pmea_00030832,Pmea_00030997,Pmea_00031077,Pmea_00035052
GO:0000278	mitotic cell cycle	Other	49	12	7.71	0.01371	Pmea_00000546,Pmea_00008528,Pmea_00009121,Pmea_00009575,Pmea_00009641,Pmea_00012275,Pmea_00016679,Pmea_00022200,Pmea_00024607,Pmea_00028563,Pmea_00032634,Pmea_00033644
GO:0006661	phosphatidylinositol biosynthetic proces...	Other	31	9	4.88	0.01376	Pmea_00011284,Pmea_00013679,Pmea_00021625,Pmea_00022230,Pmea_00025381,Pmea_00025404,Pmea_00026757,Pmea_00028432,Pmea_00028561
GO:0000910	cytokinesis	Other	15	4	2.36	0.01632	Pmea_00019895,Pmea_00021038,Pmea_00031100,Pmea_00032634
GO:0007034	vacuolar transport	Other	15	4	2.36	0.01632	Pmea_00008839,Pmea_00009082,Pmea_00015440,Pmea_00028465
GO:0016055	Wnt signaling pathway	Other	45	8	7.08	0.01716	Pmea_00000489,Pmea_00005866,Pmea_00008348,Pmea_00015527,Pmea_00015529,Pmea_00016415,Pmea_00016983,Pmea_00018550
GO:0046394	carboxylic acid biosynthetic process	Other	50	7	7.87	0.01972	Pmea_00012699,Pmea_00014983,Pmea_00015654,Pmea_00017219,Pmea_00018802,Pmea_00024509,Pmea_00035319
GO:0044271	cellular nitrogen compound biosynthetic ...	Other	1022	168	160.85	0.01986	Pmea_00000737,Pmea_00000998,Pmea_00001680,Pmea_00001720,Pmea_00002093,Pmea_00002544,Pmea_00002655,Pmea_00002660,Pmea_00002733,Pmea_00003108,Pmea_00003214,Pmea_00003645,Pmea_00003674,Pmea_00003793,Pmea_00003823,Pmea_00003888,Pmea_00003956,Pmea_00003962,Pmea_00004008,Pmea_00004018,Pmea_00004061,Pmea_00004333,Pmea_00004785,Pmea_00004877,Pmea_00004878,Pmea_00004962,Pmea_00005035,Pmea_00005165,Pmea_00…
GO:0006665	sphingolipid metabolic process	Other	16	4	2.52	0.02061	Pmea_00010792,Pmea_00011090,Pmea_00021901,Pmea_00021906
GO:0007178	transmembrane receptor protein serine/th...	Other	16	4	2.52	0.02061	Pmea_00012102,Pmea_00018015,Pmea_00021013,Pmea_00027751
GO:0043161	proteasome-mediated ubiquitin-dependent ...	Other	24	5	3.78	0.02142	Pmea_00012494,Pmea_00012495,Pmea_00024540,Pmea_00028202,Pmea_00031123
GO:1901362	organic cyclic compound biosynthetic pro...	Other	812	145	127.8	0.02285	Pmea_00000737,Pmea_00000998,Pmea_00001680,Pmea_00001720,Pmea_00002093,Pmea_00002544,Pmea_00002655,Pmea_00002660,Pmea_00003108,Pmea_00003645,Pmea_00003674,Pmea_00003793,Pmea_00003823,Pmea_00003888,Pmea_00003956,Pmea_00003962,Pmea_00004008,Pmea_00004018,Pmea_00004061,Pmea_00004877,Pmea_00004878,Pmea_00004962,Pmea_00005035,Pmea_00005165,Pmea_00005547,Pmea_00007410,Pmea_00007492,Pmea_00007682,Pmea_00…
GO:0016192	vesicle-mediated transport	Other	152	32	23.92	0.02309	Pmea_00000473,Pmea_00000484,Pmea_00002105,Pmea_00002106,Pmea_00002425,Pmea_00002912,Pmea_00003879,Pmea_00004112,Pmea_00004800,Pmea_00005026,Pmea_00007464,Pmea_00008877,Pmea_00008980,Pmea_00009421,Pmea_00010735,Pmea_00012692,Pmea_00014199,Pmea_00015729,Pmea_00016417,Pmea_00019753,Pmea_00020395,Pmea_00020840,Pmea_00021744,Pmea_00021912,Pmea_00025050,Pmea_00025624,Pmea_00027076,Pmea_00027077,Pmea_00…
GO:0032774	RNA biosynthetic process	Other	642	104	101.04	0.02358	Pmea_00000737,Pmea_00001680,Pmea_00002544,Pmea_00002660,Pmea_00003108,Pmea_00003645,Pmea_00003793,Pmea_00003823,Pmea_00003888,Pmea_00003956,Pmea_00003962,Pmea_00004018,Pmea_00004061,Pmea_00004877,Pmea_00004878,Pmea_00004962,Pmea_00005035,Pmea_00005165,Pmea_00005547,Pmea_00007410,Pmea_00007492,Pmea_00007900,Pmea_00007910,Pmea_00008069,Pmea_00008112,Pmea_00008154,Pmea_00008157,Pmea_00008344,Pmea_00…
GO:0006091	generation of precursor metabolites and ...	Other	60	15	9.44	0.02476	Pmea_00000495,Pmea_00002041,Pmea_00006935,Pmea_00010486,Pmea_00014266,Pmea_00014305,Pmea_00014306,Pmea_00015253,Pmea_00022481,Pmea_00024747,Pmea_00027465,Pmea_00028082,Pmea_00029355,Pmea_00029540,Pmea_00035052
GO:0034645	cellular macromolecule biosynthetic proc...	Other	338	42	53.2	0.02507	Pmea_00000495,Pmea_00000711,Pmea_00001274,Pmea_00002733,Pmea_00003214,Pmea_00004333,Pmea_00004785,Pmea_00006935,Pmea_00007409,Pmea_00007506,Pmea_00009762,Pmea_00010975,Pmea_00011284,Pmea_00012048,Pmea_00012851,Pmea_00015476,Pmea_00015787,Pmea_00016491,Pmea_00016692,Pmea_00017897,Pmea_00020056,Pmea_00020085,Pmea_00021203,Pmea_00021907,Pmea_00022230,Pmea_00025148,Pmea_00025381,Pmea_00025404,Pmea_00…
GO:0071702	organic substance transport	Other	295	55	46.43	0.02516	Pmea_00000484,Pmea_00000653,Pmea_00000881,Pmea_00001272,Pmea_00002544,Pmea_00003138,Pmea_00003825,Pmea_00004144,Pmea_00005161,Pmea_00005174,Pmea_00006045,Pmea_00006516,Pmea_00006587,Pmea_00007612,Pmea_00008551,Pmea_00008758,Pmea_00008759,Pmea_00008980,Pmea_00009240,Pmea_00009635,Pmea_00012692,Pmea_00012855,Pmea_00013193,Pmea_00014370,Pmea_00015759,Pmea_00016308,Pmea_00016417,Pmea_00016689,Pmea_00…
GO:0023051	regulation of signaling	Other	90	19	14.16	0.0253	Pmea_00000489,Pmea_00001279,Pmea_00001569,Pmea_00003743,Pmea_00007502,Pmea_00010102,Pmea_00012721,Pmea_00013262,Pmea_00016415,Pmea_00018015,Pmea_00018019,Pmea_00019933,Pmea_00022380,Pmea_00022654,Pmea_00026337,Pmea_00027755,Pmea_00031077,Pmea_00032900,Pmea_00033644
GO:0006816	calcium ion transport	Other	71	13	11.17	0.02546	Pmea_00003587,Pmea_00004723,Pmea_00004815,Pmea_00005732,Pmea_00005733,Pmea_00012159,Pmea_00013192,Pmea_00018217,Pmea_00018535,Pmea_00021499,Pmea_00022186,Pmea_00022234,Pmea_00034246
GO:0051668	localization within membrane	Other	25	3	3.93	0.02571	Pmea_00000473,Pmea_00008980,Pmea_00014199
GO:0016072	rRNA metabolic process	Other	42	3	6.61	0.02575	Pmea_00001652,Pmea_00022263,Pmea_00027682
GO:0030041	actin filament polymerization	Other	10	3	1.57	0.02682	Pmea_00000676,Pmea_00021139,Pmea_00025350
GO:0034314	Arp2/3 complex-mediated actin nucleation	Other	10	3	1.57	0.02682	Pmea_00000676,Pmea_00022376,Pmea_00025350
GO:0006875	cellular metal ion homeostasis	Other	10	3	1.57	0.02682	Pmea_00005962,Pmea_00007453,Pmea_00022885
GO:0000077	DNA damage checkpoint signaling	Other	10	3	1.57	0.02682	Pmea_00000546,Pmea_00003886,Pmea_00008338
GO:0006006	glucose metabolic process	Other	10	3	1.57	0.02682	Pmea_00016227,Pmea_00024029,Pmea_00027465
GO:0007093	mitotic cell cycle checkpoint signaling	Other	10	3	1.57	0.02682	Pmea_00000546,Pmea_00022200,Pmea_00033644
GO:0051302	regulation of cell division	Other	10	3	1.57	0.02682	Pmea_00019895,Pmea_00028510,Pmea_00031100
GO:0032535	regulation of cellular component size	Other	10	3	1.57	0.02682	Pmea_00000676,Pmea_00021139,Pmea_00025350
GO:0051052	regulation of DNA metabolic process	Other	10	3	1.57	0.02682	Pmea_00005877,Pmea_00007159,Pmea_00022585
GO:0051225	spindle assembly	Other	10	3	1.57	0.02682	Pmea_00006843,Pmea_00008063,Pmea_00010077
GO:0044283	small molecule biosynthetic process	Other	79	15	12.43	0.03057	Pmea_00011474,Pmea_00012699,Pmea_00013070,Pmea_00013344,Pmea_00014983,Pmea_00015654,Pmea_00017219,Pmea_00018802,Pmea_00020684,Pmea_00022887,Pmea_00024509,Pmea_00027465,Pmea_00029048,Pmea_00035319,Pmea_00035609
GO:0046034	ATP metabolic process	Other	31	5	4.88	0.03106	Pmea_00014266,Pmea_00023055,Pmea_00023185,Pmea_00027465,Pmea_00035052
GO:0016052	carbohydrate catabolic process	Other	18	4	2.83	0.03107	Pmea_00004253,Pmea_00006935,Pmea_00027465,Pmea_00035052
GO:0009987	cellular process	Other	8211	1178	1292.32	0.03254	Pmea_00000456,Pmea_00000473,Pmea_00000476,Pmea_00000483,Pmea_00000484,Pmea_00000489,Pmea_00000495,Pmea_00000546,Pmea_00000571,Pmea_00000676,Pmea_00000711,Pmea_00000730,Pmea_00000737,Pmea_00000746,Pmea_00000754,Pmea_00000791,Pmea_00000799,Pmea_00000807,Pmea_00000881,Pmea_00000979,Pmea_00000998,Pmea_00001074,Pmea_00001108,Pmea_00001143,Pmea_00001151,Pmea_00001202,Pmea_00001238,Pmea_00001274,Pmea_00…
GO:0019637	organophosphate metabolic process	Other	286	55	45.01	0.03286	Pmea_00001720,Pmea_00002093,Pmea_00002655,Pmea_00003674,Pmea_00003729,Pmea_00003898,Pmea_00004043,Pmea_00004334,Pmea_00006496,Pmea_00007464,Pmea_00007612,Pmea_00007682,Pmea_00007689,Pmea_00007785,Pmea_00008350,Pmea_00008710,Pmea_00010529,Pmea_00010925,Pmea_00011284,Pmea_00012078,Pmea_00012079,Pmea_00013070,Pmea_00013110,Pmea_00013195,Pmea_00013679,Pmea_00014112,Pmea_00014986,Pmea_00015642,Pmea_00…
GO:0007267	cell-cell signaling	Other	66	15	10.39	0.0345	Pmea_00000489,Pmea_00001279,Pmea_00002544,Pmea_00002912,Pmea_00004800,Pmea_00005866,Pmea_00008348,Pmea_00012252,Pmea_00015527,Pmea_00015529,Pmea_00015977,Pmea_00016415,Pmea_00016983,Pmea_00018550,Pmea_00033438
GO:0006366	transcription by RNA polymerase II	Other	124	17	19.52	0.03463	Pmea_00002544,Pmea_00005547,Pmea_00007900,Pmea_00014295,Pmea_00017237,Pmea_00018696,Pmea_00020442,Pmea_00021151,Pmea_00021388,Pmea_00024748,Pmea_00027240,Pmea_00028510,Pmea_00030305,Pmea_00031267,Pmea_00031754,Pmea_00032142,Pmea_00035621
GO:0006479	protein methylation	Other	26	6	4.09	0.03491	Pmea_00004662,Pmea_00007415,Pmea_00008755,Pmea_00020357,Pmea_00028406,Pmea_00033942
GO:0072488	ammonium transmembrane transport	Other	11	3	1.73	0.03504	Pmea_00016989,Pmea_00032539,Pmea_00032542
GO:0006606	protein import into nucleus	Other	11	3	1.73	0.03504	Pmea_00004144,Pmea_00021829,Pmea_00028525
GO:0001522	pseudouridine synthesis	Other	11	3	1.73	0.03504	Pmea_00000571,Pmea_00008319,Pmea_00033001
GO:0046578	regulation of Ras protein signal transdu...	Other	11	3	1.73	0.03504	Pmea_00001569,Pmea_00003743,Pmea_00010102
GO:0016043	cellular component organization	Other	568	114	89.4	0.03679	Pmea_00000476,Pmea_00000676,Pmea_00001711,Pmea_00001764,Pmea_00001903,Pmea_00001921,Pmea_00001925,Pmea_00002065,Pmea_00002097,Pmea_00002654,Pmea_00003108,Pmea_00003872,Pmea_00003873,Pmea_00003874,Pmea_00004077,Pmea_00004105,Pmea_00004348,Pmea_00004631,Pmea_00004698,Pmea_00005718,Pmea_00005894,Pmea_00006369,Pmea_00006384,Pmea_00006533,Pmea_00006843,Pmea_00008063,Pmea_00008449,Pmea_00008551,Pmea_00…
GO:0048731	system development	Other	41	6	6.45	0.03724	Pmea_00002544,Pmea_00011832,Pmea_00012500,Pmea_00012894,Pmea_00023796,Pmea_00027538
GO:0032940	secretion by cell	Other	28	13	4.41	0.04037	Pmea_00002106,Pmea_00002425,Pmea_00002544,Pmea_00002912,Pmea_00003879,Pmea_00004800,Pmea_00010735,Pmea_00012252,Pmea_00020395,Pmea_00021744,Pmea_00025050,Pmea_00027076,Pmea_00027077
GO:0055080	cation homeostasis	Other	18	6	2.83	0.04072	Pmea_00005962,Pmea_00007453,Pmea_00009763,Pmea_00022885,Pmea_00029039,Pmea_00030147
GO:0098771	inorganic ion homeostasis	Other	18	6	2.83	0.04072	Pmea_00005962,Pmea_00007453,Pmea_00009763,Pmea_00022885,Pmea_00029039,Pmea_00030147
GO:0031503	protein-containing complex localization	Other	15	3	2.36	0.04087	Pmea_00000350,Pmea_00001644,Pmea_00015031
GO:0032446	protein modification by small protein co...	Other	91	8	14.32	0.04088	Pmea_00002600,Pmea_00005877,Pmea_00006006,Pmea_00012127,Pmea_00022380,Pmea_00026984,Pmea_00028993,Pmea_00034102
GO:0016570	histone modification	Other	41	12	6.45	0.04382	Pmea_00003793,Pmea_00007415,Pmea_00008755,Pmea_00011307,Pmea_00014159,Pmea_00016845,Pmea_00017254,Pmea_00020357,Pmea_00020442,Pmea_00023486,Pmea_00024224,Pmea_00027643
GO:0007169	transmembrane receptor protein tyrosine ...	Other	20	4	3.15	0.04415	Pmea_00009407,Pmea_00009408,Pmea_00009895,Pmea_00016328
GO:0019722	calcium-mediated signaling	Other	12	3	1.89	0.04439	Pmea_00001646,Pmea_00016025,Pmea_00032168
GO:0051656	establishment of organelle localization	Other	12	3	1.89	0.04439	Pmea_00021038,Pmea_00027076,Pmea_00027077
GO:0007009	plasma membrane organization	Other	12	3	1.89	0.04439	Pmea_00016762,Pmea_00024506,Pmea_00030121
GO:0006778	porphyrin-containing compound metabolic ...	Other	12	3	1.89	0.04439	Pmea_00018802,Pmea_00019071,Pmea_00035288
GO:0033014	tetrapyrrole biosynthetic process	Other	12	3	1.89	0.04439	Pmea_00018802,Pmea_00019071,Pmea_00035288
GO:0006807	nitrogen compound metabolic process	Other	3822	563	601.54	0.04444	Pmea_00000476,Pmea_00000546,Pmea_00000571,Pmea_00000711,Pmea_00000730,Pmea_00000736,Pmea_00000737,Pmea_00000807,Pmea_00000941,Pmea_00000998,Pmea_00001074,Pmea_00001108,Pmea_00001274,Pmea_00001301,Pmea_00001434,Pmea_00001440,Pmea_00001630,Pmea_00001652,Pmea_00001680,Pmea_00001720,Pmea_00001904,Pmea_00001950,Pmea_00002065,Pmea_00002093,Pmea_00002544,Pmea_00002578,Pmea_00002579,Pmea_00002600,Pmea_00…
GO:0071805	potassium ion transmembrane transport	Other	39	6	6.14	0.04809	Pmea_00003916,Pmea_00009564,Pmea_00011374,Pmea_00018736,Pmea_00029640,Pmea_00032555
GO:0006260	DNA replication	Replication	87	23	13.69	0.00023	Pmea_00003194,Pmea_00004061,Pmea_00005877,Pmea_00006257,Pmea_00007159,Pmea_00008107,Pmea_00009245,Pmea_00009641,Pmea_00011929,Pmea_00012021,Pmea_00012636,Pmea_00014429,Pmea_00014467,Pmea_00017626,Pmea_00017803,Pmea_00020658,Pmea_00022628,Pmea_00023088,Pmea_00023577,Pmea_00024608,Pmea_00028524,Pmea_00034812,Pmea_00034844
GO:0006270	DNA replication initiation	Replication	12	5	1.89	0.00079	Pmea_00014429,Pmea_00017626,Pmea_00017803,Pmea_00020658,Pmea_00028524
GO:0006261	DNA-templated DNA replication	Replication	25	10	3.93	0.0012	Pmea_00004061,Pmea_00009245,Pmea_00009641,Pmea_00012636,Pmea_00014429,Pmea_00014467,Pmea_00017626,Pmea_00017803,Pmea_00020658,Pmea_00028524

## Sheet: species_human
GO.ID	Term	Group	Annotated	Significant	Expected	Fisher.weight01	Gene.name	all_genes
GO:0034080	CENP-A containing chromatin assembly	Cell cycle	44	14	0.5	3.1e-17	H4C8, H4C3, H4C11, H4-16, H4C15, H4C14, H4C12, H4C6, H4C13, H4C9, H4C5, H4C4, H4C1, H4C2	ENSG00000158406, ENSG00000197061, ENSG00000197238, ENSG00000197837, ENSG00000270276, ENSG00000270882, ENSG00000273542, ENSG00000274618, ENSG00000275126, ENSG00000276180, ENSG00000276966, ENSG00000277157, ENSG00000278637, ENSG00000278705
GO:0006303	double-strand break repair via nonhomolo...	DNA repair	107	14	1.21	1.7e-11	H4C8, H4C3, H4C11, H4-16, H4C15, H4C14, H4C12, H4C6, H4C13, H4C9, H4C5, H4C4, H4C1, H4C2	ENSG00000158406, ENSG00000197061, ENSG00000197238, ENSG00000197837, ENSG00000270276, ENSG00000270882, ENSG00000273542, ENSG00000274618, ENSG00000275126, ENSG00000276180, ENSG00000276966, ENSG00000277157, ENSG00000278637, ENSG00000278705
GO:0045653	negative regulation of megakaryocyte dif...	Other	18	14	0.2	1.1e-24	H4C8, H4C3, H4C11, H4-16, H4C15, H4C14, H4C12, H4C6, H4C13, H4C9, H4C5, H4C4, H4C1, H4C2	ENSG00000158406, ENSG00000197061, ENSG00000197238, ENSG00000197837, ENSG00000270276, ENSG00000270882, ENSG00000273542, ENSG00000274618, ENSG00000275126, ENSG00000276180, ENSG00000276966, ENSG00000277157, ENSG00000278637, ENSG00000278705
GO:0006352	DNA-templated transcription, initiation	Other	299	19	3.37	7.1e-20	NOTCH3, NOTCH2, NOTCH1, H4C8, ATF7IP, POLR1D, H4C3, H4C11, H4-16, H4C15, H4C14, H4C12, H4C6, H4C13, H4C9, H4C5, H4C4, H4C1, H4C2	ENSG00000074181, ENSG00000134250, ENSG00000148400, ENSG00000158406, ENSG00000171681, ENSG00000186184, ENSG00000197061, ENSG00000197238, ENSG00000197837, ENSG00000270276, ENSG00000270882, ENSG00000273542, ENSG00000274618, ENSG00000275126, ENSG00000276180, ENSG00000276966, ENSG00000277157, ENSG00000278637, ENSG00000278705
GO:0000183	rDNA heterochromatin assembly	Other	41	14	0.46	9.8e-18	H4C8, H4C3, H4C11, H4-16, H4C15, H4C14, H4C12, H4C6, H4C13, H4C9, H4C5, H4C4, H4C1, H4C2	ENSG00000158406, ENSG00000197061, ENSG00000197238, ENSG00000197837, ENSG00000270276, ENSG00000270882, ENSG00000273542, ENSG00000274618, ENSG00000275126, ENSG00000276180, ENSG00000276966, ENSG00000277157, ENSG00000278637, ENSG00000278705
GO:0044267	cellular protein metabolic process	Other	5539	72	62.52	1.8e-14	TFPI, CRY1, MUSK, VCAN, NPFFR2, FGFR2, FGFR3, PABPC1, ING3, PTGS2, FGFR1, KEAP1, DTX2, CIRBP, FLT1, PTPRS, WSB1, TRIM3, PTK7, EEF1B2, RPS15, ADRA1A, TNFSF10, ADORA2A, CALU, PRDM12, TRAF3, NLRP12, HSPG2, ADPRH, MUC4, DRD2, PTPRD, H4C8, TSPAN33, WNT9B, FGFR4, CASP3, RET, FBN1, NOD2, RSKR, RPL13, ADRB2, ADORA2B, PA2G4, B3GALT1, CHRNA7, ASB8, NRXN1, FKRP, TRAIP, B3GALT5, KLHL17, H4C3, H4C11, H4-16, C…	ENSG00000003436, ENSG00000008405, ENSG00000030304, ENSG00000038427, ENSG00000056291, ENSG00000066468, ENSG00000068078, ENSG00000070756, ENSG00000071243, ENSG00000073756, ENSG00000077782, ENSG00000079999, ENSG00000091073, ENSG00000099622, ENSG00000102755, ENSG00000105426, ENSG00000109046, ENSG00000110171, ENSG00000112655, ENSG00000114942, ENSG00000115268, ENSG00000120907, ENSG00000121858, ENSG0000…
GO:0042994	cytoplasmic sequestering of transcriptio...	Other	23	8	0.26	9.9e-11	KEAP1, NFKBIL1	ENSG00000079999, ENSG00000204498, ENSG00000206440, ENSG00000227565, ENSG00000234530, ENSG00000235125, ENSG00000236196, ENSG00000236346
GO:0060964	regulation of miRNA-mediated gene silenc...	Other	122	14	1.38	1.1e-10	H4C8, H4C3, H4C11, H4-16, H4C15, H4C14, H4C12, H4C6, H4C13, H4C9, H4C5, H4C4, H4C1, H4C2	ENSG00000158406, ENSG00000197061, ENSG00000197238, ENSG00000197837, ENSG00000270276, ENSG00000270882, ENSG00000273542, ENSG00000274618, ENSG00000275126, ENSG00000276180, ENSG00000276966, ENSG00000277157, ENSG00000278637, ENSG00000278705
GO:0031665	negative regulation of lipopolysaccharid...	Other	22	7	0.25	3.1e-09	NFKBIL1	ENSG00000204498, ENSG00000206440, ENSG00000227565, ENSG00000234530, ENSG00000235125, ENSG00000236196, ENSG00000236346
GO:0007189	adenylate cyclase-activating G protein-c...	Other	144	18	1.63	1.4e-08	ADRB1, ADGRL1, ADGRD1, ADGRL2, ADRA1A, ADORA2A, RXFP2, DRD2, DRD3, PTGIR, MC4R, ADRB2, ADRA1B, ADORA2B, RXFP1, GALR2, MC2R, ADRB3	ENSG00000043591, ENSG00000072071, ENSG00000111452, ENSG00000117114, ENSG00000120907, ENSG00000128271, ENSG00000133105, ENSG00000149295, ENSG00000151577, ENSG00000160013, ENSG00000166603, ENSG00000169252, ENSG00000170214, ENSG00000170425, ENSG00000171509, ENSG00000182687, ENSG00000185231, ENSG00000188778
GO:0003044	regulation of systemic arterial blood pr...	Other	54	8	0.61	4e-08	ADRB1, ADRA1A, DRD3, ADRB2, ADRA1B, ADRB3, CES1	ENSG00000043591, ENSG00000120907, ENSG00000151577, ENSG00000169252, ENSG00000170214, ENSG00000188778, ENSG00000198848, ENSG00000262243
GO:0032088	negative regulation of NF-kappaB transcr...	Other	112	11	1.26	5.7e-08	TRAF3, NLRP12, NLRC3, TRAIP, NFKBIL1	ENSG00000131323, ENSG00000142405, ENSG00000167984, ENSG00000183763, ENSG00000204498, ENSG00000206440, ENSG00000227565, ENSG00000234530, ENSG00000235125, ENSG00000236196, ENSG00000236346
GO:0007187	G protein-coupled receptor signaling pat...	Other	68	9	0.77	7e-08	HRH2, MTNR1B, HTR1B, SSTR1, PTGIR, SSTR5, NPY1R, MC2R, ADRB3	ENSG00000113749, ENSG00000134640, ENSG00000135312, ENSG00000139874, ENSG00000160013, ENSG00000162009, ENSG00000164128, ENSG00000185231, ENSG00000188778
GO:0032720	negative regulation of tumor necrosis fa...	Other	69	9	0.78	8e-08	NLRC3, CHRNA7, NFKBIL1	ENSG00000167984, ENSG00000175344, ENSG00000204498, ENSG00000206440, ENSG00000227565, ENSG00000234530, ENSG00000235125, ENSG00000236196, ENSG00000236346
GO:0071880	adenylate cyclase-activating adrenergic ...	Other	36	7	0.41	1.3e-07	ADRB1, ADRA1A, DRD2, DRD3, ADRB2, ADRA1B, ADRB3	ENSG00000043591, ENSG00000120907, ENSG00000149295, ENSG00000151577, ENSG00000169252, ENSG00000170214, ENSG00000188778
GO:0034122	negative regulation of toll-like recepto...	Other	57	8	0.64	2.4e-07	PTPRS, NFKBIL1	ENSG00000105426, ENSG00000204498, ENSG00000206440, ENSG00000227565, ENSG00000234530, ENSG00000235125, ENSG00000236196, ENSG00000236346
GO:0031223	auditory behavior	Other	14	5	0.16	3.2e-07	STRA6, DRD2, CNTNAP2, NRXN1	ENSG00000137868, ENSG00000149295, ENSG00000174469, ENSG00000179915, ENSG00000278728
GO:0007190	activation of adenylate cyclase activity	Other	44	7	0.5	5.7e-07	ADRB1, RXFP2, ADRB2, ADORA2B, RXFP1, ADRB3, CALM1	ENSG00000043591, ENSG00000133105, ENSG00000169252, ENSG00000170425, ENSG00000171509, ENSG00000188778, ENSG00000198668
GO:0007249	I-kappaB kinase/NF-kappaB signaling	Other	308	14	3.48	6.9e-07	TNFSF10, TRAF3, NLRP12, NOD2, NLRC3, LITAF, NFKBIL1, CPNE1	ENSG00000121858, ENSG00000131323, ENSG00000142405, ENSG00000167207, ENSG00000167984, ENSG00000189067, ENSG00000204498, ENSG00000206440, ENSG00000214078, ENSG00000227565, ENSG00000234530, ENSG00000235125, ENSG00000236196, ENSG00000236346
GO:0045187	regulation of circadian sleep/wake cycle...	Other	18	5	0.2	1.3e-06	ADRB1, ADORA2A, MTNR1B, DRD2, DRD3	ENSG00000043591, ENSG00000128271, ENSG00000134640, ENSG00000149295, ENSG00000151577
GO:0003085	negative regulation of systemic arterial...	Other	21	5	0.24	3.1e-06	ADRB1, ADRA1A, ADRB2, ADRB3, BMPR2	ENSG00000043591, ENSG00000120907, ENSG00000169252, ENSG00000188778, ENSG00000204217
GO:0007218	neuropeptide signaling pathway	Other	111	9	1.25	4.7e-06	NPFFR2, GPR83, NMUR2, HCRTR2, SSTR1, SSTR5, NPY1R, GALR2, MC2R	ENSG00000056291, ENSG00000123901, ENSG00000132911, ENSG00000137252, ENSG00000139874, ENSG00000162009, ENSG00000164128, ENSG00000182687, ENSG00000185231
GO:0098598	learned vocalization behavior or vocal l...	Other	11	4	0.12	4.9e-06	STRA6, CNTNAP2, NRXN1	ENSG00000137868, ENSG00000174469, ENSG00000179915, ENSG00000278728
GO:0097105	presynaptic membrane assembly	Other	13	4	0.15	1e-05	NLGN4X, PTPRD, NRXN1	ENSG00000146938, ENSG00000153707, ENSG00000179915, ENSG00000282932
GO:2000300	regulation of synaptic vesicle exocytosi...	Other	69	7	0.78	1.3e-05	SYT1, ADRA1A, ADORA2A, HTR1B, DRD2, ADORA2B, CALM1	ENSG00000067715, ENSG00000120907, ENSG00000128271, ENSG00000135312, ENSG00000149295, ENSG00000170425, ENSG00000198668
GO:0007155	cell adhesion	Other	1607	32	18.14	1.9e-05	VCAN, ADGRL1, FAT1, PTPRS, CNTNAP1, COL12A1, PTK7, CHST10, ADORA2A, MIP, ATP1B1, HMCN1, MUC4, NLGN4X, NOTCH1, PTPRD, ROBO3, ACAN, EDIL3, CASP3, SVEP1, RET, FBN1, NOD2, NEGR1, COL6A5, CNTNAP2, NRXN1, APOD, COL6A6	ENSG00000038427, ENSG00000072071, ENSG00000083857, ENSG00000105426, ENSG00000108797, ENSG00000111799, ENSG00000112655, ENSG00000115526, ENSG00000128271, ENSG00000135517, ENSG00000143153, ENSG00000143341, ENSG00000145113, ENSG00000146938, ENSG00000148400, ENSG00000153707, ENSG00000154134, ENSG00000157766, ENSG00000164176, ENSG00000164305, ENSG00000165124, ENSG00000165731, ENSG00000166147, ENSG0000…
GO:0021761	limbic system development	Other	117	8	1.32	1.9e-05	FGFR2, FGFR1, PTPRS, KCNA1, DRD2, CASP3, CNTNAP2	ENSG00000066468, ENSG00000077782, ENSG00000105426, ENSG00000111262, ENSG00000149295, ENSG00000164305, ENSG00000174469, ENSG00000278728
GO:0060134	prepulse inhibition	Other	15	4	0.17	2e-05	ADORA2A, DRD2, DRD3, NRXN1	ENSG00000128271, ENSG00000149295, ENSG00000151577, ENSG00000179915
GO:0042311	vasodilation	Other	33	5	0.37	3.2e-05	ADRB1, ADORA2A, ADRB2, ADORA2B, ADRB3	ENSG00000043591, ENSG00000128271, ENSG00000169252, ENSG00000170425, ENSG00000188778
GO:0007625	grooming behavior	Other	19	4	0.21	5.4e-05	NMUR2, DRD2, MC4R, NRXN1	ENSG00000132911, ENSG00000149295, ENSG00000166603, ENSG00000179915
GO:0071625	vocalization behavior	Other	20	4	0.23	6.6e-05	NLGN4X, CNTNAP2, NRXN1	ENSG00000146938, ENSG00000174469, ENSG00000179915, ENSG00000278728
GO:0031649	heat generation	Other	23	3	0.26	0.00013	ADRB1, PTGS2, ADRB2	ENSG00000043591, ENSG00000073756, ENSG00000169252
GO:0070374	positive regulation of ERK1 and ERK2 cas...	Other	254	11	2.87	0.00015	FGFR2, FGFR3, ADRA1A, GLIPR2, NOTCH2, NOTCH1, DRD2, FGFR4, NOD2, CHRNA7, NRXN1	ENSG00000066468, ENSG00000068078, ENSG00000120907, ENSG00000122694, ENSG00000134250, ENSG00000148400, ENSG00000149295, ENSG00000160867, ENSG00000167207, ENSG00000175344, ENSG00000179915
GO:0007631	feeding behavior	Other	105	10	1.19	0.00017	ADORA2A, NMUR2, HTR1B, HCRTR2, STRA6, DRD2, NPY1R, MC4R, NEGR1, GALR2	ENSG00000128271, ENSG00000132911, ENSG00000135312, ENSG00000137252, ENSG00000137868, ENSG00000149295, ENSG00000164128, ENSG00000166603, ENSG00000172260, ENSG00000182687
GO:0007612	learning	Other	152	9	1.72	0.00017	PTGS2, HRH2, STRA6, NLGN4X, DRD2, DRD3, CNTNAP2, NRXN1	ENSG00000073756, ENSG00000113749, ENSG00000137868, ENSG00000146938, ENSG00000149295, ENSG00000151577, ENSG00000174469, ENSG00000179915, ENSG00000278728
GO:0061303	cornea development in camera-type eye	Other	11	3	0.12	0.00022	WNT9B, ANGPTL7	ENSG00000158955, ENSG00000171819, ENSG00000276799
GO:0099612	protein localization to axon	Other	11	3	0.12	0.00022	CNTNAP1, CNTNAP2	ENSG00000108797, ENSG00000174469, ENSG00000278728
GO:0032688	negative regulation of interferon-beta p...	Other	12	3	0.14	0.00029	PTPRS, NLRC3, TRAIP	ENSG00000105426, ENSG00000167984, ENSG00000183763
GO:0099151	regulation of postsynaptic density assem...	Other	12	3	0.14	0.00029	PTPRS, PTPRD, NRXN1	ENSG00000105426, ENSG00000153707, ENSG00000179915
GO:0007157	heterophilic cell-cell adhesion via plas...	Other	52	5	0.59	0.0003	ADGRL1, HMCN1, PTPRD, NRXN1	ENSG00000072071, ENSG00000143341, ENSG00000153707, ENSG00000179915, ENSG00000282932
GO:0099560	synaptic membrane adhesion	Other	29	4	0.33	0.0003	PTPRS, PTPRD, NRXN1	ENSG00000105426, ENSG00000153707, ENSG00000179915, ENSG00000282932
GO:0035176	social behavior	Other	53	5	0.6	0.00032	NLGN4X, DRD3, CNTNAP2, NRXN1	ENSG00000146938, ENSG00000151577, ENSG00000174469, ENSG00000179915, ENSG00000278728
GO:0002024	diet induced thermogenesis	Other	13	3	0.15	0.00037	ADRB1, MC4R, ADRB2	ENSG00000043591, ENSG00000166603, ENSG00000169252
GO:0001976	nervous system process involved in regul...	Other	13	3	0.15	0.00037	ASIC2, ADRA1A, DRD2	ENSG00000108684, ENSG00000120907, ENSG00000149295
GO:0035815	positive regulation of renal sodium excr...	Other	14	3	0.16	0.00047	ADORA2A, DRD2, DRD3	ENSG00000128271, ENSG00000149295, ENSG00000151577
GO:0045907	positive regulation of vasoconstriction	Other	34	4	0.38	0.00056	PTGS2, HRH2, ADRA1A, ADRA1B	ENSG00000073756, ENSG00000113749, ENSG00000120907, ENSG00000170214
GO:0001975	response to amphetamine	Other	36	4	0.41	0.0007	ADORA2A, DRD2, DRD3, CALM1	ENSG00000128271, ENSG00000149295, ENSG00000151577, ENSG00000198668
GO:1901223	negative regulation of NIK/NF-kappaB sig...	Other	38	4	0.43	0.00086	NLRP12, NLRC3, LITAF, CPNE1	ENSG00000142405, ENSG00000167984, ENSG00000189067, ENSG00000214078
GO:0045986	negative regulation of smooth muscle con...	Other	17	3	0.19	0.00086	PTGS2, ADRB2, ADORA2B	ENSG00000073756, ENSG00000169252, ENSG00000170425
GO:0051967	negative regulation of synaptic transmis...	Other	17	3	0.19	0.00086	HTR1B, DRD2, DRD3	ENSG00000135312, ENSG00000149295, ENSG00000151577
GO:0007158	neuron cell-cell adhesion	Other	17	3	0.19	0.00086	NLGN4X, RET, NRXN1	ENSG00000146938, ENSG00000165731, ENSG00000179915
GO:0003184	pulmonary valve morphogenesis	Other	17	3	0.19	0.00086	NOTCH2, STRA6, NOTCH1	ENSG00000134250, ENSG00000137868, ENSG00000148400
GO:0007200	phospholipase C-activating G protein-cou...	Other	112	7	1.26	0.00099	ADRA1A, NMUR2, HCRTR2, DRD2, DRD3, ADRA1B, GALR2	ENSG00000120907, ENSG00000132911, ENSG00000137252, ENSG00000149295, ENSG00000151577, ENSG00000170214, ENSG00000182687
GO:0048812	neuron projection morphogenesis	Other	687	18	7.75	0.00103	FGFR2, SYT1, PTPRS, CNTNAP1, ADORA2A, NOTCH1, DRD2, PTPRD, ROBO3, OTX2, RET, CNTNAP2, CHRNA7, NRXN1, BMPR2, CPNE1	ENSG00000066468, ENSG00000067715, ENSG00000105426, ENSG00000108797, ENSG00000128271, ENSG00000148400, ENSG00000149295, ENSG00000153707, ENSG00000154134, ENSG00000165588, ENSG00000165731, ENSG00000174469, ENSG00000175344, ENSG00000179915, ENSG00000204217, ENSG00000214078, ENSG00000278728, ENSG00000282932
GO:0051965	positive regulation of synapse assembly	Other	69	5	0.78	0.00109	ADGRL1, ASIC2, PTPRD, NRXN1	ENSG00000072071, ENSG00000108684, ENSG00000153707, ENSG00000179915, ENSG00000282932
GO:0051481	negative regulation of cytosolic calcium...	Other	39	4	0.44	0.00119	MTNR1B, DRD2, DRD3, CALM1	ENSG00000134640, ENSG00000149295, ENSG00000151577, ENSG00000198668
GO:0014059	regulation of dopamine secretion	Other	42	4	0.47	0.00126	SYT1, HTR1B, DRD2, DRD3	ENSG00000067715, ENSG00000135312, ENSG00000149295, ENSG00000151577
GO:0043010	camera-type eye development	Other	332	13	3.75	0.00137	FAT1, NOTCH2, MTNR1B, MIP, STRA6, FBN2, SLC25A25, WNT9B, RET, FBN1, ANGPTL7, BMPR2	ENSG00000083857, ENSG00000134250, ENSG00000134640, ENSG00000135517, ENSG00000137868, ENSG00000138829, ENSG00000148339, ENSG00000158955, ENSG00000165731, ENSG00000166147, ENSG00000171819, ENSG00000204217, ENSG00000276799
GO:0010875	positive regulation of cholesterol efflu...	Other	20	3	0.23	0.0014	EEPD1, CES1	ENSG00000122547, ENSG00000198848, ENSG00000262243
GO:0021756	striatum development	Other	20	3	0.23	0.0014	DRD2, CNTNAP2	ENSG00000149295, ENSG00000174469, ENSG00000278728
GO:0071300	cellular response to retinoic acid	Other	74	5	0.84	0.0015	FGFR2, PTK7, WNT9B, RET	ENSG00000066468, ENSG00000112655, ENSG00000158955, ENSG00000165731, ENSG00000276799
GO:0046849	bone remodeling	Other	98	5	1.11	0.0016	NOTCH2, HTR1B, CTHRC1, MC4R, ADRB2	ENSG00000134250, ENSG00000135312, ENSG00000164932, ENSG00000166603, ENSG00000169252
GO:0002031	G protein-coupled receptor internalizati...	Other	21	3	0.24	0.00162	HTR1B, DRD2, DRD3	ENSG00000135312, ENSG00000149295, ENSG00000151577
GO:0002283	neutrophil activation involved in immune...	Other	580	8	6.55	0.00185	FCN1, PDAP1, DNASE1L3, PA2G4, STING1, CLEC4C, DNASE1, CPNE1	ENSG00000085265, ENSG00000106244, ENSG00000163687, ENSG00000170515, ENSG00000184584, ENSG00000198178, ENSG00000213918, ENSG00000214078
GO:1900273	positive regulation of long-term synapti...	Other	22	3	0.25	0.00186	ADORA2A, DRD2, CHRNA7	ENSG00000128271, ENSG00000149295, ENSG00000175344
GO:0043410	positive regulation of MAPK cascade	Other	486	19	5.49	0.00195	MUSK, FGFR2, FGFR3, FGFR1, FLT1, ADRA1A, GLIPR2, TRAF3, NOTCH2, NOTCH1, DRD2, FGFR4, RET, NOD2, ADRB2, ADRA1B, CHRNA7, NRXN1, ADRB3	ENSG00000030304, ENSG00000066468, ENSG00000068078, ENSG00000077782, ENSG00000102755, ENSG00000120907, ENSG00000122694, ENSG00000131323, ENSG00000134250, ENSG00000148400, ENSG00000149295, ENSG00000160867, ENSG00000165731, ENSG00000167207, ENSG00000169252, ENSG00000170214, ENSG00000175344, ENSG00000179915, ENSG00000188778
GO:0030534	adult behavior	Other	153	6	1.73	0.00206	NLGN4X, DRD2, DRD3, CNTNAP2, NRXN1	ENSG00000146938, ENSG00000149295, ENSG00000151577, ENSG00000174469, ENSG00000179915, ENSG00000278728
GO:0090103	cochlea morphogenesis	Other	24	3	0.27	0.00241	PTK7, FRZB, CTHRC1	ENSG00000112655, ENSG00000162998, ENSG00000164932
GO:0030900	forebrain development	Other	425	12	4.8	0.00245	FGFR2, NOTCH3, FGFR1, PTPRS, KCNA1, SSTR1, NOTCH1, DRD2, CASP3, OTX2, CNTNAP2	ENSG00000066468, ENSG00000074181, ENSG00000077782, ENSG00000105426, ENSG00000111262, ENSG00000139874, ENSG00000148400, ENSG00000149295, ENSG00000164305, ENSG00000165588, ENSG00000174469, ENSG00000278728
GO:0018108	peptidyl-tyrosine phosphorylation	Other	403	8	4.55	0.00249	MUSK, FGFR2, FGFR3, FGFR1, FLT1, ADRA1A, FGFR4, RET	ENSG00000030304, ENSG00000066468, ENSG00000068078, ENSG00000077782, ENSG00000102755, ENSG00000120907, ENSG00000160867, ENSG00000165731
GO:0071692	protein localization to extracellular re...	Other	417	8	4.71	0.00253	ADORA2A, MTNR1B, FBN2, DRD2, DRD3, SSTR5, FBN1, MC4R	ENSG00000128271, ENSG00000134640, ENSG00000138829, ENSG00000149295, ENSG00000151577, ENSG00000162009, ENSG00000166147, ENSG00000166603
GO:0019226	transmission of nerve impulse	Other	71	5	0.8	0.00267	CNTNAP1, KCNA1, MTNR1B, CNTNAP2	ENSG00000108797, ENSG00000111262, ENSG00000134640, ENSG00000174469, ENSG00000278728
GO:0003416	endochondral bone growth	Other	42	4	0.47	0.00335	FGFR2, FGFR3, COL20A1, COL12A1	ENSG00000066468, ENSG00000068078, ENSG00000101203, ENSG00000111799
GO:0048048	embryonic eye morphogenesis	Other	38	3	0.43	0.00338	STRA6, FBN2, FBN1	ENSG00000137868, ENSG00000138829, ENSG00000166147
GO:0030206	chondroitin sulfate biosynthetic process	Other	27	3	0.3	0.0034	VCAN, CHST3, CSGALNACT2	ENSG00000038427, ENSG00000122863, ENSG00000169826
GO:0007194	negative regulation of adenylate cyclase...	Other	27	3	0.3	0.0034	DRD2, DRD3, GALR2	ENSG00000149295, ENSG00000151577, ENSG00000182687
GO:0051968	positive regulation of synaptic transmis...	Other	27	3	0.3	0.0034	PTGS2, ADORA2A, NRXN1	ENSG00000073756, ENSG00000128271, ENSG00000179915
GO:0031069	hair follicle morphogenesis	Other	28	3	0.32	0.00377	FGFR2, NOTCH1, SOSTDC1	ENSG00000066468, ENSG00000148400, ENSG00000171243
GO:0048520	positive regulation of behavior	Other	28	3	0.32	0.00377	ADORA2A, MTNR1B, STRA6	ENSG00000128271, ENSG00000134640, ENSG00000137868
GO:0030166	proteoglycan biosynthetic process	Other	65	6	0.73	0.00404	VCAN, CHST10, CHST3, ACAN, CSGALNACT2, BMPR2	ENSG00000038427, ENSG00000115526, ENSG00000122863, ENSG00000157766, ENSG00000169826, ENSG00000204217
GO:2000463	positive regulation of excitatory postsy...	Other	29	3	0.33	0.00417	ADRB2, CHRNA7, NRXN1	ENSG00000169252, ENSG00000175344, ENSG00000179915
GO:1901018	positive regulation of potassium ion tra...	Other	28	3	0.32	0.0043	KCNA1, ATP1B1, GALR2	ENSG00000111262, ENSG00000143153, ENSG00000182687
GO:0009755	hormone-mediated signaling pathway	Other	255	5	2.88	0.00479	CRY1, RXFP2, SSTR1, SSTR5, RXFP1	ENSG00000008405, ENSG00000133105, ENSG00000139874, ENSG00000162009, ENSG00000171509
GO:0045070	positive regulation of viral genome repl...	Other	31	3	0.35	0.00505	PABPC1, VAPB, NOTCH1	ENSG00000070756, ENSG00000124164, ENSG00000148400
GO:0043266	regulation of potassium ion transport	Other	116	7	1.31	0.0052	KCNA1, KCNJ2, MTNR1B, ATP1B1, DRD2, DRD3, GALR2	ENSG00000111262, ENSG00000123700, ENSG00000134640, ENSG00000143153, ENSG00000149295, ENSG00000151577, ENSG00000182687
GO:0051897	positive regulation of protein kinase B ...	Other	186	7	2.1	0.00528	FGFR2, FGFR3, FGFR1, FGFR4, RET, NRXN1, CPNE1	ENSG00000066468, ENSG00000068078, ENSG00000077782, ENSG00000160867, ENSG00000165731, ENSG00000179915, ENSG00000214078
GO:0072012	glomerulus vasculature development	Other	26	3	0.29	0.00534	NOTCH3, NOTCH2, NOTCH1	ENSG00000074181, ENSG00000134250, ENSG00000148400
GO:0048755	branching morphogenesis of a nerve	Other	10	2	0.11	0.00538	FGFR2, DRD2	ENSG00000066468, ENSG00000149295
GO:0042756	drinking behavior	Other	10	2	0.11	0.00538	HTR1B, DRD2	ENSG00000135312, ENSG00000149295
GO:0030901	midbrain development	Other	100	6	1.13	0.00538	FGFR2, FGFR1, WNT9B, OTX2, CALM1	ENSG00000066468, ENSG00000077782, ENSG00000158955, ENSG00000165588, ENSG00000198668, ENSG00000276799
GO:0003183	mitral valve morphogenesis	Other	10	2	0.11	0.00538	NOTCH1, BMPR2	ENSG00000148400, ENSG00000204217
GO:0099545	trans-synaptic signaling by trans-synapt...	Other	10	2	0.11	0.00538	PTPRD	ENSG00000153707, ENSG00000282932
GO:0048844	artery morphogenesis	Other	76	4	0.86	0.00549	NOTCH3, STRA6, NOTCH1, BMPR2	ENSG00000074181, ENSG00000137868, ENSG00000148400, ENSG00000204217
GO:0001657	ureteric bud development	Other	100	4	1.13	0.00601	FGFR2, FGFR1, WNT9B, RET	ENSG00000066468, ENSG00000077782, ENSG00000158955, ENSG00000165731
GO:0043552	positive regulation of phosphatidylinosi...	Other	33	3	0.37	0.00603	FGFR3, FLT1, NOD2	ENSG00000068078, ENSG00000102755, ENSG00000167207
GO:0045987	positive regulation of smooth muscle con...	Other	33	3	0.37	0.00603	PTGS2, ADRA1A, ADRA1B	ENSG00000073756, ENSG00000120907, ENSG00000170214
GO:0051241	negative regulation of multicellular org...	Other	1167	33	13.17	0.00632	TFPI, CRY1, ADRB1, PTGS2, FGFR1, THOC1, PTPRS, ADRA1A, MTNR1B, HSPG2, NOTCH1, DRD2, DRD3, WNT9B, FRZB, FBN1, NLRC3, ADRB2, ADORA2B, SOSTDC1, ANGPTL7, CHRNA7, TRAIP, APOD, BMPR2, NFKBIL1	ENSG00000003436, ENSG00000008405, ENSG00000043591, ENSG00000073756, ENSG00000077782, ENSG00000079134, ENSG00000105426, ENSG00000120907, ENSG00000134640, ENSG00000142798, ENSG00000148400, ENSG00000149295, ENSG00000151577, ENSG00000158955, ENSG00000162998, ENSG00000166147, ENSG00000167984, ENSG00000169252, ENSG00000170425, ENSG00000171243, ENSG00000171819, ENSG00000175344, ENSG00000183763, ENSG0000…
GO:0007600	sensory perception	Other	1139	16	12.86	0.00645	PTGS2, TYR, FGFR1, ASIC2, KCNA1, SCNN1A, CRYZ, ADORA2A, PRDM12, NMUR2, MIP, HMCN1, DRD2, NPY1R, CASP3, CHRNA7	ENSG00000073756, ENSG00000077498, ENSG00000077782, ENSG00000108684, ENSG00000111262, ENSG00000111319, ENSG00000116791, ENSG00000128271, ENSG00000130711, ENSG00000132911, ENSG00000135517, ENSG00000143341, ENSG00000149295, ENSG00000164128, ENSG00000164305, ENSG00000175344
GO:1900116	extracellular negative regulation of sig...	Other	11	2	0.12	0.00652	FBN2, FBN1	ENSG00000138829, ENSG00000166147
GO:0030259	lipid glycosylation	Other	11	2	0.12	0.00652	GBA2, B3GALT1	ENSG00000070610, ENSG00000172318
GO:0010887	negative regulation of cholesterol stora...	Other	11	2	0.12	0.00652	CES1	ENSG00000198848, ENSG00000262243
GO:0150099	neuron-glial cell signaling	Other	11	2	0.12	0.00652	ADRA1A, ADRA1B	ENSG00000120907, ENSG00000170214
GO:0070942	neutrophil mediated cytotoxicity	Other	11	2	0.12	0.00652	DNASE1L3, DNASE1	ENSG00000163687, ENSG00000213918
GO:0061314	Notch signaling involved in heart develo...	Other	11	2	0.12	0.00652	NOTCH2, NOTCH1	ENSG00000134250, ENSG00000148400
GO:0060525	prostate glandular acinus development	Other	11	2	0.12	0.00652	FGFR2, NOTCH1	ENSG00000066468, ENSG00000148400
GO:0060159	regulation of dopamine receptor signalin...	Other	11	2	0.12	0.00652	DRD2, DRD3	ENSG00000149295, ENSG00000151577
GO:1905606	regulation of presynapse assembly	Other	34	3	0.38	0.00656	PTPRD, NRXN1	ENSG00000153707, ENSG00000179915, ENSG00000282932
GO:0033674	positive regulation of kinase activity	Other	536	13	6.05	0.0069	MUSK, FGFR2, FGFR3, FGFR1, FLT1, ADRA1A, DRD2, FGFR4, RET, NOD2, ADRB2, NRXN1, CALM1	ENSG00000030304, ENSG00000066468, ENSG00000068078, ENSG00000077782, ENSG00000102755, ENSG00000120907, ENSG00000149295, ENSG00000160867, ENSG00000165731, ENSG00000167207, ENSG00000169252, ENSG00000179915, ENSG00000198668
GO:0050482	arachidonic acid secretion	Other	35	3	0.4	0.00712	NMUR2, DRD2, DRD3	ENSG00000132911, ENSG00000149295, ENSG00000151577
GO:0048661	positive regulation of smooth muscle cel...	Other	117	5	1.32	0.00765	FGFR2, PTGS2, NOTCH3, ABCC4, HTR1B	ENSG00000066468, ENSG00000073756, ENSG00000074181, ENSG00000125257, ENSG00000135312
GO:0060742	epithelial cell differentiation involved...	Other	12	2	0.14	0.00777	FGFR2, NOTCH1	ENSG00000066468, ENSG00000148400
GO:0001973	G protein-coupled adenosine receptor sig...	Other	12	2	0.14	0.00777	ADORA2A, ADORA2B	ENSG00000128271, ENSG00000170425
GO:0040015	negative regulation of multicellular org...	Other	12	2	0.14	0.00777	ADRB1, ADRB2	ENSG00000043591, ENSG00000169252
GO:0034776	response to histamine	Other	12	2	0.14	0.00777	DRD2, DRD3	ENSG00000149295, ENSG00000151577
GO:0030513	positive regulation of BMP signaling pat...	Other	37	3	0.42	0.00831	NOTCH2, NOTCH1, BMPR2	ENSG00000134250, ENSG00000148400, ENSG00000204217
GO:0060045	positive regulation of cardiac muscle ce...	Other	38	3	0.43	0.00895	FGFR2, FGFR1, NOTCH1	ENSG00000066468, ENSG00000077782, ENSG00000148400
GO:0046717	acid secretion	Other	44	4	0.5	0.00899	HRH2, HTR1B, DRD2, DRD3	ENSG00000113749, ENSG00000135312, ENSG00000149295, ENSG00000151577
GO:0010863	positive regulation of phospholipase C a...	Other	44	3	0.5	0.00906	FGFR1, FLT1, ADRA1A	ENSG00000077782, ENSG00000102755, ENSG00000120907
GO:0006112	energy reserve metabolic process	Other	91	3	1.03	0.0091	MC4R, ADRB3, CALM1	ENSG00000166603, ENSG00000188778, ENSG00000198668
GO:0007195	adenylate cyclase-inhibiting dopamine re...	Other	13	2	0.15	0.00911	DRD2, DRD3	ENSG00000149295, ENSG00000151577
GO:0002003	angiotensin maturation	Other	13	2	0.15	0.00911	CES1	ENSG00000198848, ENSG00000262243
GO:0005513	detection of calcium ion	Other	13	2	0.15	0.00911	SYT1, CALM1	ENSG00000067715, ENSG00000198668
GO:0031987	locomotion involved in locomotory behavi...	Other	13	2	0.15	0.00911	DRD2, DRD3	ENSG00000149295, ENSG00000151577
GO:0010642	negative regulation of platelet-derived ...	Other	13	2	0.15	0.00911	PTGIR, APOD	ENSG00000160013, ENSG00000189058
GO:0045161	neuronal ion channel clustering	Other	13	2	0.15	0.00911	CNTNAP2	ENSG00000174469, ENSG00000278728
GO:0010739	positive regulation of protein kinase A ...	Other	13	2	0.15	0.00911	ADRB2, NRXN1	ENSG00000169252, ENSG00000179915
GO:0097104	postsynaptic membrane assembly	Other	13	2	0.15	0.00911	NLGN4X, NRXN1	ENSG00000146938, ENSG00000179915
GO:1903044	protein localization to membrane raft	Other	13	2	0.15	0.00911	CYP46A1, ATP1B1	ENSG00000036530, ENSG00000143153
GO:2001204	regulation of osteoclast development	Other	13	2	0.15	0.00911	NOTCH2, FBN1	ENSG00000134250, ENSG00000166147
GO:0030282	bone mineralization	Other	121	6	1.37	0.01005	FGFR2, FGFR3, PTGS2, FBN2, ADRB2, BMPR2	ENSG00000066468, ENSG00000068078, ENSG00000073756, ENSG00000138829, ENSG00000169252, ENSG00000204217
GO:0034765	regulation of ion transmembrane transpor...	Other	504	16	5.69	0.01036	ASIC2, KCNA1, KCNJ2, MTNR1B, ISCU, KCNA10, ATP1B1, DRD2, DRD3, KCNF1, ADRB2, NRXN1, GALR2, KCNQ3, TPCN1, CALM1	ENSG00000108684, ENSG00000111262, ENSG00000123700, ENSG00000134640, ENSG00000136003, ENSG00000143105, ENSG00000143153, ENSG00000149295, ENSG00000151577, ENSG00000162975, ENSG00000169252, ENSG00000179915, ENSG00000182687, ENSG00000184156, ENSG00000186815, ENSG00000198668
GO:0008038	neuron recognition	Other	51	4	0.58	0.01041	ROBO3, CASP3, CNTNAP2	ENSG00000154134, ENSG00000164305, ENSG00000174469, ENSG00000278728
GO:0030007	cellular potassium ion homeostasis	Other	14	2	0.16	0.01055	KCNJ2, ATP1B1	ENSG00000123700, ENSG00000143153
GO:0051583	dopamine uptake involved in synaptic tra...	Other	14	2	0.16	0.01055	DRD2, DRD3	ENSG00000149295, ENSG00000151577
GO:0070986	left/right axis specification	Other	14	2	0.16	0.01055	NOTCH2, NOTCH1	ENSG00000134250, ENSG00000148400
GO:0048715	negative regulation of oligodendrocyte d...	Other	14	2	0.16	0.01055	NOTCH1, DRD3	ENSG00000148400, ENSG00000151577
GO:0032230	positive regulation of synaptic transmis...	Other	14	2	0.16	0.01055	ADRA1A, ADORA2A	ENSG00000120907, ENSG00000128271
GO:0035810	positive regulation of urine volume	Other	14	2	0.16	0.01055	ADORA2A, DRD2	ENSG00000128271, ENSG00000149295
GO:0010752	regulation of cGMP-mediated signaling	Other	14	2	0.16	0.01055	MTNR1B, ADORA2B	ENSG00000134640, ENSG00000170425
GO:0090128	regulation of synapse maturation	Other	14	2	0.16	0.01055	ADGRL1, NRXN1	ENSG00000072071, ENSG00000179915
GO:0035150	regulation of tube size	Other	124	13	1.4	0.01075	ADRB1, PTGS2, ASIC2, HRH2, ADRA1A, ADORA2A, HTR1B, WNT9B, ADRB2, ADRA1B, ADORA2B, ADRB3, BMPR2	ENSG00000043591, ENSG00000073756, ENSG00000108684, ENSG00000113749, ENSG00000120907, ENSG00000128271, ENSG00000135312, ENSG00000158955, ENSG00000169252, ENSG00000170214, ENSG00000170425, ENSG00000188778, ENSG00000204217
GO:0045761	regulation of adenylate cyclase activity	Other	80	11	0.9	0.01083	ADRB1, NPFFR2, RXFP2, DRD2, DRD3, ADRB2, ADORA2B, RXFP1, GALR2, ADRB3, CALM1	ENSG00000043591, ENSG00000056291, ENSG00000133105, ENSG00000149295, ENSG00000151577, ENSG00000169252, ENSG00000170425, ENSG00000171509, ENSG00000182687, ENSG00000188778, ENSG00000198668
GO:0030501	positive regulation of bone mineralizati...	Other	41	3	0.46	0.01103	FBN2, ADRB2, BMPR2	ENSG00000138829, ENSG00000169252, ENSG00000204217
GO:0010976	positive regulation of neuron projection...	Other	165	6	1.86	0.01122	MUSK, FGFR1, PTK7, RETREG3, RET, NEGR1	ENSG00000030304, ENSG00000077782, ENSG00000112655, ENSG00000141699, ENSG00000165731, ENSG00000172260
GO:0090177	establishment of planar polarity involve...	Other	15	2	0.17	0.01124	PTK7, CTHRC1	ENSG00000112655, ENSG00000164932
GO:1901343	negative regulation of vasculature devel...	Other	171	2	1.93	0.01133	HSPG2, ANGPTL7	ENSG00000142798, ENSG00000171819
GO:0009636	response to toxic substance	Other	271	6	3.06	0.01147	PTGS2, MPST, DRD2, DRD3, CES1	ENSG00000073756, ENSG00000128309, ENSG00000149295, ENSG00000151577, ENSG00000198848, ENSG00000262243
GO:0007267	cell-cell signaling	Other	1855	45	20.94	0.01157	CRY1, CYP46A1, ADRB1, FGFR2, SYT1, FGFR3, PTGS2, FGFR1, FAT1, PTPRS, ASIC2, KCNA1, SLC16A10, PTK7, HRH2, ADRA1A, TNFSF10, ABCC4, ADORA2A, NMUR2, MTNR1B, HTR1B, HCRTR2, NLGN4X, NOTCH1, DRD2, DRD3, PTPRD, WNT9B, PTGIR, SSTR5, FRZB, CTHRC1, MC4R, ADRB2, ADRA1B, ADORA2B, SOSTDC1, CHRNA7, NRXN1, KCNQ3, ADRB3, CALM1	ENSG00000008405, ENSG00000036530, ENSG00000043591, ENSG00000066468, ENSG00000067715, ENSG00000068078, ENSG00000073756, ENSG00000077782, ENSG00000083857, ENSG00000105426, ENSG00000108684, ENSG00000111262, ENSG00000112394, ENSG00000112655, ENSG00000113749, ENSG00000120907, ENSG00000121858, ENSG00000125257, ENSG00000128271, ENSG00000132911, ENSG00000134640, ENSG00000135312, ENSG00000137252, ENSG0000…
GO:0048286	lung alveolus development	Other	42	3	0.47	0.01178	FGFR2, STRA6, BMPR2	ENSG00000066468, ENSG00000137868, ENSG00000204217
GO:0032467	positive regulation of cytokinesis	Other	42	3	0.47	0.01178	DRD2, DRD3, SSTR5	ENSG00000149295, ENSG00000151577, ENSG00000162009
GO:0002021	response to dietary excess	Other	28	5	0.32	0.0118	ADRB1, NMUR2, SLC25A25, MC4R, ADRB2	ENSG00000043591, ENSG00000132911, ENSG00000148339, ENSG00000166603, ENSG00000169252
GO:0008543	fibroblast growth factor receptor signal...	Other	119	6	1.34	0.012	FGFR2, FGFR3, FGFR1, FGFR4, OTX2, NRXN1	ENSG00000066468, ENSG00000068078, ENSG00000077782, ENSG00000160867, ENSG00000165588, ENSG00000179915
GO:0072044	collecting duct development	Other	15	2	0.17	0.01209	NOTCH1, WNT9B	ENSG00000148400, ENSG00000158955
GO:0016045	detection of bacterium	Other	15	2	0.17	0.01209	NOD2, TLR1	ENSG00000167207, ENSG00000174125
GO:0032490	detection of molecule of bacterial origi...	Other	15	2	0.17	0.01209	NOD2, TLR1	ENSG00000167207, ENSG00000174125
GO:0055057	neuroblast division	Other	15	2	0.17	0.01209	FGFR2, FGFR1	ENSG00000066468, ENSG00000077782
GO:0060158	phospholipase C-activating dopamine rece...	Other	15	2	0.17	0.01209	DRD2, DRD3	ENSG00000149295, ENSG00000151577
GO:0060841	venous blood vessel development	Other	15	2	0.17	0.01209	NOTCH1, BMPR2	ENSG00000148400, ENSG00000204217
GO:0043270	positive regulation of ion transport	Other	285	9	3.22	0.01325	SYT1, KCNA1, KCNJ2, ADORA2A, ATP1B1, DRD2, ADRB2, GALR2, CALM1	ENSG00000067715, ENSG00000111262, ENSG00000123700, ENSG00000128271, ENSG00000143153, ENSG00000149295, ENSG00000169252, ENSG00000182687, ENSG00000198668
GO:0002028	regulation of sodium ion transport	Other	88	4	0.99	0.01358	ATP1B1, DRD2, DRD3, ADRB2	ENSG00000143153, ENSG00000149295, ENSG00000151577, ENSG00000169252
GO:0060026	convergent extension	Other	16	2	0.18	0.01371	PTK7, FRZB	ENSG00000112655, ENSG00000162998
GO:0060572	morphogenesis of an epithelial bud	Other	16	2	0.18	0.01371	FGFR2, SOSTDC1	ENSG00000066468, ENSG00000171243
GO:0048521	negative regulation of behavior	Other	16	2	0.18	0.01371	DRD2, MC4R	ENSG00000149295, ENSG00000166603
GO:0042754	negative regulation of circadian rhythm	Other	16	2	0.18	0.01371	CRY1, DRD2	ENSG00000008405, ENSG00000149295
GO:0021794	thalamus development	Other	16	2	0.18	0.01371	CNTNAP2	ENSG00000174469, ENSG00000278728
GO:1904953	Wnt signaling pathway involved in midbra...	Other	16	2	0.18	0.01371	WNT9B	ENSG00000158955, ENSG00000276799
GO:0032496	response to lipopolysaccharide	Other	384	15	4.33	0.01503	TFPI, FGFR2, PTGS2, NOTCH1, PTGIR, CASP3, NOD2, LITAF, NFKBIL1	ENSG00000003436, ENSG00000066468, ENSG00000073756, ENSG00000148400, ENSG00000160013, ENSG00000164305, ENSG00000167207, ENSG00000189067, ENSG00000204498, ENSG00000206440, ENSG00000227565, ENSG00000234530, ENSG00000235125, ENSG00000236196, ENSG00000236346
GO:0010518	positive regulation of phospholipase act...	Other	61	5	0.69	0.0151	FGFR2, FGFR3, FGFR1, FLT1, ADRA1A	ENSG00000066468, ENSG00000068078, ENSG00000077782, ENSG00000102755, ENSG00000120907
GO:0030324	lung development	Other	188	7	2.12	0.01529	FGFR2, FGFR1, PTK7, STRA6, NOTCH1, RXFP1, BMPR2	ENSG00000066468, ENSG00000077782, ENSG00000112655, ENSG00000137868, ENSG00000148400, ENSG00000171509, ENSG00000204217
GO:0002673	regulation of acute inflammatory respons...	Other	60	3	0.68	0.01536	PTGS2, DNASE1L3, DNASE1	ENSG00000073756, ENSG00000163687, ENSG00000213918
GO:0060413	atrial septum morphogenesis	Other	17	2	0.19	0.01543	NOTCH2, BMPR2	ENSG00000134250, ENSG00000204217
GO:0048149	behavioral response to ethanol	Other	17	2	0.19	0.01543	DRD2, DRD3	ENSG00000149295, ENSG00000151577
GO:0006677	glycosylceramide metabolic process	Other	17	2	0.19	0.01543	GBA2, B3GALT1	ENSG00000070610, ENSG00000172318
GO:0003429	growth plate cartilage chondrocyte morph...	Other	17	2	0.19	0.01543	COL20A1, COL12A1	ENSG00000101203, ENSG00000111799
GO:0042753	positive regulation of circadian rhythm	Other	17	2	0.19	0.01543	ADORA2A, MTNR1B	ENSG00000128271, ENSG00000134640
GO:0034613	cellular protein localization	Other	1916	21	21.62	0.01599	MUSK, CYP46A1, PTGS2, FCN1, HAO1, SNX16, TTC26, CNTNAP1, KCNA1, RPS15, PECR, ATP1B1, ADPRH, TSPAN33, RPL13, CNTNAP2, NRXN1, APOD, CALM1, PDCD6	ENSG00000030304, ENSG00000036530, ENSG00000073756, ENSG00000085265, ENSG00000101323, ENSG00000104497, ENSG00000105948, ENSG00000108797, ENSG00000111262, ENSG00000115268, ENSG00000115425, ENSG00000143153, ENSG00000144843, ENSG00000158457, ENSG00000167526, ENSG00000174469, ENSG00000179915, ENSG00000189058, ENSG00000198668, ENSG00000249915, ENSG00000278728
GO:0050795	regulation of behavior	Other	72	10	0.81	0.01618	ADRB1, ADORA2A, MTNR1B, HTR1B, HCRTR2, STRA6, DRD2, DRD3, MC4R, NRXN1	ENSG00000043591, ENSG00000128271, ENSG00000134640, ENSG00000135312, ENSG00000137252, ENSG00000137868, ENSG00000149295, ENSG00000151577, ENSG00000166603, ENSG00000179915
GO:0071277	cellular response to calcium ion	Other	86	4	0.97	0.01633	SYT1, CARF, NRXN1, CPNE1	ENSG00000067715, ENSG00000138380, ENSG00000179915, ENSG00000214078
GO:0043122	regulation of I-kappaB kinase/NF-kappaB ...	Other	262	7	2.96	0.0169	TNFSF10, TRAF3, NLRP12, NOD2, NLRC3, LITAF, CPNE1	ENSG00000121858, ENSG00000131323, ENSG00000142405, ENSG00000167207, ENSG00000167984, ENSG00000189067, ENSG00000214078
GO:0009312	oligosaccharide biosynthetic process	Other	18	2	0.2	0.01723	B3GALT1, B3GALT5	ENSG00000172318, ENSG00000183778
GO:0055119	relaxation of cardiac muscle	Other	18	2	0.2	0.01723	KCNJ2, ATP1B1	ENSG00000123700, ENSG00000143153
GO:0021549	cerebellum development	Other	115	4	1.3	0.0178	PTPRS, SSTR1, NLGN4X, NRXN1	ENSG00000105426, ENSG00000139874, ENSG00000146938, ENSG00000179915
GO:0008542	visual learning	Other	49	3	0.55	0.01786	HRH2, DRD2, DRD3	ENSG00000113749, ENSG00000149295, ENSG00000151577
GO:0001525	angiogenesis	Other	636	12	7.18	0.01796	FGFR2, PTGS2, NOTCH3, FGFR1, FLT1, NOTCH2, HSPG2, NOTCH1, CHRNA7, NRXN1, APOD, PDCD6	ENSG00000066468, ENSG00000073756, ENSG00000074181, ENSG00000077782, ENSG00000102755, ENSG00000134250, ENSG00000142798, ENSG00000148400, ENSG00000175344, ENSG00000179915, ENSG00000189058, ENSG00000249915
GO:0001523	retinoid metabolic process	Other	122	4	1.38	0.0188	STRA6, HSPG2, CYP3A7, PNLIP	ENSG00000137868, ENSG00000142798, ENSG00000160870, ENSG00000175535
GO:0009409	response to cold	Other	50	3	0.56	0.01884	ADRB1, CIRBP, ADRB2	ENSG00000043591, ENSG00000099622, ENSG00000169252
GO:0003013	circulatory system process	Other	579	21	6.53	0.02107	ADRB1, PTGS2, ASIC2, HRH2, ADRA1A, KCNJ2, ADORA2A, HTR1B, ATP1B1, DRD2, DRD3, NPY1R, SVEP1, ADRB2, ADRA1B, ADORA2B, ADRB3, CALM1, CES1, BMPR2	ENSG00000043591, ENSG00000073756, ENSG00000108684, ENSG00000113749, ENSG00000120907, ENSG00000123700, ENSG00000128271, ENSG00000135312, ENSG00000143153, ENSG00000149295, ENSG00000151577, ENSG00000164128, ENSG00000165124, ENSG00000169252, ENSG00000170214, ENSG00000170425, ENSG00000188778, ENSG00000198668, ENSG00000198848, ENSG00000204217, ENSG00000262243
GO:0001502	cartilage condensation	Other	20	2	0.23	0.02108	ACAN, BMP1	ENSG00000157766, ENSG00000168487
GO:0001956	positive regulation of neurotransmitter ...	Other	20	2	0.23	0.02108	SYT1, ADORA2A	ENSG00000067715, ENSG00000128271
GO:0060004	reflex	Other	20	2	0.23	0.02108	ADRA1A, DRD3	ENSG00000120907, ENSG00000151577
GO:0032495	response to muramyl dipeptide	Other	20	2	0.23	0.02108	NOTCH1, NOD2	ENSG00000148400, ENSG00000167207
GO:0030326	embryonic limb morphogenesis	Other	130	4	1.47	0.02194	FGFR1, NOTCH2, FBN2, NOTCH1	ENSG00000077782, ENSG00000134250, ENSG00000138829, ENSG00000148400
GO:0098900	regulation of action potential	Other	53	3	0.6	0.02197	ADRA1A, KCNJ2, MTNR1B	ENSG00000120907, ENSG00000123700, ENSG00000134640
GO:0032608	interferon-beta production	Other	49	5	0.55	0.0221	PTPRS, TRAF3, NLRC3, TRAIP, STING1	ENSG00000105426, ENSG00000131323, ENSG00000167984, ENSG00000183763, ENSG00000184584
GO:0060350	endochondral bone morphogenesis	Other	72	4	0.81	0.02223	FGFR3, COL20A1, COL12A1, BMPR2	ENSG00000068078, ENSG00000101203, ENSG00000111799, ENSG00000204217
GO:0045926	negative regulation of growth	Other	267	8	3.01	0.02251	ADRB1, FGFR3, PTPRS, NOTCH2, NOTCH1, FRZB, ADRB2, BMPR2	ENSG00000043591, ENSG00000068078, ENSG00000105426, ENSG00000134250, ENSG00000148400, ENSG00000162998, ENSG00000169252, ENSG00000204217
GO:0035988	chondrocyte proliferation	Other	21	2	0.24	0.02313	FGFR3, BMPR2	ENSG00000068078, ENSG00000204217
GO:0032647	regulation of interferon-alpha productio...	Other	21	2	0.24	0.02313	PTPRS, NLRC3	ENSG00000105426, ENSG00000167984
GO:0006335	DNA replication-dependent chromatin asse...	Replication	33	14	0.37	2.5e-19	H4C8, H4C3, H4C11, H4-16, H4C15, H4C14, H4C12, H4C6, H4C13, H4C9, H4C5, H4C4, H4C1, H4C2	ENSG00000158406, ENSG00000197061, ENSG00000197238, ENSG00000197837, ENSG00000270276, ENSG00000270882, ENSG00000273542, ENSG00000274618, ENSG00000275126, ENSG00000276180, ENSG00000276966, ENSG00000277157, ENSG00000278637, ENSG00000278705
GO:0016233	telomere capping	Telomere	58	14	0.65	2.4e-15	H4C8, H4C3, H4C11, H4-16, H4C15, H4C14, H4C12, H4C6, H4C13, H4C9, H4C5, H4C4, H4C1, H4C2	ENSG00000158406, ENSG00000197061, ENSG00000197238, ENSG00000197837, ENSG00000270276, ENSG00000270882, ENSG00000273542, ENSG00000274618, ENSG00000275126, ENSG00000276180, ENSG00000276966, ENSG00000277157, ENSG00000278637, ENSG00000278705

## Sheet: species_cnidarian
GO.ID	Term	Group	Annotated	Significant	Expected	Fisher.weight01	all_genes
GO:0007186	G protein-coupled receptor signaling pat...	Other	2155	75	41.86	2e-27	Pmea_00002774,Pmea_00003367,Pmea_00003632,Pmea_00004321,Pmea_00004440,Pmea_00004779,Pmea_00004912,Pmea_00005225,Pmea_00005226,Pmea_00006007,Pmea_00006050,Pmea_00006680,Pmea_00007189,Pmea_00007503,Pmea_00007800,Pmea_00009919,Pmea_00010084,Pmea_00010549,Pmea_00010878,Pmea_00010945,Pmea_00011144,Pmea_00011399,Pmea_00011817,Pmea_00012108,Pmea_00012466,Pmea_00012742,Pmea_00012747,Pmea_00012761,Pmea_00…
GO:0007166	cell surface receptor signaling pathway	Other	278	13	5.4	5e-06	Pmea_00003632,Pmea_00003758,Pmea_00011399,Pmea_00014116,Pmea_00018951,Pmea_00019368,Pmea_00020660,Pmea_00020770,Pmea_00020771,Pmea_00024856,Pmea_00026557,Pmea_00031969,Pmea_00034429
GO:0007160	cell-matrix adhesion	Other	23	3	0.45	0.0011	Pmea_00013260,Pmea_00013262,Pmea_00030224
GO:0008643	carbohydrate transport	Other	29	3	0.56	0.0021	Pmea_00010636,Pmea_00010899,Pmea_00029605
GO:0065009	regulation of molecular function	Other	69	4	1.34	0.0033	Pmea_00013260,Pmea_00013262,Pmea_00016706,Pmea_00019368
GO:0015074	DNA integration	Other	163	6	3.17	0.0034	Pmea_00007351,Pmea_00011586,Pmea_00026585,Pmea_00027027,Pmea_00031117,Pmea_00034318
GO:0042558	pteridine-containing compound metabolic ...	Other	13	2	0.25	0.0057	Pmea_00031625,Pmea_00032722
GO:0002831	regulation of response to biotic stimulu...	Other	14	2	0.27	0.0066	Pmea_00019368,Pmea_00027101
GO:0045087	innate immune response	Other	14	2	0.27	0.0066	Pmea_00019368,Pmea_00027101
GO:0055085	transmembrane transport	Other	833	14	16.18	0.007	Pmea_00003870,Pmea_00010899,Pmea_00012033,Pmea_00016118,Pmea_00016238,Pmea_00020424,Pmea_00020427,Pmea_00020542,Pmea_00020712,Pmea_00022170,Pmea_00024480,Pmea_00025266,Pmea_00027320,Pmea_00031120
GO:0006814	sodium ion transport	Other	52	3	1.01	0.011	Pmea_00008515,Pmea_00024317,Pmea_00024339
GO:0006955	immune response	Other	47	4	0.91	0.0119	Pmea_00019368,Pmea_00022643,Pmea_00022651,Pmea_00027101
GO:0009063	cellular amino acid catabolic process	Other	21	2	0.41	0.0147	Pmea_00002854,Pmea_00031658
GO:0042398	cellular modified amino acid biosyntheti...	Other	24	2	0.47	0.019	Pmea_00031625,Pmea_00032722
GO:0006310	DNA recombination	Other	175	5	3.4	0.02	Pmea_00007351,Pmea_00011586,Pmea_00027027,Pmea_00031117,Pmea_00034318
GO:1901361	organic cyclic compound catabolic proces...	Other	76	4	1.48	0.0202	Pmea_00014108,Pmea_00014109,Pmea_00020062,Pmea_00033235
GO:0019438	aromatic compound biosynthetic process	Other	789	8	15.32	0.0256	Pmea_00015510,Pmea_00017665,Pmea_00019368,Pmea_00026117,Pmea_00031625,Pmea_00032722,Pmea_00033649,Pmea_00034469
GO:0006813	potassium ion transport	Other	129	4	2.51	0.0279	Pmea_00000209,Pmea_00008515,Pmea_00015565,Pmea_00024480
GO:0001817	regulation of cytokine production	Other	14	2	0.27	0.0348	Pmea_00019368,Pmea_00027101
GO:0006468	protein phosphorylation	Other	774	12	15.03	0.0431	Pmea_00002996,Pmea_00011097,Pmea_00014116,Pmea_00016481,Pmea_00017447,Pmea_00021189,Pmea_00024199,Pmea_00027283,Pmea_00027378,Pmea_00034421,Pmea_00034461,Pmea_00035254
GO:0031347	regulation of defense response	Other	15	2	0.29	0.0433	Pmea_00019368,Pmea_00027101
GO:0032101	regulation of response to external stimu...	Other	15	2	0.29	0.0433	Pmea_00019368,Pmea_00027101
GO:0048519	negative regulation of biological proces...	Other	143	2	2.78	0.0436	Pmea_00003632,Pmea_00016706

## Sheet: Symbiodiniaceae_human
GO.ID	Term	Group	Annotated	Significant	Expected	Fisher.weight01	Gene.name	all_genes
GO:0044770	cell cycle phase transition	Cell cycle	775	15	18.04	0.00321	SPAST, TAF2, CLASP1, PTPRC, MSH2, CCNY, FBXW7, HYAL1, CENPE, PRCC, CNOT11, TPRA1, BRSK2, TRIM71	ENSG00000021574, ENSG00000064313, ENSG00000074054, ENSG00000081237, ENSG00000095002, ENSG00000108100, ENSG00000109670, ENSG00000114378, ENSG00000138778, ENSG00000143294, ENSG00000158435, ENSG00000163870, ENSG00000174672, ENSG00000206557, ENSG00000262418
GO:0060354	negative regulation of cell adhesion mol...	Other	11	5	0.26	2.7e-06	NOTCH1, NOTCH4	ENSG00000148400, ENSG00000204301, ENSG00000223355, ENSG00000234876, ENSG00000238196
GO:2000048	negative regulation of cell-cell adhesio...	Other	13	5	0.3	7.4e-06	NOTCH1, NOTCH4	ENSG00000148400, ENSG00000204301, ENSG00000223355, ENSG00000234876, ENSG00000238196
GO:0030207	chondroitin sulfate catabolic process	Other	14	5	0.33	1.1e-05	VCAN, HYAL1, IDUA, NCAN, HEXA	ENSG00000038427, ENSG00000114378, ENSG00000127415, ENSG00000130287, ENSG00000213614
GO:0006739	NADP metabolic process	Other	34	8	0.79	2.3e-05	FMO1, FMO2, GCK, TP53I3, PGLS, PGD, TKT, NUDT17	ENSG00000010932, ENSG00000094963, ENSG00000106633, ENSG00000115129, ENSG00000130313, ENSG00000142657, ENSG00000163931, ENSG00000186364
GO:0006677	glycosylceramide metabolic process	Other	17	5	0.4	3.3e-05	GBA2, GAL3ST1, B3GALT1, GBA, NAGA	ENSG00000070610, ENSG00000128242, ENSG00000172318, ENSG00000177628, ENSG00000198951
GO:0098598	learned vocalization behavior or vocal l...	Other	11	4	0.26	8.4e-05	NRXN2, STRA6, CNTNAP2	ENSG00000110076, ENSG00000137868, ENSG00000174469, ENSG00000278728
GO:0007221	positive regulation of transcription of ...	Other	22	5	0.51	0.00013	NOTCH1, NOTCH4	ENSG00000148400, ENSG00000204301, ENSG00000223355, ENSG00000234876, ENSG00000238196
GO:0031223	auditory behavior	Other	14	4	0.33	0.00024	NRXN2, STRA6, CNTNAP2	ENSG00000110076, ENSG00000137868, ENSG00000174469, ENSG00000278728
GO:0046364	monosaccharide biosynthetic process	Other	105	5	2.44	0.00024	SLC39A14, GCK, AKR1A1, PGD, TKT	ENSG00000104635, ENSG00000106633, ENSG00000117448, ENSG00000142657, ENSG00000163931
GO:0016180	snRNA processing	Other	36	4	0.84	0.00024	INTS10, EXOSC3, INTS11, INTS4	ENSG00000104613, ENSG00000107371, ENSG00000127054, ENSG00000149262
GO:0090407	organophosphate biosynthetic process	Other	687	32	15.99	0.00031	AGPAT4, PNKP, PIK3C3, NOS1, TECR, GMPR2, MLYCD, CDIPT, LPCAT3, AKR1A1, SERAC1, DCTD, ACSS2, IDO1, PARP9, ETNK1, ITPKB, PGAP2, ATPSCKMT, GGPS1, AGPAT5, PDXK, TKT, PIGO, CKB, DCAKD, ADCY5, PIK3R4, GPAA1, NFS1	ENSG00000026652, ENSG00000039650, ENSG00000078142, ENSG00000089250, ENSG00000099797, ENSG00000100938, ENSG00000103150, ENSG00000103502, ENSG00000111684, ENSG00000117448, ENSG00000122335, ENSG00000129187, ENSG00000131069, ENSG00000131203, ENSG00000138496, ENSG00000139163, ENSG00000143772, ENSG00000148985, ENSG00000150756, ENSG00000152904, ENSG00000155189, ENSG00000160209, ENSG00000163931, ENSG0000…
GO:0030206	chondroitin sulfate biosynthetic process	Other	27	5	0.63	0.00035	VCAN, NCAN, CSGALNACT1, CHST11, B3GALT6	ENSG00000038427, ENSG00000130287, ENSG00000147408, ENSG00000171310, ENSG00000176022
GO:0030072	peptide hormone secretion	Other	281	13	6.54	0.00041	CACNA2D2, ALOX5, SLC8B1, GCK, SLC16A10, CRHR1, SLC16A2, ITPR1, RAB8B, ADCY5, BRSK2	ENSG00000007402, ENSG00000012779, ENSG00000089060, ENSG00000106633, ENSG00000112394, ENSG00000120088, ENSG00000147100, ENSG00000150995, ENSG00000166128, ENSG00000173175, ENSG00000174672, ENSG00000275565, ENSG00000276191
GO:0045602	negative regulation of endothelial cell ...	Other	16	4	0.37	0.00042	NOTCH4	ENSG00000204301, ENSG00000223355, ENSG00000234876, ENSG00000238196
GO:0007190	activation of adenylate cyclase activity	Other	44	6	1.02	0.00051	ADRB1, CRHR1, ADRB2, RXFP1, ADCY5	ENSG00000043591, ENSG00000120088, ENSG00000169252, ENSG00000171509, ENSG00000173175, ENSG00000276191
GO:0008652	cellular amino acid biosynthetic process	Other	85	8	1.98	0.00053	OTC, NAALAD2, MTR, SRR, SHMT2, NAT8L, DPYD	ENSG00000036473, ENSG00000077616, ENSG00000116984, ENSG00000167720, ENSG00000182199, ENSG00000185818, ENSG00000188641, ENSG00000285516
GO:1901658	glycosyl compound catabolic process	Other	39	4	0.91	0.00064	GBA2, GBA, DPYD, NAGA	ENSG00000070610, ENSG00000177628, ENSG00000188641, ENSG00000198951
GO:0048339	paraxial mesoderm development	Other	19	4	0.44	0.00064	FGFR1, EPB41L5, TCF15, EXOC4	ENSG00000077782, ENSG00000115109, ENSG00000125878, ENSG00000131558
GO:0046425	regulation of receptor signaling pathway...	Other	110	7	2.56	0.00064	BCL3, PTPRC, ELP2, NOTCH1, RET, PARP14	ENSG00000069399, ENSG00000081237, ENSG00000134759, ENSG00000148400, ENSG00000165731, ENSG00000173193, ENSG00000262418
GO:0001570	vasculogenesis	Other	83	8	1.93	0.00069	FBXW7, WARS2, APLNR, NOTCH1, TIPARP, AGGF1, FZD4, WNT7B	ENSG00000109670, ENSG00000116874, ENSG00000134817, ENSG00000148400, ENSG00000163659, ENSG00000164252, ENSG00000174804, ENSG00000188064
GO:0009725	response to hormone	Other	996	33	23.18	0.00087	TIMP2, OTC, NPFFR2, FECH, NOS1, PROKR2, EEF2K, ZNF106, SLC39A14, GCK, TCF21, CRHR1, ADRA1A, PTPRA, LDHA, RERG, GGH, CNGA3, SRD5A1, NOTCH1, QDPR, MMS19, RAB8B, RXFP1, PTGER4, REG1B, ADCY5, UMODL1, GBA, SSTR2, WNT7B, NR2E3	ENSG00000035862, ENSG00000036473, ENSG00000056291, ENSG00000066926, ENSG00000089250, ENSG00000101292, ENSG00000103319, ENSG00000103994, ENSG00000104635, ENSG00000106633, ENSG00000118526, ENSG00000120088, ENSG00000120907, ENSG00000132670, ENSG00000134333, ENSG00000134533, ENSG00000137563, ENSG00000144191, ENSG00000145545, ENSG00000148400, ENSG00000151552, ENSG00000155229, ENSG00000166128, ENSG0000…
GO:0016137	glycoside metabolic process	Other	19	4	0.44	0.00094	GBA2, AKR1A1, GBA, NAGA	ENSG00000070610, ENSG00000117448, ENSG00000177628, ENSG00000198951
GO:0035176	social behavior	Other	53	6	1.23	0.0014	NRXN2, CNTNAP2, GRIN1, TBX1, GNB1L	ENSG00000110076, ENSG00000174469, ENSG00000176884, ENSG00000184058, ENSG00000185838, ENSG00000278728
GO:0007189	adenylate cyclase-activating G protein-c...	Other	144	14	3.35	0.00147	ADRB1, NOS1, ADGRD1, CRHR1, ADRA1A, ADORA2A, ADGRL3, ADRB2, ADRA1B, RXFP1, PTGER4, ADCY5, MC5R	ENSG00000043591, ENSG00000089250, ENSG00000111452, ENSG00000120088, ENSG00000120907, ENSG00000128271, ENSG00000150471, ENSG00000169252, ENSG00000170214, ENSG00000171509, ENSG00000171522, ENSG00000173175, ENSG00000176136, ENSG00000276191
GO:0007588	excretion	Other	66	6	1.54	0.00157	CHRNA3, NFAT5, ADRA1A, ADORA2A, GRHPR, NPHP1	ENSG00000080644, ENSG00000102908, ENSG00000120907, ENSG00000128271, ENSG00000137106, ENSG00000144061
GO:0097061	dendritic spine organization	Other	84	4	1.95	0.0016	VPS35, LGMN, EEF2K, CHRNA7	ENSG00000069329, ENSG00000100600, ENSG00000103319, ENSG00000175344
GO:0042359	vitamin D metabolic process	Other	27	4	0.63	0.00179	FGFR1, LGMN, CUBN, CYP3A4	ENSG00000077782, ENSG00000100600, ENSG00000107611, ENSG00000160868
GO:0019852	L-ascorbic acid metabolic process	Other	11	3	0.26	0.0018	SLC23A2, CYB5R3, AKR1A1	ENSG00000089057, ENSG00000100243, ENSG00000117448
GO:0021761	limbic system development	Other	117	5	2.72	0.0018	FGFR1, PTPRS, SRD5A1, CNTNAP2	ENSG00000077782, ENSG00000105426, ENSG00000145545, ENSG00000174469, ENSG00000278728
GO:0030259	lipid glycosylation	Other	11	3	0.26	0.0018	GBA2, B3GALT1, GBA	ENSG00000070610, ENSG00000172318, ENSG00000177628
GO:0006013	mannose metabolic process	Other	11	3	0.26	0.0018	MAN2B1, MPI, MAN2A2	ENSG00000104774, ENSG00000178802, ENSG00000196547
GO:0099612	protein localization to axon	Other	11	3	0.26	0.0018	ANK3, CNTNAP2	ENSG00000151150, ENSG00000174469, ENSG00000278728
GO:0001837	epithelial to mesenchymal transition	Other	151	9	3.51	0.00198	CLASP1, EPB41L5, RTN4, GLIPR2, NOTCH1, NOTCH4	ENSG00000074054, ENSG00000115109, ENSG00000115310, ENSG00000122694, ENSG00000148400, ENSG00000204301, ENSG00000223355, ENSG00000234876, ENSG00000238196
GO:0071880	adenylate cyclase-activating adrenergic ...	Other	36	5	0.84	0.00211	ADRB1, NOS1, ADRA1A, ADRB2, ADRA1B	ENSG00000043591, ENSG00000089250, ENSG00000120907, ENSG00000169252, ENSG00000170214
GO:0009235	cobalamin metabolic process	Other	24	4	0.56	0.00213	CUBN, MTR, PRSS1	ENSG00000107611, ENSG00000116984, ENSG00000204983, ENSG00000274247
GO:1901362	organic cyclic compound biosynthetic pro...	Other	4638	90	107.94	0.00222	ALOX5, COX15, PNKP, TAF2, FECH, VPS35, BCL3, PHRF1, HLTF, SCARB1, TSG101, TYR, FGFR1, XRCC5, MOXD1, RDH8, GCN1, NOS1, TECR, CYB5R3, GMPR2, NFAT5, MLYCD, INTS10, FUBP3, SETX, POLR3G, AKR1A1, TCF21, CPSF3, TMPO, TCF15, INTS11, ADORA2A, DCTD, CDY2B, PPIL4, ACSS2, IDO1, TRAF3, STARD3, FLOT2, ELP2, FPGS, SLC40A1, PARP9, ZSCAN32, SRD5A1, NOTCH1, INTS4, ATPSCKMT, QDPR, GGPS1, MMS19, PDXK, CYP3A4, CYP3A7…	ENSG00000012779, ENSG00000014919, ENSG00000039650, ENSG00000064313, ENSG00000066926, ENSG00000069329, ENSG00000069399, ENSG00000070047, ENSG00000071794, ENSG00000073060, ENSG00000074319, ENSG00000077498, ENSG00000077782, ENSG00000079246, ENSG00000079931, ENSG00000080511, ENSG00000089154, ENSG00000089250, ENSG00000099797, ENSG00000100243, ENSG00000100938, ENSG00000102908, ENSG00000103150, ENSG0000…
GO:0048812	neuron projection morphogenesis	Other	687	27	15.99	0.00235	SPAST, NEO1, TRPC5, CHRNA3, EEF2K, SPG11, PTPRS, RTN4, DOK1, PACSIN1, ADORA2A, PTPRA, NOTCH1, ANK3, PTPRD, RET, FEZ2, CNTNAP2, BRSK2, FZD4, CHRNA7, GRIN1, SLIT1, WNT7B, SZT2	ENSG00000021574, ENSG00000067141, ENSG00000072315, ENSG00000080644, ENSG00000103319, ENSG00000104133, ENSG00000105426, ENSG00000115310, ENSG00000115325, ENSG00000124507, ENSG00000128271, ENSG00000132670, ENSG00000148400, ENSG00000151150, ENSG00000153707, ENSG00000165731, ENSG00000171055, ENSG00000174469, ENSG00000174672, ENSG00000174804, ENSG00000175344, ENSG00000176884, ENSG00000187122, ENSG0000…
GO:0040015	negative regulation of multicellular org...	Other	12	3	0.28	0.00236	ADRB1, LGMN, ADRB2	ENSG00000043591, ENSG00000100600, ENSG00000169252
GO:0051209	release of sequestered calcium ion into ...	Other	144	8	3.35	0.00244	PTPRC, SLC8B1, NOS1, TRPA1, APLNR, ITPR1, TPCN1	ENSG00000081237, ENSG00000089060, ENSG00000089250, ENSG00000104321, ENSG00000134817, ENSG00000150995, ENSG00000186815, ENSG00000262418
GO:0007602	phototransduction	Other	62	6	1.44	0.00246	GNA11, RS1, ASIC2, OPN1SW, RRH, NR2E3	ENSG00000088256, ENSG00000102104, ENSG00000108684, ENSG00000128617, ENSG00000180245, ENSG00000278570
GO:0043243	positive regulation of protein-containin...	Other	45	5	1.05	0.00247	SPAST, SETX, ADRB2, GBA, UVRAG	ENSG00000021574, ENSG00000107290, ENSG00000169252, ENSG00000177628, ENSG00000198382
GO:0031987	locomotion involved in locomotory behavi...	Other	13	3	0.3	0.00301	VPS35, ADGRL3, FZD4	ENSG00000069329, ENSG00000150471, ENSG00000174804
GO:0051960	regulation of nervous system development	Other	482	15	11.22	0.00312	GRN, TRPC5, XRCC5, NOS1, EEF2K, PTPRS, ASIC2, CTSC, NPHP3, RTN4, NOTCH1, ADGRL3, PTPRD, SLIT1	ENSG00000030582, ENSG00000072315, ENSG00000079246, ENSG00000089250, ENSG00000103319, ENSG00000105426, ENSG00000108684, ENSG00000109861, ENSG00000113971, ENSG00000115310, ENSG00000148400, ENSG00000150471, ENSG00000153707, ENSG00000187122, ENSG00000282932
GO:0008535	respiratory chain complex IV assembly	Other	28	4	0.65	0.00312	COX15, SCO1, COA6, SMIM20	ENSG00000014919, ENSG00000133028, ENSG00000168275, ENSG00000250317
GO:0007632	visual behavior	Other	53	5	1.23	0.00312	HRH2, NPHP4, NPHP1, NETO1, GRIN1	ENSG00000113749, ENSG00000131697, ENSG00000144061, ENSG00000166342, ENSG00000176884
GO:0051654	establishment of mitochondrion localizat...	Other	30	3	0.7	0.00314	SPAST, MYO19	ENSG00000021574, ENSG00000278259, ENSG00000278372
GO:0010634	positive regulation of epithelial cell m...	Other	181	9	4.21	0.00341	GRN, SCARB1, CLASP1, FGFR1, LGMN, HYAL1, EPB41L5, RTN4, GLIPR2	ENSG00000030582, ENSG00000073060, ENSG00000074054, ENSG00000077782, ENSG00000100600, ENSG00000114378, ENSG00000115109, ENSG00000115310, ENSG00000122694
GO:1903979	negative regulation of microglial cell a...	Other	14	3	0.33	0.00377	GRN, PTPRC	ENSG00000030582, ENSG00000081237, ENSG00000262418
GO:2000463	positive regulation of excitatory postsy...	Other	29	4	0.67	0.00434	NETO1, ADRB2, CHRNA7, GRIN1	ENSG00000166342, ENSG00000169252, ENSG00000175344, ENSG00000176884
GO:0099560	synaptic membrane adhesion	Other	29	4	0.67	0.00434	PTPRS, PTPRD, LRFN5	ENSG00000105426, ENSG00000153707, ENSG00000165379, ENSG00000282932
GO:0018130	heterocycle biosynthetic process	Other	4459	78	103.77	0.00437	ALOX5, COX15, PNKP, TAF2, FECH, BCL3, PHRF1, HLTF, TSG101, FGFR1, XRCC5, GCN1, NOS1, TECR, GMPR2, NFAT5, MLYCD, INTS10, FUBP3, SETX, POLR3G, AKR1A1, TCF21, CPSF3, TMPO, TCF15, INTS11, ADORA2A, DCTD, CDY2B, PPIL4, ACSS2, IDO1, TRAF3, FLOT2, ELP2, FPGS, SLC40A1, PARP9, ZSCAN32, NOTCH1, INTS4, ATPSCKMT, QDPR, MMS19, PDXK, DDR2, KDM1B, WRN, RET, CPSF2, ADRB2, NFXL1, ATF7IP, TEFM, MALT1, DCAKD, ADCY5,…	ENSG00000012779, ENSG00000014919, ENSG00000039650, ENSG00000064313, ENSG00000066926, ENSG00000069399, ENSG00000070047, ENSG00000071794, ENSG00000074319, ENSG00000077782, ENSG00000079246, ENSG00000089154, ENSG00000089250, ENSG00000099797, ENSG00000100938, ENSG00000102908, ENSG00000103150, ENSG00000104613, ENSG00000107164, ENSG00000107290, ENSG00000113356, ENSG00000117448, ENSG00000118526, ENSG0000…
GO:0007155	cell adhesion	Other	1607	53	37.4	0.00444	ALOX5, VCAN, NEO1, CLASP1, PTPRC, LAMB1, RS1, NFAT5, PTPRS, NRXN2, PPFIBP1, HYAL1, EPB41L5, ADORA2A, NCAN, COL5A1, IDO1, NPHP4, FLOT2, HMCN1, ITPKB, NPHP1, SDK1, NOTCH1, ADGRL3, ANK3, PTPRD, ACAN, DDR2, COL6A3, MELTF, EDIL3, AGGF1, SVEP1, LRFN5, RET, METTL3, THBS3, MALT1, HPSE, CNTNAP2, FZD4, ACTG1, WNT7B, FUT4, NOTCH4	ENSG00000012779, ENSG00000038427, ENSG00000067141, ENSG00000074054, ENSG00000081237, ENSG00000091136, ENSG00000102104, ENSG00000102908, ENSG00000105426, ENSG00000110076, ENSG00000110841, ENSG00000114378, ENSG00000115109, ENSG00000128271, ENSG00000130287, ENSG00000130635, ENSG00000131203, ENSG00000131697, ENSG00000132589, ENSG00000143341, ENSG00000143772, ENSG00000144061, ENSG00000146555, ENSG0000…
GO:0090594	inflammatory response to wounding	Other	15	3	0.35	0.00463	ALOX5, GRN	ENSG00000012779, ENSG00000030582, ENSG00000275565
GO:0048864	stem cell development	Other	84	4	1.95	0.00515	PTPRC, RET, TBX1	ENSG00000081237, ENSG00000165731, ENSG00000184058, ENSG00000262418
GO:0045860	positive regulation of protein kinase ac...	Other	445	15	10.36	0.00545	FGFR1, XRCC5, CHRNA3, PTPRC, CCNY, FBXW7, ADRA1A, CENPE, DDR2, ADRB2, MALT1, ADCY5, TLR6, FZD4	ENSG00000077782, ENSG00000079246, ENSG00000080644, ENSG00000081237, ENSG00000108100, ENSG00000109670, ENSG00000120907, ENSG00000138778, ENSG00000162733, ENSG00000169252, ENSG00000172175, ENSG00000173175, ENSG00000174130, ENSG00000174804, ENSG00000262418
GO:0010043	response to zinc ion	Other	54	5	1.26	0.00552	OTC, GLRA2, SLC30A3, GGH, D2HGDH	ENSG00000036473, ENSG00000101958, ENSG00000115194, ENSG00000137563, ENSG00000180902
GO:0034162	toll-like receptor 9 signaling pathway	Other	29	5	0.67	0.00554	PIK3C3, PTPRS, RTN4, EPG5, PIK3R4	ENSG00000078142, ENSG00000105426, ENSG00000115310, ENSG00000152223, ENSG00000196455
GO:0006098	pentose-phosphate shunt	Other	16	3	0.37	0.0056	PGLS, PGD, TKT	ENSG00000130313, ENSG00000142657, ENSG00000163931
GO:0021794	thalamus development	Other	16	3	0.37	0.0056	SRD5A1, CNTNAP2	ENSG00000145545, ENSG00000174469, ENSG00000278728
GO:0032465	regulation of cytokinesis	Other	92	7	2.14	0.00593	SPAST, PIK3C3, CENPV, PIK3R4, UVRAG, MYO19	ENSG00000021574, ENSG00000078142, ENSG00000166582, ENSG00000196455, ENSG00000198382, ENSG00000278259, ENSG00000278372
GO:0048705	skeletal system morphogenesis	Other	250	14	5.82	0.00599	FGFR1, HYAL1, WDR48, TCF15, FBN2, CSGALNACT1, ACAN, MATN1, COL6A3, TIPARP, BMP1, THBS3, CHST11, TBX1	ENSG00000077782, ENSG00000114378, ENSG00000114742, ENSG00000125878, ENSG00000138829, ENSG00000147408, ENSG00000157766, ENSG00000162510, ENSG00000163359, ENSG00000163659, ENSG00000168487, ENSG00000169231, ENSG00000171310, ENSG00000184058
GO:0008209	androgen metabolic process	Other	28	5	0.65	0.00661	SCARB1, SRD5A1, CYP3A4, TIPARP, UGT2B7	ENSG00000073060, ENSG00000145545, ENSG00000160868, ENSG00000163659, ENSG00000171234
GO:0022900	electron transport chain	Other	196	8	4.56	0.00664	CYB561, COX15, AKR1A1, IDO1, SRD5A1, QDPR, COA6, GLDC	ENSG00000008283, ENSG00000014919, ENSG00000117448, ENSG00000131203, ENSG00000145545, ENSG00000151552, ENSG00000168275, ENSG00000178445
GO:0022617	extracellular matrix disassembly	Other	93	9	2.16	0.00686	TIMP2, TLL1, CLASP1, KIF9, DDR2, MELTF, BMP1, PRSS1	ENSG00000035862, ENSG00000038295, ENSG00000074054, ENSG00000088727, ENSG00000162733, ENSG00000163975, ENSG00000168487, ENSG00000204983, ENSG00000274247
GO:0042311	vasodilation	Other	33	4	0.77	0.00695	ADRB1, NOS1, ADORA2A, ADRB2	ENSG00000043591, ENSG00000089250, ENSG00000128271, ENSG00000169252
GO:0006805	xenobiotic metabolic process	Other	121	8	2.82	0.0074	FMO1, FMO2, CYB5R3, ACY3, CYP2U1, CYP3A4, CYP3A7, GRIN1	ENSG00000010932, ENSG00000094963, ENSG00000100243, ENSG00000132744, ENSG00000155016, ENSG00000160868, ENSG00000160870, ENSG00000176884
GO:0034440	lipid oxidation	Other	113	6	2.63	0.00757	ALOX5, MLYCD, ILVBL, ACOX1, BDH2	ENSG00000012779, ENSG00000103150, ENSG00000105135, ENSG00000161533, ENSG00000164039, ENSG00000275565
GO:0030201	heparan sulfate proteoglycan metabolic p...	Other	33	4	0.77	0.00758	CSGALNACT1, HPSE, B3GALT6, SGSH	ENSG00000147408, ENSG00000173083, ENSG00000176022, ENSG00000181523
GO:1905606	regulation of presynapse assembly	Other	34	4	0.79	0.00773	VPS35, PTPRD, LRFN5	ENSG00000069329, ENSG00000153707, ENSG00000165379, ENSG00000282932
GO:0055072	iron ion homeostasis	Other	85	5	1.98	0.00786	NEO1, SLC39A14, SLC40A1, MELTF, BDH2	ENSG00000067141, ENSG00000104635, ENSG00000138449, ENSG00000163975, ENSG00000164039
GO:0008340	determination of adult lifespan	Other	18	3	0.42	0.00788	RAD54L, MSH2, CGAS	ENSG00000085999, ENSG00000095002, ENSG00000164430
GO:0007567	parturition	Other	18	3	0.42	0.00788	CRHR1, RXFP1	ENSG00000120088, ENSG00000171509, ENSG00000276191
GO:0045187	regulation of circadian sleep/wake cycle...	Other	18	3	0.42	0.00788	ADRB1, ADORA2A, KCNA2	ENSG00000043591, ENSG00000128271, ENSG00000177301
GO:0032801	receptor catabolic process	Other	35	4	0.81	0.00857	KIF16B, LGMN, PIK3R4, UVRAG	ENSG00000089177, ENSG00000100600, ENSG00000196455, ENSG00000198382
GO:0005975	carbohydrate metabolic process	Other	643	32	14.96	0.0094	SLC23A2, NUP188, CYB5R3, BRS3, MLYCD, SLC39A14, MAN2B1, GYS1, GCK, SIAE, HYAL1, GALE, AKR1A1, NUP214, IDUA, MPDU1, PGLS, LDHA, MDH1B, PGD, CSGALNACT1, TKT, CHST11, B3GALT1, MPI, CHST6, FUT4, MAN2A2, NAGA, HEXA, GALT	ENSG00000089057, ENSG00000095319, ENSG00000100243, ENSG00000102239, ENSG00000103150, ENSG00000104635, ENSG00000104774, ENSG00000104812, ENSG00000106633, ENSG00000110013, ENSG00000114378, ENSG00000117308, ENSG00000117448, ENSG00000126883, ENSG00000127415, ENSG00000129255, ENSG00000130313, ENSG00000134333, ENSG00000138400, ENSG00000142657, ENSG00000147408, ENSG00000163931, ENSG00000171310, ENSG0000…
GO:0060041	retina development in camera-type eye	Other	155	8	3.61	0.00958	RS1, TTLL5, NPHP4, NPHP1, SDK1, RET, FZD4, NR2E3	ENSG00000102104, ENSG00000119685, ENSG00000131697, ENSG00000144061, ENSG00000146555, ENSG00000165731, ENSG00000174804, ENSG00000278570
GO:0007018	microtubule-based movement	Other	384	12	8.94	0.00969	DNAH9, SPAST, KIF26A, KIF9, KIF16B, SPG11, NPHP3, NPHP4, FLOT2, CENPE, ARMC4, KIF24	ENSG00000007174, ENSG00000021574, ENSG00000066735, ENSG00000088727, ENSG00000089177, ENSG00000104133, ENSG00000113971, ENSG00000131697, ENSG00000132589, ENSG00000138778, ENSG00000169126, ENSG00000186638
GO:0070201	regulation of establishment of protein l...	Other	618	22	14.38	0.01024	CACNA2D2, ALOX5, VPS35, TSG101, PIK3C3, SLC8B1, GCK, FBXW7, EPB41L5, CTSD, LYPLA1, XPO5, ADORA2A, NPEPPS, TP53BP2, ITPR1, ANK3, DISP1, TTN, ADCY5, BRSK2	ENSG00000007402, ENSG00000012779, ENSG00000069329, ENSG00000074319, ENSG00000078142, ENSG00000089060, ENSG00000106633, ENSG00000109670, ENSG00000115109, ENSG00000117984, ENSG00000120992, ENSG00000124571, ENSG00000128271, ENSG00000141279, ENSG00000143514, ENSG00000150995, ENSG00000151150, ENSG00000154309, ENSG00000155657, ENSG00000173175, ENSG00000174672, ENSG00000275565
GO:0008333	endosome to lysosome transport	Other	57	5	1.33	0.01037	TSG101, VPS18, EPG5, ADRB2, VPS16	ENSG00000074319, ENSG00000104142, ENSG00000152223, ENSG00000169252, ENSG00000215305
GO:0006517	protein deglycosylation	Other	37	4	0.86	0.01042	AGA, MAN2B1, MAN2A2, OGA	ENSG00000038002, ENSG00000104774, ENSG00000196547, ENSG00000198408
GO:0009110	vitamin biosynthetic process	Other	26	3	0.61	0.01048	AKR1A1, PDXK, CYP3A4	ENSG00000117448, ENSG00000160209, ENSG00000160868
GO:0003231	cardiac ventricle development	Other	131	5	3.05	0.0105	HECTD1, STRA6, GREB1L, NOTCH1, TMEM65	ENSG00000092148, ENSG00000137868, ENSG00000141449, ENSG00000148400, ENSG00000164983
GO:0008210	estrogen metabolic process	Other	39	4	0.91	0.0106	RDH8, CYP3A4, CYP3A7, TIPARP	ENSG00000080511, ENSG00000160868, ENSG00000160870, ENSG00000163659
GO:0016024	CDP-diacylglycerol biosynthetic process	Other	20	3	0.47	0.01063	AGPAT4, AGPAT5	ENSG00000026652, ENSG00000155189, ENSG00000284980
GO:1903055	positive regulation of extracellular mat...	Other	20	3	0.47	0.01063	CLASP1, DDR2, MELTF	ENSG00000074054, ENSG00000162733, ENSG00000163975
GO:0010715	regulation of extracellular matrix disas...	Other	20	3	0.47	0.01063	CLASP1, DDR2, MELTF	ENSG00000074054, ENSG00000162733, ENSG00000163975
GO:0016075	rRNA catabolic process	Other	20	3	0.47	0.01063	DIS3, EXOSC3, DROSHA	ENSG00000083520, ENSG00000107371, ENSG00000113360
GO:0071625	vocalization behavior	Other	20	3	0.47	0.01063	NRXN2, CNTNAP2	ENSG00000110076, ENSG00000174469, ENSG00000278728
GO:0006903	vesicle targeting	Other	98	4	2.28	0.01068	CLASP1, CTSC, EXOC4, STARD3	ENSG00000074054, ENSG00000109861, ENSG00000131558, ENSG00000131748
GO:0045747	positive regulation of Notch signaling p...	Other	58	5	1.35	0.01113	NOTCH1, NOTCH4	ENSG00000148400, ENSG00000204301, ENSG00000223355, ENSG00000234876, ENSG00000238196
GO:1903779	regulation of cardiac conduction	Other	59	5	1.37	0.01194	ATP2B3, NOS1, TNNI3K, ITPR1, TMEM65	ENSG00000067842, ENSG00000089250, ENSG00000116783, ENSG00000150995, ENSG00000164983
GO:0071482	cellular response to light stimulus	Other	136	6	3.17	0.01217	TRPM3, RS1, HYAL1, OPN1SW, METTL3, RRH	ENSG00000083067, ENSG00000102104, ENSG00000114378, ENSG00000128617, ENSG00000165819, ENSG00000180245
GO:0046479	glycosphingolipid catabolic process	Other	21	3	0.49	0.0122	GBA2, GBA, NAGA	ENSG00000070610, ENSG00000177628, ENSG00000198951
GO:0003085	negative regulation of systemic arterial...	Other	21	3	0.49	0.0122	ADRB1, ADRA1A, ADRB2	ENSG00000043591, ENSG00000120907, ENSG00000169252
GO:0030050	vesicle transport along actin filament	Other	21	3	0.49	0.0122	MYO7A, MYO19	ENSG00000137474, ENSG00000278259, ENSG00000278372
GO:0001569	branching involved in blood vessel morph...	Other	39	4	0.91	0.01252	NOTCH4	ENSG00000204301, ENSG00000223355, ENSG00000234876, ENSG00000238196
GO:0008203	cholesterol metabolic process	Other	157	8	3.65	0.0127	GBA2, SCARB1, CYB5R3, CUBN, STARD3, GGPS1, CYP3A4, GBA	ENSG00000070610, ENSG00000073060, ENSG00000100243, ENSG00000107611, ENSG00000131748, ENSG00000152904, ENSG00000160868, ENSG00000177628
GO:0007040	lysosome organization	Other	66	7	1.54	0.01343	GRN, VPS35, SPG11, VPS18, MYO7A, WASHC5, GBA	ENSG00000030582, ENSG00000069329, ENSG00000104133, ENSG00000104142, ENSG00000137474, ENSG00000164961, ENSG00000177628
GO:0033555	multicellular organismal response to str...	Other	78	5	1.82	0.01371	ADRB1, NOS1, TRPA1, IDO1, RET	ENSG00000043591, ENSG00000089250, ENSG00000104321, ENSG00000131203, ENSG00000165731
GO:0050679	positive regulation of epithelial cell p...	Other	225	10	5.24	0.01375	GRN, FGFR1, LAMB1, HYAL1, WDR48, RTN4, APLNR, NOTCH1, AGGF1, TBX1	ENSG00000030582, ENSG00000077782, ENSG00000091136, ENSG00000114378, ENSG00000114742, ENSG00000115310, ENSG00000134817, ENSG00000148400, ENSG00000164252, ENSG00000184058
GO:1900273	positive regulation of long-term synapti...	Other	22	3	0.51	0.01388	LGMN, ADORA2A, CHRNA7	ENSG00000100600, ENSG00000128271, ENSG00000175344
GO:0030097	hemopoiesis	Other	1007	19	23.43	0.01465	BCL3, XRCC5, OSTM1, PTPRC, MSH2, FBXW7, DROSHA, ITPKB, NOTCH1, AGPAT5, TIPARP, METTL3, PTGER4, MALT1, NOTCH4	ENSG00000069399, ENSG00000079246, ENSG00000081087, ENSG00000081237, ENSG00000095002, ENSG00000109670, ENSG00000113360, ENSG00000143772, ENSG00000148400, ENSG00000155189, ENSG00000163659, ENSG00000165819, ENSG00000171522, ENSG00000172175, ENSG00000204301, ENSG00000223355, ENSG00000234876, ENSG00000238196, ENSG00000262418
GO:0030501	positive regulation of bone mineralizati...	Other	41	4	0.95	0.01487	ALOX5, FBN2, ADRB2	ENSG00000012779, ENSG00000138829, ENSG00000169252, ENSG00000275565
GO:0043588	skin development	Other	471	9	10.96	0.01541	TSG101, WDR48, TCF15, COL5A1, PCSK6, NOTCH1, HPSE, GBA, ASCL4	ENSG00000074319, ENSG00000114742, ENSG00000125878, ENSG00000130635, ENSG00000140479, ENSG00000148400, ENSG00000173083, ENSG00000177628, ENSG00000187855
GO:0006082	organic acid metabolic process	Other	1147	56	26.69	0.01544	FMO1, ALOX5, OTC, GBA2, TYR, NAALAD2, SLC23A2, NOS1, FMO2, NUP188, TECR, CYB5R3, MLYCD, BCKDK, ILVBL, GCK, WARS2, MTR, AKR1A1, ALDH6A1, LYPLA1, NUP214, ACSS2, IDO1, DGLUCY, LDHA, FPGS, GRHPR, MDH1B, AMDHD1, PGD, CSGALNACT1, ME3, QDPR, CYP2U1, PRXL2B, CYP3A4, CYP3A7, ACOX1, HPGDS, BDH2, SLC16A9, CKB, SRR, UGT2B7, GLDC, D2HGDH, SHMT2, ACOT1, NAT8L, DPYD, SULT1C2, FADS3	ENSG00000010932, ENSG00000012779, ENSG00000036473, ENSG00000070610, ENSG00000077498, ENSG00000077616, ENSG00000089057, ENSG00000089250, ENSG00000094963, ENSG00000095319, ENSG00000099797, ENSG00000100243, ENSG00000103150, ENSG00000103507, ENSG00000105135, ENSG00000106633, ENSG00000116874, ENSG00000116984, ENSG00000117448, ENSG00000119711, ENSG00000120992, ENSG00000126883, ENSG00000131069, ENSG0000…
GO:0035461	vitamin transmembrane transport	Other	23	3	0.54	0.01569	SCARB1, SLC23A2, STRA6	ENSG00000073060, ENSG00000089057, ENSG00000137868
GO:0050770	regulation of axonogenesis	Other	169	6	3.93	0.01573	TRPC5, PTPRS, RTN4, RET, BRSK2, GRIN1	ENSG00000072315, ENSG00000105426, ENSG00000115310, ENSG00000165731, ENSG00000174672, ENSG00000176884
GO:0006027	glycosaminoglycan catabolic process	Other	60	9	1.4	0.01712	VCAN, HYAL1, IDUA, NCAN, ACAN, HGSNAT, HPSE, SGSH, HEXA	ENSG00000038427, ENSG00000114378, ENSG00000127415, ENSG00000130287, ENSG00000157766, ENSG00000165102, ENSG00000173083, ENSG00000181523, ENSG00000213614
GO:0043583	ear development	Other	237	8	5.52	0.01741	MYO3B, FGFR1, MYO3A, TCF15, MYO7A, STRA6, NOTCH1, TBX1	ENSG00000071909, ENSG00000077782, ENSG00000095777, ENSG00000125878, ENSG00000137474, ENSG00000137868, ENSG00000148400, ENSG00000184058
GO:0030534	adult behavior	Other	153	7	3.56	0.01742	CHRNA3, BRS3, NRXN2, SDK1, CNTNAP2, GRIN1	ENSG00000080644, ENSG00000102239, ENSG00000110076, ENSG00000146555, ENSG00000174469, ENSG00000176884, ENSG00000278728
GO:0060538	skeletal muscle organ development	Other	179	5	4.17	0.01753	TCF21, STRA6, NOTCH1, DISP1, TBX1	ENSG00000118526, ENSG00000137868, ENSG00000148400, ENSG00000154309, ENSG00000184058
GO:0090103	cochlea morphogenesis	Other	24	3	0.56	0.01763	MYO3B, MYO3A, TBX1	ENSG00000071909, ENSG00000095777, ENSG00000184058
GO:0006144	purine nucleobase metabolic process	Other	24	3	0.56	0.01763	GMPR2, DPYD	ENSG00000100938, ENSG00000188641, ENSG00000284752
GO:1903008	organelle disassembly	Other	103	7	2.4	0.01945	SPAST, KIF9, FBXW7, MFN2, EIF2D, SPATA18, GBA	ENSG00000021574, ENSG00000088727, ENSG00000109670, ENSG00000116688, ENSG00000143486, ENSG00000163071, ENSG00000177628
GO:0007601	visual perception	Other	231	11	5.38	0.01985	MYO3B, TYR, RDH8, MYO3A, RS1, OPN1SW, MYO7A, HMCN1, CNGA3, RRH, NR2E3	ENSG00000071909, ENSG00000077498, ENSG00000080511, ENSG00000095777, ENSG00000102104, ENSG00000128617, ENSG00000137474, ENSG00000143341, ENSG00000144191, ENSG00000180245, ENSG00000278570
GO:0061448	connective tissue development	Other	291	15	6.77	0.02093	FGFR1, SLC39A14, HYAL1, COL5A1, CSGALNACT1, NOTCH1, ACAN, MATN1, COL6A3, BMP1, THBS3, CHST11, RXFP1, UMODL1, WNT7B	ENSG00000077782, ENSG00000104635, ENSG00000114378, ENSG00000130635, ENSG00000147408, ENSG00000148400, ENSG00000157766, ENSG00000162510, ENSG00000163359, ENSG00000168487, ENSG00000169231, ENSG00000171310, ENSG00000171509, ENSG00000177398, ENSG00000188064
GO:0007187	G protein-coupled receptor signaling pat...	Other	68	5	1.58	0.021	HRH2, HTR4, MTNR1A, MC5R, SSTR2	ENSG00000113749, ENSG00000164270, ENSG00000168412, ENSG00000176136, ENSG00000180616
GO:0016043	cellular component organization	Other	6754	162	157.18	0.02108	DNAH9, CACNA2D2, COX15, SLC7A9, SPAST, TFB1M, GRN, TIMP2, TLL1, VCAN, PNKP, KIF26A, NEO1, VPS35, BCL3, GBA2, HLTF, TRPC5, SCARB1, CLASP1, TSG101, FGFR1, PIK3C3, XRCC5, CHRNA3, PTPRC, TRPM3, RAD54L, OGFOD1, KIF9, LAMB1, MSH2, SRPK1, LGMN, KCND1, RS1, MLYCD, EEF2K, SPG11, VPS18, TRPA1, PTPRS, SETX, CCDC6, ASIC2, FBXW7, CTSC, NRXN2, ARHGEF17, PPFIBP1, NPHP3, HYAL1, EPB41L5, RTN4, DOK1, MFN2, PLEKHM2…	ENSG00000007174, ENSG00000007402, ENSG00000014919, ENSG00000021488, ENSG00000021574, ENSG00000029639, ENSG00000030582, ENSG00000035862, ENSG00000038295, ENSG00000038427, ENSG00000039650, ENSG00000066735, ENSG00000067141, ENSG00000069329, ENSG00000069399, ENSG00000070610, ENSG00000071794, ENSG00000072315, ENSG00000073060, ENSG00000074054, ENSG00000074319, ENSG00000077782, ENSG00000078142, ENSG0000…
GO:0010647	positive regulation of cell communicatio...	Other	1876	49	43.66	0.02115	TIMP2, NEO1, VPS35, FGFR1, PTPRC, NOS1, LGMN, NFAT5, SLC39A14, GCK, FBXW7, CTSC, RTN4, DOK1, ADRA1A, GLIPR2, WDR24, ADORA2A, TRAF3, PARP9, ITPKB, NOTCH1, ANK3, MGAT5, MMS19, ZSWIM2, CGAS, MIOS, RET, RAB8B, NETO1, ADRB2, ADRA1B, MALT1, HPSE, PARP14, TLR6, FZD4, CHRNA7, CTDNEP1, GRIN1, GBA, TBX1, WNT7B, NOTCH4	ENSG00000035862, ENSG00000067141, ENSG00000069329, ENSG00000077782, ENSG00000081237, ENSG00000089250, ENSG00000100600, ENSG00000102908, ENSG00000104635, ENSG00000106633, ENSG00000109670, ENSG00000109861, ENSG00000115310, ENSG00000115325, ENSG00000120907, ENSG00000122694, ENSG00000127580, ENSG00000128271, ENSG00000131323, ENSG00000138496, ENSG00000143772, ENSG00000148400, ENSG00000151150, ENSG0000…
GO:0098655	cation transmembrane transport	Other	943	37	21.95	0.02123	SLC7A2, CACNA2D2, COX15, ATP2B3, TRPC5, PTPRC, TRPM3, SLC8B1, NOS1, KCND1, TRPA1, SLC39A14, ASIC2, SLC30A3, CRHR1, ATP8A1, APLNR, SLC40A1, SLC15A4, CNGA3, ATPSCKMT, ITPR1, ANK3, TMEM163, ANO10, NETO1, ADRB2, CHRNA7, GRIN1, KCNA2, SLC9A9, SLC36A2, TPCN1, SLC22A4, SLC22A5	ENSG00000003989, ENSG00000007402, ENSG00000014919, ENSG00000067842, ENSG00000072315, ENSG00000081237, ENSG00000083067, ENSG00000089060, ENSG00000089250, ENSG00000102057, ENSG00000104321, ENSG00000104635, ENSG00000108684, ENSG00000115194, ENSG00000120088, ENSG00000124406, ENSG00000134817, ENSG00000138449, ENSG00000139370, ENSG00000144191, ENSG00000150756, ENSG00000150995, ENSG00000151150, ENSG0000…
GO:0048539	bone marrow development	Other	10	2	0.23	0.02149	PTPRC	ENSG00000081237, ENSG00000262418
GO:0019388	galactose catabolic process	Other	10	2	0.23	0.02149	GALE, GALT	ENSG00000117308, ENSG00000213930
GO:0030202	heparin metabolic process	Other	10	2	0.23	0.02149	IDUA, CSGALNACT1	ENSG00000127415, ENSG00000147408
GO:0048304	positive regulation of isotype switching...	Other	10	2	0.23	0.02149	PTPRC, MSH2	ENSG00000081237, ENSG00000095002
GO:0099545	trans-synaptic signaling by trans-synapt...	Other	10	2	0.23	0.02149	PTPRD	ENSG00000153707, ENSG00000282932
GO:0072337	modified amino acid transport	Other	26	3	0.61	0.02189	SLC7A9, SLC22A4, SLC22A5	ENSG00000021488, ENSG00000197208, ENSG00000197375
GO:0051668	localization within membrane	Other	765	15	17.8	0.0219	VPS35, PTPRC, LIN7B, NRXN2, LYPLA1, PACSIN1, EXOC4, FLOT2, TP53BP2, ANK3, EPG5, VPS26C, RAB8B, GRIN1	ENSG00000069329, ENSG00000081237, ENSG00000104863, ENSG00000110076, ENSG00000120992, ENSG00000124507, ENSG00000131558, ENSG00000132589, ENSG00000143514, ENSG00000151150, ENSG00000152223, ENSG00000157538, ENSG00000166128, ENSG00000176884, ENSG00000262418
GO:0051965	positive regulation of synapse assembly	Other	69	5	1.61	0.02223	EEF2K, ASIC2, ADGRL3, PTPRD	ENSG00000103319, ENSG00000108684, ENSG00000150471, ENSG00000153707, ENSG00000282932
GO:0043933	protein-containing complex organization	Other	2056	55	47.85	0.02293	COX15, SLC7A9, SPAST, VPS35, GBA2, SCARB1, CLASP1, TSG101, CHRNA3, TRPM3, OGFOD1, KIF9, SRPK1, KCND1, RS1, VPS18, TRPA1, SETX, CTSC, RTN4, WASHC3, MRPS25, SCO1, LRRC49, CENPE, EIF2D, SIGMAR1, EPG5, DISP1, TTN, PSMG3, FANCC, MATN1, WASHC5, HGSNAT, CENPV, COA6, BMP1, ARMC4, ADRB2, PTGER4, ATF7IP, TLR6, GRIN1, KCNA2, GBA, GLDC, SHMT2, KIF24, GPAA1, UVRAG, VPS16, MRPL20, SMIM20, TUBGCP5	ENSG00000014919, ENSG00000021488, ENSG00000021574, ENSG00000069329, ENSG00000070610, ENSG00000073060, ENSG00000074054, ENSG00000074319, ENSG00000080644, ENSG00000083067, ENSG00000087263, ENSG00000088727, ENSG00000096063, ENSG00000102057, ENSG00000102104, ENSG00000104142, ENSG00000104321, ENSG00000107290, ENSG00000109861, ENSG00000115310, ENSG00000120860, ENSG00000131368, ENSG00000133028, ENSG0000…
GO:0045761	regulation of adenylate cyclase activity	Other	80	9	1.86	0.02296	TIMP2, ADRB1, NPFFR2, CRHR1, ADRB2, RXFP1, ADCY5, GRM3	ENSG00000035862, ENSG00000043591, ENSG00000056291, ENSG00000120088, ENSG00000169252, ENSG00000171509, ENSG00000173175, ENSG00000198822, ENSG00000276191
GO:0042558	pteridine-containing compound metabolic ...	Other	35	5	0.81	0.02311	MTR, FPGS, GGH, QDPR, SHMT2	ENSG00000116984, ENSG00000136877, ENSG00000137563, ENSG00000151552, ENSG00000182199
GO:0046341	CDP-diacylglycerol metabolic process	Other	21	4	0.49	0.02315	AGPAT4, CDIPT, AGPAT5	ENSG00000026652, ENSG00000103502, ENSG00000155189, ENSG00000284980
GO:0030205	dermatan sulfate metabolic process	Other	14	3	0.33	0.02319	VCAN, IDUA, NCAN	ENSG00000038427, ENSG00000127415, ENSG00000130287
GO:0023058	adaptation of signaling pathway	Other	28	3	0.65	0.0232	RS1, APLNR, ADRB2	ENSG00000102104, ENSG00000134817, ENSG00000169252
GO:0007440	foregut morphogenesis	Other	11	2	0.26	0.02323	EPB41L5, NOTCH1	ENSG00000115109, ENSG00000148400
GO:0150115	cell-substrate junction organization	Other	106	4	2.47	0.02324	CLASP1, EPB41L5, RAB8B, ACTG1	ENSG00000074054, ENSG00000115109, ENSG00000166128, ENSG00000184009
GO:1900370	positive regulation of post-transcriptio...	Other	22	2	0.51	0.02325	XPO5, TRIM71	ENSG00000124571, ENSG00000206557
GO:0048144	fibroblast proliferation	Other	91	2	2.12	0.02333	DDR2, WNT7B	ENSG00000162733, ENSG00000188064
GO:0042773	ATP synthesis coupled electron transport	Other	106	2	2.47	0.02334	COX15, COA6	ENSG00000014919, ENSG00000168275
GO:0097352	autophagosome maturation	Other	41	5	0.95	0.02399	TSG101, EPG5, ADRB2, UVRAG, VPS16	ENSG00000074319, ENSG00000152223, ENSG00000169252, ENSG00000198382, ENSG00000215305
GO:0048762	mesenchymal cell differentiation	Other	228	13	5.31	0.02525	CLASP1, FGFR1, EPB41L5, RTN4, TCF21, GLIPR2, NOTCH1, RET, TBX1, NOTCH4	ENSG00000074054, ENSG00000077782, ENSG00000115109, ENSG00000115310, ENSG00000118526, ENSG00000122694, ENSG00000148400, ENSG00000165731, ENSG00000184058, ENSG00000204301, ENSG00000223355, ENSG00000234876, ENSG00000238196
GO:0006164	purine nucleotide biosynthetic process	Other	213	9	4.96	0.02563	NOS1, TECR, GMPR2, MLYCD, ACSS2, ATPSCKMT, DCAKD, ADCY5	ENSG00000089250, ENSG00000099797, ENSG00000100938, ENSG00000103150, ENSG00000131069, ENSG00000150756, ENSG00000172992, ENSG00000173175, ENSG00000284752
GO:1900407	regulation of cellular response to oxida...	Other	90	4	2.09	0.02585	ALOX5, FBXW7, TLR6	ENSG00000012779, ENSG00000109670, ENSG00000174130, ENSG00000275565
GO:0061526	acetylcholine secretion	Other	11	2	0.26	0.02587	CHRNA3, ADORA2A	ENSG00000080644, ENSG00000128271
GO:0006702	androgen biosynthetic process	Other	11	2	0.26	0.02587	SCARB1, SRD5A1	ENSG00000073060, ENSG00000145545
GO:0015801	aromatic amino acid transport	Other	11	2	0.26	0.02587	SLC16A10, SLC15A4	ENSG00000112394, ENSG00000139370
GO:0001867	complement activation, lectin pathway	Other	11	2	0.26	0.02587	FCN1, FCN2	ENSG00000085265, ENSG00000160339
GO:0051657	maintenance of organelle location	Other	11	2	0.26	0.02587	GPSM2, UVRAG	ENSG00000121957, ENSG00000198382
GO:0150099	neuron-glial cell signaling	Other	11	2	0.26	0.02587	ADRA1A, ADRA1B	ENSG00000120907, ENSG00000170214
GO:1904999	positive regulation of leukocyte adhesio...	Other	11	2	0.26	0.02587	ALOX5	ENSG00000012779, ENSG00000275565
GO:0031053	primary miRNA processing	Other	11	2	0.26	0.02587	DROSHA, METTL3	ENSG00000113360, ENSG00000165819
GO:0140289	protein mono-ADP-ribosylation	Other	11	2	0.26	0.02587	TIPARP, PARP14	ENSG00000163659, ENSG00000173193
GO:2000849	regulation of glucocorticoid secretion	Other	11	2	0.26	0.02587	CRHR1	ENSG00000120088, ENSG00000276191
GO:1904350	regulation of protein catabolic process ...	Other	11	2	0.26	0.02587	VPS35, GBA	ENSG00000069329, ENSG00000177628
GO:0006809	nitric oxide biosynthetic process	Other	86	3	2	0.02594	SLC7A2, NOS1, TLR6	ENSG00000003989, ENSG00000089250, ENSG00000174130
GO:0007600	sensory perception	Other	1139	22	26.51	0.02655	MYO3B, TYR, FGFR1, RDH8, TRPM3, MYO3A, RS1, TRPA1, ASIC2, ADORA2A, OPN1SW, MYO7A, HMCN1, CNGA3, ATPSCKMT, FZD4, CHRNA7, GRIN1, KCNA2, RRH, TBX1, NR2E3	ENSG00000071909, ENSG00000077498, ENSG00000077782, ENSG00000080511, ENSG00000083067, ENSG00000095777, ENSG00000102104, ENSG00000104321, ENSG00000108684, ENSG00000128271, ENSG00000128617, ENSG00000137474, ENSG00000143341, ENSG00000144191, ENSG00000150756, ENSG00000174804, ENSG00000175344, ENSG00000176884, ENSG00000177301, ENSG00000180245, ENSG00000184058, ENSG00000278570
GO:0007492	endoderm development	Other	89	5	2.07	0.02657	KIF16B, LAMB1, EPB41L5, COL5A1, NOTCH1	ENSG00000089177, ENSG00000091136, ENSG00000115109, ENSG00000130635, ENSG00000148400
GO:0046514	ceramide catabolic process	Other	28	3	0.65	0.02666	GBA2, GBA, NAGA	ENSG00000070610, ENSG00000177628, ENSG00000198951
GO:0006516	glycoprotein catabolic process	Other	28	3	0.65	0.02666	HPSE, SGSH, OGA	ENSG00000173083, ENSG00000181523, ENSG00000198408
GO:0048520	positive regulation of behavior	Other	28	3	0.65	0.02666	VPS35, ADORA2A, STRA6	ENSG00000069329, ENSG00000128271, ENSG00000137868
GO:0002026	regulation of the force of heart contrac...	Other	28	3	0.65	0.02666	ADRB1, NOS1, ADRA1A	ENSG00000043591, ENSG00000089250, ENSG00000120907
GO:0071577	zinc ion transmembrane transport	Other	28	3	0.65	0.02666	SLC39A14, SLC30A3, TMEM163	ENSG00000104635, ENSG00000115194, ENSG00000152128
GO:0007612	learning	Other	152	9	3.54	0.0271	LGMN, NRXN2, HRH2, ATP8A1, STRA6, NETO1, CNTNAP2, GRIN1	ENSG00000100600, ENSG00000110076, ENSG00000113749, ENSG00000124406, ENSG00000137868, ENSG00000166342, ENSG00000174469, ENSG00000176884, ENSG00000278728
GO:0006508	proteolysis	Other	2003	48	46.61	0.02798	GRN, TIMP2, AGA, TLL1, JKAMP, TSG101, NAALAD2, PIK3C3, LGMN, XPNPEP1, FBXW7, CTSC, TRIM3, PRSS16, WDR48, CTSD, ADORA2A, TRAF3, SCO1, GGH, TMTC3, PCSK6, NPEPPS, MEP1B, ADAMTS16, ZUP1, DISP1, ACAN, COL6A3, MELTF, KDM1B, RET, BMP1, ADRB2, USP32, MALT1, BRSK2, GRIN1, UMODL1, GBA, FKRP, SHMT2, TTC3, MCRS1, PRSS1, TRIM71	ENSG00000030582, ENSG00000035862, ENSG00000038002, ENSG00000038295, ENSG00000050130, ENSG00000074319, ENSG00000077616, ENSG00000078142, ENSG00000100600, ENSG00000108039, ENSG00000109670, ENSG00000109861, ENSG00000110171, ENSG00000112812, ENSG00000114742, ENSG00000117984, ENSG00000128271, ENSG00000131323, ENSG00000133028, ENSG00000137563, ENSG00000139324, ENSG00000140479, ENSG00000141279, ENSG0000…
GO:0071300	cellular response to retinoic acid	Other	74	5	1.72	0.02903	SETX, RET, FZD4, TBX1, WNT7B	ENSG00000107290, ENSG00000165731, ENSG00000174804, ENSG00000184058, ENSG00000188064
GO:0006929	substrate-dependent cell migration	Other	29	3	0.67	0.02923	PTPRC, EPB41L5	ENSG00000081237, ENSG00000115109, ENSG00000262418
GO:0006119	oxidative phosphorylation	Other	158	6	3.68	0.03049	COX15, MSH2, ATPSCKMT, COA6, TEFM, SHMT2	ENSG00000014919, ENSG00000095002, ENSG00000150756, ENSG00000168275, ENSG00000172171, ENSG00000182199
GO:0095500	acetylcholine receptor signaling pathway	Other	31	3	0.72	0.0305	CHRNA3, GNA11, CHRNA7	ENSG00000080644, ENSG00000088256, ENSG00000175344
GO:0060346	bone trabecula formation	Other	12	2	0.28	0.03057	FBN2, THBS3	ENSG00000138829, ENSG00000169231
GO:0048703	embryonic viscerocranium morphogenesis	Other	12	2	0.28	0.03057	CHST11, TBX1	ENSG00000171310, ENSG00000184058
GO:0048484	enteric nervous system development	Other	12	2	0.28	0.03057	KIF26A, RET	ENSG00000066735, ENSG00000165731
GO:0001973	G protein-coupled adenosine receptor sig...	Other	12	2	0.28	0.03057	ADORA2A, ADCY5	ENSG00000128271, ENSG00000173175
GO:0042340	keratan sulfate catabolic process	Other	12	2	0.28	0.03057	ACAN, HEXA	ENSG00000157766, ENSG00000213614
GO:0060368	regulation of Fc receptor mediated stimu...	Other	12	2	0.28	0.03057	PTPRC	ENSG00000081237, ENSG00000262418
GO:0099151	regulation of postsynaptic density assem...	Other	12	2	0.28	0.03057	PTPRS, PTPRD	ENSG00000105426, ENSG00000153707
GO:0035542	regulation of SNARE complex assembly	Other	12	2	0.28	0.03057	VPS18, VPS16	ENSG00000104142, ENSG00000215305
GO:0061043	regulation of vascular wound healing	Other	12	2	0.28	0.03057	ALOX5	ENSG00000012779, ENSG00000275565
GO:0070673	response to interleukin-18	Other	12	2	0.28	0.03057	ALOX5	ENSG00000012779, ENSG00000275565
GO:0030198	extracellular matrix organization	Other	404	24	9.4	0.03122	TIMP2, TLL1, VCAN, BCL3, CLASP1, KIF9, LAMB1, SERAC1, P4HA1, TCF15, NCAN, COL5A1, FBN2, CSGALNACT1, NOTCH1, ACAN, MATN1, DDR2, COL6A3, MELTF, BMP1, RXFP1, PRSS1	ENSG00000035862, ENSG00000038295, ENSG00000038427, ENSG00000069399, ENSG00000074054, ENSG00000088727, ENSG00000091136, ENSG00000122335, ENSG00000122884, ENSG00000125878, ENSG00000130287, ENSG00000130635, ENSG00000138829, ENSG00000147408, ENSG00000148400, ENSG00000157766, ENSG00000162510, ENSG00000162733, ENSG00000163359, ENSG00000163975, ENSG00000168487, ENSG00000171509, ENSG00000204983, ENSG0000…
GO:0140115	export across plasma membrane	Other	60	5	1.4	0.03452	ATP2B3, ABCC4, SLC40A1, KCNA2, SLC22A5	ENSG00000067842, ENSG00000125257, ENSG00000138449, ENSG00000177301, ENSG00000197375
GO:0001709	cell fate determination	Other	53	4	1.23	0.03464	NOTCH4	ENSG00000204301, ENSG00000223355, ENSG00000234876, ENSG00000238196
GO:0042759	long-chain fatty acid biosynthetic proce...	Other	31	3	0.72	0.03477	ALOX5, CYP3A4	ENSG00000012779, ENSG00000160868, ENSG00000275565
GO:0015949	nucleobase-containing small molecule int...	Other	31	3	0.72	0.03477	GMPR2, DCTD	ENSG00000100938, ENSG00000129187, ENSG00000284752
GO:0008334	histone mRNA metabolic process	Other	25	3	0.58	0.03548	MTPAP, CPSF3, CPSF2	ENSG00000107951, ENSG00000119203, ENSG00000165934
GO:0031579	membrane raft organization	Other	29	3	0.67	0.03549	PTPRC, FLOT2	ENSG00000081237, ENSG00000132589, ENSG00000262418
GO:0090140	regulation of mitochondrial fission	Other	31	3	0.72	0.0355	VPS35, MYO19	ENSG00000069329, ENSG00000278259, ENSG00000278372
GO:0009437	carnitine metabolic process	Other	13	2	0.3	0.03558	BBOX1, SLC22A4	ENSG00000129151, ENSG00000197208
GO:0030208	dermatan sulfate biosynthetic process	Other	13	2	0.3	0.03558	VCAN, NCAN	ENSG00000038427, ENSG00000130287
GO:0002024	diet induced thermogenesis	Other	13	2	0.3	0.03558	ADRB1, ADRB2	ENSG00000043591, ENSG00000169252
GO:1901503	ether biosynthetic process	Other	13	2	0.3	0.03558	ALOX5	ENSG00000012779, ENSG00000275565
GO:0006563	L-serine metabolic process	Other	13	2	0.3	0.03558	SRR, SHMT2	ENSG00000167720, ENSG00000182199
GO:0007494	midgut development	Other	13	2	0.3	0.03558	OTC, RET	ENSG00000036473, ENSG00000165731
GO:0001976	nervous system process involved in regul...	Other	13	2	0.3	0.03558	ASIC2, ADRA1A	ENSG00000108684, ENSG00000120907
GO:0045161	neuronal ion channel clustering	Other	13	2	0.3	0.03558	CNTNAP2	ENSG00000174469, ENSG00000278728
GO:0097105	presynaptic membrane assembly	Other	13	2	0.3	0.03558	PTPRD	ENSG00000153707, ENSG00000282932
GO:0034497	protein localization to phagophore assem...	Other	13	2	0.3	0.03558	PIK3C3, MFN2	ENSG00000078142, ENSG00000116688
GO:0060019	radial glial cell differentiation	Other	13	2	0.3	0.03558	METTL3, GPR157	ENSG00000165819, ENSG00000180758
GO:0080154	regulation of fertilization	Other	13	2	0.3	0.03558	ZP2	ENSG00000103310, ENSG00000284588
GO:0034163	regulation of toll-like receptor 9 signa...	Other	13	2	0.3	0.03558	PTPRS, RTN4	ENSG00000105426, ENSG00000115310

## Sheet: Symbiodiniaceae_cnidarian
GO.ID	Term	Group	Annotated	Significant	Expected	Fisher.weight01	all_genes
GO:0006302	double-strand break repair	DNA repair	27	2	0.78	0.04918	Pmea_00024833,Pmea_00030425
GO:0055085	transmembrane transport	Other	833	47	24.19	1.9e-15	Pmea_00000818,Pmea_00000924,Pmea_00000929,Pmea_00001358,Pmea_00001737,Pmea_00001768,Pmea_00002611,Pmea_00002615,Pmea_00003852,Pmea_00004592,Pmea_00004632,Pmea_00005732,Pmea_00007626,Pmea_00007737,Pmea_00008522,Pmea_00009002,Pmea_00009727,Pmea_00010180,Pmea_00011020,Pmea_00011277,Pmea_00012159,Pmea_00012160,Pmea_00012172,Pmea_00012184,Pmea_00012672,Pmea_00014155,Pmea_00015685,Pmea_00016681,Pmea_00…
GO:0005975	carbohydrate metabolic process	Other	202	19	5.87	2.8e-07	Pmea_00006495,Pmea_00006751,Pmea_00010422,Pmea_00010431,Pmea_00010973,Pmea_00011620,Pmea_00012236,Pmea_00012436,Pmea_00014334,Pmea_00016693,Pmea_00018526,Pmea_00020827,Pmea_00024516,Pmea_00025374,Pmea_00025883,Pmea_00026002,Pmea_00028466,Pmea_00028968,Pmea_00035347
GO:0006796	phosphate-containing compound metabolic ...	Other	1137	29	33.01	5.7e-05	Pmea_00000239,Pmea_00000838,Pmea_00004082,Pmea_00007827,Pmea_00011289,Pmea_00011562,Pmea_00012567,Pmea_00013070,Pmea_00013124,Pmea_00015726,Pmea_00016549,Pmea_00016670,Pmea_00016805,Pmea_00017650,Pmea_00018442,Pmea_00020351,Pmea_00020565,Pmea_00021625,Pmea_00022521,Pmea_00024355,Pmea_00025142,Pmea_00025148,Pmea_00025536,Pmea_00026003,Pmea_00028466,Pmea_00028868,Pmea_00032415,Pmea_00032938,Pmea_00…
GO:0017004	cytochrome complex assembly	Other	10	3	0.29	0.00026	Pmea_00012339,Pmea_00016521,Pmea_00022618
GO:0007018	microtubule-based movement	Other	97	7	2.82	0.0003	Pmea_00013096,Pmea_00018491,Pmea_00019033,Pmea_00023559,Pmea_00027024,Pmea_00029299,Pmea_00033291
GO:0019318	hexose metabolic process	Other	25	4	0.73	0.0003	Pmea_00010973,Pmea_00011620,Pmea_00025374,Pmea_00035347
GO:0043648	dicarboxylic acid metabolic process	Other	12	3	0.35	0.00046	Pmea_00004993,Pmea_00014334,Pmea_00017219
GO:0019438	aromatic compound biosynthetic process	Other	789	21	22.91	0.00084	Pmea_00001523,Pmea_00003889,Pmea_00004082,Pmea_00007481,Pmea_00011562,Pmea_00012043,Pmea_00012567,Pmea_00016805,Pmea_00018314,Pmea_00019071,Pmea_00020363,Pmea_00021384,Pmea_00023034,Pmea_00024516,Pmea_00030147,Pmea_00031142,Pmea_00033492,Pmea_00033519,Pmea_00034270,Pmea_00035288,Pmea_00035609
GO:0006811	ion transport	Other	602	25	17.48	0.00116	Pmea_00000838,Pmea_00001358,Pmea_00004632,Pmea_00005732,Pmea_00007626,Pmea_00008522,Pmea_00010180,Pmea_00011020,Pmea_00012159,Pmea_00012160,Pmea_00012172,Pmea_00012184,Pmea_00014155,Pmea_00015685,Pmea_00017890,Pmea_00018721,Pmea_00020385,Pmea_00020713,Pmea_00020730,Pmea_00022219,Pmea_00022979,Pmea_00024927,Pmea_00026747,Pmea_00030147,Pmea_00034249
GO:0006487	protein N-linked glycosylation	Other	17	3	0.49	0.00135	Pmea_00006610,Pmea_00033803,Pmea_00033805
GO:0009063	cellular amino acid catabolic process	Other	21	3	0.61	0.00254	Pmea_00004993,Pmea_00013695,Pmea_00026044
GO:0090407	organophosphate biosynthetic process	Other	186	9	5.4	0.0028	Pmea_00004082,Pmea_00011289,Pmea_00011562,Pmea_00012567,Pmea_00013070,Pmea_00016805,Pmea_00020565,Pmea_00021625,Pmea_00025142
GO:0007165	signal transduction	Other	2889	58	83.88	0.00462	Pmea_00000985,Pmea_00001197,Pmea_00001502,Pmea_00001601,Pmea_00002027,Pmea_00003966,Pmea_00004134,Pmea_00004240,Pmea_00004912,Pmea_00005546,Pmea_00006190,Pmea_00007192,Pmea_00007194,Pmea_00007207,Pmea_00007889,Pmea_00008035,Pmea_00009143,Pmea_00010623,Pmea_00010997,Pmea_00011562,Pmea_00011861,Pmea_00012117,Pmea_00012721,Pmea_00012849,Pmea_00013157,Pmea_00014766,Pmea_00016278,Pmea_00016415,Pmea_00…
GO:0034220	ion transmembrane transport	Other	237	10	6.88	0.00514	Pmea_00001358,Pmea_00005732,Pmea_00010180,Pmea_00012159,Pmea_00012184,Pmea_00014155,Pmea_00020385,Pmea_00022219,Pmea_00022979,Pmea_00034249
GO:0042180	cellular ketone metabolic process	Other	10	2	0.29	0.0073	Pmea_00020264,Pmea_00026044
GO:0046373	L-arabinose metabolic process	Other	10	2	0.29	0.0073	Pmea_00010422,Pmea_00010431
GO:0071705	nitrogen compound transport	Other	207	9	6.01	0.00751	Pmea_00000924,Pmea_00000929,Pmea_00001013,Pmea_00007226,Pmea_00014436,Pmea_00022521,Pmea_00023220,Pmea_00023600,Pmea_00025323
GO:0006637	acyl-CoA metabolic process	Other	11	2	0.32	0.00885	Pmea_00000239,Pmea_00004082
GO:0046165	alcohol biosynthetic process	Other	11	2	0.32	0.00885	Pmea_00013070,Pmea_00035609
GO:0006778	porphyrin-containing compound metabolic ...	Other	12	2	0.35	0.01052	Pmea_00019071,Pmea_00035288
GO:0033014	tetrapyrrole biosynthetic process	Other	12	2	0.35	0.01052	Pmea_00019071,Pmea_00035288
GO:0070588	calcium ion transmembrane transport	Other	67	4	1.95	0.01192	Pmea_00005732,Pmea_00012159,Pmea_00022219,Pmea_00034249
GO:0042558	pteridine-containing compound metabolic ...	Other	13	2	0.38	0.01233	Pmea_00021384,Pmea_00026208
GO:0071702	organic substance transport	Other	295	11	8.57	0.01401	Pmea_00000838,Pmea_00000924,Pmea_00000929,Pmea_00001013,Pmea_00007226,Pmea_00012344,Pmea_00014436,Pmea_00022521,Pmea_00023220,Pmea_00023600,Pmea_00025323
GO:0019637	organophosphate metabolic process	Other	286	15	8.3	0.01724	Pmea_00000239,Pmea_00000838,Pmea_00004082,Pmea_00011289,Pmea_00011562,Pmea_00012567,Pmea_00013070,Pmea_00016670,Pmea_00016805,Pmea_00020565,Pmea_00021625,Pmea_00025142,Pmea_00028466,Pmea_00028868,Pmea_00032938
GO:1901606	alpha-amino acid catabolic process	Other	16	2	0.46	0.01848	Pmea_00013695,Pmea_00026044
GO:0044271	cellular nitrogen compound biosynthetic ...	Other	1022	28	29.67	0.01883	Pmea_00001523,Pmea_00002733,Pmea_00003812,Pmea_00003889,Pmea_00004082,Pmea_00007481,Pmea_00008840,Pmea_00011562,Pmea_00012043,Pmea_00012567,Pmea_00015328,Pmea_00016805,Pmea_00016963,Pmea_00018314,Pmea_00019071,Pmea_00020363,Pmea_00021384,Pmea_00023034,Pmea_00024516,Pmea_00025148,Pmea_00029792,Pmea_00030147,Pmea_00031142,Pmea_00033492,Pmea_00033519,Pmea_00034270,Pmea_00035288,Pmea_00035609
GO:0042908	xenobiotic transport	Other	78	4	2.26	0.01984	Pmea_00002611,Pmea_00002615,Pmea_00031262,Pmea_00031266
GO:0044272	sulfur compound biosynthetic process	Other	31	3	0.9	0.02064	Pmea_00004082,Pmea_00023079,Pmea_00035609
GO:0006914	autophagy	Other	17	2	0.49	0.02076	Pmea_00002909,Pmea_00020991
GO:0006520	cellular amino acid metabolic process	Other	129	9	3.75	0.02226	Pmea_00004993,Pmea_00008840,Pmea_00008889,Pmea_00010649,Pmea_00013695,Pmea_00017219,Pmea_00023079,Pmea_00026044,Pmea_00026208
GO:0044283	small molecule biosynthetic process	Other	79	8	2.29	0.02231	Pmea_00008886,Pmea_00013070,Pmea_00016805,Pmea_00017219,Pmea_00020264,Pmea_00023079,Pmea_00026208,Pmea_00035609
GO:0009064	glutamine family amino acid metabolic pr...	Other	18	2	0.52	0.02316	Pmea_00004993,Pmea_00017219
GO:0072528	pyrimidine-containing compound biosynthe...	Other	18	2	0.52	0.02316	Pmea_00015328,Pmea_00035609
GO:0006486	protein glycosylation	Other	102	7	2.96	0.02537	Pmea_00006610,Pmea_00012915,Pmea_00013381,Pmea_00015475,Pmea_00024535,Pmea_00033803,Pmea_00033805
GO:0043549	regulation of kinase activity	Other	12	2	0.35	0.02617	Pmea_00015726,Pmea_00025148
GO:0000413	protein peptidyl-prolyl isomerization	Other	20	2	0.58	0.02827	Pmea_00009172,Pmea_00011022
GO:0009152	purine ribonucleotide biosynthetic proce...	Other	51	3	1.48	0.02984	Pmea_00004082,Pmea_00011562,Pmea_00012567
GO:0006887	exocytosis	Other	23	2	0.67	0.03668	Pmea_00002425,Pmea_00027077
GO:0055082	cellular chemical homeostasis	Other	13	2	0.38	0.039	Pmea_00006495,Pmea_00016521
GO:0044093	positive regulation of molecular functio...	Other	21	2	0.61	0.03902	Pmea_00025148,Pmea_00033519
GO:0042398	cellular modified amino acid biosyntheti...	Other	24	2	0.7	0.03967	Pmea_00011289,Pmea_00021384
GO:0007186	G protein-coupled receptor signaling pat...	Other	2155	38	62.57	0.03984	Pmea_00000985,Pmea_00001197,Pmea_00001502,Pmea_00003966,Pmea_00004134,Pmea_00004912,Pmea_00007192,Pmea_00007194,Pmea_00007207,Pmea_00008035,Pmea_00010997,Pmea_00011861,Pmea_00012117,Pmea_00012849,Pmea_00013157,Pmea_00016278,Pmea_00016450,Pmea_00018184,Pmea_00018193,Pmea_00018261,Pmea_00018384,Pmea_00020422,Pmea_00023653,Pmea_00023735,Pmea_00023939,Pmea_00024359,Pmea_00024844,Pmea_00025164,Pmea_00…
GO:0006464	cellular protein modification process	Other	1264	27	36.7	0.04145	Pmea_00006610,Pmea_00007827,Pmea_00009172,Pmea_00011022,Pmea_00012915,Pmea_00013092,Pmea_00013124,Pmea_00013381,Pmea_00015475,Pmea_00015726,Pmea_00016549,Pmea_00017650,Pmea_00018442,Pmea_00020351,Pmea_00020565,Pmea_00022521,Pmea_00023922,Pmea_00024355,Pmea_00024535,Pmea_00025237,Pmea_00025536,Pmea_00026003,Pmea_00032415,Pmea_00033414,Pmea_00033733,Pmea_00033803,Pmea_00033805
GO:0006091	generation of precursor metabolites and ...	Other	60	4	1.74	0.04231	Pmea_00014305,Pmea_00016670,Pmea_00025883,Pmea_00028466
GO:0045454	cell redox homeostasis	Other	59	3	1.71	0.04317	Pmea_00014334,Pmea_00014468,Pmea_00016521
GO:0006629	lipid metabolic process	Other	286	13	8.3	0.04384	Pmea_00000838,Pmea_00006610,Pmea_00008886,Pmea_00013996,Pmea_00020565,Pmea_00021625,Pmea_00021901,Pmea_00025142,Pmea_00025401,Pmea_00028574,Pmea_00029851,Pmea_00030422,Pmea_00030427
GO:0015031	protein transport	Other	142	5	4.12	0.04546	Pmea_00001013,Pmea_00007226,Pmea_00022521,Pmea_00023220,Pmea_00023600

## Sheet: hTL_human
GO.ID	Term	Group	Annotated	Significant	Expected	Fisher.weight01	Gene.name	all_genes
GO:0035269	protein O-linked mannosylation	Other	19	2	0.01	3.1e-05	DPM2, FKRP	ENSG00000136908, ENSG00000181027
GO:0006487	protein N-linked glycosylation	Other	80	3	0.04	0.00016	DPM2, KRTCAP2, B3GALT5	ENSG00000136908, ENSG00000163463, ENSG00000183778
GO:0002676	regulation of chronic inflammatory respo...	Other	10	1	0	0.00449	ADORA2B	ENSG00000170425
GO:0031284	positive regulation of guanylate cyclase...	Other	11	1	0	0.00493	ADORA2B	ENSG00000170425
GO:0044557	relaxation of smooth muscle	Other	11	1	0	0.00493	ADORA2B	ENSG00000170425
GO:0001973	G protein-coupled adenosine receptor sig...	Other	12	1	0.01	0.00538	ADORA2B	ENSG00000170425
GO:0010889	regulation of sequestering of triglyceri...	Other	13	1	0.01	0.00583	OSBPL8	ENSG00000091039
GO:0010752	regulation of cGMP-mediated signaling	Other	14	1	0.01	0.00628	ADORA2B	ENSG00000170425
GO:0043306	positive regulation of mast cell degranu...	Other	14	1	0.01	0.00628	ADORA2B	ENSG00000170425
GO:0070831	basement membrane assembly	Other	14	1	0.01	0.00628	PXDN	ENSG00000130508
GO:0015671	oxygen transport	Other	16	1	0.01	0.00717	NGB	ENSG00000165553
GO:0016254	preassembly of GPI anchor in ER membrane	Other	17	1	0.01	0.00762	DPM2	ENSG00000136908
GO:0045986	negative regulation of smooth muscle con...	Other	17	1	0.01	0.00762	ADORA2B	ENSG00000170425
GO:0009312	oligosaccharide biosynthetic process	Other	18	1	0.01	0.00806	B3GALT5	ENSG00000183778
GO:0036150	phosphatidylserine acyl-chain remodeling	Other	22	1	0.01	0.00985	OSBPL8	ENSG00000091039
GO:0046628	positive regulation of insulin receptor ...	Other	24	1	0.01	0.01074	OSBPL8	ENSG00000091039
GO:0010575	positive regulation of vascular endothel...	Other	28	1	0.01	0.01252	ADORA2B	ENSG00000170425
GO:0010888	negative regulation of lipid storage	Other	29	1	0.01	0.01296	OSBPL8	ENSG00000091039
GO:0018195	peptidyl-arginine modification	Other	31	1	0.01	0.01385	KRTCAP2	ENSG00000163463
GO:0018279	protein N-linked glycosylation via aspar...	Other	31	1	0.01	0.01385	DPM2	ENSG00000136908
GO:0042311	vasodilation	Other	33	1	0.01	0.01474	ADORA2B	ENSG00000170425
GO:0042744	hydrogen peroxide catabolic process	Other	33	1	0.01	0.01474	PXDN	ENSG00000130508
GO:0032148	activation of protein kinase B activity	Other	34	1	0.02	0.01518	OSBPL8	ENSG00000091039
GO:0046326	positive regulation of glucose import	Other	40	1	0.02	0.01784	OSBPL8	ENSG00000091039
GO:0007190	activation of adenylate cyclase activity	Other	44	1	0.02	0.01961	ADORA2B	ENSG00000170425
GO:0032722	positive regulation of chemokine product...	Other	45	1	0.02	0.02005	ADORA2B	ENSG00000170425
GO:0032755	positive regulation of interleukin-6 pro...	Other	64	1	0.03	0.02841	ADORA2B	ENSG00000170425
GO:0007588	excretion	Other	66	1	0.03	0.02928	ADORA2B	ENSG00000170425
GO:0030199	collagen fibril organization	Other	66	1	0.03	0.02928	PXDN	ENSG00000130508
GO:2000300	regulation of synaptic vesicle exocytosi...	Other	69	1	0.03	0.03059	ADORA2B	ENSG00000170425
GO:0043085	positive regulation of catalytic activit...	Other	1471	4	0.66	0.03093	OSBPL8, DPM2, KRTCAP2, ADORA2B	ENSG00000091039, ENSG00000136908, ENSG00000163463, ENSG00000170425
GO:0006493	protein O-linked glycosylation	Other	125	3	0.06	0.03651	DPM2, FKRP, B3GALT5	ENSG00000136908, ENSG00000181027, ENSG00000183778
GO:0001960	negative regulation of cytokine-mediated...	Other	83	1	0.04	0.0367	PXDN	ENSG00000130508
GO:0015918	sterol transport	Other	90	1	0.04	0.03974	OSBPL8	ENSG00000091039
GO:0015914	phospholipid transport	Other	95	1	0.04	0.04191	OSBPL8	ENSG00000091039
GO:0006968	cellular defense response	Other	105	1	0.05	0.04622	ADORA2B	ENSG00000170425
GO:0098869	cellular oxidant detoxification	Other	110	1	0.05	0.04838	PXDN	ENSG00000130508

## Sheet: hTL_cnidarian
GO.ID	Term	Group	Annotated	Significant	Expected	Fisher.weight01	all_genes
GO:0006720	isoprenoid metabolic process	Other	12	1	0	0.003	Pmea_00021494
GO:0006979	response to oxidative stress	Other	25	1	0.01	0.0062	Pmea_00003782
GO:0006066	alcohol metabolic process	Other	36	1	0.01	0.009	Pmea_00021494
GO:0006486	protein glycosylation	Other	102	1	0.04	0.0253	Pmea_00007762
