# Supplementary material for: Telomere DNA length regulation is influenced by seasonal temperature differences in short-lived but not in long-lived reef-building corals
Source: Nat Commun. 2023 Jun 1;14:3038. doi: 10.1038/s41467-023-38499-1 (PMC10235076; doi:10.1038/s41467-023-38499-1)
Supplement: Supplementary file 8 — Source data [file 41467_2023_38499_MOESM8_ESM.xlsx]

## Sheet: fig1a
species	TL_Mean	telo		species	TL_Mean	telo
Pocillopora	4.90233	hTL		Porites	4.23802	hTL
Pocillopora	5.0018	hTL		Porites	4.27648	hTL
Pocillopora	4.99458	hTL		Porites	4.48059	hTL
Pocillopora	5.97418	hTL		Porites	4.99151	hTL
Pocillopora	4.49967	hTL		Porites	5.94712	hTL
Pocillopora	5.38877	hTL		Porites	4.5081	hTL
Pocillopora	4.17912	hTL		Porites	4.86943	hTL
Pocillopora	4.84893	hTL		Porites	5.42517	hTL
Pocillopora	5.24432	hTL		Porites	4.8353	hTL
Pocillopora	4.65854	hTL		Porites	5.58827	hTL
Pocillopora	4.48338	hTL		Porites	4.47059	hTL
Pocillopora	4.95028	hTL		Porites	4.55629	hTL
Pocillopora	4.44467	hTL		Porites	5.06785	hTL
Pocillopora	4.06368	hTL		Porites	5.18512	hTL
Pocillopora	4.28765	hTL		Porites	4.49543	hTL
Pocillopora	4.08612	hTL		Porites	4.46665	hTL
Pocillopora	4.78851	hTL		Porites	5.67758	hTL
Pocillopora	4.10654	hTL		Porites	5.34673	hTL
Pocillopora	4.76192	hTL		Porites	5.4414	hTL
Pocillopora	4.47336	hTL		Porites	5.72933	hTL
Pocillopora	4.94576	hTL		Porites	5.73019	hTL
Pocillopora	4.0814	hTL		Porites	7.36066	hTL
Pocillopora	5.40516	hTL		Porites	5.85967	hTL
Pocillopora	4.78098	hTL		Porites	4.49479	hTL
Pocillopora	5.70083	hTL		Porites	6.6502	hTL
Pocillopora	4.62523	hTL		Porites	5.80517	hTL
Pocillopora	4.15265	hTL		Porites	5.64225	hTL
Pocillopora	4.4911	hTL		Porites	5.46035	hTL
Pocillopora	4.63333	hTL		Porites	5.28323	hTL
Pocillopora	5.52301	hTL		Porites	6.75181	hTL
Pocillopora	5.18773	hTL		Porites	5.71419	hTL
Pocillopora	6.17872	hTL		Porites	5.88312	hTL
Pocillopora	5.32998	hTL		Porites	5.11509	hTL
Pocillopora	4.83932	hTL		Porites	4.68724	hTL
Pocillopora	4.67154	hTL		Porites	4.2665	hTL
Pocillopora	6.7731	hTL		Porites	4.64746	hTL
Pocillopora	5.56685	hTL		Porites	5.16631	hTL
Pocillopora	5.51875	hTL		Porites	5.72356	hTL
Pocillopora	5.3794	hTL		Porites	6.44981	hTL
Pocillopora	5.96094	hTL		Porites	5.61524	hTL
Pocillopora	6.79176	hTL		Porites	4.6222	hTL
Pocillopora	4.83259	hTL		Porites	5.21846	hTL
Pocillopora	5.55814	hTL		Porites	4.79116	hTL
Pocillopora	5.49738	hTL		Porites	4.41426	hTL
Pocillopora	5.3526	hTL		Porites	4.66442	hTL
Pocillopora	5.0435	hTL		Porites	5.69794	hTL
Pocillopora	4.8412	hTL		Porites	7.37768	hTL
Pocillopora	5.7411	hTL		Porites	4.7007	hTL
Pocillopora	6.26368	hTL		Porites	4.66569	hTL
Pocillopora	5.24804	hTL		Porites	4.68456	hTL
Pocillopora	5.93108	hTL		Porites	5.70591	hTL
Pocillopora	6.49932	hTL		Porites	4.9104	hTL
Pocillopora	5.78555	hTL		Porites	5.08992	hTL
Pocillopora	7.11392	hTL		Porites	4.45807	hTL
Pocillopora	6.71952	hTL		Porites	4.90052	hTL
Pocillopora	6.28179	hTL		Porites	5.97551	hTL
Pocillopora	5.26723	hTL		Porites	5.29282	hTL
Pocillopora	5.7293	hTL		Porites	5.10107	hTL
Pocillopora	5.1285	hTL		Porites	6.36712	hTL
Pocillopora	5.79251	hTL		Porites	4.96939	hTL
Pocillopora	5.34994	hTL		Porites	5.67817	hTL
Pocillopora	4.51885	hTL		Porites	4.26863	hTL
Pocillopora	4.96398	hTL		Porites	4.64968	hTL
Pocillopora	4.13654	hTL		Porites	5.06585	hTL
Pocillopora	4.57464	hTL		Porites	7.5521	hTL
Pocillopora	4.73703	hTL		Porites	11.2401	hTL
Pocillopora	5.77653	hTL		Porites	7.90947	hTL
Pocillopora	6.5247	hTL		Porites	6.84286	hTL
Pocillopora	6.1995	hTL		Porites	6.89541	hTL
Pocillopora	5.15346	hTL		Porites	10.8528	hTL
Pocillopora	4.55357	hTL		Porites	10.8388	hTL
Pocillopora	4.52052	hTL		Porites	10.3948	hTL
Pocillopora	4.24221	hTL		Porites	11.4134	hTL
Pocillopora	4.59888	hTL		Porites	31.8504	hTL
Pocillopora	5.19362	hTL		Porites	10.441	hTL
Pocillopora	5.27217	hTL		Porites	11.2182	hTL
Pocillopora	6.09205	hTL		Porites	9.33469	hTL
Pocillopora	4.86325	hTL		Porites	13.3951	hTL
Pocillopora	5.34027	hTL		Porites	13.1643	hTL
Pocillopora	5.60825	hTL		Porites	7.36572	hTL
Pocillopora	6.03073	hTL		Porites	8.87238	hTL
Pocillopora	6.23634	hTL		Porites	8.86477	hTL
Pocillopora	6.3276	hTL		Porites	7.88575	hTL
Pocillopora	7.78827	hTL		Porites	6.01285	hTL
Pocillopora	4.62605	hTL		Porites	6.1265	hTL
Pocillopora	5.52306	hTL		Porites	6.45224	hTL
Pocillopora	5.01583	hTL		Porites	10.7772	hTL
Pocillopora	4.62562	hTL		Porites	6.19354	hTL
Pocillopora	5.47447	hTL		Porites	6.92686	hTL
Pocillopora	8.777	hTL		Porites	6.2954	hTL
Pocillopora	5.97207	hTL		Porites	4.8885	hTL
Pocillopora	5.53455	hTL		Porites	4.77134	hTL
Pocillopora	5.4822	hTL		Porites	5.75586	hTL
Pocillopora	4.50272	hTL		Porites	5.2997	hTL
Pocillopora	5.09964	hTL		Porites	4.75622	hTL
Pocillopora	5.30895	hTL		Porites	5.44173	hTL
Pocillopora	5.9401	hTL		Porites	7.24215	hTL
Pocillopora	4.60592	hTL		Porites	4.98972	hTL
Pocillopora	8.05577	hTL		Porites	5.46059	hTL
Pocillopora	4.56045	hTL		Porites	9.77357	hTL
Pocillopora	5.52501	hTL		Porites	5.89772	hTL
Pocillopora	5.50408	hTL		Porites	5.526	hTL
Pocillopora	5.06964	hTL		Porites	4.58167	hTL
Pocillopora	4.69158	hTL		Porites	5.98818	hTL
Pocillopora	5.60197	hTL		Porites	5.05092	hTL
Pocillopora	5.09275	hTL		Porites	4.83952	hTL
Pocillopora	5.932	hTL		Porites	5.9026	hTL
Pocillopora	5.86904	hTL		Porites	4.36572	hTL
Pocillopora	5.02564	hTL		Porites	4.78166	hTL
Pocillopora	4.34568	hTL		Porites	4.50257	hTL
Pocillopora	4.61608	hTL		Porites	4.38521	hTL
Pocillopora	6.45766	hTL		Porites	5.06162	hTL
Pocillopora	5.57713	hTL		Porites	5.09261	hTL
Pocillopora	4.64309	hTL		Porites	5.84359	hTL
Pocillopora	5.15674	hTL		Porites	6.95733	hTL
Pocillopora	4.94723	hTL		Porites	5.01204	hTL
Pocillopora	4.84686	hTL		Porites	6.03359	hTL
Pocillopora	4.98536	hTL		Porites	6.32125	hTL
Pocillopora	5.14205	hTL		Porites	6.00943	hTL
Pocillopora	4.81982	hTL		Porites	5.79095	hTL
Pocillopora	4.52443	hTL		Porites	4.18701	hTL
Pocillopora	4.5659	hTL		Porites	6.37736	hTL
Pocillopora	4.80624	hTL		Porites	6.28008	hTL
Pocillopora	4.31971	hTL		Porites	5.47699	hTL
Pocillopora	4.27376	hTL		Porites	6.21185	hTL
Pocillopora	4.87795	hTL		Porites	5.88736	hTL
Pocillopora	5.30817	hTL		Porites	6.50394	hTL
Pocillopora	5.05316	hTL		Porites	6.34146	hTL
Pocillopora	5.01253	hTL		Porites	7.33992	hTL
Pocillopora	3.79827	hTL		Porites	6.75523	hTL
Pocillopora	4.1208	hTL		Porites	6.65906	hTL
Pocillopora	3.9073	hTL		Porites	6.2835	hTL
Pocillopora	3.90496	hTL		Porites	6.05373	hTL
Pocillopora	4.34221	hTL		Porites	5.02179	hTL
Pocillopora	4.3947	hTL		Porites	3.95061	hTL
Pocillopora	4.23685	hTL		Porites	4.70696	hTL
Pocillopora	4.11997	hTL		Porites	4.62879	hTL
Pocillopora	3.82007	hTL		Porites	5.29369	hTL
Pocillopora	4.0098	hTL		Porites	4.86612	hTL
Pocillopora	3.9892	hTL		Porites	4.88943	hTL
Pocillopora	3.88535	hTL		Porites	5.5916	hTL
Pocillopora	4.45416	hTL		Porites	4.86796	hTL
Pocillopora	4.07603	hTL		Porites	4.27922	hTL
Pocillopora	4.21786	hTL		Porites	5.25833	hTL
Pocillopora	4.56897	hTL		Porites	6.23791	hTL
Pocillopora	4.13774	hTL		Porites	6.04486	hTL
Pocillopora	3.66168	hTL		Porites	5.16568	hTL
Pocillopora	3.52991	hTL		Porites	5.36727	hTL
Pocillopora	3.94148	hTL		Porites	4.99985	hTL
Pocillopora	4.17106	hTL		Porites	5.43267	hTL
Pocillopora	4.19839	hTL		Porites	8.20486	hTL
Pocillopora	4.4798	hTL		Porites	5.27356	hTL
Pocillopora	3.97582	hTL		Porites	5.28044	hTL
Pocillopora	3.96582	hTL		Porites	6.37335	hTL
Pocillopora	4.00884	hTL		Porites	8.66901	hTL
Pocillopora	4.36071	hTL		Porites	5.27932	hTL
Pocillopora	4.51014	hTL		Porites	7.27294	hTL
Pocillopora	4.93337	hTL		Porites	7.29998	hTL
Pocillopora	4.36897	hTL		Porites	6.49701	hTL
Pocillopora	4.10358	hTL		Porites	6.97744	hTL
Pocillopora	3.82841	hTL		Porites	8.15297	hTL
Pocillopora	4.80039	hTL		Porites	9.98081	hTL
Pocillopora	3.96824	hTL		Porites	8.33376	hTL
Pocillopora	3.69158	hTL		Porites	6.58163	hTL
Pocillopora	3.7662	hTL		Porites	7.67922	hTL
Pocillopora	3.85903	hTL		Porites	8.98094	hTL
Pocillopora	4.54019	hTL		Porites	5.13845	hTL
Pocillopora	4.55065	hTL		Porites	3.99769	hTL
Pocillopora	4.66793	hTL		Porites	6.18355	hTL
Pocillopora	4.81399	hTL		Porites	4.7837	hTL
Pocillopora	4.59659	hTL		Porites	5.41271	hTL
Pocillopora	4.7657	hTL		Porites	4.52076	hTL
Pocillopora	5.11682	hTL		Porites	6.5198	hTL
Pocillopora	6.12784	hTL		Porites	5.53956	hTL
Pocillopora	4.69771	hTL		Porites	5.94053	hTL
Pocillopora	5.17148	hTL		Porites	4.69041	hTL
Pocillopora	5.45293	hTL		Porites	4.35381	hTL
Pocillopora	5.35983	hTL		Porites	4.12158	hTL
Pocillopora	5.40881	hTL		Porites	5.31699	hTL
Pocillopora	4.90681	hTL		Porites	4.59968	hTL
Pocillopora	5.76237	hTL		Porites	4.37	hTL
Pocillopora	5.18484	hTL		Porites	4.93566	hTL
Pocillopora	5.29516	hTL		Porites	5.22665	hTL
Pocillopora	5.25679	hTL		Porites	6.1323	hTL
Pocillopora	5.23211	hTL		Porites	5.95172	hTL
Pocillopora	6.4001	hTL		Porites	5.29988	hTL
Pocillopora	4.83202	hTL		Porites	4.60995	hTL
Pocillopora	5.93037	hTL		Porites	4.25921	hTL
Pocillopora	5.60244	hTL		Porites	5.22667	hTL
Pocillopora	5.14722	hTL		Porites	4.22006	hTL
Pocillopora	4.82419	hTL		Porites	5.61193	hTL
Pocillopora	4.10757	hTL		Porites	7.60587	hTL
Pocillopora	6.99545	hTL		Porites	8.21117	hTL
Pocillopora	5.06403	hTL		Porites	5.98478	hTL
Pocillopora	6.04177	hTL		Porites	6.24021	hTL
Pocillopora	4.07479	hTL		Porites	6.86308	hTL
Pocillopora	4.76442	hTL		Porites	6.16142	hTL
Pocillopora	4.43075	hTL		Porites	5.85156	hTL
Pocillopora	4.89924	hTL		Porites	6.58913	hTL
Pocillopora	4.54707	hTL		Porites	4.4921	hTL
Pocillopora	4.35556	hTL		Porites	7.44901	hTL
Pocillopora	4.6645	hTL		Porites	6.18689	hTL
Pocillopora	4.65486	hTL		Porites	4.78518	hTL
Pocillopora	4.93968	hTL		Porites	5.25185	hTL
Pocillopora	4.36667	hTL		Porites	4.86335	hTL
Pocillopora	5.86306	hTL		Porites	5.9718	hTL
Pocillopora	4.40074	hTL		Porites	4.7627	hTL
Pocillopora	4.23935	hTL		Porites	4.36456	hTL
Pocillopora	5.50156	hTL		Porites	7.64922	hTL
Pocillopora	8.25872	hTL		Porites	4.06948	hTL
Pocillopora	5.64057	hTL		Porites	6.69093	hTL
Pocillopora	4.98806	hTL		Porites	4.65187	hTL
Pocillopora	5.23594	hTL		Porites	5.68616	hTL
Pocillopora	6.83015	hTL		Porites	7.2009	hTL
Pocillopora	6.14819	hTL		Porites	4.5559	hTL
Pocillopora	5.18176	hTL		Porites	4.14003	hTL
Pocillopora	4.5134	hTL		Porites	5.11203	hTL
Pocillopora	5.08158	hTL		Porites	3.87865	hTL
Pocillopora	4.3311	hTL		Porites	3.1806	hTL
Pocillopora	3.85086	hTL		Porites	4.16895	hTL
Pocillopora	4.24308	hTL		Porites	4.80239	hTL
Pocillopora	4.82856	hTL		Porites	4.89334	hTL
Pocillopora	6.45116	hTL		Porites	3.97613	hTL
Pocillopora	6.3913	hTL		Porites	4.10421	hTL
Pocillopora	7.81581	hTL		Porites	4.55821	hTL
Pocillopora	6.75218	hTL		Porites	4.42155	hTL
Pocillopora	7.2363	hTL		Porites	4.19709	hTL
Pocillopora	3.70627	hTL		Porites	5.7805	hTL
Pocillopora	5.03036	hTL		Porites	5.29314	hTL
Pocillopora	4.2359	hTL		Porites	7.66913	hTL
Pocillopora	4.91595	hTL		Porites	9.05975	hTL
Pocillopora	4.52533	hTL		Porites	6.98534	hTL
Pocillopora	4.76457	hTL		Porites	6.22373	hTL
Pocillopora	5.10218	hTL		Porites	7.36165	hTL
Pocillopora	4.94533	hTL		Porites	7.35431	hTL
Pocillopora	4.55308	hTL		Porites	6.70665	hTL
Pocillopora	4.71131	hTL		Porites	6.29786	hTL
Pocillopora	5.46874	hTL		Porites	5.85565	hTL
Pocillopora	5.02913	hTL		Porites	5.39469	hTL
Pocillopora	5.91725	hTL		Porites	4.41556	hTL
Pocillopora	4.98583	hTL		Porites	5.94992	hTL
Pocillopora	5.02776	hTL		Porites	4.13271	hTL
Pocillopora	5.29679	hTL		Porites	4.76866	hTL
Pocillopora	4.96781	hTL		Porites	7.01398	hTL
Pocillopora	4.602	hTL		Porites	5.18767	hTL
Pocillopora	4.63522	hTL		Porites	4.25854	hTL
Pocillopora	4.35937	hTL		Porites	5.86885	hTL
Pocillopora	2.87688	hTL		Porites	5.77199	hTL
Pocillopora	3.28434	hTL		Porites	5.85158	hTL
Pocillopora	3.64517	hTL		Porites	5.75341	hTL
Pocillopora	3.35715	hTL		Porites	4.89643	hTL
Pocillopora	3.35715	hTL		Porites	9.55595	hTL
Pocillopora	4.60673	hTL		Porites	6.29151	hTL
Pocillopora	4.98864	hTL		Porites	5.1037	hTL
Pocillopora	4.48743	hTL		Porites	4.82381	hTL
Pocillopora	4.60142	hTL		Porites	4.77405	hTL
Pocillopora	3.99288	hTL		Porites	4.6853	hTL
Pocillopora	4.0908	hTL		Porites	4.43007	hTL
Pocillopora	6.0133	hTL		Porites	4.30872	hTL
Pocillopora	4.56066	hTL		Porites	4.74778	hTL
Pocillopora	4.99897	hTL		Porites	5.1513	hTL
Pocillopora	4.23422	hTL		Porites	4.76594	hTL
Pocillopora	4.55975	hTL		Porites	4.39203	hTL
Pocillopora	4.3098	hTL		Porites	4.32201	hTL
Pocillopora	3.96353	hTL		Porites	4.87148	hTL
Pocillopora	4.25734	hTL		Porites	7.15867	hTL
Pocillopora	4.2064	hTL		Porites	4.82391	hTL
Pocillopora	3.99626	hTL		Porites	4.59525	hTL
Pocillopora	4.30563	hTL		Porites	4.70851	hTL
Pocillopora	4.24556	hTL		Porites	6.31885	hTL
Pocillopora	4.01192	hTL		Porites	5.01946	hTL
Pocillopora	5.54306	hTL		Porites	5.24784	hTL
Pocillopora	4.33655	hTL		Porites	5.98055	hTL
Pocillopora	4.65723	hTL		Porites	5.85857	hTL
Pocillopora	4.07098	hTL		Porites	4.94459	hTL
Pocillopora	4.36501	hTL		Porites	5.06489	hTL
Pocillopora	4.82544	hTL		Porites	5.14546	hTL
Pocillopora	4.64994	hTL		Porites	4.91197	hTL
Pocillopora	4.1851	hTL		Porites	5.20704	hTL
Pocillopora	4.84704	hTL		Porites	4.4796	hTL
Pocillopora	4.17915	hTL		Porites	4.47108	hTL
Pocillopora	3.99926	hTL		Porites	4.72422	hTL
Pocillopora	4.90976	hTL		Porites	4.46335	hTL
Pocillopora	4.75533	hTL		Porites	4.34743	hTL
Pocillopora	4.57054	hTL		Porites	5.21781	hTL
Pocillopora	4.01271	hTL		Porites	4.36506	hTL
Pocillopora	4.62896	hTL		Porites	4.6481	hTL
Pocillopora	4.96127	hTL		Porites	6.23893	hTL
Pocillopora	3.86705	hTL		Porites	4.88732	hTL
Pocillopora	4.14847	hTL		Porites	5.56601	hTL
Pocillopora	3.85658	hTL		Porites	3.88464	hTL
Pocillopora	5.15466	hTL		Porites	4.55349	hTL
Pocillopora	4.8882	hTL		Porites	3.96498	hTL
Pocillopora	4.07081	hTL		Porites	4.13083	hTL
Pocillopora	4.4572	hTL		Porites	5.12685	hTL
Pocillopora	4.78805	hTL		Porites	4.65654	hTL
Pocillopora	4.51461	hTL		Porites	5.23679	hTL
Pocillopora	4.33287	hTL		Porites	5.21408	hTL
Pocillopora	5.64415	hTL		Porites	5.16035	hTL
Pocillopora	4.51372	hTL		Porites	4.93699	hTL
Pocillopora	5.69343	hTL		Porites	4.01474	hTL
Pocillopora	5.57964	hTL		Porites	4.56964	hTL
Pocillopora	4.97918	hTL		Porites	4.597	hTL
Pocillopora	5.42555	hTL		Porites	5.20931	hTL
Pocillopora	5.91111	hTL		Porites	5.69264	hTL
Pocillopora	5.78257	hTL		Porites	4.78376	hTL
Pocillopora	6.17563	hTL		Porites	4.1141	hTL
Pocillopora	4.88845	hTL		Porites	5.46625	hTL
Pocillopora	4.81583	hTL		Porites	4.23276	hTL
Pocillopora	4.60869	hTL		Porites	4.5367	hTL
Pocillopora	4.23364	hTL		Porites	3.9823	hTL
Pocillopora	4.81302	hTL		Porites	5.25443	hTL
Pocillopora	4.00568	hTL		Porites	7.21697	hTL
Pocillopora	4.24625	hTL		Porites	4.40987	hTL
Pocillopora	4.29022	hTL		Porites	6.82068	hTL
Pocillopora	4.13824	hTL		Porites	5.25093	hTL
Pocillopora	4.0178	hTL		Porites	4.15841	hTL
Pocillopora	4.08235	hTL		Porites	5.3535	hTL
Pocillopora	4.40453	hTL		Porites	6.153	hTL
Pocillopora	4.25959	hTL		Porites	7.5603	hTL
Pocillopora	5.24629	hTL		Porites	6.81427	hTL
Pocillopora	4.75272	hTL		Porites	5.25301	hTL
Pocillopora	4.69538	hTL		Porites	5.30587	hTL
Pocillopora	4.13415	hTL		Porites	5.24122	hTL
Pocillopora	6.53407	hTL		Porites	5.18187	hTL
Pocillopora	4.97071	hTL		Porites	6.21863	hTL
Pocillopora	7.04731	hTL		Porites	6.40103	hTL
Pocillopora	3.86709	hTL		Porites	5.59559	hTL
Pocillopora	4.66971	hTL		Porites	7.22117	hTL
Pocillopora	3.3704	hTL		Porites	5.30666	hTL
Pocillopora	4.86275	hTL		Porites	5.17173	hTL
Pocillopora	4.1135	hTL		Porites	6.59609	hTL
Pocillopora	3.97554	hTL		Porites	6.69764	hTL
Pocillopora	4.05463	hTL		Porites	6.21691	hTL
Pocillopora	3.6324	hTL		Porites	6.76601	hTL
Pocillopora	3.32109	hTL		Porites	6.44197	hTL
Pocillopora	3.15446	hTL		Porites	5.51515	hTL
Pocillopora	4.32292	hTL		Porites	5.7482	hTL
Pocillopora	5.51969	hTL		Porites	5.91904	hTL
Pocillopora	4.41188	hTL		Porites	4.08247	hTL
Pocillopora	3.7439	hTL		Porites	3.93224	hTL
Pocillopora	4.54653	hTL		Porites	3.59286	hTL
Pocillopora	4.49009	hTL		Porites	4.05644	hTL
Pocillopora	5.53491	hTL		Porites	4.29785	hTL
Pocillopora	5.1833	hTL		Porites	4.2516	hTL
Pocillopora	6.87207	hTL		Porites	4.64453	hTL
Pocillopora	4.9015	hTL		Porites	4.55915	hTL
Pocillopora	5.11653	hTL		Porites	4.8476	hTL
Pocillopora	4.75903	hTL		Porites	3.97247	hTL
Pocillopora	5.1884	hTL		Porites	4.11389	hTL
Pocillopora	5.16261	hTL		Porites	4.28654	hTL
Pocillopora	5.91891	hTL		Porites	4.29429	hTL
Pocillopora	5.14001	hTL		Porites	4.37096	hTL
Pocillopora	6.77834	hTL		Porites	4.0633	hTL
Pocillopora	5.05353	hTL		Porites	5.42677	hTL
Pocillopora	5.98903	hTL		Porites	4.34804	hTL
Pocillopora	4.85759	hTL		Porites	4.50914	hTL
Pocillopora	3.55997	hTL		Porites	7.5606	hTL
Pocillopora	4.79498	hTL		Porites	6.75903	hTL
Pocillopora	4.78932	hTL		Porites	5.04081	hTL
Pocillopora	6.06673	hTL		Porites	6.19341	hTL
Pocillopora	5.16074	hTL		Porites	11.8312	hTL
Pocillopora	5.02468	hTL		Porites	4.67721	hTL
Pocillopora	5.48025	hTL		Porites	5.33858	hTL
Pocillopora	5.92372	hTL		Porites	5.22196	hTL
Pocillopora	6.58039	hTL		Porites	8.02387	hTL
Pocillopora	8.64309	hTL		Porites	7.01452	hTL
Pocillopora	6.79558	hTL		Porites	8.57633	hTL
Pocillopora	6.20573	hTL		Porites	7.25461	hTL
Pocillopora	7.01913	hTL		Porites	8.09054	hTL
Pocillopora	5.37304	hTL		Porites	5.07095	hTL
Pocillopora	5.27807	hTL		Porites	4.15299	hTL
Pocillopora	5.06549	hTL		Porites	4.92694	hTL
Pocillopora	4.59866	hTL		Porites	6.94623	hTL
Pocillopora	4.02206	hTL		Porites	4.53331	hTL
Pocillopora	4.04405	hTL		Porites	4.38174	hTL
Pocillopora	4.76306	hTL		Porites	4.66405	hTL
Pocillopora	4.75801	hTL		Porites	5.32351	hTL
Pocillopora	4.78767	hTL		Porites	6.29055	hTL
Pocillopora	5.22872	hTL		Porites	4.61006	hTL
Pocillopora	4.83198	hTL		Porites	4.23554	hTL
Pocillopora	4.47519	hTL		Porites	4.75658	hTL
Pocillopora	5.50714	hTL		Porites	4.78442	hTL
Pocillopora	4.9594	hTL		Porites	5.18356	hTL
Pocillopora	5.30882	hTL		Porites	6.10177	hTL
Pocillopora	4.15606	hTL		Porites	5.23782	hTL
Pocillopora	4.04853	hTL		Porites	7.5428	hTL
Pocillopora	5.078	hTL		Porites	5.84785	hTL
Pocillopora	4.96431	hTL		Porites	5.03314	hTL
Pocillopora	5.60752	hTL		Porites	4.29325	hTL
Pocillopora	5.15593	hTL		Porites	4.59639	hTL
Pocillopora	6.3664	hTL		Porites	5.77735	hTL
Pocillopora	5.97413	hTL		Porites	5.98731	hTL
Pocillopora	5.22601	hTL		Porites	5.8415	hTL
Pocillopora	5.52699	hTL		Porites	4.66308	hTL
Pocillopora	6.19403	hTL		Porites	4.28827	hTL
Pocillopora	6.86941	hTL		Porites	4.63309	hTL
Pocillopora	5.95477	hTL		Porites	4.36977	hTL
Pocillopora	7.3465	hTL		Porites	5.73219	hTL
Pocillopora	6.02454	hTL		Porites	4.85494	hTL
Pocillopora	5.46301	hTL		Porites	5.67928	hTL
Pocillopora	5.27457	hTL		Porites	8.74548	hTL
Pocillopora	5.51153	hTL		Porites	31.2714	hTL
Pocillopora	6.52595	hTL		Porites	4.70958	hTL
Pocillopora	6.19142	hTL		Porites	7.86594	hTL
Pocillopora	6.30322	hTL		Porites	4.96513	hTL
Pocillopora	6.35637	hTL		Porites	4.60761	hTL
Pocillopora	7.26997	hTL		Porites	4.87269	hTL
Pocillopora	9.49602	hTL		Porites	6.33533	hTL
Pocillopora	6.82992	hTL		Porites	8.31911	sTL
Pocillopora	7.15352	hTL		Porites	6.79644	sTL
Pocillopora	5.90909	hTL		Porites	7.20281	sTL
Pocillopora	9.47898	hTL		Porites	8.04249	sTL
Pocillopora	6.65904	hTL		Porites	10.0161	sTL
Pocillopora	6.80828	hTL		Porites	9.91938	sTL
Pocillopora	5.67531	hTL		Porites	17.0499	sTL
Pocillopora	8.0906	hTL		Porites	8.20697	sTL
Pocillopora	5.62511	hTL		Porites	10.3885	sTL
Pocillopora	4.81127	hTL		Porites	15.1022	sTL
Pocillopora	6.28131	hTL		Porites	7.08442	sTL
Pocillopora	5.03416	hTL		Porites	7.50212	sTL
Pocillopora	5.5576	hTL		Porites	9.59533	sTL
Pocillopora	5.20691	hTL		Porites	12.0972	sTL
Pocillopora	5.61747	hTL		Porites	8.30628	sTL
Pocillopora	5.00113	hTL		Porites	7.64752	sTL
Pocillopora	3.19623	hTL		Porites	10.5135	sTL
Pocillopora	5.45009	hTL		Porites	7.13551	sTL
Pocillopora	6.06738	hTL		Porites	11.6304	sTL
Pocillopora	5.84536	hTL		Porites	8.19419	sTL
Pocillopora	5.93174	hTL		Porites	7.64788	sTL
Pocillopora	7.18968	hTL		Porites	6.7816	sTL
Pocillopora	6.02815	hTL		Porites	16.7651	sTL
Pocillopora	4.222	hTL		Porites	15.9462	sTL
Pocillopora	4.02696	hTL		Porites	18.0068	sTL
Pocillopora	4.88409	hTL		Porites	10.2027	sTL
Pocillopora	5.57416	hTL		Porites	8.94294	sTL
Pocillopora	7.10475	hTL		Porites	17.872	sTL
Pocillopora	6.10251	hTL		Porites	17.3675	sTL
Pocillopora	5.33881	hTL		Porites	8.91061	sTL
Pocillopora	5.83795	hTL		Porites	7.73121	sTL
Pocillopora	4.99802	hTL		Porites	8.03666	sTL
Pocillopora	5.93402	hTL		Porites	14.8394	sTL
Pocillopora	6.65696	hTL		Porites	8.19841	sTL
Pocillopora	7.39175	sTL		Porites	9.71017	sTL
Pocillopora	8.68495	sTL		Porites	10.5095	sTL
Pocillopora	7.29615	sTL		Porites	8.16124	sTL
Pocillopora	13.454	sTL		Porites	8.56721	sTL
Pocillopora	10.8804	sTL		Porites	7.5261	sTL
Pocillopora	13.8594	sTL		Porites	10.4816	sTL
Pocillopora	9.58784	sTL		Porites	9.95888	sTL
Pocillopora	10.7049	sTL		Porites	8.53069	sTL
Pocillopora	8.10033	sTL		Porites	12.9152	sTL
Pocillopora	9.30331	sTL		Porites	7.5451	sTL
Pocillopora	8.51729	sTL		Porites	11.8552	sTL
Pocillopora	11.1343	sTL		Porites	12.699	sTL
Pocillopora	10.1809	sTL		Porites	9.21233	sTL
Pocillopora	8.05424	sTL		Porites	8.43661	sTL
Pocillopora	8.34782	sTL		Porites	7.27151	sTL
Pocillopora	10.0194	sTL		Porites	9.6265	sTL
Pocillopora	9.47531	sTL		Porites	6.83785	sTL
Pocillopora	7.64933	sTL		Porites	31.172	sTL
Pocillopora	9.85158	sTL		Porites	14.9445	sTL
Pocillopora	7.4191	sTL		Porites	28.461	sTL
Pocillopora	8.56657	sTL		Porites	26.0948	sTL
Pocillopora	9.95989	sTL		Porites	19.4483	sTL
Pocillopora	9.92661	sTL		Porites	37.569	sTL
Pocillopora	8.6353	sTL		Porites	60.6127	sTL
Pocillopora	8.736	sTL		Porites	27.6914	sTL
Pocillopora	13.0998	sTL		Porites	50.1313	sTL
Pocillopora	17.7326	sTL		Porites	55.3121	sTL
Pocillopora	15.2571	sTL		Porites	42.6251	sTL
Pocillopora	13.125	sTL		Porites	37.0993	sTL
Pocillopora	9.85479	sTL		Porites	121.097	sTL
Pocillopora	10.1421	sTL		Porites	64.4388	sTL
Pocillopora	12.4355	sTL		Porites	63.4852	sTL
Pocillopora	6.33423	sTL		Porites	33.0916	sTL
Pocillopora	6.1961	sTL		Porites	42.5696	sTL
Pocillopora	7.48058	sTL		Porites	39.1421	sTL
Pocillopora	6.62011	sTL		Porites	73.3916	sTL
Pocillopora	6.9896	sTL		Porites	11.9541	sTL
Pocillopora	6.87935	sTL		Porites	8.00272	sTL
Pocillopora	6.04688	sTL		Porites	6.42468	sTL
Pocillopora	5.92276	sTL		Porites	6.80796	sTL
Pocillopora	11.8405	sTL		Porites	18.6249	sTL
Pocillopora	6.74022	sTL		Porites	18.1766	sTL
Pocillopora	8.01261	sTL		Porites	17.6094	sTL
Pocillopora	6.47428	sTL		Porites	7.11299	sTL
Pocillopora	3.40718	sTL		Porites	11.8466	sTL
Pocillopora	5.21028	sTL		Porites	7.38382	sTL
Pocillopora	4.52571	sTL		Porites	9.9033	sTL
Pocillopora	6.31364	sTL		Porites	8.70481	sTL
Pocillopora	3.85468	sTL		Porites	8.86127	sTL
Pocillopora	3.9555	sTL		Porites	6.29769	sTL
Pocillopora	4.94839	sTL		Porites	9.26937	sTL
Pocillopora	4.62162	sTL		Porites	8.14525	sTL
Pocillopora	4.53491	sTL		Porites	6.31989	sTL
Pocillopora	3.78464	sTL		Porites	11.4513	sTL
Pocillopora	4.37004	sTL		Porites	9.7824	sTL
Pocillopora	4.54197	sTL		Porites	4.73707	sTL
Pocillopora	3.42589	sTL		Porites	4.75162	sTL
Pocillopora	3.58358	sTL		Porites	8.9431	sTL
Pocillopora	3.5709	sTL		Porites	7.52609	sTL
Pocillopora	3.7475	sTL		Porites	5.70371	sTL
Pocillopora	4.25577	sTL		Porites	7.10056	sTL
Pocillopora	3.9676	sTL		Porites	5.59983	sTL
Pocillopora	4.3572	sTL		Porites	7.0704	sTL
Pocillopora	4.76052	sTL		Porites	6.15299	sTL
Pocillopora	3.90908	sTL		Porites	10.5739	sTL
Pocillopora	4.16792	sTL		Porites	7.61926	sTL
Pocillopora	4.15647	sTL		Porites	11.7219	sTL
Pocillopora	3.49782	sTL		Porites	8.21124	sTL
Pocillopora	3.6955	sTL		Porites	5.63386	sTL
Pocillopora	3.82417	sTL		Porites	16.9498	sTL
Pocillopora	3.47253	sTL		Porites	16.711	sTL
Pocillopora	3.8554	sTL		Porites	11.4052	sTL
Pocillopora	4.73655	sTL		Porites	6.26251	sTL
Pocillopora	3.8607	sTL		Porites	13.8323	sTL
Pocillopora	4.19097	sTL		Porites	9.06484	sTL
Pocillopora	4.03739	sTL		Porites	14.3661	sTL
Pocillopora	3.61887	sTL		Porites	9.14591	sTL
Pocillopora	4.21476	sTL		Porites	8.29488	sTL
Pocillopora	4.35217	sTL		Porites	11.5489	sTL
Pocillopora	4.43467	sTL		Porites	9.94715	sTL
Pocillopora	3.8567	sTL		Porites	15.9732	sTL
Pocillopora	6.41806	sTL		Porites	17.0473	sTL
Pocillopora	4.90461	sTL		Porites	11.2623	sTL
Pocillopora	4.61798	sTL		Porites	7.27979	sTL
Pocillopora	6.32385	sTL		Porites	10.031	sTL
Pocillopora	4.96577	sTL		Porites	6.21159	sTL
Pocillopora	6.62696	sTL		Porites	7.36376	sTL
Pocillopora	7.00056	sTL		Porites	7.1346	sTL
Pocillopora	3.7252	sTL		Porites	6.4889	sTL
Pocillopora	5.25289	sTL		Porites	6.45795	sTL
Pocillopora	4.39636	sTL		Porites	6.12751	sTL
Pocillopora	7.33009	sTL		Porites	9.49814	sTL
Pocillopora	7.10954	sTL		Porites	10.9832	sTL
Pocillopora	9.77984	sTL		Porites	7.95809	sTL
Pocillopora	7.39128	sTL		Porites	5.74413	sTL
Pocillopora	5.46495	sTL		Porites	4.69373	sTL
Pocillopora	6.21568	sTL		Porites	6.4484	sTL
Pocillopora	8.21537	sTL		Porites	5.40498	sTL
Pocillopora	11.4916	sTL		Porites	5.81704	sTL
Pocillopora	11.1565	sTL		Porites	6.59415	sTL
Pocillopora	7.05877	sTL		Porites	6.71129	sTL
Pocillopora	10.2268	sTL		Porites	7.98113	sTL
Pocillopora	11.1738	sTL		Porites	10.1144	sTL
Pocillopora	6.21579	sTL		Porites	6.60466	sTL
Pocillopora	7.48086	sTL		Porites	8.37335	sTL
Pocillopora	4.99954	sTL		Porites	10.4216	sTL
Pocillopora	8.05171	sTL		Porites	9.73966	sTL
Pocillopora	4.30859	sTL		Porites	6.14505	sTL
Pocillopora	5.72764	sTL		Porites	8.33625	sTL
Pocillopora	3.63146	sTL		Porites	4.42438	sTL
Pocillopora	3.54012	sTL		Porites	4.21995	sTL
Pocillopora	3.86079	sTL		Porites	10.1133	sTL
Pocillopora	4.28289	sTL		Porites	6.67246	sTL
Pocillopora	3.93612	sTL		Porites	9.85523	sTL
Pocillopora	3.8055	sTL		Porites	9.19541	sTL
Pocillopora	8.97069	sTL		Porites	11.9278	sTL
Pocillopora	8.42554	sTL		Porites	11.4004	sTL
Pocillopora	8.61723	sTL		Porites	5.29243	sTL
Pocillopora	7.72952	sTL		Porites	8.87347	sTL
Pocillopora	11.1438	sTL		Porites	6.86265	sTL
Pocillopora	8.4629	sTL		Porites	4.11168	sTL
Pocillopora	7.21719	sTL		Porites	7.02998	sTL
Pocillopora	7.64537	sTL		Porites	10.0612	sTL
Pocillopora	9.36213	sTL		Porites	4.51612	sTL
Pocillopora	3.50079	sTL		Porites	7.85469	sTL
Pocillopora	10.2314	sTL		Porites	4.17905	sTL
Pocillopora	8.16125	sTL		Porites	9.94562	sTL
Pocillopora	7.53346	sTL		Porites	5.26696	sTL
Pocillopora	10.9665	sTL		Porites	6.6731	sTL
Pocillopora	8.15816	sTL		Porites	4.8517	sTL
Pocillopora	8.47007	sTL		Porites	4.46293	sTL
Pocillopora	10.9925	sTL		Porites	6.64717	sTL
Pocillopora	13.2077	sTL		Porites	8.9078	sTL
Pocillopora	10.8455	sTL		Porites	6.6044	sTL
Pocillopora	5.44149	sTL		Porites	9.13771	sTL
Pocillopora	12.5578	sTL		Porites	8.6296	sTL
Pocillopora	10.5167	sTL		Porites	5.94198	sTL
Pocillopora	14.3466	sTL		Porites	10.4258	sTL
Pocillopora	13.7312	sTL		Porites	10.5438	sTL
Pocillopora	13.8166	sTL		Porites	7.30368	sTL
Pocillopora	17.4275	sTL		Porites	5.13671	sTL
Pocillopora	18.109	sTL		Porites	5.36391	sTL
Pocillopora	11.1156	sTL		Porites	6.21361	sTL
Pocillopora	5.7996	sTL		Porites	5.98116	sTL
Pocillopora	9.52282	sTL		Porites	6.69132	sTL
Pocillopora	9.24199	sTL		Porites	9.2508	sTL
Pocillopora	7.66887	sTL		Porites	6.81706	sTL
Pocillopora	8.14977	sTL		Porites	7.41364	sTL
Pocillopora	6.9105	sTL		Porites	7.56828	sTL
Pocillopora	8.90182	sTL		Porites	8.48079	sTL
Pocillopora	8.19506	sTL		Porites	9.05436	sTL
Pocillopora	7.52775	sTL		Porites	7.24847	sTL
Pocillopora	6.94939	sTL		Porites	9.28856	sTL
Pocillopora	5.87791	sTL		Porites	6.46821	sTL
Pocillopora	9.75225	sTL		Porites	10.1313	sTL
Pocillopora	8.81311	sTL		Porites	7.32577	sTL
Pocillopora	6.42393	sTL		Porites	6.20034	sTL
Pocillopora	6.74092	sTL		Porites	6.28701	sTL
Pocillopora	7.13997	sTL		Porites	6.79647	sTL
Pocillopora	4.64033	sTL		Porites	6.58114	sTL
Pocillopora	7.57703	sTL		Porites	6.89641	sTL
Pocillopora	6.91737	sTL		Porites	8.11122	sTL
Pocillopora	9.43027	sTL		Porites	7.60431	sTL
Pocillopora	11.6736	sTL		Porites	6.50307	sTL
Pocillopora	4.10904	sTL		Porites	7.4767	sTL
Pocillopora	3.68144	sTL		Porites	6.99238	sTL
Pocillopora	4.28567	sTL		Porites	7.42576	sTL
Pocillopora	4.16268	sTL		Porites	7.31072	sTL
Pocillopora	4.27612	sTL		Porites	6.52376	sTL
Pocillopora	4.16298	sTL		Porites	6.25962	sTL
Pocillopora	4.17303	sTL		Porites	5.66642	sTL
Pocillopora	4.23479	sTL		Porites	9.73399	sTL
Pocillopora	4.18203	sTL		Porites	6.90341	sTL
Pocillopora	4.20695	sTL		Porites	13.7037	sTL
Pocillopora	4.03736	sTL		Porites	15.7594	sTL
Pocillopora	4.32012	sTL		Porites	16.3145	sTL
Pocillopora	4.21679	sTL		Porites	12.8392	sTL
Pocillopora	4.47846	sTL		Porites	11.7728	sTL
Pocillopora	4.49397	sTL		Porites	9.68296	sTL
Pocillopora	4.29092	sTL		Porites	19.3165	sTL
Pocillopora	12.0812	sTL		Porites	13.6025	sTL
Pocillopora	11.8721	sTL		Porites	9.55732	sTL
Pocillopora	9.4521	sTL		Porites	10.5348	sTL
Pocillopora	6.93852	sTL		Porites	13.6353	sTL
Pocillopora	13.636	sTL		Porites	10.4912	sTL
Pocillopora	8.19118	sTL		Porites	7.52795	sTL
Pocillopora	10.4552	sTL		Porites	13.0889	sTL
Pocillopora	6.63841	sTL		Porites	13.2716	sTL
Pocillopora	4.91186	sTL		Porites	11.8772	sTL
Pocillopora	6.29623	sTL		Porites	6.78012	sTL
Pocillopora	7.46922	sTL		Porites	6.02123	sTL
Pocillopora	4.5815	sTL		Porites	5.71574	sTL
Pocillopora	5.07192	sTL		Porites	4.55411	sTL
Pocillopora	7.86054	sTL		Porites	8.22067	sTL
Pocillopora	8.81243	sTL		Porites	6.45481	sTL
Pocillopora	9.67019	sTL		Porites	4.30494	sTL
Pocillopora	23.6088	sTL		Porites	4.52601	sTL
Pocillopora	7.14997	sTL		Porites	5.55234	sTL
Pocillopora	9.49321	sTL		Porites	5.84259	sTL
Pocillopora	13.2354	sTL		Porites	5.60959	sTL
Pocillopora	24.3061	sTL		Porites	6.01687	sTL
Pocillopora	29.5957	sTL		Porites	6.14442	sTL
Pocillopora	22.8838	sTL		Porites	5.77714	sTL
Pocillopora	23.3236	sTL		Porites	5.74347	sTL
Pocillopora	6.43059	sTL		Porites	6.00779	sTL
Pocillopora	6.59548	sTL		Porites	5.59444	sTL
Pocillopora	6.52419	sTL		Porites	8.04744	sTL
Pocillopora	5.62998	sTL		Porites	11.6813	sTL
Pocillopora	4.70921	sTL		Porites	8.91518	sTL
Pocillopora	8.89099	sTL		Porites	12.8056	sTL
Pocillopora	8.99723	sTL		Porites	11.3469	sTL
Pocillopora	7.85025	sTL		Porites	10.4238	sTL
Pocillopora	8.4497	sTL		Porites	11.0806	sTL
Pocillopora	9.42484	sTL		Porites	12.8803	sTL
Pocillopora	9.26492	sTL		Porites	10.381	sTL
Pocillopora	8.3409	sTL		Porites	6.71708	sTL
Pocillopora	6.8759	sTL		Porites	7.22824	sTL
Pocillopora	9.53529	sTL		Porites	12.1672	sTL
Pocillopora	8.57194	sTL		Porites	7.89773	sTL
Pocillopora	7.40739	sTL		Porites	8.60282	sTL
Pocillopora	10.387	sTL		Porites	8.62195	sTL
Pocillopora	5.54726	sTL		Porites	7.15088	sTL
Pocillopora	8.92642	sTL		Porites	28.9872	sTL
Pocillopora	7.16911	sTL		Porites	27.6668	sTL
Pocillopora	8.06779	sTL		Porites	31.8785	sTL
Pocillopora	9.11218	sTL		Porites	43.8673	sTL
Pocillopora	11.7687	sTL		Porites	9.46661	sTL
Pocillopora	9.15042	sTL		Porites	8.55277	sTL
Pocillopora	6.03915	sTL		Porites	10.882	sTL
Pocillopora	8.74302	sTL		Porites	13.7635	sTL
Pocillopora	9.44381	sTL		Porites	6.14593	sTL
Pocillopora	10.9446	sTL		Porites	9.51463	sTL
Pocillopora	12.9077	sTL		Porites	9.94225	sTL
Pocillopora	10.7802	sTL		Porites	3.96629	sTL
Pocillopora	6.9043	sTL		Porites	18.1277	sTL
Pocillopora	7.91897	sTL		Porites	13.5476	sTL
Pocillopora	10.429	sTL		Porites	14.9231	sTL
Pocillopora	9.40253	sTL		Porites	13.4608	sTL
Pocillopora	10.1668	sTL		Porites	16.9427	sTL
Pocillopora	10.8254	sTL		Porites	6.51114	sTL
Pocillopora	14.244	sTL		Porites	9.83031	sTL
Pocillopora	12.6784	sTL		Porites	21.9238	sTL
Pocillopora	11.6023	sTL		Porites	17.4074	sTL
Pocillopora	12.2207	sTL		Porites	21.0144	sTL
Pocillopora	12.0626	sTL		Porites	5.32052	sTL
Pocillopora	10.9743	sTL		Porites	4.30344	sTL
Pocillopora	11.5573	sTL		Porites	5.44822	sTL
Pocillopora	15.2869	sTL		Porites	9.0468	sTL
Pocillopora	15.3204	sTL		Porites	4.21801	sTL
Pocillopora	9.15525	sTL		Porites	4.42201	sTL
Pocillopora	16.672	sTL		Porites	9.19562	sTL
Pocillopora	7.09842	sTL		Porites	22.2969	sTL
Pocillopora	8.12545	sTL		Porites	11.2039	sTL
Pocillopora	4.5755	sTL		Porites	7.43518	sTL
Pocillopora	6.55357	sTL		Porites	7.39503	sTL
Pocillopora	7.19422	sTL		Porites	9.86853	sTL
Pocillopora	6.68903	sTL		Porites	8.14528	sTL
Pocillopora	6.17835	sTL		Porites	13.1799	sTL
Pocillopora	6.75776	sTL		Porites	10.6855	sTL
Pocillopora	6.09839	sTL		Porites	9.17248	sTL
Pocillopora	8.07224	sTL		Porites	10.0299	sTL
Pocillopora	8.28582	sTL		Porites	10.6423	sTL
Pocillopora	6.77618	sTL		Porites	8.43882	sTL
Pocillopora	7.42091	sTL		Porites	6.75043	sTL
Pocillopora	9.46259	sTL		Porites	6.36974	sTL
Pocillopora	7.92101	sTL		Porites	14.8342	sTL
Pocillopora	11.4062	sTL		Porites	8.36374	sTL
Pocillopora	4.70227	sTL		Porites	12.4298	sTL
Pocillopora	5.26311	sTL		Porites	7.95136	sTL
Pocillopora	5.69512	sTL		Porites	6.18801	sTL
Pocillopora	6.37737	sTL		Porites	5.71454	sTL
Pocillopora	4.98677	sTL		Porites	8.05059	sTL
Pocillopora	5.29917	sTL		Porites	7.52164	sTL
Pocillopora	6.16372	sTL		Porites	6.98487	sTL
Pocillopora	6.86512	sTL		Porites	7.5098	sTL
Pocillopora	5.16517	sTL		Porites	6.17594	sTL
Pocillopora	10.7148	sTL		Porites	9.253	sTL
Pocillopora	20.1902	sTL		Porites	4.73501	sTL
Pocillopora	9.5269	sTL		Porites	11.2284	sTL
Pocillopora	13.9452	sTL		Porites	8.86094	sTL
Pocillopora	12.1593	sTL		Porites	4.9583	sTL
Pocillopora	13.3687	sTL		Porites	3.86682	sTL
Pocillopora	6.95928	sTL		Porites	4.14836	sTL
Pocillopora	12.6058	sTL		Porites	6.28087	sTL
Pocillopora	8.35683	sTL		Porites	8.51844	sTL
Pocillopora	4.65866	sTL		Porites	11.2043	sTL
Pocillopora	5.40543	sTL		Porites	11.5779	sTL
Pocillopora	6.43331	sTL		Porites	6.96906	sTL
Pocillopora	7.12216	sTL		Porites	6.28906	sTL
Pocillopora	6.71189	sTL		Porites	5.25803	sTL
Pocillopora	5.79884	sTL		Porites	6.11497	sTL
Pocillopora	10.4832	sTL		Porites	5.42227	sTL
Pocillopora	8.80658	sTL		Porites	8.31072	sTL
Pocillopora	8.71348	sTL		Porites	6.54613	sTL
Pocillopora	10.7844	sTL		Porites	12.3369	sTL
Pocillopora	5.50837	sTL		Porites	22.9216	sTL
Pocillopora	5.6971	sTL		Porites	4.1831	sTL
Pocillopora	5.8948	sTL		Porites	18.7538	sTL
Pocillopora	6.25045	sTL		Porites	8.76593	sTL
Pocillopora	5.69502	sTL		Porites	3.45346	sTL
Pocillopora	6.63582	sTL		Porites	14.0759	sTL
Pocillopora	6.75778	sTL		Porites	10.9991	sTL
Pocillopora	7.16627	sTL		Porites	7.91755	sTL
Pocillopora	8.43782	sTL		Porites	11.4971	sTL
Pocillopora	8.50524	sTL		Porites	11.349	sTL
Pocillopora	8.24296	sTL		Porites	8.46576	sTL
Pocillopora	7.95604	sTL		Porites	11.7538	sTL
Pocillopora	8.34569	sTL		Porites	11.7762	sTL
Pocillopora	8.68186	sTL		Porites	12.3276	sTL
Pocillopora	8.94155	sTL		Porites	16.6917	sTL
Pocillopora	7.86919	sTL		Porites	10.941	sTL
Pocillopora	7.5425	sTL		Porites	8.64598	sTL
Pocillopora	7.50892	sTL		Porites	8.42248	sTL
Pocillopora	7.21939	sTL		Porites	11.1206	sTL
Pocillopora	10.1107	sTL		Porites	6.09358	sTL
Pocillopora	10.8171	sTL		Porites	9.61861	sTL
Pocillopora	9.98589	sTL		Porites	3.84066	sTL
Pocillopora	11.794	sTL		Porites	9.66426	sTL
Pocillopora	9.45316	sTL		Porites	6.57314	sTL
Pocillopora	10.3566	sTL		Porites	13.149	sTL
Pocillopora	11.1877	sTL		Porites	8.04891	sTL
Pocillopora	10.2743	sTL		Porites	11.4441	sTL
Pocillopora	8.0964	sTL		Porites	10.0585	sTL
Pocillopora	9.704	sTL		Porites	10.6453	sTL
Pocillopora	8.70284	sTL		Porites	14.3423	sTL
Pocillopora	7.77821	sTL		Porites	16.9604	sTL
Pocillopora	12.9127	sTL		Porites	8.90854	sTL
Pocillopora	10.1831	sTL		Porites	17.7819	sTL
Pocillopora	12.8046	sTL		Porites	8.06766	sTL
Pocillopora	11.5566	sTL		Porites	7.86871	sTL
Pocillopora	7.29257	sTL		Porites	7.12936	sTL
Pocillopora	9.00343	sTL		Porites	4.64885	sTL
Pocillopora	5.23569	sTL
Pocillopora	7.7361	sTL
Pocillopora	7.26802	sTL
Pocillopora	7.17288	sTL
Pocillopora	8.05841	sTL
Pocillopora	6.5111	sTL
Pocillopora	7.86452	sTL
Pocillopora	6.67301	sTL
Pocillopora	6.09317	sTL
Pocillopora	7.18611	sTL
Pocillopora	6.36522	sTL
Pocillopora	6.10604	sTL
Pocillopora	5.17942	sTL
Pocillopora	6.38428	sTL
Pocillopora	7.01591	sTL
Pocillopora	7.68162	sTL
Pocillopora	9.46775	sTL
Pocillopora	11.0374	sTL
Pocillopora	6.53848	sTL
Pocillopora	8.39281	sTL
Pocillopora	6.58884	sTL
Pocillopora	9.00472	sTL
Pocillopora	7.08137	sTL
Pocillopora	9.62572	sTL
Pocillopora	8.74465	sTL
Pocillopora	7.81502	sTL
Pocillopora	6.81621	sTL
Pocillopora	8.7202	sTL
Pocillopora	7.58126	sTL
Pocillopora	9.73963	sTL
Pocillopora	9.55745	sTL
Pocillopora	8.61622	sTL
Pocillopora	8.87283	sTL
Pocillopora	7.56957	sTL
Pocillopora	5.99771	sTL
Pocillopora	7.09994	sTL
Pocillopora	8.46448	sTL
Pocillopora	10.8561	sTL
Pocillopora	11.1448	sTL
Pocillopora	13.3168	sTL
Pocillopora	6.82622	sTL
Pocillopora	9.96587	sTL
Pocillopora	11.5483	sTL
Pocillopora	9.78778	sTL
Pocillopora	12.1615	sTL
Pocillopora	9.68199	sTL
Pocillopora	5.20609	sTL
Pocillopora	6.51273	sTL
Pocillopora	12.2899	sTL
Pocillopora	12.5058	sTL
Pocillopora	5.44684	sTL
Pocillopora	9.87318	sTL
Pocillopora	6.78474	sTL
Pocillopora	11.9077	sTL
Pocillopora	9.81225	sTL
Pocillopora	7.825	sTL
Pocillopora	9.28867	sTL
Pocillopora	9.85332	sTL
Pocillopora	12.5633	sTL
Pocillopora	10.405	sTL
Pocillopora	11.5655	sTL
Pocillopora	10.6216	sTL
Pocillopora	12.7576	sTL
Pocillopora	16.3568	sTL
Pocillopora	8.05699	sTL
Pocillopora	5.89525	sTL
Pocillopora	5.92366	sTL
Pocillopora	17.4399	sTL
Pocillopora	30.2227	sTL
Pocillopora	15.7002	sTL
Pocillopora	47.3451	sTL
Pocillopora	27.3995	sTL
Pocillopora	38.3521	sTL
Pocillopora	27.3157	sTL
Pocillopora	31.2453	sTL
Pocillopora	31.2387	sTL
Pocillopora	19.1298	sTL
Pocillopora	31.2943	sTL
Pocillopora	40.0258	sTL
Pocillopora	18.6904	sTL
Pocillopora	15.644	sTL
Pocillopora	25.7256	sTL

## Sheet: fig1b
hTL_Mean	species	island	site	sTL_Q3	sTL_Q1	sTL_IQ	sTL_Med	sTL_Mean	LongEast	LatNorth	island_name
6.83015	Pocillopora	1	1	NA	NA	NA	NA	NA	280.979	8.5795	Islas de las Perlas
5.66497	Pocillopora	1	2	NA	NA	NA	NA	NA	280.975	8.59788	Islas de las Perlas
4.80584	Pocillopora	1	3	NA	NA	NA	NA	NA	280.966	8.6501	Islas de las Perlas
5.35012	Pocillopora	2	1	NA	NA	NA	NA	NA	278.206	7.8732	Coiba
4.70832	Pocillopora	2	2	NA	NA	NA	NA	NA	278.303	7.6513	Coiba
6.54973	Pocillopora	2	3	NA	NA	NA	NA	NA	278.204	7.2092	Coiba
NA	Pocillopora	3	1	NA	NA	NA	NA	NA	278.409	3.9873	Malpelo
NA	Pocillopora	3	2	NA	NA	NA	NA	NA	278.4	3.9857	Malpelo
4.57096	Pocillopora	4	1	NA	NA	NA	NA	NA	250.677	-27.0688	Rapa Nui
4.83726	Pocillopora	4	2	NA	NA	NA	NA	NA	250.665	-27.0674	Rapa Nui
4.14582	Pocillopora	4	3	NA	NA	NA	NA	NA	250.566	-27.1326	Rapa Nui
4.55232	Pocillopora	4	4	NA	NA	NA	NA	NA	250.556	-27.1486	Rapa Nui
5.64119	Pocillopora	5	1	NA	NA	NA	NA	NA	235.198	-24.6971	Ducie
4.57817	Pocillopora	5	2	NA	NA	NA	NA	NA	235.205	-24.6971	Ducie
4.81594	Pocillopora	5	3	NA	NA	NA	NA	NA	235.224	-24.6709	Ducie
4.65725	Pocillopora	6	1	NA	NA	NA	NA	NA	224.928	-23.0748	Gambiers
4.97355	Pocillopora	6	2	NA	NA	NA	NA	NA	225.152	-23.1651	Gambiers
4.71757	Pocillopora	6	3	NA	NA	NA	NA	NA	225.043	-23.2374	Gambiers
5.34654	Pocillopora	7	1	7.27551	2.8458	4.42971	4.36958	9.23048	210.114	-17.4826	Moorea
5.70005	Pocillopora	7	2	NA	NA	NA	NA	NA	210.076	-17.5184	Moorea
5.27886	Pocillopora	7	3	7.13893	3.0841	4.05483	4.50481	10.0416	210.245	-17.4897	Moorea
5.76178	Pocillopora	8	1	NA	NA	NA	NA	NA	200.199	-18.84	Aitutaki
5.03668	Pocillopora	8	2	6.47886	3.07884	3.40002	4.51267	8.72835	200.155	-18.914	Aitutaki
NA	Pocillopora	8	3	NA	NA	NA	NA	NA	200.181	-18.8678	Aitutaki
4.66374	Pocillopora	9	1	8.50633	3.18322	5.32311	5.32494	11.9258	190.086	-19.1134	Niue
4.76737	Pocillopora	9	2	5.92833	2.6974	3.23094	3.84112	6.85379	190.097	-18.9854	Niue
5.67716	Pocillopora	9	3	6.73521	2.80565	3.92956	4.21377	9.10502	190.082	-19.0418	Niue
5.65505	Pocillopora	10	1	NA	NA	NA	NA	NA	188.157	-14.0178	Upolu
5.782	Pocillopora	10	2	6.30548	2.74632	3.55916	4.07159	9.13762	188.57	-14.0616	Upolu
5.52721	Pocillopora	10	3	NA	NA	NA	NA	NA	188.458	-13.9188	Upolu
6.15645	Pocillopora	11	1	6.1047	2.67532	3.42937	3.94652	8.58619	181.826	-14.236	Futuna
4.85462	Pocillopora	11	2	6.08903	2.67325	3.41579	3.98042	7.75723	181.979	-14.3487	Futuna
4.83115	Pocillopora	11	3	6.47696	2.83565	3.64131	4.26269	8.00866	181.909	-14.2915	Futuna
5.54629	Pocillopora	12	1	NA	NA	NA	NA	NA	179.119	-8.58213	Tuvalu
5.18524	Pocillopora	12	2	7.39163	2.95836	4.43328	4.62127	10.8046	179.039	-8.51643	Tuvalu
5.27517	Pocillopora	12	3	7.26914	2.93154	4.3376	4.57121	12.3905	179.111	-8.42678	Tuvalu
4.1463	Pocillopora	13	1	6.50629	3.38704	3.11925	4.71183	9.29972	172.915	1.79512	Abaiang
4.56327	Pocillopora	13	2	5.61731	2.83275	2.78456	3.94582	8.26761	172.784	1.88733	Abaiang
4.96431	Pocillopora	13	3	5.84612	2.7042	3.14193	3.80063	9.55745	172.99	1.71388	Abaiang
4.64448	Pocillopora	14	1	NA	NA	NA	NA	NA	151.639	7.22028	Chuuk
5.77653	Pocillopora	14	2	7.83616	3.15993	4.67623	4.94511	10.1421	151.891	7.14772	Chuuk
NA	Pocillopora	14	3	NA	NA	NA	NA	NA	151.679	7.6514	Chuuk
5.16053	Pocillopora	15	1	NA	NA	NA	NA	NA	144.645	13.2497	Guam
5.44572	Pocillopora	15	2	6.57944	2.77716	3.80229	4.10502	9.94281	144.645	13.4172	Guam
5.56612	Pocillopora	15	3	NA	NA	NA	NA	NA	144.636	13.3434	Guam
3.55995	Pocillopora	16	1	5.78955	2.90772	2.88184	3.97182	6.23202	142.202	27.0797	Ogasawara
3.46475	Pocillopora	16	2	5.2901	2.66865	2.62145	3.78984	6.88272	142.219	27.0995	Ogasawara
3.47352	Pocillopora	16	3	5.71552	2.742	2.97352	3.9912	5.43061	142.226	27.0428	Ogasawara
4.55357	Pocillopora	17	1	5.47466	3.06263	2.41203	3.96599	6.21579	127.86	26.6274	Okinawa
NA	Pocillopora	17	2	NA	NA	NA	NA	NA	127.855	26.6425	Okinawa
NA	Pocillopora	17	3	NA	NA	NA	NA	NA	127.866	26.6549	Okinawa
NA	Pocillopora	18	1	NA	NA	NA	NA	NA	177.131	-17.3678	Fiji
NA	Pocillopora	18	2	NA	NA	NA	NA	NA	178.026	-18.2966	Fiji
4.81399	Pocillopora	18	3	5.70772	2.73574	2.97198	3.76125	6.1961	178.515	-18.1925	Fiji
3.96907	Pocillopora	19	1	7.59905	3.35156	4.24749	5.36603	13.4773	151.926	-23.4338	Heron
4.31726	Pocillopora	19	2	8.22575	3.61108	4.61467	6.0058	13.1577	150.776	-21.3348	Heron
4.06918	Pocillopora	19	3	7.58291	3.06708	4.51583	5.16412	9.01521	150.886	-20.7798	Heron
3.23777	Pocillopora	19	4	6.12564	3.07748	3.04815	4.3707	6.88113	150.871	-20.6939	Heron
5.38172	Pocillopora	20	1	5.90956	2.86832	3.04124	4.18722	8.74452	158.952	-19.3124	Chesterfield
6.3664	Pocillopora	20	2	5.52372	2.782	2.74172	3.86986	7.56957	158.246	-19.5116	Chesterfield
5.97413	Pocillopora	20	3	5.24608	2.60832	2.63776	3.60031	5.99771	158.302	-19.8681	Chesterfield
4.46588	Pocillopora	21	1	5.55138	2.5687	2.98269	3.53826	6.10868	166.56	-22.5216	New Caledonia
5.61883	Pocillopora	21	2	5.74994	2.60792	3.14203	3.67069	6.95348	166.443	-22.5456	New Caledonia
5.11729	Pocillopora	21	3	5.95397	2.65777	3.29621	3.97824	7.48126	166.475	-22.5649	New Caledonia
5.20201	Pocillopora	22	1	5.53083	2.44964	3.08119	3.38903	6.41365	159.538	-9.43313	Solomon
5.48808	Pocillopora	22	2	NA	NA	NA	NA	NA	158.196	-8.60285	Solomon
5.57548	Pocillopora	22	3	NA	NA	NA	NA	NA	156.746	-8.02867	Solomon
6.19114	Pocillopora	23	1	7.11692	2.80704	4.30988	4.28132	10.1695	150.801	-9.72297	Milney Bay
5.58737	Pocillopora	23	2	6.67552	2.70483	3.97069	4.06659	9.4468	152.028	-9.34335	Milney Bay
6.0763	Pocillopora	23	3	6.39429	2.7274	3.66689	3.90965	10.5438	153.105	-9.2333	Milney Bay
6.25055	Pocillopora	24	1	5.23222	2.4753	2.75691	3.43744	5.88053	151.047	-4.884	Kimbe Bay
7.8653	Pocillopora	24	2	6.31226	2.62402	3.68823	3.86527	10.0809	150.198	-5.0915	Kimbe Bay
6.5313	Pocillopora	24	3	5.43463	2.47965	2.95498	3.4823	8.32896	150.379	-5.20833	Kimbe Bay
NA	Pocillopora	25	1	NA	NA	NA	NA	NA	131.796	2.95937	Palau Sth
6.02782	Pocillopora	25	2	5.68827	2.50049	3.18778	3.40739	13.12	131.125	2.99848	Palau Sth
5.74918	Pocillopora	25	3	6.34685	2.67424	3.6726	3.87857	8.82886	132.313	4.3012	Palau Sth
5.26672	Pocillopora	25	4	6.89542	2.73668	4.15874	4.03566	9.01017	131.955	4.65312	Palau Sth
5.41191	Pocillopora	25	5	7.13158	2.75026	4.38132	4.25877	10.6557	132.22	5.32007	Palau Sth
5.45749	Pocillopora	26	1	8.25175	2.73754	5.51421	4.15406	11.231	134.58	7.77886	Palau Nth
5.53553	Pocillopora	26	2	NA	NA	NA	NA	NA	134.558	7.78358	Palau Nth
5.93007	Pocillopora	26	3	NA	NA	NA	NA	NA	134.565	7.70917	Palau Nth
NA	Pocillopora	26	4	NA	NA	NA	NA	NA	134.5	7.3	Palau Nth
NA	Pocillopora	27	1	NA	NA	NA	NA	NA	114.314	22.5314	Hong Kong
NA	Pocillopora	27	2	NA	NA	NA	NA	NA	114.135	22.1872	Hong Kong
NA	Pocillopora	27	3	NA	NA	NA	NA	NA	114.135	22.1872	Hong Kong
4.53998	Pocillopora	28	1	7.1003	3.34012	3.76018	4.80538	12.9238	120.81	21.9332	Taiwan
4.88825	Pocillopora	28	2	7.42109	2.94081	4.48028	4.87247	15.6782	121.569	22.0084	Taiwan
4.59764	Pocillopora	28	3	9.97274	4.83961	5.13312	7.12883	25.2677	121.485	22.6428	Taiwan
4.17689	Pocillopora	29	1	6.09926	2.65642	3.44285	3.83935	6.51675	201.869	21.3516	Hawaï
4.18278	Pocillopora	29	2	5.3681	2.58202	2.78608	3.53878	5.60449	202.276	21.2728	Hawaï
4.1877	Pocillopora	29	3	7.54124	3.21457	4.32667	5.29149	8.57949	202.22	21.4729	Hawaï
4.79045	Pocillopora	31	1	NA	NA	NA	NA	NA	250.794	10.3137	Clipperton
4.57104	Pocillopora	31	2	NA	NA	NA	NA	NA	250.766	10.3019	Clipperton
4.52129	Pocillopora	31	3	NA	NA	NA	NA	NA	250.797	10.29	Clipperton
5.47171	Pocillopora	32	1	NA	NA	NA	NA	NA	277.957	7.95797	Coiba
5.10346	Pocillopora	32	2	NA	NA	NA	NA	NA	278.206	7.87303	Coiba
4.73501	Pocillopora	32	3	NA	NA	NA	NA	NA	278.302	7.65115	Coiba
4.51365	Pocillopora	32	4	NA	NA	NA	NA	NA	278.203	7.20982	Coiba
4.92652	Pocillopora	30	1	4.23811	2.38819	1.84992	3.00397	4.26428	250.19	24.1386	Baja California
4.11587	Pocillopora	30	2	4.01966	2.36481	1.65486	2.95569	4.23335	250.578	23.3586	Baja California
4.10617	Pocillopora	30	3	NA	NA	NA	NA	NA	250.196	22.9453	Baja California
4.6853	Porites	1	1	5.13192	2.61552	2.5164	3.53645	6.78012	280.979	8.5795	Islas de las Perlas
NA	Porites	1	2	NA	NA	NA	NA	NA	280.975	8.59788	Islas de las Perlas
NA	Porites	1	3	NA	NA	NA	NA	NA	280.966	8.6501	Islas de las Perlas
5.14715	Porites	2	1	5.00597	2.82129	2.18468	3.71273	5.79028	278.206	7.8732	Coiba
6.11751	Porites	2	2	5.75	2.75601	2.994	3.84291	9.90818	278.303	7.6513	Coiba
5.32492	Porites	2	3	4.10305	2.43158	1.67146	3.03438	4.41547	278.204	7.2092	Coiba
5.01204	Porites	3	1	NA	NA	NA	NA	NA	278.409	3.9873	Malpelo
NA	Porites	3	2	NA	NA	NA	NA	NA	278.4	3.9857	Malpelo
4.5285	Porites	4	1	4.8504	2.52059	2.3298	3.30169	5.66818	250.677	-27.0688	Rapa Nui
4.88834	Porites	4	2	4.98467	2.57498	2.40968	3.44104	5.97947	250.665	-27.0674	Rapa Nui
4.3256	Porites	4	3	5.36228	2.65038	2.7119	3.6316	6.18257	250.566	-27.1326	Rapa Nui
4.58286	Porites	4	4	6.21425	3.03727	3.17698	4.32389	8.42045	250.556	-27.1486	Rapa Nui
5.22761	Porites	5	1	NA	NA	NA	NA	NA	235.198	-24.6971	Ducie
4.85228	Porites	5	2	NA	NA	NA	NA	NA	235.205	-24.6971	Ducie
4.87078	Porites	5	3	NA	NA	NA	NA	NA	235.224	-24.6709	Ducie
4.93923	Porites	6	1	NA	NA	NA	NA	NA	224.928	-23.0748	Gambiers
6.52807	Porites	6	2	NA	NA	NA	NA	NA	225.152	-23.1651	Gambiers
6.95219	Porites	6	3	6.06069	2.90574	3.15495	4.31416	6.69095	225.043	-23.2374	Gambiers
6.06937	Porites	7	1	NA	NA	NA	NA	NA	210.114	-17.4826	Moorea
5.32966	Porites	7	2	NA	NA	NA	NA	NA	210.076	-17.5184	Moorea
5.51579	Porites	7	3	NA	NA	NA	NA	NA	210.245	-17.4897	Moorea
5.59892	Porites	8	1	NA	NA	NA	NA	NA	200.199	-18.84	Aitutaki
5.35265	Porites	8	2	NA	NA	NA	NA	NA	200.155	-18.914	Aitutaki
5.18505	Porites	8	3	9.01287	3.36714	5.64573	5.13034	11.6859	200.181	-18.8678	Aitutaki
5.82611	Porites	9	1	6.47863	2.7632	3.71543	4.04549	9.29685	190.086	-19.1134	Niue
5.509	Porites	9	2	5.63196	2.66937	2.96259	3.73062	6.22774	190.097	-18.9854	Niue
5.26137	Porites	9	3	5.86601	2.76297	3.10304	3.9398	6.75727	190.082	-19.0418	Niue
5.91202	Porites	10	1	5.86075	2.66035	3.2004	3.62224	9.54778	188.157	-14.0178	Upolu
5.55034	Porites	10	2	NA	NA	NA	NA	NA	188.57	-14.0616	Upolu
5.82674	Porites	10	3	NA	NA	NA	NA	NA	188.458	-13.9188	Upolu
4.26566	Porites	11	1	NA	NA	NA	NA	NA	181.826	-14.236	Futuna
4.37488	Porites	11	2	6.11623	2.79042	3.32581	3.99041	9.32901	181.979	-14.3487	Futuna
4.49218	Porites	11	3	NA	NA	NA	NA	NA	181.909	-14.2915	Futuna
NA	Porites	12	1	NA	NA	NA	NA	NA	179.119	-8.58213	Tuvalu
5.90177	Porites	12	2	6.23439	2.94409	3.2903	4.2842	11.8759	179.039	-8.51643	Tuvalu
4.99426	Porites	12	3	5.26931	2.56802	2.70129	3.48108	7.20978	179.111	-8.42678	Tuvalu
6.32676	Porites	13	1	6.00426	2.78644	3.21782	4.06385	8.14791	172.915	1.79512	Abaiang
NA	Porites	13	2	NA	NA	NA	NA	NA	172.784	1.88733	Abaiang
NA	Porites	13	3	NA	NA	NA	NA	NA	172.99	1.71388	Abaiang
5.10674	Porites	14	1	NA	NA	NA	NA	NA	151.639	7.22028	Chuuk
NA	Porites	14	2	NA	NA	NA	NA	NA	151.891	7.14772	Chuuk
4.13437	Porites	14	3	7.41822	3.40275	4.01547	5.20431	11.0661	151.679	7.6514	Chuuk
5.83799	Porites	15	1	NA	NA	NA	NA	NA	144.645	13.2497	Guam
5.61584	Porites	15	2	NA	NA	NA	NA	NA	144.645	13.4172	Guam
4.99182	Porites	15	3	NA	NA	NA	NA	NA	144.636	13.3434	Guam
4.63807	Porites	16	1	5.72809	2.6244	3.10368	3.6199	8.53427	142.202	27.0797	Ogasawara
5.20374	Porites	16	2	6.44338	3.0965	3.34688	4.48123	11.8805	142.219	27.0995	Ogasawara
4.52464	Porites	16	3	NA	NA	NA	NA	NA	142.226	27.0428	Ogasawara
4.70544	Porites	17	1	NA	NA	NA	NA	NA	127.86	26.6274	Okinawa
4.84951	Porites	17	2	NA	NA	NA	NA	NA	127.855	26.6425	Okinawa
4.58071	Porites	17	3	8.00269	3.73407	4.26861	5.75697	18.3225	127.866	26.6549	Okinawa
5.5743	Porites	18	1	NA	NA	NA	NA	NA	177.131	-17.3678	Fiji
6.64399	Porites	18	2	NA	NA	NA	NA	NA	178.026	-18.2966	Fiji
6.69225	Porites	18	3	4.19935	2.51019	1.68915	3.15416	7.10869	178.515	-18.1925	Fiji
6.14304	Porites	19	1	7.20969	3.15767	4.05202	4.80253	9.4471	151.926	-23.4338	Heron
6.84252	Porites	19	2	NA	NA	NA	NA	NA	150.776	-21.3348	Heron
5.42213	Porites	19	3	7.1271	3.50639	3.62071	5.09321	10.716	150.886	-20.7798	Heron
20.0085	Porites	19	4	7.17892	3.53208	3.64684	5.15481	15.6513	150.871	-20.6939	Heron
5.75874	Porites	20	1	6.89997	3.12548	3.77449	4.7312	14.8542	158.952	-19.3124	Chesterfield
4.96513	Porites	20	2	6.99207	3.47748	3.5146	5.43018	8.06766	158.246	-19.5116	Chesterfield
5.27188	Porites	20	3	4.9092	2.66158	2.24762	3.51464	6.54897	158.302	-19.8681	Chesterfield
5.21045	Porites	21	1	6.42963	3.0979	3.33172	4.49924	10.781	166.56	-22.5216	New Caledonia
5.28709	Porites	21	2	8.66701	3.4304	5.23661	5.51605	10.4373	166.443	-22.5456	New Caledonia
4.88442	Porites	21	3	NA	NA	NA	NA	NA	166.475	-22.5649	New Caledonia
5.04538	Porites	22	1	8.00263	3.20164	4.80099	4.98432	13.3201	159.538	-9.43313	Solomon
4.74185	Porites	22	2	NA	NA	NA	NA	NA	158.196	-8.60285	Solomon
5.50771	Porites	22	3	6.03206	2.74905	3.28301	3.89707	8.94427	156.746	-8.02867	Solomon
6.36552	Porites	23	1	NA	NA	NA	NA	NA	150.801	-9.72297	Milney Bay
4.64093	Porites	23	2	6.26831	2.83803	3.43028	4.13926	9.25701	152.028	-9.34335	Milney Bay
4.81946	Porites	23	3	5.20089	2.73342	2.46747	3.66374	6.2744	153.105	-9.2333	Milney Bay
4.90052	Porites	24	1	5.86561	2.67333	3.19227	3.74525	10.5739	151.047	-4.884	Kimbe Bay
5.63417	Porites	24	2	5.70072	2.58591	3.11481	3.64489	9.67059	150.198	-5.0915	Kimbe Bay
5.7341	Porites	24	3	7.855	3.8444	4.01059	5.54612	12.4611	150.379	-5.20833	Kimbe Bay
8.39968	Porites	25	1	NA	NA	NA	NA	NA	131.796	2.95937	Palau Sth
17.8862	Porites	25	2	12.1485	4.24005	7.90847	7.1535	46.1451	131.125	2.99848	Palau Sth
10.441	Porites	25	3	10.9458	3.55131	7.39445	7.02077	55.3121	132.313	4.3012	Palau Sth
10.4824	Porites	25	4	NA	NA	NA	NA	NA	131.955	4.65312	Palau Sth
5.96576	Porites	25	5	NA	NA	NA	NA	NA	132.22	5.32007	Palau Sth
6.63878	Porites	26	1	NA	NA	NA	NA	NA	134.58	7.77886	Palau Nth
5.63553	Porites	26	2	NA	NA	NA	NA	NA	134.558	7.78358	Palau Nth
5.2889	Porites	26	3	NA	NA	NA	NA	NA	134.565	7.70917	Palau Nth
NA	Porites	26	4	NA	NA	NA	NA	NA	134.5	7.3	Palau Nth
5.53235	Porites	27	1	NA	NA	NA	NA	NA	114.314	22.5314	Hong Kong
5.96872	Porites	27	2	NA	NA	NA	NA	NA	114.135	22.1872	Hong Kong
NA	Porites	27	3	NA	NA	NA	NA	NA	114.135	22.1872	Hong Kong
4.60265	Porites	28	1	6.28122	2.82652	3.4547	4.08265	6.758	120.81	21.9332	Taiwan
3.74273	Porites	28	2	6.04926	2.79281	3.25645	3.99424	7.4062	121.569	22.0084	Taiwan
4.55729	Porites	28	3	NA	NA	NA	NA	NA	121.485	22.6428	Taiwan
4.36132	Porites	29	1	6.4187	2.88408	3.53462	4.17215	7.24295	201.869	21.3516	Hawaï
NA	Porites	29	2	NA	NA	NA	NA	NA	202.276	21.2728	Hawaï
5.09024	Porites	29	3	NA	NA	NA	NA	NA	202.22	21.4729	Hawaï
5.40797	Porites	31	1	6.16172	2.79739	3.36433	4.11131	7.82717	250.794	10.3137	Clipperton
5.19928	Porites	31	2	6.37423	2.84311	3.53112	4.27864	8.36781	250.766	10.3019	Clipperton
6.00689	Porites	31	3	6.05835	2.81772	3.24063	4.15697	8.26852	250.797	10.29	Clipperton
6.8122	Porites	32	1	5.95	2.93698	3.01302	4.1785	9.93032	277.957	7.95797	Coiba
6.47128	Porites	32	2	6.44061	3.17115	3.26945	4.68743	16.5102	278.206	7.87303	Coiba
6.05373	Porites	32	3	6.15471	3.16225	2.99246	4.52228	11.2623	278.302	7.65115	Coiba
NA	Porites	32	4	NA	NA	NA	NA	NA	278.203	7.20982	Coiba
7.90474	Porites	30	1	NA	NA	NA	NA	NA	250.19	24.1386	Baja California
6.00649	Porites	30	2	4.91121	2.59299	2.31821	3.50853	5.25031	250.578	23.3586	Baja California
6.17675	Porites	30	3	5.51055	2.63616	2.87439	3.66129	6.29536	250.196	22.9453	Baja California

## Sheet: Fig. 2
Pocillopora hTL
varID	island	Symbiodiniaceae	ColonyDiameter	Bacteria	Residuals
hTL_Mean	0.322671	0.049392	0.00146551	0.011001	0.61547
hTL_Med	0.25879	0.0716771	0.0137401	0.00260125	0.653191
hTL_Q3	0.346328	0.073806	0.0069387	0.00597364	0.566954
hTL_Q1	0.205312	0.0743984	0.016402	0.00085642	0.703031
hTL_IQ	0.385836	0.0551344	0.00309304	0.0101693	0.545768
Pocillopora sTL
varID	island	Symbiodiniaceae	ColonyDiameter	Bacteria	Residuals
sTL_Mean	0.436504	0.0159868	0.000286559	0	0.547223
sTL_Med	0.341593	0.0328593	3.10965e-05	0.00481841	0.620698
sTL_Q3	0.263683	0	0.0028258	0	0.733491
sTL_Q1	0.332204	0.0386993	1.26508e-05	0.00849573	0.620588
sTL_IQ	0.255064	0	0.00292829	0	0.742008
Porites hTL
varID	island	ColonyDiameter	Symbiodiniaceae	Bacteria	Residuals
hTL_Mean	0.147333	0.00127551	0	0	0.851391
hTL_Med	0.199405	2e-05	0	0	0.800575
hTL_Q3	0.18408	0.000476547	0	0	0.815444
hTL_Q1	0.147597	4.4e-05	0	1.07e-08	0.852359
hTL_IQ	0.179893	0.000743084	9.67e-11	0	0.819364
Porites sTL
varID	island	Symbiodiniaceae	Bacteria	ColonyDiameter	Residuals
T3_Mean	0.190439	0.0375056	0.000973321	0.000180867	0.770901
T3_Med	0.223543	0.00467658	0.0110684	6.84162e-05	0.760644
T3_Q3	0.077715	0.00557055	0.00257677	0.00571943	0.908418
T3_Q1	0.186764	0.0225001	0.00519002	0.000655046	0.784891
T3_IQ	0.0742913	0.00582416	0.000723356	0.00717079	0.91199

## Sheet: Fig3
Pocillopora				Porites
environmental_data	hTL	sTL		environmental_data	hTL	sTL
TSA_cold_std_DegC	-0.48726	-0.5615		TSA_heat_mean_DegC	-0.194725	-0.144423
TSA_heat_std_DegC	-0.48726	-0.5615		seasonal_std_DegC	-0.166226	-0.108542
seasonal_std_DegC	-0.482367	-0.556312		MLD_copernicus	-0.1085	-0.0543737
SST_std_DegC	-0.482666	-0.562773		TSA_DHW_minrecovery_day	-0.208161	-0.215783
TSA_heat_mean_DegC	-0.471904	-0.562855		TSA_DHW_lastrecovery_day	-0.21231	-0.244482
TSA_cold_mean_DegC	-0.465587	-0.524358		TSA_DHW_meanrecovery_day	-0.235845	-0.196122
corrected_CT	-0.4241	-0.566527		PIC_Sat	0.0366162	0.144031
corrected_AT	-0.371658	-0.47134		SST_max_DegC	0.148783	0.14325
SST_anomaly_min_DegC	-0.261614	-0.428185		current_speed_copernicus	0.124396	0.208725
TSA_DCW_min_DegC	-0.256207	-0.482864		fCDOM_ppb	0.128334	0.192387
TSA_cold_freq_std_day	-0.216396	-0.394094		lon	0.144717	0.187539
TSA_cold_freq_max_day	-0.196547	-0.382493		TSA_DHW_mean_DegC	0.20917	0.0576481
TSA_DCW_std_DegC	-0.212631	-0.426528		TSA_cold_min_DegC	0.165025	0.0807176
CorrectedBact_mL	-0.186784	-0.45908		TSA_DHW_meanlenght_day	0.184476	0.111002
TSA_DCW_sum_DegC	-0.153621	-0.365242		TSA_DHW_stdlenght_day	0.288114	0.222026
TSA_DCW_mean_DegC	-0.143547	-0.343165		TSA_DHW_maxlenght_day	0.281931	0.173186
TSA_cold_freq_sum_day	-0.107255	-0.295819		TSA_DHW_freq_max_day	0.280133	0.162445
spco2_copernicus	-0.0626076	-0.422747		TSA_DHW_freq_std_day	0.27947	0.158425
PAR_Sat	-0.17219	-0.526368		PO4	-0.0515383	-0.17771
PO4	-0.138779	-0.52346		SST_anomaly_std_DegC	0.0112079	-0.0260931
true_wind_speed	0.0183681	0.383092		SunLength	0.0746215	-0.0429235
apparent_windspeed_bow	0.0248224	0.370909		TSA_DCW_stdlenght_day	0.0589493	-0.184821
windspeed_copernicus	-0.0344297	0.326087		TSA_cold_freq_std_day	0.0874084	-0.136506
PIC_Sat	0.0679565	0.298434		TSA_cold_freq_max_day	0.0943745	-0.125297
SST_min_DegC	0.478216	0.569377		TSA_DCW_std_DegC	0.0377885	-0.266195
seasonal_min_DegC	0.490026	0.535883		TSA_DCW_mean_DegC	0.0570625	-0.251813
SST_mean_DegC	0.441158	0.372638		TSA_DCW_sum_DegC	0.0592921	-0.250244
seasonal_mean_DegC	0.468208	0.431476		TSA_DCW_meanlenght_day	0.0102454	-0.227256
SST_max_DegC	0.108617	-0.138752		TSA_DCW_freq_mean_day	-0.00271023	-0.276938
Course_Over_Ground	-0.00286549	-0.267914		TSA_DCW_freq_sum_day	0.00311789	-0.275395
SiOH	0.040362	-0.19491		TSA_DCW_min_DegC	0.016832	-0.245795
airTemp	0.193713	-0.129406		TSA_DCW_freq_max_DegC	0.036872	-0.235816
dewPoint	0.258723	-0.00723572		TSA_DCW_maxlenght_day	0.0310313	-0.251588
SST	0.314553	0.0343695		TSA_DCW_freq_std_day	0.0283413	-0.262129

## Sheet: Fig 4e
stats	I01	I02	I03	I04	I05	I06	I07	I08	I09	I10	I15
Min	1	0.900083	0.839099	1.26719	1.13118	0.508381	0.218301	0.618746	0.482743	0.367307	0.740819
First Quartile	1	1.0767	1.22687	1.86796	1.81243	0.770533	0.51183	1.11218	0.902485	0.577034	1.11299
Median	1	1.14673	1.52516	2.24407	2.15959	0.972467	0.690162	1.34801	1.04674	0.692415	1.27859
Third Quartile	1	1.21214	2.00337	2.71133	2.4967	1.21244	0.942977	1.82165	1.22119	0.880974	1.54142
Maximum	1	1.4026	2.43668	3.21633	3.16948	1.77514	1.32459	2.3445	1.45728	1.06628	2.05031
Mean	1	1.15363	1.59799	2.38103	2.1621	1.05045	0.733517	1.44409	1.02629	0.744641	1.34529

## Sheet: Fig 5
environmental_data	XRCC1.1	RFC4	POLA2	WRN	FEN1	RFC5	NAT10	RPA3	PRIM2	TNKS.1	PRIM1	RAD51C	TERF2	PCNA	LIG1	ANKRD28.1	POLD1	PARP1	POLE	NBN	MACROH2A1	TERT	XRCC1	RIF1	ATR	SMARCAL1	SMC5	PPP6R3	WRAP53	STN1	PARP1.1	TTI1	XRCC5	CHTF8	BRCA2	CHTF18	TPP1	ANKRD28.3	EXOSC10	SLX4	SHQ1	ERCC4
TSA_DHW_lastrecovery_day	0.446085	0.443248	0.469145	0.496794	0.471249	0.455169	0.439827	0.403569	0.391714	0.408966	0.426981	0.35611	0.357253	0.499658	0.488587	0.452476	0.44401	0.571332	0.56053	0.586623	0.59279	0.40914	0.406251	0.425266	0.394591	0.388287	0.353352	0.349665	0.332672	0.316452	0.260464	0.499863	0.492389	0.505345	0.52489	0.51772	0.561287	0.476164	0.477587	0.501954	0.450516	0.477436
TSA_DHW_meanrecovery_day	0.405313	0.403051	0.428382	0.452815	0.428603	0.411576	0.396085	0.367522	0.355576	0.371161	0.390731	0.319953	0.325004	0.461663	0.453116	0.417095	0.410732	0.527148	0.516614	0.540499	0.548874	0.363538	0.361793	0.377027	0.353013	0.348483	0.312682	0.306339	0.288901	0.271094	0.230219	0.4508	0.442944	0.455072	0.474678	0.468819	0.509005	0.424033	0.425784	0.446181	0.392079	0.455149
TSA_DHW_minrecovery_day	0.348184	0.346693	0.371031	0.391036	0.3688	0.350715	0.335186	0.31692	0.304978	0.318236	0.33963	0.26969	0.279772	0.407575	0.402398	0.366857	0.363293	0.464348	0.45427	0.475041	0.486203	0.30055	0.30031	0.310473	0.295365	0.293189	0.256624	0.246891	0.229052	0.209361	0.188553	0.382428	0.374153	0.385082	0.404569	0.400475	0.435857	0.351942	0.354101	0.369129	0.312109	0.421557
TSA_DHW_maxrecovery_day	0.341235	0.339386	0.361028	0.381478	0.360917	0.346158	0.332843	0.309566	0.299302	0.312407	0.329445	0.268736	0.273693	0.390024	0.383094	0.352203	0.347079	0.44522	0.436224	0.456364	0.463902	0.304623	0.303308	0.315775	0.296235	0.292632	0.261778	0.255912	0.24088	0.225349	0.192691	0.378938	0.372136	0.382409	0.39924	0.394423	0.428361	0.355483	0.357037	0.373904	0.327061	0.386942
wavesignificantheight_copernicus	0.534167	0.528152	0.544212	0.583033	0.560767	0.561572	0.556079	0.476294	0.471846	0.493253	0.488252	0.456385	0.424447	0.534624	0.508806	0.492225	0.471055	0.617444	0.610476	0.640254	0.624633	0.558056	0.547291	0.58702	0.51827	0.500775	0.492634	0.513065	0.509297	0.515354	0.365341	0.626587	0.626485	0.63904	0.647107	0.633075	0.680261	0.641656	0.639562	0.683204	0.682757	0.394478
v_copernicus	0.175454	0.17586	0.194733	0.202289	0.187405	0.169423	0.155904	0.162778	0.15245	0.1588	0.181329	0.122655	0.14246	0.233541	0.236485	0.206789	0.209871	0.263479	0.255762	0.266878	0.282673	0.121331	0.12444	0.122063	0.128606	0.131906	0.0985859	0.0826967	0.0663769	0.0451901	0.0713853	0.180321	0.17224	0.179055	0.195656	0.196	0.216033	0.145751	0.148518	0.149696	0.0939303	0.29078
gamma_acs_final	0.157826	0.157317	0.169302	0.178006	0.167396	0.157919	0.150059	0.144099	0.138064	0.144026	0.155418	0.120335	0.127029	0.188809	0.187264	0.169453	0.168542	0.214736	0.209787	0.219296	0.225823	0.131889	0.132246	0.135771	0.130965	0.130613	0.11189	0.105893	0.0967494	0.0861988	0.082059	0.171561	0.167246	0.172388	0.1822	0.180691	0.197047	0.154971	0.156192	0.162081	0.132335	0.202389
TSA_DCW_maxrecovery_day	0.024884	0.0277278	0.0463128	0.0413058	0.0303386	0.00644146	-0.00917991	0.030495	0.0186576	0.0187604	0.0502337	-0.0144843	0.0237675	0.100902	0.114685	0.0821039	0.094282	0.108348	0.100903	0.104041	0.130763	-0.0552901	-0.0470761	-0.0654601	-0.0304597	-0.019407	-0.0599863	-0.0886799	-0.108639	-0.138758	-0.0467516	-0.00424578	-0.0148074	-0.0106922	0.00798339	0.0138273	0.021973	-0.055384	-0.050949	-0.0661737	-0.139152	0.229839
TSA_heat_std_DegC	0.467148	0.458894	0.45585	0.49633	0.486371	0.510008	0.519925	0.408577	0.41583	0.435408	0.400657	0.433372	0.367366	0.394734	0.357798	0.373774	0.342646	0.463727	0.464455	0.488818	0.448858	0.565921	0.548156	0.602288	0.50556	0.47889	0.510286	0.556557	0.572218	0.606642	0.380603	0.580006	0.590032	0.59763	0.587151	0.568655	0.604221	0.642853	0.636679	0.69138	0.760891	0.142382
TSA_cold_std_DegC	0.467148	0.458894	0.45585	0.49633	0.486371	0.510008	0.519925	0.408577	0.41583	0.435408	0.400657	0.433372	0.367366	0.394734	0.357798	0.373774	0.342646	0.463727	0.464455	0.488818	0.448858	0.565921	0.548156	0.602288	0.50556	0.47889	0.510286	0.556557	0.572218	0.606642	0.380603	0.580006	0.590032	0.59763	0.587151	0.568655	0.604221	0.642853	0.636679	0.69138	0.760891	0.142382
seasonal_std_DegC	0.46209	0.45389	0.450675	0.490795	0.481057	0.50471	0.514695	0.404058	0.411365	0.430742	0.396005	0.429087	0.363343	0.389594	0.352887	0.369052	0.338112	0.457798	0.4586	0.48268	0.442839	0.56072	0.543048	0.596824	0.500709	0.474192	0.505706	0.551814	0.56753	0.601929	0.377209	0.574107	0.584145	0.59162	0.581046	0.562676	0.59779	0.636865	0.630705	0.685011	0.754601	0.13843
SST_std_DegC	0.466591	0.458393	0.455617	0.495948	0.485854	0.509108	0.518786	0.408213	0.415285	0.434827	0.400586	0.432326	0.366987	0.395388	0.358717	0.374204	0.343308	0.464351	0.464973	0.489334	0.449827	0.564044	0.546429	0.600197	0.50415	0.477687	0.508451	0.554229	0.569577	0.603511	0.379206	0.57882	0.588678	0.596319	0.586123	0.567745	0.603357	0.640826	0.634726	0.689106	0.757455	0.14534
o2_copernicus	0.430678	0.4229	0.41913	0.456818	0.448173	0.471256	0.481229	0.376231	0.383545	0.401644	0.367894	0.401469	0.33847	0.359814	0.324952	0.341399	0.31199	0.423226	0.424282	0.446649	0.408326	0.526129	0.50928	0.560278	0.46904	0.443811	0.474926	0.519186	0.534692	0.56807	0.354333	0.536531	0.546344	0.553158	0.542509	0.525106	0.557575	0.59727	0.591333	0.642696	0.710719	0.119849
TSA_cold_mean_DegC	0.491156	0.483	0.482777	0.5242	0.512071	0.532927	0.54079	0.430962	0.436646	0.457082	0.425837	0.449678	0.386913	0.427707	0.391374	0.402861	0.372331	0.500844	0.500421	0.526329	0.488897	0.581437	0.564214	0.61775	0.522429	0.496368	0.522668	0.566369	0.579531	0.61065	0.389519	0.604234	0.613013	0.62159	0.613628	0.595265	0.633653	0.661658	0.655922	0.710554	0.771459	0.184997
PIC_Sat	-0.0384326	-0.0401414	-0.0535247	-0.0516456	-0.0432362	-0.0268862	-0.0159574	-0.0399634	-0.0316705	-0.0325976	-0.0539734	-0.008332	-0.0332769	-0.090564	-0.0989796	-0.0759805	-0.0834818	-0.098982	-0.0935994	-0.0969423	-0.114636	0.0155736	0.0103733	0.0213865	0.000143458	-0.00673351	0.0214107	0.0402635	0.0540972	0.0745023	0.0174312	-0.0221612	-0.0149167	-0.0182402	-0.0313658	-0.0348105	-0.0422827	0.0122928	0.00933626	0.018027	0.068074	-0.173347
bb_GSM_Sat	-0.103719	-0.105838	-0.127726	-0.128092	-0.11332	-0.0882898	-0.0710541	-0.101223	-0.088121	-0.0913365	-0.12373	-0.0510019	-0.0866183	-0.183779	-0.194535	-0.157843	-0.167585	-0.203635	-0.194789	-0.202414	-0.228266	-0.0228196	-0.0299007	-0.0163219	-0.0431736	-0.0522649	-0.00838185	0.0188466	0.0403967	0.0712115	-0.00383243	-0.0864804	-0.0753517	-0.0815045	-0.102328	-0.10644	-0.121861	-0.0348553	-0.0392182	-0.029532	0.0473276	-0.299116
TSA_heat_freq_max_day	-0.397237	-0.394739	-0.41796	-0.44252	-0.419683	-0.40515	-0.39135	-0.359452	-0.34879	-0.364145	-0.380472	-0.316795	-0.318169	-0.445625	-0.4359	-0.403459	-0.396038	-0.509483	-0.499799	-0.523051	-0.528789	-0.36361	-0.361115	-0.377867	-0.350893	-0.345386	-0.313916	-0.310367	-0.295057	-0.280341	-0.231371	-0.444827	-0.438077	-0.449646	-0.467214	-0.460887	-0.499738	-0.423258	-0.424566	-0.44611	-0.399652	-0.42705
TSA_DHW_freq_sum_day	-0.460043	-0.456719	-0.481151	-0.510535	-0.485457	-0.471927	-0.458065	-0.415138	-0.404395	-0.422301	-0.436836	-0.371812	-0.367922	-0.5056	-0.49227	-0.459087	-0.448677	-0.579059	-0.568827	-0.595513	-0.598372	-0.432311	-0.428219	-0.45041	-0.413903	-0.405888	-0.374987	-0.374966	-0.359964	-0.347114	-0.276747	-0.519769	-0.513408	-0.526319	-0.544141	-0.535918	-0.58009	-0.50194	-0.50283	-0.53016	-0.486419	-0.465405
TSA_DHW_freq_mean_day	-0.459858	-0.456562	-0.481137	-0.51045	-0.485298	-0.471569	-0.457581	-0.415042	-0.404204	-0.422095	-0.436895	-0.371358	-0.367809	-0.506045	-0.492849	-0.459407	-0.449114	-0.579505	-0.569216	-0.595906	-0.598999	-0.431443	-0.427428	-0.449437	-0.413271	-0.40536	-0.374129	-0.373855	-0.35869	-0.345586	-0.276092	-0.519275	-0.512826	-0.525762	-0.543733	-0.535569	-0.579774	-0.501011	-0.501939	-0.529111	-0.484765	-0.467021
TSA_DHW_max_DegC	-0.301279	-0.301159	-0.328906	-0.343661	-0.320698	-0.296075	-0.276877	-0.277341	-0.262646	-0.273784	-0.304183	-0.219957	-0.24358	-0.381162	-0.382302	-0.339622	-0.341474	-0.431632	-0.420242	-0.438872	-0.458822	-0.229584	-0.232644	-0.233851	-0.235102	-0.237669	-0.190957	-0.17142	-0.148567	-0.12013	-0.139242	-0.318373	-0.307255	-0.318035	-0.341758	-0.340652	-0.373497	-0.272557	-0.276125	-0.282658	-0.205965	-0.444051
TSA_DHW_std_DegC	-0.335661	-0.335136	-0.363817	-0.381109	-0.356768	-0.332331	-0.312865	-0.307951	-0.293036	-0.305556	-0.335456	-0.249532	-0.270878	-0.415149	-0.414543	-0.370974	-0.37139	-0.47093	-0.459131	-0.479668	-0.498459	-0.265958	-0.268276	-0.272153	-0.268766	-0.27014	-0.223129	-0.205073	-0.182087	-0.15421	-0.163114	-0.35889	-0.347825	-0.359393	-0.383533	-0.381488	-0.417337	-0.314334	-0.317741	-0.32718	-0.250866	-0.468261
TSA_heat_freq_std_day	-0.33997	-0.338757	-0.363911	-0.382913	-0.360428	-0.340904	-0.324544	-0.310091	-0.297523	-0.3104	-0.33376	-0.260541	-0.273483	-0.403883	-0.399997	-0.362815	-0.360361	-0.459597	-0.449201	-0.469619	-0.482657	-0.287123	-0.287568	-0.295914	-0.28414	-0.282941	-0.244105	-0.23229	-0.21333	-0.191734	-0.179134	-0.370799	-0.361897	-0.372843	-0.393297	-0.389806	-0.424817	-0.336991	-0.339453	-0.352781	-0.291419	-0.428095
TSA_DHW_mean_DegC	-0.373234	-0.371993	-0.400128	-0.42079	-0.395817	-0.373686	-0.355279	-0.340674	-0.326538	-0.340648	-0.367216	-0.284994	-0.300358	-0.445611	-0.441781	-0.400035	-0.397724	-0.506881	-0.495261	-0.517727	-0.53284	-0.312853	-0.313595	-0.322169	-0.310354	-0.309382	-0.265578	-0.251745	-0.230354	-0.205761	-0.194807	-0.406108	-0.396028	-0.408147	-0.431135	-0.427491	-0.4661	-0.367485	-0.370319	-0.384449	-0.314962	-0.476131
TSA_DHW_sum_DegC	-0.375418	-0.374138	-0.402251	-0.423105	-0.398089	-0.376078	-0.357723	-0.342581	-0.328483	-0.342685	-0.369079	-0.287034	-0.302074	-0.447427	-0.443418	-0.40176	-0.399298	-0.509018	-0.497404	-0.519984	-0.534898	-0.31553	-0.316186	-0.325021	-0.312739	-0.311638	-0.267996	-0.254391	-0.233081	-0.208661	-0.196611	-0.408833	-0.398803	-0.410957	-0.433889	-0.430156	-0.468929	-0.370523	-0.373327	-0.38772	-0.318586	-0.476714
apparent_winddir_bow	-0.376862	-0.372762	-0.384916	-0.41199	-0.395822	-0.395287	-0.390703	-0.336415	-0.33274	-0.347802	-0.345736	-0.320337	-0.299637	-0.380689	-0.363165	-0.35	-0.335671	-0.439285	-0.43404	-0.45513	-0.445375	-0.389967	-0.382775	-0.409871	-0.363128	-0.351332	-0.343735	-0.356782	-0.353212	-0.356083	-0.254812	-0.440523	-0.439965	-0.448986	-0.45552	-0.445921	-0.479485	-0.448764	-0.447496	-0.47749	-0.47381	-0.288061
SST_min_DegC	-0.447206	-0.43913	-0.435218	-0.474351	-0.465372	-0.489339	-0.499693	-0.390671	-0.398264	-0.417057	-0.382015	-0.416871	-0.35146	-0.373632	-0.337434	-0.354507	-0.323972	-0.439478	-0.440573	-0.463799	-0.424009	-0.54631	-0.528816	-0.581769	-0.487033	-0.460837	-0.493142	-0.539097	-0.555195	-0.589851	-0.367923	-0.557117	-0.567305	-0.574381	-0.563326	-0.545256	-0.578971	-0.620181	-0.614017	-0.667349	-0.737973	-0.124474
SST_max_DegC	-0.497055	-0.489166	-0.491025	-0.532149	-0.518714	-0.537023	-0.543184	-0.437109	-0.441501	-0.462078	-0.434164	-0.4509	-0.392027	-0.441726	-0.406708	-0.414616	-0.385258	-0.516161	-0.5149	-0.541325	-0.506651	-0.578919	-0.562508	-0.614322	-0.522321	-0.497334	-0.519251	-0.560012	-0.57102	-0.598959	-0.386743	-0.607583	-0.615233	-0.624326	-0.618407	-0.600583	-0.640127	-0.659637	-0.654363	-0.707634	-0.760742	-0.211936
TSA_heat_mean_DegC	-0.509847	-0.501589	-0.502551	-0.545094	-0.53184	-0.551889	-0.559023	-0.447918	-0.45304	-0.474194	-0.44388	-0.4644	-0.401905	-0.449066	-0.412352	-0.422149	-0.391338	-0.525226	-0.524311	-0.551322	-0.514301	-0.598127	-0.580832	-0.635052	-0.538658	-0.5124	-0.537011	-0.580393	-0.592733	-0.623003	-0.400077	-0.624992	-0.633399	-0.642539	-0.635497	-0.616871	-0.657117	-0.681134	-0.675484	-0.731041	-0.789383	-0.20618
airTemp	-0.509123	-0.500985	-0.502561	-0.544808	-0.53123	-0.550424	-0.557017	-0.447568	-0.452282	-0.473375	-0.444199	-0.462505	-0.401472	-0.451053	-0.414909	-0.423593	-0.393281	-0.527228	-0.526068	-0.553102	-0.517081	-0.59447	-0.5775	-0.630944	-0.536007	-0.510196	-0.533384	-0.57568	-0.587319	-0.616496	-0.397306	-0.622949	-0.63098	-0.640229	-0.633829	-0.615453	-0.655847	-0.677221	-0.671735	-0.726617	-0.782357	-0.21319
SST	-0.486737	-0.478669	-0.478534	-0.519551	-0.507484	-0.528037	-0.535754	-0.427125	-0.432701	-0.452948	-0.422138	-0.445459	-0.383451	-0.424226	-0.388293	-0.399523	-0.369331	-0.496722	-0.496269	-0.521952	-0.48499	-0.575812	-0.558786	-0.611742	-0.517463	-0.491695	-0.517563	-0.560727	-0.573676	-0.604368	-0.385705	-0.598635	-0.607284	-0.615801	-0.607999	-0.589833	-0.627904	-0.655291	-0.64963	-0.703686	-0.763689	-0.184357
seasonal_max_DegC	-0.497361	-0.489072	-0.488681	-0.53069	-0.518501	-0.539843	-0.547947	-0.436329	-0.442193	-0.462895	-0.430961	-0.45569	-0.391764	-0.432404	-0.395473	-0.4074	-0.376363	-0.506431	-0.506069	-0.532288	-0.494128	-0.589537	-0.572016	-0.626416	-0.529535	-0.503036	-0.530041	-0.574569	-0.588082	-0.619876	-0.395032	-0.612178	-0.621166	-0.629818	-0.621585	-0.60293	-0.641748	-0.670808	-0.664959	-0.720441	-0.782793	-0.18537
seasonal_mean_DegC	-0.492303	-0.483976	-0.482886	-0.524737	-0.513062	-0.535129	-0.543756	-0.431565	-0.437827	-0.458354	-0.425496	-0.452464	-0.387623	-0.425015	-0.38787	-0.400928	-0.369688	-0.498149	-0.49807	-0.523954	-0.485102	-0.586742	-0.569056	-0.623699	-0.5263	-0.499602	-0.527916	-0.573158	-0.587312	-0.61998	-0.393525	-0.607269	-0.616581	-0.625007	-0.616137	-0.597416	-0.635604	-0.667344	-0.661375	-0.716972	-0.781562	-0.175161
SST_mean_DegC	-0.488063	-0.479754	-0.47837	-0.519976	-0.508571	-0.530857	-0.539671	-0.427706	-0.434112	-0.454478	-0.421362	-0.449176	-0.384216	-0.420058	-0.382977	-0.396466	-0.36527	-0.4925	-0.492544	-0.518175	-0.479189	-0.583075	-0.565392	-0.61991	-0.522698	-0.496028	-0.524783	-0.570142	-0.584511	-0.617416	-0.391223	-0.602608	-0.61202	-0.620313	-0.611208	-0.592537	-0.630295	-0.66305	-0.657056	-0.712469	-0.777746	-0.170045
seasonal_min_DegC	-0.489795	-0.481462	-0.4801	-0.521843	-0.510383	-0.532711	-0.541533	-0.429237	-0.435648	-0.456085	-0.4229	-0.450716	-0.385586	-0.421665	-0.384475	-0.397963	-0.366677	-0.49437	-0.494403	-0.520128	-0.481045	-0.585021	-0.567289	-0.621969	-0.52447	-0.497724	-0.52652	-0.571994	-0.586384	-0.61936	-0.392515	-0.604697	-0.614126	-0.622454	-0.613344	-0.594617	-0.632518	-0.665274	-0.659265	-0.714848	-0.780246	-0.170972

## Sheet: Sup Fig1b
ApexBase Pocillopora														ApexBase Porites												Statistic
TL (kb)	blot	ircan_name	genus	type	colony	branch	loca	telo	col_area	col_perim	Branch length			kb	blot	ircan	species	type	colony	branch	loca	telo	col_area	col_perim		Test	Formula	Species	Results	pvalue	Decision
2.68415	180619	MC1A	Pocillopora	IQ	C1	b1	apex	hTL	1153.86	162.979	3.942			7.28245	180619bis	LC1A	Porites	TL_Mean	C1	b1	apex	hTL	2712.47	237.856		Fligner-Killeen	fligner.test(`TL (kb)` ~ factor(loca), data =data)	Pocillopora	Fligner-Killeen:med chi-squared = 0.25237, df = 1, p-value = 0.6154	0.6154	homoscedasticity
1.90628	180619	MC2A	Pocillopora	IQ	C2	b1	apex	hTL	473.646	100.858	3.066			5.84101	180619bis	LC1B	Porites	TL_Mean	C1	b4	base	hTL	2712.47	237.856		Shapiro	shapiro.test(lm(`TL (kb)` ~ factor(loca), data =data)$residuals)	Pocillopora	W = 0.83674, p-value = 0.02528	0.02528	No normal distribution
3.18511	180619	MC3A	Pocillopora	IQ	C3	b1	apex	hTL	1444.42	254.104	3.948			6.12334	180619bis	LC2A	Porites	TL_Mean	C2	b5	apex	hTL	3014.02	251.645		Wilcoxon	wilcox.test(apex$`TL (kb)`, apex$`TL (kb)`)	Pocillopora	p-value = 0.1797	0.1797	No significant differences
2.75661	180619	MC4A	Pocillopora	IQ	C4	b1	apex	hTL	1996.34	304.579	6.575			4.46491	180619bis	LC2B	Porites	TL_Mean	C2	b2	base	hTL	3014.02	251.645		Fligner-Killeen	fligner.test(`TL (kb)` ~ factor(loca), data =data)	Porites	Fligner-Killeen:med chi-squared = 0.0056666, df = 1, p-value = 0.94	0.94	homoscedasticity
2.13277	180619	MC5A	Pocillopora	IQ	C5	b1	apex	hTL	984.967	141.246	5.037			5.38153	180619bis	LC3A	Porites	TL_Mean	C3	b1	apex	hTL	3591.79	275.751		Shapiro	shapiro.test(lm(`TL (kb)` ~ factor(loca), data =data)$residuals)	Porites	W = 0.8965, p-value = 0.1003	0.1003	No normal distribution
1.7401	180619	MC6A	Pocillopora	IQ	C6	b1	apex	hTL	1144.19	219.034	1.765			7.06581	180619bis	LC3B	Porites	TL_Mean	C3	b1	base	hTL	3591.79	275.751		Wilcoxon	wilcox.test(apex$`TL (kb)`, apex$`TL (kb)`)	Porites	W = 31, p-value = 0.4557	0.4557	No significant differences
2.94466	180619	MC1A	Pocillopora	Q1	C1	b1	apex	hTL	1153.86	162.979	3.942			5.18705	180619bis	LC4A	Porites	TL_Mean	C4	b1	apex	hTL	2436.61	260.805
2.51009	180619	MC2A	Pocillopora	Q1	C2	b1	apex	hTL	473.646	100.858	3.066			5.03561	180619bis	LC4B	Porites	TL_Mean	C4	b1	base	hTL	2436.61	260.805
2.85561	180619	MC3A	Pocillopora	Q1	C3	b1	apex	hTL	1444.42	254.104	3.948			7.37026	180619bis	LC5A	Porites	TL_Mean	C5	b1	apex	hTL	3169.69	223.99
2.80348	180619	MC4A	Pocillopora	Q1	C4	b1	apex	hTL	1996.34	304.579	6.575			6.57383	180619bis	LC5B	Porites	TL_Mean	C5	b1	base	hTL	3169.69	223.99
2.54893	180619	MC5A	Pocillopora	Q1	C5	b1	apex	hTL	984.967	141.246	5.037			4.42445	220719	LC2A	Porites	TL_Mean	C2	b5	apex	hTL	3014.02	251.645
2.37512	180619	MC6A	Pocillopora	Q1	C6	b1	apex	hTL	1144.19	219.034	1.765			4.18728	220719	LC2B	Porites	TL_Mean	C2	b2	base	hTL	3014.02	251.645
5.62881	180619	MC1A	Pocillopora	Q3	C1	b1	apex	hTL	1153.86	162.979	3.942			4.95996	220719	LC4A	Porites	TL_Mean	C4	b1	apex	hTL	2436.61	260.805
4.41637	180619	MC2A	Pocillopora	Q3	C2	b1	apex	hTL	473.646	100.858	3.066			4.86496	220719	LC4B	Porites	TL_Mean	C4	b1	base	hTL	2436.61	260.805
6.04072	180619	MC3A	Pocillopora	Q3	C3	b1	apex	hTL	1444.42	254.104	3.948			4.60206	180619bis	LC1A	Porites	TL_Med	C1	b1	apex	hTL	2712.47	237.856
5.5601	180619	MC4A	Pocillopora	Q3	C4	b1	apex	hTL	1996.34	304.579	6.575			4.32257	180619bis	LC1B	Porites	TL_Med	C1	b4	base	hTL	2712.47	237.856
4.68169	180619	MC5A	Pocillopora	Q3	C5	b1	apex	hTL	984.967	141.246	5.037			3.14286	180619bis	LC2A	Porites	TL_Med	C2	b5	apex	hTL	3014.02	251.645
4.11522	180619	MC6A	Pocillopora	Q3	C6	b1	apex	hTL	1144.19	219.034	1.765			3.00064	180619bis	LC2B	Porites	TL_Med	C2	b2	base	hTL	3014.02	251.645
4.28282	180619	MC1A	Pocillopora	TL_Med	C1	b1	apex	hTL	1153.86	162.979	3.942			4.13822	180619bis	LC3A	Porites	TL_Med	C3	b1	apex	hTL	3591.79	275.751
3.20904	180619	MC2A	Pocillopora	TL_Med	C2	b1	apex	hTL	473.646	100.858	3.066			5.20223	180619bis	LC3B	Porites	TL_Med	C3	b1	base	hTL	3591.79	275.751
4.26969	180619	MC3A	Pocillopora	TL_Med	C3	b1	apex	hTL	1444.42	254.104	3.948			4.27573	180619bis	LC4A	Porites	TL_Med	C4	b1	apex	hTL	2436.61	260.805
3.91793	180619	MC4A	Pocillopora	TL_Med	C4	b1	apex	hTL	1996.34	304.579	6.575			3.59166	180619bis	LC4B	Porites	TL_Med	C4	b1	base	hTL	2436.61	260.805
3.35	180619	MC5A	Pocillopora	TL_Med	C5	b1	apex	hTL	984.967	141.246	5.037			5.43398	180619bis	LC5A	Porites	TL_Med	C5	b1	apex	hTL	3169.69	223.99
2.85561	180619	MC6A	Pocillopora	TL_Med	C6	b1	apex	hTL	1144.19	219.034	1.765			5.34589	180619bis	LC5B	Porites	TL_Med	C5	b1	base	hTL	3169.69	223.99
4.8311	180619	MC1A	Pocillopora	TL_Mean	C1	b1	apex	hTL	1153.86	162.979				3.00491	220719	LC2A	Porites	TL_Med	C2	b5	apex	hTL	3014.02	251.645
4.04658	180619	MC2A	Pocillopora	TL_Mean	C2	b1	apex	hTL	473.646	100.858	3.066			3.02191	220719	LC2B	Porites	TL_Med	C2	b2	base	hTL	3014.02	251.645
6.25341	180619	MC3A	Pocillopora	TL_Mean	C3	b1	apex	hTL	1444.42	254.104	3.948			4.37302	220719	LC4A	Porites	TL_Med	C4	b1	apex	hTL	2436.61	260.805
5.02328	180619	MC4A	Pocillopora	TL_Mean	C4	b1	apex	hTL	1996.34	304.579	6.575			4.0295	220719	LC4B	Porites	TL_Med	C4	b1	base	hTL	2436.61	260.805
4.34212	180619	MC5A	Pocillopora	TL_Mean	C5	b1	apex	hTL	984.967	141.246	5.037			6.46894	180619bis	LC1A	Porites	Q3	C1	b1	apex	hTL	2712.47	237.856
3.7463	180619	MC6A	Pocillopora	TL_Mean	C6	b1	apex	hTL	1144.19	219.034	1.765			5.96131	180619bis	LC1B	Porites	Q3	C1	b4	base	hTL	2712.47	237.856
3.05029	180619	MC1B	Pocillopora	IQ	C1	b1	base	hTL	1153.86	162.979	2.229			4.63982	180619bis	LC2A	Porites	Q3	C2	b5	apex	hTL	3014.02	251.645
2.36852	180619	MC2B	Pocillopora	IQ	C2	b1	base	hTL	473.646	100.858	3.083			4.28739	180619bis	LC2B	Porites	Q3	C2	b2	base	hTL	3014.02	251.645
3.54165	180619	MC3B	Pocillopora	IQ	C3	b1	base	hTL	1444.42	254.104	3.278			5.7539	180619bis	LC3A	Porites	Q3	C3	b1	apex	hTL	3591.79	275.751
2.64073	180619	MC4B	Pocillopora	IQ	C4	b1	base	hTL	1996.34	304.579	4.32			6.59348	180619bis	LC3B	Porites	Q3	C3	b1	base	hTL	3591.79	275.751
2.47572	180619	MC5B	Pocillopora	IQ	C5	b1	base	hTL	984.967	141.246	2.655			5.38976	180619bis	LC4A	Porites	Q3	C4	b1	apex	hTL	2436.61	260.805
2.45242	180619	MC6B	Pocillopora	IQ	C6	b1	base	hTL	1144.19	219.034	1.981			4.6779	180619bis	LC4B	Porites	Q3	C4	b1	base	hTL	2436.61	260.805
2.97191	180619	MC1B	Pocillopora	Q1	C1	b1	base	hTL	1153.86	162.979	2.229			7.0007	180619bis	LC5A	Porites	Q3	C5	b1	apex	hTL	3169.69	223.99
2.54893	180619	MC2B	Pocillopora	Q1	C2	b1	base	hTL	473.646	100.858	3.083			6.72041	180619bis	LC5B	Porites	Q3	C5	b1	base	hTL	3169.69	223.99
2.98105	180619	MC3B	Pocillopora	Q1	C3	b1	base	hTL	1444.42	254.104	3.278			4.21555	220719	LC2A	Porites	Q3	C2	b5	apex	hTL	3014.02	251.645
2.66908	180619	MC4B	Pocillopora	Q1	C4	b1	base	hTL	1996.34	304.579	4.32			4.18002	220719	LC2B	Porites	Q3	C2	b2	base	hTL	3014.02	251.645
2.51781	180619	MC5B	Pocillopora	Q1	C5	b1	base	hTL	984.967	141.246	2.655			5.46477	220719	LC4A	Porites	Q3	C4	b1	apex	hTL	2436.61	260.805
2.54111	180619	MC6B	Pocillopora	Q1	C6	b1	base	hTL	1144.19	219.034	1.981			5.40345	220719	LC4B	Porites	Q3	C4	b1	base	hTL	2436.61	260.805
6.0222	180619	MC1B	Pocillopora	Q3	C1	b1	base	hTL	1153.86	162.979	2.229			3.07511	180619bis	LC1A	Porites	Q1	C1	b1	apex	hTL	2712.47	237.856
4.91745	180619	MC2B	Pocillopora	Q3	C2	b1	base	hTL	473.646	100.858	3.083			3.03351	180619bis	LC1B	Porites	Q1	C1	b4	base	hTL	2712.47	237.856
6.5227	180619	MC3B	Pocillopora	Q3	C3	b1	base	hTL	1444.42	254.104	3.278			2.39996	180619bis	LC2A	Porites	Q1	C2	b5	apex	hTL	3014.02	251.645
5.30981	180619	MC4B	Pocillopora	Q3	C4	b1	base	hTL	1996.34	304.579	4.32			2.41965	180619bis	LC2B	Porites	Q1	C2	b2	base	hTL	3014.02	251.645
4.99353	180619	MC5B	Pocillopora	Q3	C5	b1	base	hTL	984.967	141.246	2.655			2.93596	180619bis	LC3A	Porites	Q1	C3	b1	apex	hTL	3591.79	275.751
4.99353	180619	MC6B	Pocillopora	Q3	C6	b1	base	hTL	1144.19	219.034	1.981			3.6608	180619bis	LC3B	Porites	Q1	C3	b1	base	hTL	3591.79	275.751
4.49849	180619	MC1B	Pocillopora	TL_Med	C1	b1	base	hTL	1153.86	162.979	2.229			3.02526	180619bis	LC4A	Porites	Q1	C4	b1	apex	hTL	2436.61	260.805
3.47574	180619	MC2B	Pocillopora	TL_Med	C2	b1	base	hTL	473.646	100.858	3.083			2.64724	180619bis	LC4B	Porites	Q1	C4	b1	base	hTL	2436.61	260.805
4.44357	180619	MC3B	Pocillopora	TL_Med	C3	b1	base	hTL	1444.42	254.104	3.278			3.57214	180619bis	LC5A	Porites	Q1	C5	b1	apex	hTL	3169.69	223.99
3.67326	180619	MC4B	Pocillopora	TL_Med	C4	b1	base	hTL	1996.34	304.579	4.32			3.70091	180619bis	LC5B	Porites	Q1	C5	b1	base	hTL	3169.69	223.99
3.33973	180619	MC5B	Pocillopora	TL_Med	C5	b1	base	hTL	984.967	141.246	2.655			2.37761	220719	LC2A	Porites	Q1	C2	b5	apex	hTL	3014.02	251.645
3.31928	180619	MC6B	Pocillopora	TL_Med	C6	b1	base	hTL	1144.19	219.034	1.981			2.39106	220719	LC2B	Porites	Q1	C2	b2	base	hTL	3014.02	251.645
5.30836	180619	MC1B	Pocillopora	TL_Mean	C1	b1	base	hTL	1153.86	162.979	2.229			3.19731	220719	LC4A	Porites	Q1	C4	b1	apex	hTL	2436.61	260.805
4.58202	180619	MC2B	Pocillopora	TL_Mean	C2	b1	base	hTL	473.646	100.858	3.083			2.83206	220719	LC4B	Porites	Q1	C4	b1	base	hTL	2436.61	260.805
7.69028	180619	MC3B	Pocillopora	TL_Mean	C3	b1	base	hTL	1444.42	254.104	3.278			3.39383	180619bis	LC1A	Porites	IQ	C1	b1	apex	hTL	2712.47	237.856
5.2172	180619	MC4B	Pocillopora	TL_Mean	C4	b1	base	hTL	1996.34	304.579	4.32			2.9278	180619bis	LC1B	Porites	IQ	C1	b4	base	hTL	2712.47	237.856
5.02369	180619	MC5B	Pocillopora	TL_Mean	C5	b1	base	hTL	984.967	141.246	2.655			2.23986	180619bis	LC2A	Porites	IQ	C2	b5	apex	hTL	3014.02	251.645
4.44913	180619	MC6B	Pocillopora	TL_Mean	C6	b1	base	hTL	1144.19	219.034	1.981			1.86774	180619bis	LC2B	Porites	IQ	C2	b2	base	hTL	3014.02	251.645
														2.81794	180619bis	LC3A	Porites	IQ	C3	b1	apex	hTL	3591.79	275.751
														2.93268	180619bis	LC3B	Porites	IQ	C3	b1	base	hTL	3591.79	275.751
														2.36449	180619bis	LC4A	Porites	IQ	C4	b1	apex	hTL	2436.61	260.805
														2.03065	180619bis	LC4B	Porites	IQ	C4	b1	base	hTL	2436.61	260.805
														3.42856	180619bis	LC5A	Porites	IQ	C5	b1	apex	hTL	3169.69	223.99
														3.0195	180619bis	LC5B	Porites	IQ	C5	b1	base	hTL	3169.69	223.99
														1.83794	220719	LC2A	Porites	IQ	C2	b5	apex	hTL	3014.02	251.645
														1.78896	220719	LC2B	Porites	IQ	C2	b2	base	hTL	3014.02	251.645
														2.26745	220719	LC4A	Porites	IQ	C4	b1	apex	hTL	2436.61	260.805
														2.57139	220719	LC4B	Porites	IQ	C4	b1	base	hTL	2436.61	260.805

## Sheet: Sup Fig3ab
hTL_Mean	hTL_Med	hTL_Q3	hTL_Q1	hTL_IQ	blot	ircan	duplicate	species	sample	island	site	island_name		sTL_Mean	sTL_Med	sTL_Q3	sTL_Q1	sTL_IQ	blot	ircan	duplicate	species	sample	island	site	island_name		Teloblot samples									Teloblot VisualQC-sorting								Teloblot SD-sorting
4.90233	4.23535	5.84316	2.77628	3.06688	mixed	M013C06	YES	Pocillopora	I01S03C06	1	3	Las Perlas		7.39175	3.69988	5.92965	2.58761	3.34204	mixed	M051C10	YES	Pocillopora	I05S01C10	5	1	Ducie Island		Sample	Blot	Lane	Sample	Resolution T2(um)	Resolution T3(um)	Resolution BET(um)				samples	porites	poci	ladder/empty	Arabidopsis/HepG2				samples	porites	pocillopora
5.0018	3.75034	5.4518	2.73224	2.71956	mixed	M013C10	YES	Pocillopora	I01S03C10	1	3	Las Perlas		8.68495	3.59834	5.65653	2.67296	2.98357	mixed	M062C02	YES	Pocillopora	I06S02C02	6	2	Gambier		P021C21	080217	1	P021C21	100	100	50			hTL_Observer1	151	51	100					1st sTL filtering
4.99458	3.39293	5.46227	2.49542	2.96685	mixed	M021C06	YES	Pocillopora	I02S01C06	2	1	Coiba		7.29615	3.56814	5.50336	2.5433	2.96006	mixed	M063C02	YES	Pocillopora	I06S03C02	6	3	Gambier		P021C31	080217	2	P021C31	100	100	50			hTL_Observer2	80	21	59	1	2			hTL duplicates	332	78	178
5.97418	4.22232	6.31891	2.85977	3.45915	mixed	M021C10	YES	Pocillopora	I02S01C10	2	1	Coiba		13.454	4.81779	8.0468	2.98665	5.06015	mixed	M063C10	YES	Pocillopora	I06S03C10	6	3	Gambier		P021C38	080217	3	P021C38	100	100	50			hTL_Common_Observer1_Observer2	52	13	39					hTL Over SD	27	16	11
4.49967	3.48432	5.19997	2.54477	2.6552	mixed	M022C01	YES	Pocillopora	I02S02C01	2	2	Coiba		10.8804	4.38944	7.05265	2.92394	4.12872	mixed	M072C06	YES	Pocillopora	I07S02C06	7	2	Moorea		P061C24	080217	4	P061C24	100	100	50			sTL_Observer1	207	83	124	97	36			formula= hTL duplicates-hTL over SD	305	62	167
5.38877	3.5103	5.50609	2.55653	2.94956	mixed	M022C06	YES	Pocillopora	I02S02C06	2	2	Coiba		13.8594	4.49171	8.05058	2.86418	5.18641	mixed	M081C01	YES	Pocillopora	I08S01C01	8	1	Aitutaki		P062C21	080217	5	P062C21	100	100	50			sTL_Observer2	195	67	128	96	56
4.17912	3.10238	4.22337	2.42342	1.79994	mixed	M022C31	YES	Pocillopora	I02S02C31	2	2	Coiba		9.58784	4.28524	7.26667	2.79999	4.46668	mixed	M091C01	YES	Pocillopora	I09S01C01	9	1	Niue		P062C23	080217	6	P062C23	100	100	50			sTL_Common_Observer1_Observer2	188	68	120	68	54			2nd sTL filtering
4.84893	3.80709	5.31901	2.77987	2.53914	mixed	M023C06	YES	Pocillopora	I02S03C06	2	3	Coiba		10.7049	4.10999	7.93516	2.70708	5.22808	mixed	M091C04	YES	Pocillopora	I09S01C04	9	1	Niue		P062C30	080217	7	P062C30	100	100	50											hTL_duplicated_after_2nd_filtering	247	75	172
5.24432	3.91278	6.19752	2.68959	3.50793	mixed	M023C10	YES	Pocillopora	I02S03C10	2	3	Coiba		8.10033	3.53725	5.3965	2.56754	2.82896	mixed	M092C01	YES	Pocillopora	I09S02C01	9	2	Niue		P063C21	080217	8	P063C21	100	100	50			removed samples based on QC								hTL Over SD After 2nd filtering	20	13	7
4.65854	3.98804	5.72848	2.79104	2.93744	mixed	M041C06	YES	Pocillopora	I04S01C06	4	1	Easter Island		9.30331	4.2109	6.66583	2.75565	3.91018	mixed	M101C02	YES	Pocillopora	I10S01C02	10	1	Upolu		P063C23	080217	9	P063C23	100	100	50
4.48338	4.06984	5.23196	2.92838	2.30358	mixed	M041C10	YES	Pocillopora	I04S01C10	4	1	Easter Island		8.51729	4.24554	6.26054	2.89836	3.36218	mixed	M101C03	YES	Pocillopora	I10S01C03	10	1	Upolu		P063C30	080217	10	P063C30	100	100	50											1st sTL filtering
4.95028	4.60313	6.06161	3.10122	2.96038	mixed	M042C01	YES	Pocillopora	I04S02C01	4	2	Easter Island		11.1343	4.51023	6.93458	2.92016	4.01442	mixed	M101C04	YES	Pocillopora	I10S01C04	10	1	Upolu		HepG2	080217	11	HepG2	100	100	50											sTL duplicates	187	58	103
4.44467	4.18662	5.19675	3.1919	2.00485	mixed	M042C06	YES	Pocillopora	I04S02C06	4	2	Easter Island		10.1809	4.13759	6.67587	2.71791	3.95796	mixed	M101C05	YES	Pocillopora	I10S01C05	10	1	Upolu		L021C11	080217	12	L021C11	100	100	50											sTL Over SD	44	31	13
4.06368	3.50342	4.76227	2.61162	2.15065	mixed	M043C01	YES	Pocillopora	I04S03C01	4	3	Easter Island		8.05424	3.48856	5.45636	2.57004	2.88632	mixed	M101C06	YES	Pocillopora	I10S01C06	10	1	Upolu		L021C13	080217	13	L021C13	100	100	50											formula = sTL duplicates-sTL over SD	143	27	90
4.28765	3.66136	5.1373	2.63026	2.50704	mixed	M043C06	YES	Pocillopora	I04S03C06	4	3	Easter Island		8.34782	3.93118	5.94162	2.75085	3.19076	mixed	M101C07	YES	Pocillopora	I10S01C07	10	1	Upolu		L021C20	080217	14	L021C20	100	100	50
4.08612	3.14982	4.38096	2.44122	1.93974	mixed	M043C10	YES	Pocillopora	I04S03C10	4	3	Easter Island		10.0194	4.42373	6.98048	2.79244	4.18804	mixed	M101C09	YES	Pocillopora	I10S01C09	10	1	Upolu		L022C11	080217	15	L022C11	100	100	50											2nd sTL filtering
4.78851	4.39692	5.76174	3.10076	2.66097	mixed	M044C01	YES	Pocillopora	I04S04C01	4	4	Easter Island		9.47531	3.89283	5.84915	2.74031	3.10884	mixed	M102C01	YES	Pocillopora	I10S02C01	10	2	Upolu		L022C13	080217	16	L022C13	100	100	50											sTL _duplicates_after_2nd_filtering	137	38	99
4.10654	3.53929	4.78165	2.62638	2.15526	mixed	M044C06	YES	Pocillopora	I04S04C06	4	4	Easter Island		7.64933	4.24106	6.39234	2.84792	3.54442	mixed	M102C02	YES	Pocillopora	I10S02C02	10	2	Upolu		L022C20	080217	17	L022C20	100	100	50											sTL_Over_SD_after_2nd_filtering	20	11	9
4.76192	4.11379	5.41743	3.03828	2.37915	mixed	M044C10	YES	Pocillopora	I04S04C10	4	4	Easter Island		9.85158	4.73122	7.04051	2.82831	4.2122	mixed	M102C03	YES	Pocillopora	I10S02C03	10	2	Upolu		L011C12	220217	1	L011C12	50	50	50
4.47336	4.12329	5.28595	3.0657	2.22025	mixed	M051C10	YES	Pocillopora	I05S01C10	5	1	Ducie Island		7.4191	3.72412	5.77105	2.66751	3.10354	mixed	M102C04	YES	Pocillopora	I10S02C04	10	2	Upolu		L012C16	220217	2	L012C16	50	50	50
4.94576	4.42789	5.70524	3.25618	2.44905	mixed	M053C01	YES	Pocillopora	I05S03C01	5	3	Ducie Island		8.56657	3.86543	5.86725	2.73292	3.13433	mixed	M102C05	YES	Pocillopora	I10S02C05	10	2	Upolu		L021C12	220217	3	L021C12	50	50	50
4.0814	3.59196	4.68886	2.69978	1.98908	mixed	M053C10	YES	Pocillopora	I05S03C10	5	3	Ducie Island		9.95989	4.30822	7.08133	2.79545	4.28588	mixed	M102C06	YES	Pocillopora	I10S02C06	10	2	Upolu		L021C16	220217	4	L021C16	50	50	50
5.40516	4.99331	6.2392	3.8128	2.42639	mixed	M061C02	YES	Pocillopora	I06S01C02	6	1	Gambier		9.92661	4.00654	6.45275	2.63637	3.81638	mixed	M102C07	YES	Pocillopora	I10S02C07	10	2	Upolu		L022C12	220217	5	L022C12	50	50	50
4.78098	3.89468	5.30883	2.76515	2.54368	mixed	M061C10	YES	Pocillopora	I06S01C10	6	1	Gambier		8.6353	3.99047	6.16042	2.74467	3.41575	mixed	M102C08	YES	Pocillopora	I10S02C08	10	2	Upolu		L022C16	220217	6	L022C16	50	50	50
5.70083	4.39692	6.00767	2.87949	3.12818	mixed	M062C02	YES	Pocillopora	I06S02C02	6	2	Gambier		8.736	4.06262	6.38491	2.79755	3.58736	mixed	M102C09	YES	Pocillopora	I10S02C09	10	2	Upolu		L023C11	220217	7	L023C11	50	50	50
4.62523	3.4511	4.79246	2.63603	2.15643	mixed	M062C06	YES	Pocillopora	I06S02C06	6	2	Gambier		13.0998	4.09351	6.14992	2.7489	3.40102	mixed	M103C02	YES	Pocillopora	I10S03C02	10	3	Upolu		L023C12	220217	8	L023C12	50	50	50
4.15265	3.42761	4.75026	2.57434	2.17592	mixed	M063C02	YES	Pocillopora	I06S03C02	6	3	Gambier		17.7326	4.66972	6.99402	3.14112	3.8529	mixed	M103C04	YES	Pocillopora	I10S03C04	10	3	Upolu		L023C16	220217	9	L023C16	50	50	50
4.4911	3.56696	4.89754	2.62447	2.27308	mixed	M063C06	YES	Pocillopora	I06S03C06	6	3	Gambier		15.2571	4.64285	7.2884	2.95433	4.33407	mixed	M103C05	YES	Pocillopora	I10S03C05	10	3	Upolu		empty	220217	10	empty	50	50	50
4.63333	3.781	5.09108	2.78518	2.3059	mixed	M063C10	YES	Pocillopora	I06S03C10	6	3	Gambier		13.125	5.67765	8.40657	3.26886	5.13771	mixed	M111C10	YES	Pocillopora	I11S01C10	11	1	Futuna		ladder	220217	11	ladder	50	50	50
5.52301	4.41971	6.56195	3.00994	3.55201	mixed	M072C06	YES	Pocillopora	I07S02C06	7	2	Moorea		9.85479	5.38039	7.19653	3.90466	3.29187	mixed	M131C06	YES	Pocillopora	I13S01C06	13	1	Kiribati		empty	220217	12	empty	50	50	50
5.18773	4.27204	5.85643	3.13285	2.72358	mixed	M081C01	YES	Pocillopora	I08S01C01	8	1	Aitutaki		10.1421	4.94511	7.83616	3.15993	4.67623	mixed	M142C01	YES	Pocillopora	I14S02C01	14	2	Chuck		HepG2	220217	13	HepG2	50	50	50
6.17872	4.54157	6.47421	3.13414	3.34007	mixed	M081C10	YES	Pocillopora	I08S01C10	8	1	Aitutaki		12.4355	4.33583	6.70973	2.87313	3.8366	mixed	M153C10	YES	Pocillopora	I15S03C10	15	3	Guam		empty	220217	14	empty	50	50	50
5.32998	4.466	6.16796	3.19337	2.97459	mixed	M091C04	YES	Pocillopora	I09S01C04	9	1	Niue		6.33423	3.92799	5.9639	2.72522	3.23868	mixed	M161C01	YES	Pocillopora	I16S01C01	16	1	Ogasawara		L043C16	220217	15	L043C16	50	50	50
4.83932	3.91234	5.38229	2.8918	2.49048	mixed	M091C06	YES	Pocillopora	I09S01C06	9	1	Niue		6.1961	3.76125	5.70772	2.73574	2.97198	mixed	M183C07	YES	Pocillopora	I18S03C07	18	3	Fiji		L043C12	220217	16	L043C12	50	50	50
4.67154	3.39097	4.7543	2.54597	2.20833	mixed	M101C01	YES	Pocillopora	I10S01C01	10	1	Upolu		7.48058	4.88971	7.07809	3.05382	4.02427	mixed	M193C10	YES	Pocillopora	I19S03C10	19	3	Heron		L043C11	220217	17	L043C11	50	50	50
6.7731	4.67603	6.82606	3.10871	3.71735	mixed	M101C02	YES	Pocillopora	I10S01C02	10	1	Upolu		6.62011	3.98418	6.18724	2.61588	3.57137	mixed	M202C10	YES	Pocillopora	I20S02C10	20	2	Chesterfield		L042C16	220217	18	L042C16	50	50	50
5.56685	4.10354	5.99523	2.84166	3.15357	mixed	M101C03	YES	Pocillopora	I10S01C03	10	1	Upolu		6.9896	3.35994	4.89868	2.51282	2.38586	mixed	M212C01	YES	Pocillopora	I21S02C01	21	2	Noumea		L042C12	220217	19	L042C12	50	50	50
5.51875	4.21627	5.92942	2.937	2.99242	mixed	M101C04	YES	Pocillopora	I10S01C04	10	1	Upolu		6.87935	4.03977	6.18046	2.66838	3.51208	mixed	M213C01	YES	Pocillopora	I21S03C01	21	3	Noumea		L042C11	220217	20	L042C11	50	50	50
5.3794	4.32905	5.92195	2.9659	2.95605	mixed	M101C05	YES	Pocillopora	I10S01C05	10	1	Upolu		6.04688	3.28474	5.17735	2.48343	2.69392	mixed	M231C01	YES	Pocillopora	I23S01C01	23	1	Milney		L041C16	220217	21	L041C16	50	50	50
5.96094	4.68174	6.68466	3.11546	3.5692	mixed	M101C06	YES	Pocillopora	I10S01C06	10	1	Upolu		5.92276	3.52656	5.22098	2.51087	2.71011	mixed	M241C01	YES	Pocillopora	I24S01C01	24	1	Kimbe		L041C12	220217	22	L041C12	50	50	50
6.79176	5.93666	7.37883	4.27925	3.09957	mixed	M101C07	YES	Pocillopora	I10S01C07	10	1	Upolu		11.8405	4.47576	8.07711	2.92482	5.15229	mixed	M252C05	YES	Pocillopora	I25S02C05	25	2	Palau South		L041C11	220217	23	L041C11	50	50	50
4.83259	3.4696	5.0384	2.5646	2.4738	mixed	M101C08	YES	Pocillopora	I10S01C08	10	1	Upolu		6.74022	3.59663	5.88585	2.57445	3.3114	mixed	M262C05	YES	Pocillopora	I26S02C05	26	2	Palau North		L044C11	060317	1	L044C11	100	100	100
5.55814	4.29838	5.98058	2.99285	2.98773	mixed	M101C09	YES	Pocillopora	I10S01C09	10	1	Upolu		8.01261	3.93715	6.25709	2.76277	3.49432	mixed	M281C06	YES	Pocillopora	OA000_I28_S01_C006	28	1	Taiwan		L044C12	060317	2	L044C12	100	100	100
5.49738	4.41305	6.04058	3.06841	2.97216	mixed	M101C10	YES	Pocillopora	I10S01C10	10	1	Upolu		6.47428	3.9571	6.29899	2.72845	3.57054	mixed	M292C06	YES	Pocillopora	OA000_I29_S02_C006	29	2	Hawai		L044C16	060317	3	L044C16	100	100	100
5.3526	3.85907	5.65546	2.74746	2.908	mixed	M102C01	YES	Pocillopora	I10S02C01	10	2	Upolu		3.40718	2.69021	3.45381	2.2898	1.16401	mixed	M301C01	YES	Pocillopora	OA000_I30_S01_C001	30	1	La Paz		L051C12bis	060317	4	L051C12bis	100	100	100
5.0435	3.54517	5.13119	2.62555	2.50564	mixed	M102C02	YES	Pocillopora	I10S02C02	10	2	Upolu		5.21028	3.3949	5.13826	2.49715	2.64111	mixed	M301C03	YES	Pocillopora	OA000_I30_S01_C003	30	1	La Paz		L051C16	060317	5	L051C16	100	100	100
4.8412	3.89882	5.2866	2.7853	2.5013	mixed	M102C03	YES	Pocillopora	I10S02C03	10	2	Upolu		4.52571	2.98259	4.24605	2.37612	1.86993	mixed	M301C04	YES	Pocillopora	OA000_I30_S01_C004	30	1	La Paz		L052C11	060317	6	L052C11	100	100	100
5.7411	4.06487	5.84935	2.81775	3.0316	mixed	M102C04	YES	Pocillopora	I10S02C04	10	2	Upolu		6.31364	3.76944	5.78732	2.64987	3.13745	mixed	M301C05	YES	Pocillopora	OA000_I30_S01_C005	30	1	La Paz		L052C12bis	060317	7	L052C12bis	100	100	100
6.26368	4.42396	6.4002	2.96038	3.43982	mixed	M102C05	YES	Pocillopora	I10S02C05	10	2	Upolu		3.85468	2.85774	3.9579	2.34498	1.61292	mixed	M301C06	YES	Pocillopora	OA000_I30_S01_C006	30	1	La Paz		L052C16	060317	8	L052C16	100	100	100
5.24804	3.94253	5.72071	2.78002	2.94069	mixed	M102C06	YES	Pocillopora	I10S02C06	10	2	Upolu		3.9555	2.78872	3.77555	2.31368	1.46186	mixed	M301C07	YES	Pocillopora	OA000_I30_S01_C007	30	1	La Paz		L053C12	060317	9	L053C12	100	100	100
5.93108	4.4109	6.29561	3.00442	3.29118	mixed	M102C07	YES	Pocillopora	I10S02C07	10	2	Upolu		4.94839	3.61589	5.39509	2.61405	2.78105	mixed	M301C08	YES	Pocillopora	OA000_I30_S01_C008	30	1	La Paz		L053C16	060317	10	L053C16	100	100	100
6.49932	4.95736	7.08468	3.14365	3.94103	mixed	M102C08	YES	Pocillopora	I10S02C08	10	2	Upolu		4.62162	3.35657	5.05948	2.50424	2.55524	mixed	M301C09	YES	Pocillopora	OA000_I30_S01_C009	30	1	La Paz		L061C11	060317	11	L061C11	100	100	100
5.78555	4.1463	6.14819	2.84853	3.29966	mixed	M102C09	YES	Pocillopora	I10S02C09	10	2	Upolu		4.53491	3.2583	4.90605	2.46542	2.44062	mixed	M301C10	YES	Pocillopora	OA000_I30_S01_C010	30	1	La Paz		L061C12	060317	12	L061C12	100	100	100
7.11392	4.73649	6.85761	3.13036	3.72725	mixed	M102C10	YES	Pocillopora	I10S02C10	10	2	Upolu		3.78464	2.68392	3.49809	2.28178	1.21631	mixed	M301C11	YES	Pocillopora	OA000_I30_S01_C011	30	1	La Paz		L061C16	060317	13	L061C16	100	100	100
6.71952	5.04297	6.86979	3.52813	3.34165	mixed	M103C01	YES	Pocillopora	I10S03C01	10	3	Upolu		4.37004	2.96193	4.07765	2.38116	1.69649	mixed	M301C12	YES	Pocillopora	OA000_I30_S01_C012	30	1	La Paz		ladder	060317	14	ladder	100	100	100
6.28179	4.66428	6.27738	3.0921	3.18528	mixed	M103C02	YES	Pocillopora	I10S03C02	10	3	Upolu		4.54197	3.08094	4.42333	2.43615	1.98719	mixed	M301C13	YES	Pocillopora	OA000_I30_S01_C013	30	1	La Paz		HepG2	060317	15	HepG2	100	100	100
5.26723	3.78869	5.38542	2.68722	2.69821	mixed	M103C03	YES	Pocillopora	I10S03C03	10	3	Upolu		3.42589	2.72657	3.58717	2.30008	1.28709	mixed	M301C14	YES	Pocillopora	OA000_I30_S01_C014	30	1	La Paz		P061C25	060317	16	P061C25	100	100	100
5.7293	4.11597	5.73528	2.86377	2.8715	mixed	M103C04	YES	Pocillopora	I10S03C04	10	3	Upolu		3.58358	2.74759	3.63645	2.30623	1.33022	mixed	M301C15	YES	Pocillopora	OA000_I30_S01_C015	30	1	La Paz		P061C29	060317	17	P061C29	100	100	100
5.1285	3.77101	5.26515	2.72872	2.53644	mixed	M103C05	YES	Pocillopora	I10S03C05	10	3	Upolu		3.5709	2.61648	3.33358	2.25043	1.08315	mixed	M301C16	YES	Pocillopora	OA000_I30_S01_C016	30	1	La Paz		P062C22	060317	18	P062C22	100	100	100
5.79251	4.30035	5.87205	3.00937	2.86269	mixed	M103C06	YES	Pocillopora	I10S03C06	10	3	Upolu		3.7475	2.75766	3.72463	2.30473	1.41989	mixed	M301C17	YES	Pocillopora	OA000_I30_S01_C017	30	1	La Paz		P062C26	060317	19	P062C26	100	100	100
5.34994	4.24395	5.78467	3.04891	2.73577	mixed	M103C10	YES	Pocillopora	I10S03C10	10	3	Upolu		4.25577	2.87829	4.05408	2.34168	1.7124	mixed	M301C18	YES	Pocillopora	OA000_I30_S01_C018	30	1	La Paz		P063C22	060317	20	P063C22	100	100	100
4.51885	3.62002	5.15769	2.66547	2.49222	mixed	M111C10	YES	Pocillopora	I11S01C10	11	1	Futuna		3.9676	2.78678	3.73355	2.31008	1.42347	mixed	M301C19	YES	Pocillopora	OA000_I30_S01_C019	30	1	La Paz		P063C26	060317	21	P063C26	100	100	100
4.96398	3.97359	6.14392	2.7529	3.39102	mixed	M122C01	YES	Pocillopora	I12S02C01	12	2	Tuvalu		4.3572	2.97149	4.31479	2.36527	1.94952	mixed	M301C20	YES	Pocillopora	OA000_I30_S01_C020	30	1	La Paz		M051C06	080317	1	M051C06	100	100	100
4.13654	3.21979	4.6764	2.46021	2.21618	mixed	M131C06	YES	Pocillopora	I13S01C06	13	1	Kiribati		4.76052	2.79079	3.67817	2.30309	1.37508	mixed	M302C01	YES	Pocillopora	OA000_I30_S02_C001	30	2	La Paz		M051C10	080317	2	M051C10	100	100	100
4.57464	3.85407	5.35469	2.72148	2.63322	mixed	M141C06	YES	Pocillopora	I14S01C06	14	1	Chuck		3.90908	2.56068	3.19416	2.24789	0.946275	mixed	M302C02	YES	Pocillopora	OA000_I30_S02_C002	30	2	La Paz		M052C06	080317	3	M052C06	100	100	100
4.73703	3.79311	5.1736	2.75975	2.41384	mixed	M141C10	YES	Pocillopora	I14S01C10	14	1	Chuck		4.16792	2.9843	4.09831	2.36458	1.73373	mixed	M302C03	YES	Pocillopora	OA000_I30_S02_C003	30	2	La Paz		M052C10	080317	4	M052C10	100	100	100
5.77653	3.96995	6.29089	2.77117	3.51972	mixed	M142C01	YES	Pocillopora	I14S02C01	14	2	Chuck		4.15647	2.99627	4.14958	2.38573	1.76385	mixed	M302C04	YES	Pocillopora	OA000_I30_S02_C004	30	2	La Paz		M053C01	080317	5	M053C01	100	100	100
6.5247	4.19628	6.8174	2.82066	3.99673	mixed	M152C10	YES	Pocillopora	I15S02C10	15	2	Guam		3.49782	2.67789	3.50885	2.27383	1.23501	mixed	M302C05	YES	Pocillopora	OA000_I30_S02_C005	30	2	La Paz		M053C06	080317	6	M053C06	100	100	100
6.1995	4.2403	6.11651	2.84541	3.2711	mixed	M153C01	YES	Pocillopora	I15S03C01	15	3	Guam		3.6955	2.92507	3.92759	2.3855	1.54209	mixed	M302C06	YES	Pocillopora	OA000_I30_S02_C006	30	2	La Paz		M053C10	080317	7	M053C10	100	100	100
5.15346	3.79964	5.22081	2.72885	2.49195	mixed	M153C10	YES	Pocillopora	I15S03C10	15	3	Guam		3.82417	2.85512	3.94509	2.31586	1.62923	mixed	M302C07	YES	Pocillopora	OA000_I30_S02_C007	30	2	La Paz		HepG2	080317	8	HepG2	100	100	100
4.55357	3.56673	4.881	2.7812	2.0998	mixed	M171C06	YES	Pocillopora	I17S01C06	17	1	Okinawa		3.47253	2.69974	3.49804	2.2835	1.21454	mixed	M302C08	YES	Pocillopora	OA000_I30_S02_C008	30	2	La Paz		empty	080317	9	empty	100	100	100
4.52052	3.73416	5.42163	2.62235	2.79928	mixed	M193C10	YES	Pocillopora	I19S03C10	19	3	Heron		3.8554	2.69865	3.44883	2.28793	1.1609	mixed	M302C09	YES	Pocillopora	OA000_I30_S02_C009	30	2	La Paz		ladder	080317	10	ladder	100	100	100
4.24221	2.90833	3.83352	2.3716	1.46192	mixed	M212C01	YES	Pocillopora	I21S02C01	21	2	Noumea		4.73655	3.09897	4.50152	2.4157	2.08581	mixed	M302C10	YES	Pocillopora	OA000_I30_S02_C010	30	2	La Paz		M061C06	080317	11	M061C06	100	100	100
4.59888	3.01107	4.38088	2.36476	2.01613	mixed	M213C01	YES	Pocillopora	I21S03C01	21	3	Noumea		3.8607	2.83014	3.82732	2.32393	1.5034	mixed	M302C11	YES	Pocillopora	OA000_I30_S02_C011	30	2	La Paz		M061C10	080317	12	M061C10	100	100	100
5.19362	3.46919	5.25816	2.56012	2.69805	mixed	M223C10	YES	Pocillopora	I22S03C10	22	3	Solomon		4.19097	2.71305	3.55229	2.2935	1.25878	mixed	M302C12	YES	Pocillopora	OA000_I30_S02_C012	30	2	La Paz		M062C01	080317	13	M062C01	100	100	100
5.27217	3.94432	5.84004	2.79625	3.04379	mixed	M231C01	YES	Pocillopora	I23S01C01	23	1	Milney		4.03739	2.90438	4.01279	2.33518	1.67761	mixed	M302C13	YES	Pocillopora	OA000_I30_S02_C013	30	2	La Paz		M062C06	080317	14	M062C06	100	100	100
6.09205	4.44291	6.57193	3.03467	3.53726	mixed	M241C01	YES	Pocillopora	I24S01C01	24	1	Kimbe		3.61887	2.74875	3.72809	2.30394	1.42415	mixed	M302C14	YES	Pocillopora	OA000_I30_S02_C014	30	2	La Paz		M062C10	080317	15	M062C10	100	100	100
4.86325	3.85282	5.34339	2.77791	2.56549	mixed	M252C01	YES	Pocillopora	I25S02C01	25	2	Palau South		4.21476	2.80216	3.66146	2.31664	1.34482	mixed	M302C15	YES	Pocillopora	OA000_I30_S02_C015	30	2	La Paz		M063C01	080317	16	M063C01	100	100	100
5.34027	3.6199	5.88462	2.58243	3.30219	mixed	M252C04	YES	Pocillopora	I25S02C04	25	2	Palau South		4.35217	2.99276	4.1473	2.37498	1.77232	mixed	M302C16	YES	Pocillopora	OA000_I30_S02_C016	30	2	La Paz		M063C06	080317	17	M063C06	100	100	100
5.60825	4.25737	6.31079	2.91124	3.39955	mixed	M252C05	YES	Pocillopora	I25S02C05	25	2	Palau South		4.43467	2.99893	4.14088	2.36194	1.77894	mixed	M302C17	YES	Pocillopora	OA000_I30_S02_C017	30	2	La Paz		M063C10	080317	18	M063C10	100	100	100
6.03073	4.09123	5.97909	2.88679	3.0923	mixed	M252C06	YES	Pocillopora	I25S02C06	25	2	Palau South		3.8567	2.65733	3.48233	2.26309	1.21924	mixed	M302C18	YES	Pocillopora	OA000_I30_S02_C018	30	2	La Paz		M021C06	030417	1	M021C06	100	100	100
6.23634	4.9093	6.59398	3.36441	3.22958	mixed	M252C07	YES	Pocillopora	I25S02C07	25	2	Palau South		6.41806	4.70767	6.61929	2.96204	3.65725	mixed	M302C19	YES	Pocillopora	OA000_I30_S02_C019	30	2	La Paz		M021C10	030417	2	M021C10	100	100	100
6.3276	4.62223	6.64006	3.04169	3.59837	mixed	M252C08	YES	Pocillopora	I25S02C08	25	2	Palau South		4.90461	2.81904	3.87504	2.30348	1.57156	mixed	M302C20	YES	Pocillopora	OA000_I30_S02_C020	30	2	La Paz		M022C01	030417	3	M022C01	100	100	100
7.78827	5.32988	7.46629	3.45722	4.00906	mixed	M252C09	YES	Pocillopora	I25S02C09	25	2	Palau South		4.61798	2.83586	3.87653	2.33121	1.54532	mixed	M303C02	YES	Pocillopora	OA000_I30_S03_C002	30	3	La Paz		M022C06	030417	4	M022C06	100	100	100
4.62605	3.55393	5.26681	2.60388	2.66292	mixed	M253C01	YES	Pocillopora	I25S03C01	25	3	Palau South		6.32385	4.2061	5.95397	2.92705	3.02693	mixed	M303C03	YES	Pocillopora	OA000_I30_S03_C003	30	3	La Paz		M022C09	030417	5	M022C09	100	100	100
5.52306	3.96997	6.04436	2.74765	3.29671	mixed	M253C02	YES	Pocillopora	I25S03C02	25	3	Palau South		4.96577	2.88694	4.05835	2.34906	1.70929	mixed	M303C07	YES	Pocillopora	OA000_I30_S03_C007	30	3	La Paz		M022C31	030417	6	M022C31	100	100	100
5.01583	3.68894	5.5558	2.63389	2.92191	mixed	M253C03	YES	Pocillopora	I25S03C03	25	3	Palau South		6.62696	4.10171	6.27677	2.81327	3.4635	mixed	M303C08	YES	Pocillopora	OA000_I30_S03_C008	30	3	La Paz		M023C01	030417	7	M023C01	100	100	100
4.62562	3.34315	4.95954	2.51622	2.44332	mixed	M253C04	YES	Pocillopora	I25S03C04	25	3	Palau South		7.00056	3.19716	5.50382	2.41442	3.08941	mixed	M303C10	YES	Pocillopora	OA000_I30_S03_C010	30	3	La Paz		M023C06	030417	8	M023C06	100	100	100
5.47447	3.87761	6.05739	2.72591	3.33148	mixed	M253C06	YES	Pocillopora	I25S03C06	25	3	Palau South		3.7252	2.74352	3.52754	2.30926	1.21827	mixed	M303C14	YES	Pocillopora	OA000_I30_S03_C014	30	3	La Paz		M023C10	030417	9	M023C10	100	100	100
8.777	4.70425	7.45636	3.02027	4.43609	mixed	M253C07	YES	Pocillopora	I25S03C07	25	3	Palau South		5.25289	2.82811	4.05603	2.3186	1.73743	mixed	M303C16	YES	Pocillopora	OA000_I30_S03_C016	30	3	La Paz		empty	030417	10	empty	100	100	100
5.97207	4.26668	6.4317	2.88185	3.54984	mixed	M253C09	YES	Pocillopora	I25S03C09	25	3	Palau South		4.39636	2.68633	3.46948	2.27931	1.19016	mixed	M303C17	YES	Pocillopora	OA000_I30_S03_C017	30	3	La Paz		HepG2	030417	11	HepG2	100	100	100
5.53455	3.82339	5.76903	2.69944	3.0696	mixed	M253C10	YES	Pocillopora	I25S03C10	25	3	Palau South		7.33009	4.42736	6.41503	2.95684	3.45819	mixed	M303C18	YES	Pocillopora	OA000_I30_S03_C018	30	3	La Paz		ladder	030417	12	ladder	100	100	100
5.4822	3.9634	5.96746	2.75463	3.21283	mixed	M254C01	YES	Pocillopora	I25S04C01	25	4	Palau South		7.10954	3.79593	5.95695	2.75165	3.2053	mixed	M303C19	YES	Pocillopora	OA000_I30_S03_C019	30	3	La Paz		ladder	030417	13	ladder	100	100	100
4.50272	3.30744	4.663	2.53075	2.13225	mixed	M254C05	YES	Pocillopora	I25S04C05	25	4	Palau South		9.77984	3.75235	6.62716	2.60228	4.02488	mixed	M313C01	YES	Pocillopora	OA000_I31_S03_C001	31	3	Clipperton		empty	030417	14	empty	100	100	100
5.09964	3.87475	5.65602	2.73946	2.91657	mixed	M254C06	YES	Pocillopora	I25S04C06	25	4	Palau South		7.39128	3.66687	5.44296	2.61808	2.82487	191119bis	M011C06	NO	Pocillopora	I01S01C06	1	1	Las Perlas		M041C06	030417	15	M041C06	100	100	100
5.30895	4.08615	5.68659	2.92311	2.76348	mixed	M254C07	YES	Pocillopora	I25S04C07	25	4	Palau South		5.46495	3.58266	5.24128	2.61049	2.63079	191119bis	M021C10	NO	Pocillopora	I02S01C10	2	1	Coiba		M041C10	030417	16	M041C10	100	100	100
5.9401	4.09602	6.25162	2.82537	3.42625	mixed	M254C10	YES	Pocillopora	I25S04C10	25	4	Palau South		6.21568	4.10664	6.07806	2.81524	3.26281	191119bis	M044C10	NO	Pocillopora	I04S04C10	4	4	Easter Island		M042C01	030417	17	M042C01	100	100	100
4.60592	3.42275	4.85535	2.58267	2.27268	mixed	M255C01	YES	Pocillopora	I25S05C01	25	5	Palau South		8.21537	3.89748	6.61215	2.61049	4.00166	191119bis	M091C06	NO	Pocillopora	I09S01C06	9	1	Niue		M042C06	030417	18	M042C06	100	100	100
8.05577	4.33837	6.45942	2.89027	3.56915	mixed	M255C02	YES	Pocillopora	I25S05C02	25	5	Palau South		11.4916	5.05307	7.02296	3.37526	3.6477	41218	M101C01	NO	Pocillopora	I10S01C01	10	1	Upolu		M042C09	030417	19	M042C09	100	100	100
4.56045	3.28013	4.75008	2.50548	2.2446	mixed	M255C03	YES	Pocillopora	I25S05C03	25	5	Palau South		11.1565	3.8934	6.0551	2.6722	3.38289	41218	M102C10	NO	Pocillopora	I10S02C10	10	2	Upolu		M043C01	030417	20	M043C01	100	100	100
5.52501	3.62091	5.57171	2.6128	2.95891	mixed	M255C04	YES	Pocillopora	I25S05C04	25	5	Palau South		7.05877	3.62887	5.55355	2.587	2.96655	260218	M103C10	NO	Pocillopora	I10S03C10	10	3	Upolu		M043C06	030417	21	M043C06	100	100	100
5.50408	4.13783	6.04875	2.80788	3.24087	mixed	M255C05	YES	Pocillopora	I25S05C05	25	5	Palau South		10.2267	4.88839	7.46996	3.10743	4.36253	191119bis	M122C01	NO	Pocillopora	I12S02C01	12	2	Tuvalu		M043C10	030417	22	M043C10	100	100	100
5.06964	3.88796	5.5253	2.73424	2.79106	mixed	M255C06	YES	Pocillopora	I25S05C06	25	5	Palau South		11.1738	4.88839	7.27723	3.36091	3.91633	191119bis	M152C10	NO	Pocillopora	I15S02C10	15	2	Guam		M044C01	030417	23	M044C01	100	100	100
4.69158	3.87336	5.14024	2.85793	2.28231	mixed	M255C07	YES	Pocillopora	I25S05C07	25	5	Palau South		6.21579	3.96599	5.47466	3.06263	2.41203	191119bis	M171C06	NO	Pocillopora	I17S01C06	17	1	Okinawa		M044C06	030417	24	M044C06	100	100	100
5.60197	3.97373	6.18968	2.75843	3.43125	mixed	M255C08	YES	Pocillopora	I25S05C08	25	5	Palau South		7.48086	4.25725	5.86122	2.92168	2.93953	260918	M201C06	NO	Pocillopora	I20S01C06	20	1	Chesterfield		M044C10	030417	25	M044C10	100	100	100
5.09275	3.92928	5.66908	2.73858	2.93051	mixed	M255C10	YES	Pocillopora	I25S05C10	25	5	Palau South		4.99954	3.41999	4.98879	2.48473	2.50406	191119bis	M223C10	NO	Pocillopora	I22S03C10	22	3	Solomon		P062C23	040417	1	P062C23	100	100	100
5.932	4.51775	7.02526	2.93652	4.08874	mixed	M261C01	YES	Pocillopora	I26S01C01	26	1	Palau North		8.05171	4.66643	7.2141	2.95773	4.25637	191119bis	M261C01	NO	Pocillopora	I26S01C01	26	1	Palau North		P062C29	040417	2	P062C29	100	100	100
5.86904	4.1322	6.79485	2.77645	4.01839	mixed	M262C05	YES	Pocillopora	I26S02C05	26	2	Palau North		4.30859	3.15343	4.65939	2.43081	2.22857	020719bis	M301C02	NO	Pocillopora	OA000_I30_S01_C002	30	1	La Paz		P062C27	040417	3	P062C27	100	100	100
5.02564	4.22292	5.96655	2.93727	3.02928	mixed	M281C06	YES	Pocillopora	I28S01C06	28	1	Taiwan		5.72764	3.69412	6.10372	2.56721	3.53652	230719bis	M303C01	NO	Pocillopora	OA000_I30_S03_C001	30	3	La Paz		P062C25	040417	4	P062C25	100	100	100
4.34568	3.59703	5.05569	2.65216	2.40353	mixed	M292C06	YES	Pocillopora	I29S02C06	29	2	Hawai		3.63146	2.889	3.98133	2.33579	1.64554	230719bis	M303C04	NO	Pocillopora	OA000_I30_S03_C004	30	3	La Paz		P062C24	040417	5	P062C24	100	100	100
4.61608	3.73338	5.16272	2.71199	2.45073	mixed	M301C01	YES	Pocillopora	I30S01C01	30	1	La Paz		3.54012	2.69174	3.4502	2.2852	1.165	230719	M303C05	NO	Pocillopora	OA000_I30_S03_C005	30	3	La Paz		P061C28	040417	6	P061C28	100	100	100
6.45766	4.80348	6.62275	3.26986	3.35289	mixed	M301C02	YES	Pocillopora	I30S01C02	30	1	La Paz		3.86079	2.86787	4.064	2.33399	1.73001	230719	M303C06	NO	Pocillopora	OA000_I30_S03_C006	30	3	La Paz		P021C37	040417	7	P021C37	100	100	100
5.57713	3.9608	5.76874	2.79387	2.97486	mixed	M301C03	YES	Pocillopora	I30S01C03	30	1	La Paz		4.28289	2.87044	3.96211	2.33152	1.63059	230719	M303C11	NO	Pocillopora	OA000_I30_S03_C011	30	3	La Paz		P021C36	040417	8	P021C36	100	100	100
4.64309	3.45248	4.92899	2.57933	2.34966	mixed	M301C04	YES	Pocillopora	I30S01C04	30	1	La Paz		3.93612	2.889	4.30565	2.34452	1.96113	230719bis	M303C12	NO	Pocillopora	OA000_I30_S03_C012	30	3	La Paz		P021C35	040417	9	P021C35	100	100	100
5.15674	3.63984	5.27653	2.66076	2.61577	mixed	M301C05	YES	Pocillopora	I30S01C05	30	1	La Paz		3.8055	2.91063	3.93704	2.36207	1.57497	230719bis	M303C13	NO	Pocillopora	OA000_I30_S03_C013	30	3	La Paz		P021C34	040417	10	P021C34	100	100	100
4.94723	3.85088	5.62582	2.72588	2.89994	mixed	M301C06	YES	Pocillopora	I30S01C06	30	1	La Paz		8.97069	4.30317	6.86614	2.78061	4.08554	30417	M042C09	NO	Pocillopora	I04S02C10	4	2	Easter Island		P021C33	040417	11	P021C33	100	100	100
4.84686	3.53669	5.09786	2.5877	2.51016	mixed	M301C07	YES	Pocillopora	I30S01C07	30	1	La Paz		8.42554	3.67881	5.94411	2.60059	3.34352	40619	M253C01	NO	Pocillopora	I25S03C01	25	3	Palau South		P021C32	040417	12	P021C32	100	100	100
4.98536	3.83269	5.47973	2.7434	2.73633	mixed	M301C08	YES	Pocillopora	I30S01C08	30	1	La Paz		8.61723	3.92034	6.18957	2.72369	3.46589	40619	M253C02	NO	Pocillopora	I25S03C02	25	3	Palau South		P021C22	040417	13	P021C22	100	100	100
5.14205	4.05548	5.88746	2.82669	3.06077	mixed	M301C09	YES	Pocillopora	I30S01C09	30	1	La Paz		7.72952	3.70014	5.89279	2.59309	3.2997	40619	M253C03	NO	Pocillopora	I25S03C03	25	3	Palau South		empty	040417	14	empty	100	100	100
4.81982	3.78246	5.48602	2.69266	2.79336	mixed	M301C10	YES	Pocillopora	I30S01C10	30	1	La Paz		11.1438	4.25082	7.25608	2.74741	4.50867	40619	M253C04	NO	Pocillopora	I25S03C04	25	3	Palau South		HepG2	040417	15	HepG2	100	100	100
4.52443	3.42475	4.8528	2.54686	2.30593	mixed	M301C11	YES	Pocillopora	I30S01C11	30	1	La Paz		8.4629	3.7867	6.38953	2.64609	3.74344	40619	M253C06	NO	Pocillopora	I25S03C06	25	3	Palau South		ladder	040417	16	ladder	100	100	100
4.5659	3.4466	4.89033	2.55665	2.33368	mixed	M301C12	YES	Pocillopora	I30S01C12	30	1	La Paz		7.21719	3.45216	6.13613	2.5856	3.55053	40619	M253C07	NO	Pocillopora	I25S03C07	25	3	Palau South		empty	040417	17	empty	100	100	100
4.80624	3.56985	5.09991	2.63846	2.46145	mixed	M301C13	YES	Pocillopora	I30S01C13	30	1	La Paz		7.64537	3.89775	6.40803	2.66913	3.73889	40619	M253C09	NO	Pocillopora	I25S03C09	25	3	Palau South		L051C12bis	040417	18	L051C12bis	100	100	100
4.31971	3.48903	4.86794	2.61584	2.2521	mixed	M301C14	YES	Pocillopora	I30S01C14	30	1	La Paz		9.36213	4.08224	6.82874	2.76333	4.06541	40619	M253C10	NO	Pocillopora	I25S03C10	25	3	Palau South		L063C16	040417	19	L063C16	100	100	100
4.27376	3.52185	4.77681	2.63528	2.14153	mixed	M301C15	YES	Pocillopora	I30S01C15	30	1	La Paz		3.50079	2.6566	3.50416	2.2472	1.25696	40619	M141C06	NO	Pocillopora	I14S01C06	14	1	Chuck		L063C12	040417	20	L063C12	100	100	100
4.87795	3.86221	5.43503	2.75858	2.67645	mixed	M301C17	YES	Pocillopora	I30S01C17	30	1	La Paz		10.2314	4.00619	7.20751	2.71379	4.49371	40619	M254C01	NO	Pocillopora	I25S04C01	25	4	Palau South		L063C11	040417	21	L063C11	100	100	100
5.30817	3.89095	5.56215	2.7633	2.79885	mixed	M301C18	YES	Pocillopora	I30S01C18	30	1	La Paz		8.16125	4.37578	7.22947	2.84053	4.38894	40619	M254C05	NO	Pocillopora	I25S04C05	25	4	Palau South		L062C16	040417	22	L062C16	100	100	100
5.05316	3.74632	5.2012	2.70152	2.49967	mixed	M301C19	YES	Pocillopora	I30S01C19	30	1	La Paz		7.53346	3.62344	6.11537	2.61648	3.49889	40619	M254C06	NO	Pocillopora	I25S04C06	25	4	Palau South		L062C12	040417	23	L062C12	100	100	100
5.01253	3.74439	5.47995	2.67831	2.80164	mixed	M301C20	YES	Pocillopora	I30S01C20	30	1	La Paz		10.9665	4.72165	8.24009	2.98225	5.25784	40619	M254C07	NO	Pocillopora	I25S04C07	25	4	Palau South		L062C11	040417	24	L062C11	100	100	100
3.79827	3.00168	4.0434	2.40075	1.64265	mixed	M302C01	YES	Pocillopora	I30S02C01	30	2	La Paz		8.15816	3.45125	5.68468	2.53036	3.15433	40619	M254C10	NO	Pocillopora	I25S04C10	25	4	Palau South		P063C25	050417	1	P063C25	100	100	100
4.1208	3.26297	4.46514	2.5048	1.96034	mixed	M302C03	YES	Pocillopora	I30S02C03	30	2	La Paz		8.47007	3.95772	7.12031	2.60061	4.5197	40619	M255C01	NO	Pocillopora	I25S05C01	25	5	Palau South		P063C24	050417	2	P063C24	100	100	100
3.9073	3.14228	4.20871	2.45372	1.75499	mixed	M302C04	YES	Pocillopora	I30S02C04	30	2	La Paz		10.9925	4.44286	7.47555	2.84919	4.62636	40619	M255C03	NO	Pocillopora	I25S05C03	25	5	Palau South		P063C27	050417	3	P063C27	100	100	100
3.90496	3.08205	4.2167	2.43654	1.78017	mixed	M302C05	YES	Pocillopora	I30S02C05	30	2	La Paz		13.2077	4.58014	7.70652	2.89287	4.81366	40619	M255C04	NO	Pocillopora	I25S05C04	25	5	Palau South		P063C28	050417	4	P063C28	100	100	100
4.34221	3.60379	4.98046	2.63371	2.34676	mixed	M302C06	YES	Pocillopora	I30S02C06	30	2	La Paz		10.8455	4.14255	7.318	2.71379	4.60421	40619	M255C05	NO	Pocillopora	I25S05C05	25	5	Palau South		P063C29	050417	5	P063C29	100	100	100
4.3947	3.67606	5.21025	2.65183	2.55841	mixed	M302C07	YES	Pocillopora	I30S02C07	30	2	La Paz		5.44149	3.07439	4.80864	2.41011	2.39853	40619	M255C06	NO	Pocillopora	I25S05C06	25	5	Palau South		empty	050417	6	empty	100	100	100
4.23685	3.29074	4.5916	2.48947	2.10214	mixed	M302C08	YES	Pocillopora	I30S02C08	30	2	La Paz		12.5578	5.00268	8.49468	2.87532	5.61937	40619	M255C07	NO	Pocillopora	I25S05C07	25	5	Palau South		HepG2	050417	7	HepG2	100	100	100
4.11997	3.10936	4.15899	2.44502	1.71398	mixed	M302C10	YES	Pocillopora	I30S02C10	30	2	La Paz		10.5167	4.21888	7.22947	2.73036	4.49911	40619	M255C08	NO	Pocillopora	I25S05C08	25	5	Palau South		empty	050417	8	empty	100	100	100
3.82007	3.08984	4.27847	2.42112	1.85735	mixed	M302C11	YES	Pocillopora	I30S02C11	30	2	La Paz		14.3466	5.36534	8.67756	3.09316	5.58441	40619	M255C10	NO	Pocillopora	I25S05C10	25	5	Palau South		ladder	050417	9	ladder	100	100	100
4.0098	2.95043	3.97057	2.38342	1.58715	mixed	M302C12	YES	Pocillopora	I30S02C12	30	2	La Paz		13.7312	3.37096	5.88548	2.53699	3.34849	040619bis	M252C01	NO	Pocillopora	I25S02C01	25	2	Palau South		empty	050417	10	empty	100	100	100
3.9892	3.2989	4.43055	2.56038	1.87017	mixed	M302C13	YES	Pocillopora	I30S02C13	30	2	La Paz		13.8165	3.95122	6.0014	2.66006	3.34134	040619bis	M252C04	NO	Pocillopora	I25S02C04	25	2	Palau South		M011C06	050417	11	M011C06	100	100	100
3.88535	2.76545	3.6015	2.31487	1.28663	mixed	M302C15	YES	Pocillopora	I30S02C15	30	2	La Paz		17.4275	3.83195	6.22278	2.51587	3.70691	040619bis	M252C06	NO	Pocillopora	I25S02C06	25	2	Palau South		M012C06	050417	12	M012C06	100	100	100
4.45416	3.3723	4.47228	2.58149	1.89079	mixed	M302C16	YES	Pocillopora	I30S02C16	30	2	La Paz		18.109	2.86791	5.53552	2.28846	3.24706	040619bis	M252C07	NO	Pocillopora	I25S02C07	25	2	Palau South		M012C06bis	050417	13	M012C06bis	100	100	100
4.07603	3.06977	4.18891	2.44051	1.74839	mixed	M302C17	YES	Pocillopora	I30S02C17	30	2	La Paz		11.1156	2.78134	4.69635	2.31411	2.38224	040619bis	M252C08	NO	Pocillopora	I25S02C08	25	2	Palau South		M013C06	050417	14	M013C06	100	100	100
4.21786	3.07682	4.12577	2.43039	1.69538	mixed	M302C18	YES	Pocillopora	I30S02C18	30	2	La Paz		5.7996	2.57259	3.39926	2.2631	1.13616	040619bis	M252C09	NO	Pocillopora	I25S02C09	25	2	Palau South		M013C10	050417	15	M013C10	100	100	100
4.56897	3.24735	4.55808	2.47816	2.07992	mixed	M302C19	YES	Pocillopora	I30S02C19	30	2	La Paz		9.52282	3.54435	5.35349	2.58696	2.76653	040619bis	M255C02	NO	Pocillopora	I25S05C02	25	5	Palau South		M051C02	050417	16	M051C02	100	100	100
4.13774	3.18957	4.42087	2.46565	1.95523	mixed	M302C20	YES	Pocillopora	I30S02C20	30	2	La Paz		9.24199	3.9614	6.14584	2.67869	3.46714	40918	M261C02	NO	Pocillopora	I26S01C02	26	1	Palau North		M051C03	050417	17	M051C03	100	100	100
3.66168	2.95249	3.97502	2.3842	1.59082	mixed	M303C01	YES	Pocillopora	I30S03C01	30	3	La Paz		7.66887	3.54241	5.84276	2.57385	3.26891	40918	M261C03	NO	Pocillopora	I26S01C03	26	1	Palau North		M052C03	050417	18	M052C03	100	100	100
3.52991	2.88732	3.7219	2.37503	1.34687	mixed	M303C02	YES	Pocillopora	I30S03C02	30	3	La Paz		8.14977	3.62829	5.84276	2.63625	3.2065	40918	M261C04	NO	Pocillopora	I26S01C04	26	1	Palau North		M053C02	050417	19	M053C02	100	100	100
3.94148	3.30052	4.50508	2.53206	1.97302	mixed	M303C03	YES	Pocillopora	I30S03C03	30	3	La Paz		6.9105	3.61865	5.6893	2.55338	3.13591	40918	M261C05	NO	Pocillopora	I26S01C05	26	1	Palau North		M053C03	050417	20	M053C03	100	100	100
4.17106	3.47667	4.76002	2.61303	2.14699	mixed	M303C04	YES	Pocillopora	I30S03C04	30	3	La Paz		8.90182	3.64766	5.78088	2.59449	3.1864	40918	M261C07	NO	Pocillopora	I26S01C07	26	1	Palau North		P151C21	100717	1	P151C21	50	50	50
4.19839	3.14491	4.26437	2.46909	1.79528	mixed	M303C05	YES	Pocillopora	I30S03C05	30	3	La Paz		8.19506	3.61865	5.76552	2.59449	3.17103	40918	M261C08	NO	Pocillopora	I26S01C08	26	1	Palau North		P151C22	100717	2	P151C22	50	50	50
4.4798	3.63574	5.13266	2.65691	2.47575	mixed	M303C06	YES	Pocillopora	I30S03C06	30	3	La Paz		7.52775	3.57081	5.52514	2.56701	2.95812	40918	M261C09	NO	Pocillopora	I26S01C09	26	1	Palau North		P151C26	100717	3	P151C26	50	50	50
3.97582	3.07707	4.2117	2.44025	1.77145	mixed	M303C07	YES	Pocillopora	I30S03C07	30	3	La Paz		6.94939	3.50878	5.82384	2.47851	3.34533	40918	M221C06	NO	Pocillopora	I22S01C06	22	1	Solomon		empty	100717	4	empty	50	50	50
3.96582	3.32998	4.5527	2.54771	2.00499	mixed	M303C08	YES	Pocillopora	I30S03C08	30	3	La Paz		5.87791	3.26927	5.23783	2.42078	2.81706	40918	M221C10	NO	Pocillopora	I22S01C10	22	1	Solomon		P152C21	100717	5	P152C21	50	50	50
4.00884	3.07205	4.1472	2.42273	1.72447	mixed	M303C09	YES	Pocillopora	I30S03C09	30	3	La Paz		9.75225	4.0776	6.88864	2.73961	4.14903	40918	M222C06	NO	Pocillopora	I22S02C06	22	2	Solomon		P152C22	100717	6	P152C22	50	50	50
4.36071	3.36124	4.62174	2.54802	2.07372	mixed	M303C10	YES	Pocillopora	I30S03C10	30	3	La Paz		8.81311	4.23679	7.437	2.72351	4.71348	40918	M222C10	NO	Pocillopora	I22S02C10	22	2	Solomon		P153C21	100717	7	P153C21	50	50	50
4.51014	3.27196	4.35344	2.57524	1.7782	mixed	M303C11	YES	Pocillopora	I30S03C11	30	3	La Paz		6.42393	3.99438	6.36195	2.73155	3.6304	40918	M223C06	NO	Pocillopora	I22S03C06	22	3	Solomon		P153C22	100717	8	P153C22	50	50	50
4.93337	4.38909	6.06365	3.08267	2.98098	mixed	M303C12	YES	Pocillopora	I30S03C12	30	3	La Paz		6.74092	3.56085	5.77259	2.56013	3.21246	40918	M262C02	NO	Pocillopora	I26S02C02	26	2	Palau North		P153C26	100717	9	P153C26	50	50	50
4.36897	3.6387	5.08131	2.73976	2.34155	mixed	M303C13	YES	Pocillopora	I30S03C13	30	3	La Paz		7.13997	3.56085	5.70497	2.56769	3.13728	40918	M262C03	NO	Pocillopora	I26S02C03	26	2	Palau North		HepG2	100717	10	HepG2	50	50	50
4.10358	3.3235	4.56778	2.58161	1.98618	mixed	M303C14	YES	Pocillopora	I30S03C14	30	3	La Paz		4.64033	3.3339	4.89752	2.52725	2.37026	40918	M211C06	NO	Pocillopora	I21S01C06	21	1	Noumea		empty	100717	11	empty	50	50	50
3.82841	3.15208	4.24513	2.44451	1.80061	mixed	M303C15	YES	Pocillopora	I30S03C15	30	3	La Paz		7.57703	3.74262	6.20525	2.61015	3.59511	40918	M211C10	NO	Pocillopora	I21S01C10	21	1	Noumea		empty	100717	12	empty	50	50	50
4.80039	3.39445	4.76383	2.55317	2.21066	mixed	M303C16	YES	Pocillopora	I30S03C16	30	3	La Paz		6.91737	3.98144	6.60121	2.70302	3.89819	40918	M212C06	NO	Pocillopora	I21S02C06	21	2	Noumea		empty	100717	13	empty	50	50	50
3.96824	3.096	4.22891	2.4402	1.78871	mixed	M303C17	YES	Pocillopora	I30S03C17	30	3	La Paz		9.43027	3.88943	6.99246	2.65465	4.33781	41218	M063C08	NO	Pocillopora	I06S03C08	6	3	Gambier		M151C01	100717	14	M151C01	50	50	50
3.69158	2.8988	3.88113	2.36697	1.51417	mixed	M303C18	YES	Pocillopora	I30S03C18	30	3	La Paz		11.6736	4.13567	7.56301	2.7003	4.86271	41218	M063C09	NO	Pocillopora	I06S03C09	6	3	Gambier		M151C06	100717	15	M151C06	50	50	50
3.7662	3.11238	4.12319	2.45418	1.66901	mixed	M303C19	YES	Pocillopora	I30S03C19	30	3	La Paz		4.10904	3.14238	4.51035	2.43129	2.07906	041218bis	M061C06	NO	Pocillopora	I06S01C06	6	1	Gambier		M151C10	100717	16	M151C10	50	50	50
3.85903	3.2765	4.38132	2.51541	1.86591	mixed	M303C20	YES	Pocillopora	I30S03C20	30	3	La Paz		3.68144	2.91683	4.10653	2.34564	1.76089	041218bis	M061C07	NO	Pocillopora	I06S01C07	6	1	Gambier		M152C01	100717	17	M152C01	50	50	50
4.54019	3.2221	4.60133	2.46743	2.1339	mixed	M312C01	YES	Pocillopora	I31S02C01	31	2	Clipperton		4.28567	3.22138	4.66216	2.45826	2.2039	041218bis	M061C08	NO	Pocillopora	I06S01C08	6	1	Gambier		M152C06	100717	18	M152C06	50	50	50
4.55065	3.87421	5.44817	2.68627	2.7619	mixed	M313C01	YES	Pocillopora	I31S03C01	31	3	Clipperton		4.16268	3.15107	4.54784	2.45149	2.09634	041218bis	M061C09	NO	Pocillopora	I06S01C09	6	1	Gambier		M152C10	100717	19	M152C10	50	50	50
4.66793	3.94325	5.22949	2.81201	2.41748	mixed	M324C01	YES	Pocillopora	I32S04C01	32	4	Coiba		4.27612	3.23028	4.66216	2.49929	2.16287	041218bis	M061C10	NO	Pocillopora	I06S01C10	6	1	Gambier		M153C01	100717	20	M153C01	50	50	50
4.81399	3.59308	5.42717	2.64867	2.7785	191119bis	M183C07	NO	Pocillopora	I18S03C07	18	3	Fiji		4.16298	3.11648	4.58563	2.438	2.14763	041218bis	M062C01	NO	Pocillopora	I06S02C01	6	2	Gambier		M153C06	100717	21	M153C06	50	50	50
4.59659	3.42998	4.77579	2.56243	2.21337	220519bis	M301C16	NO	Pocillopora	I30S01C16	30	1	La Paz		4.17303	3.06533	4.58563	2.41791	2.16772	041218bis	M062C03	NO	Pocillopora	I06S02C03	6	2	Gambier		M153C10	100717	22	M153C10	50	50	50
4.7657	3.71536	5.51706	2.66863	2.84843	30417	M022C09	NO	Pocillopora	I02S02C09	2	2	Coiba		4.23479	2.99015	4.62374	2.38479	2.23895	041218bis	M062C04	NO	Pocillopora	I06S02C04	6	2	Gambier		L052C13	110717	1	L052C13	50	50	50
5.11682	4.57446	6.48722	3.10136	3.38586	30417	M042C09	NO	Pocillopora	I04S02C10	4	2	Easter Island		4.18203	3.19483	4.64932	2.47869	2.17063	041218bis	M062C05	NO	Pocillopora	I06S02C05	6	2	Gambier		L053C13	110717	2	L053C13	50	50	50
6.12784	5.16945	6.96484	3.34093	3.62391	40918	M261C02	NO	Pocillopora	I26S01C02	26	1	Palau North		4.20695	3.1685	4.54784	2.46505	2.08278	041218bis	M062C06	NO	Pocillopora	I06S02C06	6	2	Gambier		L053C20	110717	3	L053C20	50	50	50
4.69771	3.44019	5.10111	2.53983	2.56128	40918	M261C03	NO	Pocillopora	I26S01C03	26	1	Palau North		4.03736	3.0908	4.36348	2.44474	1.91874	041218bis	M062C07	NO	Pocillopora	I06S02C07	6	2	Gambier		L061C13	110717	4	L061C13	50	50	50
5.17148	4.45359	5.98441	3.17617	2.80824	40918	M261C04	NO	Pocillopora	I26S01C04	26	1	Palau North		4.32012	3.25713	4.79257	2.47869	2.31388	041218bis	M062C09	NO	Pocillopora	I06S02C09	6	2	Gambier		L153C11	110717	5	L153C11	50	50	50
5.45293	4.56157	6.29484	3.06815	3.22669	40918	M261C05	NO	Pocillopora	I26S01C05	26	1	Palau North		4.21679	3.21251	4.70091	2.46505	2.23585	041218bis	M063C01	NO	Pocillopora	I06S03C01	6	3	Gambier		L153C12	110717	6	L153C12	50	50	50
5.35983	3.8471	5.65909	2.72182	2.93727	40918	M261C07	NO	Pocillopora	I26S01C07	26	1	Palau North		4.47846	3.33413	4.95907	2.50427	2.4548	041218bis	M063C03	NO	Pocillopora	I06S03C03	6	3	Gambier		L153C16	110717	7	L153C16	50	50	50
5.40881	4.21149	6.24478	2.89365	3.35113	40918	M261C08	NO	Pocillopora	I26S01C08	26	1	Palau North		4.49397	3.29587	4.94764	2.50427	2.44337	041218bis	M063C04	NO	Pocillopora	I06S03C04	6	3	Gambier		L152C11	110717	8	L152C11	50	50	50
4.90681	4.22271	5.65909	3.10099	2.5581	40918	M261C09	NO	Pocillopora	I26S01C09	26	1	Palau North		4.29092	3.18371	4.72443	2.46413	2.2603	041218bis	M063C05	NO	Pocillopora	I06S03C05	6	3	Gambier		L152C12	110717	9	L152C12	50	50	50
5.76237	4.4282	6.78792	2.89732	3.8906	40918	M262C02	NO	Pocillopora	I26S02C02	26	2	Palau North		12.0812	4.54412	8.28327	2.89046	5.39281	50417	M051C03	NO	Pocillopora	I05S01C03	5	1	Ducie Island		L152C16	110717	10	L152C16	50	50	50
5.18484	3.76584	5.73868	2.69955	3.03913	40918	M262C03	NO	Pocillopora	I26S02C03	26	2	Palau North		11.8721	5.47326	10.1043	3.00257	7.10174	50417	M053C02	NO	Pocillopora	I05S03C02	5	3	Ducie Island		empty	110717	11	empty	50	50	50
5.29516	3.86701	5.91025	2.69161	3.21864	40918	M262C04	NO	Pocillopora	I26S02C04	26	2	Palau North		9.4521	3.47907	5.58943	2.54683	3.0426	100717	M151C06	NO	Pocillopora	I15S01C06	15	1	Guam		L151C11	110717	12	L151C11	50	50	50
5.25679	4.1381	6.05119	2.82984	3.22136	40918	M221C10	NO	Pocillopora	I22S01C10	22	1	Solomon		6.93852	3.30145	5.02074	2.47787	2.54287	100717	M151C10	NO	Pocillopora	I15S01C10	15	1	Guam		L151C12	110717	13	L151C12	50	50	50
5.23211	3.7327	5.98031	2.64445	3.33586	40918	M222C01	NO	Pocillopora	I22S02C01	22	2	Solomon		13.636	4.02085	6.85853	2.71754	4.141	100717	M152C01	NO	Pocillopora	I15S02C01	15	2	Guam		L151C16	110717	14	L151C16	50	50	50
6.4001	4.0656	6.64938	2.81322	3.83616	40918	M222C06	NO	Pocillopora	I22S02C06	22	2	Solomon		8.19118	3.43593	5.42454	2.53415	2.89039	100717	M152C06	NO	Pocillopora	I15S02C06	15	2	Guam		HepG2	110717	15	HepG2	50	50	50
4.83202	3.52951	5.41034	2.57526	2.83508	40918	M222C10	NO	Pocillopora	I22S02C10	22	2	Solomon		10.4552	4.5444	8.25501	2.88112	5.37389	150120	M053C10	NO	Pocillopora	I05S03C10	5	3	Ducie Island		empty	110717	16	empty	50	50	50
5.93037	4.26182	6.669	2.86338	3.80562	40918	M223C01	NO	Pocillopora	I22S03C01	22	3	Solomon		6.63841	4.40087	6.91927	2.81712	4.10215	150120	M163C10	NO	Pocillopora	I16S03C10	16	3	Ogasawara		M103C01	110717	17	M103C01	50	50	50
5.60244	3.92439	6.01565	2.7558	3.25985	40918	M223C06	NO	Pocillopora	I22S03C06	22	3	Solomon		4.91186	3.42376	4.58175	2.59544	1.98631	191119	M161C05	NO	Pocillopora	I16S01C05	16	1	Ogasawara		M103C06	110717	18	M103C06	50	50	50
5.14722	4.37632	5.78963	3.14644	2.64319	40918	M221C06	NO	Pocillopora	I22S01C06	22	1	Solomon		6.29623	3.76263	5.20327	2.70971	2.49356	191119	M162C02	NO	Pocillopora	I16S02C02	16	2	Ogasawara		M103C10	110717	19	M103C10	50	50	50
4.82419	3.01001	4.20146	2.40136	1.8001	40918	M211C06	NO	Pocillopora	I21S01C06	21	1	Noumea		7.46922	3.81705	5.37692	2.62759	2.74933	191119	M162C05	NO	Pocillopora	I16S02C05	16	2	Ogasawara		M102C01	110717	20	M102C01	50	50	50
4.10757	3.01812	4.1677	2.40136	1.76634	40918	M211C10	NO	Pocillopora	I21S01C10	21	1	Noumea		4.5815	3.72422	5.05594	2.6656	2.39034	191119	M163C02	NO	Pocillopora	I16S03C02	16	3	Ogasawara		M102C06	110717	21	M102C06	50	50	50
6.99545	3.10874	4.74198	2.42081	2.32117	40918	M212C06	NO	Pocillopora	I21S02C06	21	2	Noumea		5.07192	3.84851	5.17135	2.74328	2.42807	191119	M163C05	NO	Pocillopora	I16S03C05	16	3	Ogasawara		M102C10	110717	22	M102C10	50	50	50
5.06403	3.7081	5.09203	2.71878	2.37325	41218	M063C08	NO	Pocillopora	I06S03C08	6	3	Gambier		7.86054	4.84598	7.02798	3.50038	3.5276	191119bis	M161C02	NO	Pocillopora	I16S01C02	16	1	Ogasawara		M101C01	110717	23	M101C01	50	50	50
6.04177	4.80521	6.5092	3.39347	3.11573	41218	M063C09	NO	Pocillopora	I06S03C09	6	3	Gambier		8.81243	4.3265	6.4883	2.89845	3.58985	210218	M103C07	NO	Pocillopora	I10S03C07	10	3	Upolu		M101C06	110717	24	M101C06	50	50	50
4.07479	3.32064	4.33947	2.64836	1.69111	041218bis	M061C03	NO	Pocillopora	I06S01C03	6	1	Gambier		9.67019	4.53279	7.25573	2.81856	4.43716	210218	M103C08	NO	Pocillopora	I10S03C08	10	3	Upolu		M101C10	110717	25	M101C10	50	50	50
4.76442	3.44189	4.75307	2.58342	2.16966	041218bis	M061C04	NO	Pocillopora	I06S01C04	6	1	Gambier		23.6088	7.03373	9.49389	4.75291	4.74099	220519bis	M281C01	NO	Pocillopora	OA000_I28_S01_C001	28	1	Taiwan		P103C26	120717	1	P103C26	50	50	50
4.43075	3.94007	5.13477	2.87687	2.2579	041218bis	M061C05	NO	Pocillopora	I06S01C05	6	1	Gambier		7.14997	3.44525	5.54993	2.50469	3.04524	220519bis	M281C10	NO	Pocillopora	OA000_I28_S01_C010	28	1	Taiwan		P103C22	120717	2	P103C22	50	50	50
4.89924	4.09522	5.47113	2.95734	2.5138	041218bis	M061C07	NO	Pocillopora	I06S01C07	6	1	Gambier		9.49321	4.48283	6.67298	2.95048	3.72249	220519bis	M282C01	NO	Pocillopora	OA000_I28_S02_C001	28	2	Taiwan		P103C21	120717	3	P103C21	50	50	50
4.54707	3.31149	5.14896	2.52703	2.62193	041218bis	M061C08	NO	Pocillopora	I06S01C08	6	1	Gambier		13.2354	4.21575	7.03373	2.67899	4.35474	220519bis	M282C06	NO	Pocillopora	OA000_I28_S02_C006	28	2	Taiwan		P103C31	120717	4	P103C31	50	50	50
4.35556	3.29327	4.43631	2.5763	1.86001	041218bis	M061C09	NO	Pocillopora	I06S01C09	6	1	Gambier		24.3061	5.91882	8.55655	3.19295	5.3636	220519bis	M282C10	NO	Pocillopora	OA000_I28_S02_C010	28	2	Taiwan		P102C26	120717	5	P102C26	50	50	50
4.6645	3.26613	4.67504	2.45826	2.21678	041218bis	M062C03	NO	Pocillopora	I06S02C03	6	2	Gambier		29.5957	6.95191	8.56706	4.64298	3.92408	220519bis	M283C01	NO	Pocillopora	OA000_I28_S03_C001	28	3	Taiwan		P102C22	120717	6	P102C22	50	50	50
4.65486	3.57742	5.03657	2.61208	2.42448	041218bis	M062C05	NO	Pocillopora	I06S02C05	6	2	Gambier		22.8838	6.91136	8.86549	4.65658	4.20891	220519bis	M283C06	NO	Pocillopora	OA000_I28_S03_C006	28	3	Taiwan		P102C21	120717	7	P102C21	50	50	50
4.93968	3.54794	5.41109	2.64107	2.77003	041218bis	M062C07	NO	Pocillopora	I06S02C07	6	2	Gambier		23.3236	7.52322	12.4857	5.21928	7.26638	220519bis	M283C10	NO	Pocillopora	OA000_I28_S03_C010	28	3	Taiwan		P101C26	120717	8	P101C26	50	50	50
4.36667	3.12509	4.10653	2.44474	1.66179	041218bis	M062C08	NO	Pocillopora	I06S02C08	6	2	Gambier		6.43059	3.77226	6.07671	2.61703	3.45968	220519bis	M291C01	NO	Pocillopora	OA000_I29_S01_C001	29	1	Hawai		P101C22	120717	9	P101C22	50	50	50
5.86306	3.33901	4.99505	2.5763	2.41875	041218bis	M062C09	NO	Pocillopora	I06S02C09	6	2	Gambier		6.59548	4.08226	6.40523	2.75045	3.65477	220519bis	M291C06	NO	Pocillopora	OA000_I29_S01_C006	29	1	Hawai		P101C21	120717	10	P101C21	50	50	50
4.40074	3.24305	4.41854	2.51006	1.90848	041218bis	M063C03	NO	Pocillopora	I06S03C03	6	3	Gambier		6.52419	3.66352	5.81585	2.60176	3.21409	220519bis	M291C10	NO	Pocillopora	OA000_I29_S01_C010	29	1	Hawai		P072C26	120717	11	P072C26	50	50	50
4.23935	3.04711	4.07562	2.43024	1.64538	041218bis	M063C04	NO	Pocillopora	I06S03C04	6	3	Gambier		5.62998	3.18362	4.50913	2.46111	2.04802	220519bis	M292C01	NO	Pocillopora	OA000_I29_S02_C001	29	2	Hawai		P072C22	120717	12	P072C22	50	50	50
5.50156	4.62162	6.10927	3.24001	2.86926	50417	M051C02	NO	Pocillopora	I05S01C02	5	1	Ducie Island		4.70921	3.47562	5.29617	2.5565	2.73967	220519bis	M292C10	NO	Pocillopora	OA000_I29_S02_C010	29	2	Hawai		P072C21	120717	13	P072C21	50	50	50
8.25872	7.1137	8.75132	4.84165	3.90966	50417	M051C03	NO	Pocillopora	I05S01C03	5	1	Ducie Island		8.89099	5.93616	7.86066	3.52683	4.33383	220519bis	M293C01	NO	Pocillopora	OA000_I29_S03_C001	29	3	Hawai		L103C16	120717	14	L103C16	50	50	50
5.64057	4.44906	6.00681	3.06673	2.94009	50417	M052C03	NO	Pocillopora	I05S02C03	5	2	Ducie Island		8.99723	4.7948	7.39233	2.93327	4.45906	220519bis	M293C06	NO	Pocillopora	OA000_I29_S03_C006	29	3	Hawai		L103C11	120717	15	L103C11	50	50	50
4.98806	3.66268	5.61389	2.54612	3.06777	50417	M053C02	NO	Pocillopora	I05S03C02	5	3	Ducie Island		7.85025	5.1435	7.37074	3.18362	4.18712	220519bis	M293C10	NO	Pocillopora	OA000_I29_S03_C010	29	3	Hawai		L102C11	120717	16	L102C11	50	50	50
5.23594	4.68062	5.78253	3.46679	2.31574	50417	M053C03	NO	Pocillopora	I05S03C03	5	3	Ducie Island		8.4497	4.531	6.81205	2.93235	3.8797	220719bis	M311C05	NO	Pocillopora	OA000_I31_S01_C005	31	1	Clipperton		L101C16	120717	17	L101C16	50	50	50
6.83015	5.14903	8.09539	3.05062	5.04477	71117	M011C01	NO	Pocillopora	I01S01C01	1	1	Las Perlas		9.42484	4.96409	7.2395	3.17378	4.06572	220719bis	M311C07	NO	Pocillopora	OA000_I31_S01_C007	31	1	Clipperton		L101C12	120717	18	L101C12	50	50	50
6.14819	4.69102	7.55745	2.98369	4.57376	71117	M012C01	NO	Pocillopora	I01S02C01	1	2	Las Perlas		9.26492	5.34019	7.57759	3.36268	4.21492	220719bis	M311C08	NO	Pocillopora	OA000_I31_S01_C008	31	1	Clipperton		L101C11	120717	19	L101C11	50	50	50
5.18176	3.29688	5.0697	2.55461	2.51509	71117	M012C06	NO	Pocillopora	I01S02C06	1	2	Las Perlas		8.3409	4.64266	6.81205	2.93235	3.8797	220719bis	M312C02	NO	Pocillopora	OA000_I31_S02_C002	31	2	Clipperton		HepG2	120717	20	HepG2	50	50	50
4.5134	3.42357	5.0697	2.51525	2.55445	71117	M013C01	NO	Pocillopora	I01S03C01	1	3	Las Perlas		6.8759	4.01175	6.06821	2.78452	3.28368	220719bis	M312C03	NO	Pocillopora	OA000_I31_S02_C003	31	2	Clipperton		M061C02	120717	21	M061C02	50	50	50
5.08158	3.14683	4.93654	2.42755	2.50899	71117	M021C01	NO	Pocillopora	I02S01C01	2	1	Coiba		9.53529	4.84471	7.17371	3.15452	4.01919	220719bis	M312C04	NO	Pocillopora	OA000_I31_S02_C004	31	2	Clipperton		M062C02	120717	22	M062C02	50	50	50
4.3311	3.79711	5.00198	2.73057	2.27142	80317	M051C06	NO	Pocillopora	I05S01C06	5	1	Ducie Island		8.57194	4.88914	7.08693	3.14493	3.94199	220719bis	M312C05	NO	Pocillopora	OA000_I31_S02_C005	31	2	Clipperton		M062C02	120717	23	M062C02	50	50	50
3.85086	3.39074	4.44474	2.57398	1.87077	80317	M052C06	NO	Pocillopora	I05S02C06	5	2	Ducie Island		7.40739	4.16094	6.37096	2.81006	3.5609	220719bis	M312C07	NO	Pocillopora	OA000_I31_S02_C007	31	2	Clipperton		M063C02	120717	24	M063C02	50	50	50
4.24308	3.74146	4.90448	2.77118	2.1333	80317	M052C10	NO	Pocillopora	I05S02C10	5	2	Ducie Island		10.387	5.05556	7.4405	3.20288	4.23762	220719bis	M312C08	NO	Pocillopora	OA000_I31_S02_C008	31	2	Clipperton		M063C02	120717	25	M063C02	50	50	50
4.82856	4.10818	5.71281	2.86831	2.8445	80317	M053C06	NO	Pocillopora	I05S03C06	5	3	Ducie Island		5.54726	3.44554	5.53879	2.51084	3.02795	220719bis	M312C09	NO	Pocillopora	OA000_I31_S02_C009	31	2	Clipperton		M011C10	120717	26	M011C10	50	50	50
6.45116	4.03089	5.61739	2.80014	2.81725	100717	M151C01	NO	Pocillopora	I15S01C01	15	1	Guam		8.92642	4.7861	7.55457	2.80152	4.75305	220719bis	M313C02	NO	Pocillopora	OA000_I31_S03_C002	31	3	Clipperton		L071C11	240717	1	L071C11	100	100	100
6.3913	4.18463	6.28494	2.87089	3.41405	100717	M151C06	NO	Pocillopora	I15S01C06	15	1	Guam		7.16911	3.49836	5.90428	2.53387	3.37041	220719bis	M313C04	NO	Pocillopora	OA000_I31_S03_C004	31	3	Clipperton		L071C12	240717	2	L071C12	100	100	100
7.81581	4.27967	6.41167	2.96555	3.44612	100717	M151C10	NO	Pocillopora	I15S01C10	15	1	Guam		8.06779	4.67099	7.00119	2.99549	4.0057	220719bis	M313C05	NO	Pocillopora	OA000_I31_S03_C005	31	3	Clipperton		L071C16	240717	3	L071C16	100	100	100
6.75218	4.4429	6.82439	3.01781	3.80658	100717	M152C01	NO	Pocillopora	I15S02C01	15	2	Guam		9.11218	5.00962	7.2175	3.15452	4.06299	220719bis	M313C07	NO	Pocillopora	OA000_I31_S03_C007	31	3	Clipperton		L072C11	240717	4	L072C11	100	100	100
7.2363	4.11217	6.45985	2.77926	3.68059	100717	M152C06	NO	Pocillopora	I15S02C06	15	2	Guam		11.7687	5.90428	8.02861	3.49836	4.53025	220719bis	M313C09	NO	Pocillopora	OA000_I31_S03_C009	31	3	Clipperton		L072C12	240717	5	L072C12	100	100	100
3.70627	2.97508	4.03559	2.38413	1.65147	150120	M163C10	NO	Pocillopora	I16S03C10	16	3	Ogasawara		9.15042	4.17009	6.49118	2.65649	3.83469	230118	M151C02	NO	Pocillopora	I15S01C02	15	1	Guam		L072C16	240717	6	L072C16	100	100	100
5.03036	3.97736	5.55975	2.82101	2.73874	190619bis	M141C03	NO	Pocillopora	I14S01C03	14	1	Chuck		6.03915	3.89818	5.72026	2.73602	2.98423	230118	M151C03	NO	Pocillopora	I15S01C03	15	1	Guam		L073C11	240717	7	L073C11	100	100	100
4.2359	3.29261	4.52419	2.53023	1.99396	190619bis	M141C07	NO	Pocillopora	I14S01C07	14	1	Chuck		8.74302	4.29495	6.82789	2.86584	3.96205	230118	M151C04	NO	Pocillopora	I15S01C04	15	1	Guam		L073C16	240717	8	L073C16	100	100	100
4.91595	3.70266	5.372	2.65641	2.71559	190619bis	M311C01	NO	Pocillopora	I31S01C01	31	1	Clipperton		9.44381	4.57522	7.24286	2.8901	4.35276	230118	M151C05	NO	Pocillopora	I15S01C05	15	1	Guam		L081C11	240717	9	L081C11	100	100	100
4.52533	3.7776	5.41834	2.61866	2.79967	190619bis	M311C06	NO	Pocillopora	I31S01C06	31	1	Clipperton		10.9446	4.08314	6.57377	2.74758	3.82619	230118	M151C07	NO	Pocillopora	I15S01C07	15	1	Guam		L081C12	240717	10	L081C12	100	100	100
4.76457	3.73459	5.41834	2.65641	2.76192	190619bis	M311C10	NO	Pocillopora	I31S01C10	31	1	Clipperton		12.9077	4.17009	6.71376	2.73602	3.97773	230118	M151C08	NO	Pocillopora	I15S01C08	15	1	Guam		L081C16	240717	11	L081C16	100	100	100
5.10218	3.83206	5.6399	2.68701	2.95289	190619bis	M312C06	NO	Pocillopora	I31S02C06	31	2	Clipperton		10.7803	4.60825	7.77531	2.82036	4.95495	230118	M152C02	NO	Pocillopora	I15S02C02	15	2	Guam		L082C11	240717	12	L082C11	100	100	100
4.94533	3.93207	5.62378	2.72574	2.89804	190619bis	M312C10	NO	Pocillopora	I31S02C10	31	2	Clipperton		6.9043	3.76576	6.0134	2.64488	3.36852	230118	M152C03	NO	Pocillopora	I15S02C03	15	2	Guam		L082C12	240717	13	L082C12	100	100	100
4.55308	3.43707	4.97243	2.55206	2.42037	190619bis	M313C06	NO	Pocillopora	I31S03C06	31	3	Clipperton		7.91897	3.64672	5.95846	2.56127	3.39719	230118	M152C04	NO	Pocillopora	I15S02C04	15	2	Guam		L082C16	240717	14	L082C16	100	100	100
4.71131	3.56739	4.92991	2.61866	2.31124	190619bis	M313C10	NO	Pocillopora	I31S03C10	31	3	Clipperton		10.429	3.74852	5.51133	2.69387	2.81746	230118	M152C05	NO	Pocillopora	I15S02C05	15	2	Guam		L083C11	240717	15	L083C11	100	100	100
5.46874	3.98876	5.67228	2.78092	2.89137	190619bis	M321C01	NO	Pocillopora	I32S01C01	32	1	Coiba		9.40253	4.07127	6.59138	2.71871	3.87267	230118	M152C07	NO	Pocillopora	I15S02C07	15	2	Guam		L083C12	240717	16	L083C12	100	100	100
5.02913	3.67099	5.29566	2.67167	2.62399	190619bis	M321C06	NO	Pocillopora	I32S01C06	32	1	Coiba		10.1668	4.48311	7.25814	2.91242	4.34572	230118	M152C08	NO	Pocillopora	I15S02C08	15	2	Guam		L083C16	240717	17	L083C16	100	100	100
5.91725	4.18768	6.0757	2.89463	3.18106	190619bis	M321C10	NO	Pocillopora	I32S01C10	32	1	Coiba		10.8254	4.38143	7.12614	2.80745	4.31869	230118	M152C09	NO	Pocillopora	I15S02C09	15	2	Guam		L102C12	240717	18	L102C12	100	100	100
4.98583	3.75603	5.34133	2.67933	2.66201	190619bis	M322C01	NO	Pocillopora	I32S02C01	32	2	Coiba		14.244	4.27345	6.94146	2.80166	4.13981	230118	M153C02	NO	Pocillopora	I15S03C02	15	3	Guam		HepG2	240717	19	HepG2	100	100	100
5.02776	3.6605	5.32606	2.67167	2.6544	190619bis	M322C06	NO	Pocillopora	I32S02C06	32	2	Coiba		12.6784	3.73472	6.26016	2.54948	3.71069	230118	M153C03	NO	Pocillopora	I15S03C03	15	3	Guam		ladder	240717	20	ladder	100	100	100
5.29679	4.00019	5.92116	2.77297	3.14819	190619bis	M322C10	NO	Pocillopora	I32S02C10	32	2	Coiba		11.6023	4.013	6.84856	2.59569	4.25286	230118	M153C04	NO	Pocillopora	I15S03C04	15	3	Guam		L102C16	240717	21	L102C16	100	100	100
4.96781	3.98876	5.70485	2.78092	2.92394	190619bis	M323C01	NO	Pocillopora	I32S03C01	32	3	Coiba		12.2207	4.06744	6.43117	2.64275	3.78842	230118	M153C05	NO	Pocillopora	I15S03C05	15	3	Guam		L111C11	240717	22	L111C11	100	100	100
4.602	3.83206	5.35665	2.71795	2.63869	190619bis	M323C06	NO	Pocillopora	I32S03C06	32	3	Coiba		12.0626	3.80243	6.09371	2.65465	3.43906	230118	M153C07	NO	Pocillopora	I15S03C07	15	3	Guam		L111C12	240717	23	L111C12	100	100	100
4.63522	3.67099	5.20548	2.66403	2.54145	190619bis	M323C10	NO	Pocillopora	I32S03C10	32	3	Coiba		10.9743	3.78539	6.31665	2.59569	3.72096	230118	M153C08	NO	Pocillopora	I15S03C08	15	3	Guam		L112C12	240717	24	L112C12	100	100	100
4.35937	3.36888	4.94404	2.51579	2.42825	190619bis	M324C06	NO	Pocillopora	I32S04C06	32	4	Coiba		11.5573	4.03106	6.87939	2.73944	4.13995	230118	M153C09	NO	Pocillopora	I15S03C09	15	3	Guam		L113C11	240717	25	L113C11	100	100	100
2.87688	2.61147	3.20619	2.2621	0.944094	191119	M161C05	NO	Pocillopora	I16S01C05	16	1	Ogasawara		15.2869	6.45662	9.8321	3.53517	6.29693	230718	M091C02	NO	Pocillopora	I09S01C02	9	1	Niue		L113C16	240717	26	L113C16	100	100	100
3.28434	2.98403	3.83275	2.39585	1.4369	191119	M162C02	NO	Pocillopora	I16S02C02	16	2	Ogasawara		15.3204	6.16636	9.76771	3.48138	6.28633	230718	M091C03	NO	Pocillopora	I09S01C03	9	1	Niue		M071C01	250717	1	M071C01	100	100	100
3.64517	3.34049	4.35267	2.57423	1.77844	191119	M162C05	NO	Pocillopora	I16S02C05	16	2	Ogasawara		9.15525	4.59792	7.54301	3.01279	4.53022	230718	M091C05	NO	Pocillopora	I09S01C05	9	1	Niue		M071C06	250717	2	M071C06	100	100	100
3.35715	2.95357	3.88022	2.39585	1.48437	191119	M163C02	NO	Pocillopora	I16S03C02	16	3	Ogasawara		16.672	7.62607	10.5229	4.13905	6.38385	230718	M091C07	NO	Pocillopora	I09S01C07	9	1	Niue		M071C10	250717	3	M071C10	100	100	100
3.35715	2.95357	3.88022	2.39585	1.48437	191119	M163C05	NO	Pocillopora	I16S03C05	16	3	Ogasawara		7.09842	4.73072	7.18815	3.21037	3.97778	230718	M091C08	NO	Pocillopora	I09S01C08	9	1	Niue		M072C06	250717	4	M072C06	100	100	100
4.60673	3.51056	4.76227	2.69523	2.06704	191119bis	M161C02	NO	Pocillopora	I16S01C02	16	1	Ogasawara		8.12545	4.42016	7.33125	2.79657	4.53468	230718	M091C09	NO	Pocillopora	I09S01C09	9	1	Niue		M072C10	250717	5	M072C10	100	100	100
4.98864	3.39582	4.92922	2.53221	2.39701	210218	M103C07	NO	Pocillopora	I10S03C07	10	3	Upolu		4.5755	3.54462	5.10153	2.55966	2.54187	230718	M092C02	NO	Pocillopora	I09S02C02	9	2	Niue		M073C08	250717	6	M073C08	100	100	100
4.48743	3.36433	4.61804	2.60398	2.01405	210218	M103C08	NO	Pocillopora	I10S03C08	10	3	Upolu		6.55357	3.77985	5.53411	2.68315	2.85095	230718	M092C03	NO	Pocillopora	I09S02C03	9	2	Niue		M073C06	250717	7	M073C06	100	100	100
4.60142	3.7393	5.32725	2.7026	2.62464	220519bis	M281C01	NO	Pocillopora	I28S01C01	28	1	Taiwan		7.19422	4.18913	6.19936	2.89202	3.30734	230718	M092C04	NO	Pocillopora	I09S02C04	9	2	Niue		M073C10	250717	8	M073C10	100	100	100
3.99288	3.43519	4.76683	2.60176	2.16507	220519bis	M281C10	NO	Pocillopora	I28S01C10	28	1	Taiwan		6.68903	4.14451	6.5124	2.80659	3.70581	230718	M092C05	NO	Pocillopora	I09S02C05	9	2	Niue		M081C01	250717	9	M081C01	100	100	100
4.0908	3.06484	4.32821	2.41123	1.91698	220519bis	M282C01	NO	Pocillopora	I28S02C01	28	2	Taiwan		6.17835	3.71564	5.85103	2.6263	3.22473	230718	M092C07	NO	Pocillopora	I09S02C07	9	2	Niue		M081C06	250717	10	M081C06	100	100	100
6.0133	4.71138	6.67298	3.05588	3.61709	220519bis	M282C06	NO	Pocillopora	I28S02C06	28	2	Taiwan		6.75776	3.86168	6.09404	2.68891	3.40514	230718	M092C08	NO	Pocillopora	I09S02C08	9	2	Niue		M081C10	250717	11	M081C10	100	100	100
4.56066	3.54752	5.2807	2.58659	2.69412	220519bis	M282C10	NO	Pocillopora	I28S02C10	28	2	Taiwan		6.09839	3.94529	6.04206	2.75891	3.28315	230718	M092C09	NO	Pocillopora	I09S02C09	9	2	Niue		M082C01	250717	12	M082C01	100	100	100
4.99897	4.01124	5.68133	2.7747	2.90664	220519bis	M283C01	NO	Pocillopora	I28S03C01	28	3	Taiwan		8.07224	3.61361	5.60568	2.54872	3.05697	230718	M093C02	NO	Pocillopora	I09S03C02	9	3	Niue		M082C06	250717	13	M082C06	100	100	100
4.23422	3.51652	4.85123	2.6401	2.21113	220519bis	M283C06	NO	Pocillopora	I28S03C06	28	3	Taiwan		8.28582	3.73159	5.71479	2.60389	3.1109	230718	M093C03	NO	Pocillopora	I09S03C03	9	3	Niue		ladder	250717	14	ladder	100	100	100
4.55975	3.83905	5.40573	2.69471	2.71102	220519bis	M283C10	NO	Pocillopora	I28S03C10	28	3	Taiwan		6.77618	3.79608	6.17286	2.64889	3.52397	230718	M093C04	NO	Pocillopora	I09S03C04	9	3	Niue		M082C10	250717	15	M082C10	100	100	100
4.3098	3.53716	4.80884	2.60939	2.19946	220519bis	M291C01	NO	Pocillopora	I29S01C01	29	1	Hawai		7.42091	4.49593	7.4532	2.98645	4.46675	230718	M093C05	NO	Pocillopora	I09S03C05	9	3	Niue		M111C01	250717	16	M111C01	100	100	100
3.96353	3.10091	4.21575	2.43961	1.77614	220519bis	M291C06	NO	Pocillopora	I29S01C06	29	1	Hawai		9.46259	4.40066	7.56579	2.8551	4.71069	230718	M093C07	NO	Pocillopora	I09S03C07	9	3	Niue		M111C06	250717	17	M111C06	100	100	100
4.25734	3.46547	4.7948	2.57903	2.21577	220519bis	M291C10	NO	Pocillopora	I29S01C10	29	1	Hawai		7.92101	4.18016	6.78289	2.80059	3.9823	230718	M093C08	NO	Pocillopora	I09S03C08	9	3	Niue		M111C10	250717	18	M111C10	100	100	100
4.2064	3.70663	5.15857	2.75045	2.40811	220519bis	M292C01	NO	Pocillopora	I29S02C01	29	2	Hawai		11.4062	4.89809	7.77941	3.07735	4.70205	230718	M093C09	NO	Pocillopora	I09S03C09	9	3	Niue		M112C01	250717	19	M112C01	100	100	100
3.99626	3.04696	4.02299	2.43248	1.59051	220519bis	M292C10	NO	Pocillopora	I29S02C10	29	2	Hawai		4.70227	3.37082	4.84971	2.53766	2.31205	230718bis	M181C01	NO	Pocillopora	I18S01C01	18	1	Fiji		M112C06	250717	20	M112C06	100	100	100
4.30563	3.72838	4.87969	2.78282	2.09687	220519bis	M293C01	NO	Pocillopora	I29S03C01	29	3	Hawai		5.26311	3.61877	5.32322	2.64103	2.68219	230718bis	M181C06	NO	Pocillopora	I18S01C06	18	1	Fiji		M112C10	250717	21	M112C10	100	100	100
4.24556	3.45535	4.72518	2.60939	2.1158	220519bis	M293C06	NO	Pocillopora	I29S03C06	29	3	Hawai		5.69512	3.77454	5.55236	2.71227	2.84009	230718bis	M181C10	NO	Pocillopora	I18S01C10	18	1	Fiji		M113C01	250717	22	M113C01	100	100	100
4.01192	3.259	4.43069	2.52676	1.90392	220519bis	M293C10	NO	Pocillopora	I29S03C10	29	3	Hawai		6.37737	4.07924	6.04063	2.82275	3.21789	230718bis	M182C01	NO	Pocillopora	I18S02C01	18	2	Fiji		M113C06	250717	23	M113C06	100	100	100
5.54306	4.43551	6.39037	2.97731	3.41306	220719bis	M311C05	NO	Pocillopora	I31S01C05	31	1	Clipperton		4.98677	3.55512	5.20645	2.60611	2.60034	230718bis	M182C06	NO	Pocillopora	I18S02C06	18	2	Fiji		M113C10	250717	24	M113C10	100	100	100
4.33655	3.53044	5.0402	2.63611	2.40409	220719bis	M311C07	NO	Pocillopora	I31S01C07	31	1	Clipperton		5.29917	3.72464	5.52778	2.64689	2.88089	230718bis	M182C10	NO	Pocillopora	I18S02C10	18	2	Fiji		HepG2	250717	25	HepG2	100	100	100
4.65723	3.85615	5.43858	2.75922	2.67936	220719bis	M311C08	NO	Pocillopora	I31S01C08	31	1	Clipperton		6.16372	4.07924	5.93439	2.81025	3.12414	230718bis	M183C01	NO	Pocillopora	I18S03C01	18	3	Fiji		ladder	071117	1	ladder	50	50	50
4.07098	3.3119	4.62855	2.54159	2.08696	220719bis	M312C02	NO	Pocillopora	I31S02C02	31	2	Clipperton		6.86512	4.3793	6.21735	3.02367	3.19368	230718bis	M183C06	NO	Pocillopora	I18S03C06	18	3	Fiji		ladder	071117	2	ladder	50	50	50
4.36501	3.15452	4.43551	2.46541	1.9701	220719bis	M312C03	NO	Pocillopora	I31S02C03	31	2	Clipperton		5.16517	3.60275	5.29966	2.60034	2.69932	230718bis	M183C10	NO	Pocillopora	I18S03C10	18	3	Fiji		M011C01	071117	3	M011C01	50	50	50
4.82544	3.96321	5.47178	2.8793	2.59247	220719bis	M312C04	NO	Pocillopora	I31S02C04	31	2	Clipperton		10.7148	4.9256	7.13394	3.22456	3.90939	230718bis	M191C01	NO	Pocillopora	I19S01C01	19	1	Heron		M011C06	071117	4	M011C06	50	50	50
4.64994	3.77488	5.1644	2.71756	2.44684	220719bis	M312C05	NO	Pocillopora	I31S02C05	31	2	Clipperton		20.1902	6.00057	8.36926	3.55512	4.81414	230718bis	M191C06	NO	Pocillopora	I19S01C06	19	1	Heron		M011C10	071117	5	M011C10	50	50	50
4.1851	3.22243	4.531	2.49561	2.0354	220719bis	M312C07	NO	Pocillopora	I31S02C07	31	2	Clipperton		9.5269	5.17192	7.29395	3.27501	4.01894	230718bis	M191C10	NO	Pocillopora	I19S01C10	19	1	Heron		M012C01	071117	6	M012C01	50	50	50
4.84704	3.65062	5.22764	2.66839	2.55925	220719bis	M312C08	NO	Pocillopora	I31S02C08	31	2	Clipperton		13.9452	5.93439	8.20384	3.61075	4.59309	230718bis	M192C05	NO	Pocillopora	I19S02C05	19	2	Heron		M012C06	071117	7	M012C06	50	50	50
4.17915	3.49836	4.6568	2.67652	1.98028	220719bis	M312C09	NO	Pocillopora	I31S02C09	31	2	Clipperton		12.1593	5.62674	7.93538	3.43117	4.50422	230718bis	M192C06	NO	Pocillopora	I19S02C06	19	2	Heron		M012C10	071117	8	M012C10	50	50	50
3.99926	3.21264	4.3952	2.51084	1.88436	220719bis	M313C02	NO	Pocillopora	I31S03C02	31	3	Clipperton		13.3687	6.45627	8.53801	3.79132	4.74669	230718bis	M192C10	NO	Pocillopora	I19S02C10	19	2	Heron		M013C01	071117	9	M013C01	50	50	50
4.90976	3.97529	5.77984	2.76763	3.01221	220719bis	M313C03	NO	Pocillopora	I31S03C03	31	3	Clipperton		6.95928	4.84971	7.37529	2.94425	4.43104	230718bis	M193C01	NO	Pocillopora	I19S03C01	19	3	Heron		M013C06	071117	10	M013C06	50	50	50
4.75533	3.91527	5.74477	2.71756	3.02722	220719bis	M313C04	NO	Pocillopora	I31S03C04	31	3	Clipperton		12.6058	5.75294	8.29533	3.20317	5.09216	230718bis	M193C06	NO	Pocillopora	I19S03C06	19	3	Heron		M013C10	071117	11	M013C10	50	50	50
4.57054	3.69532	5.32396	2.68468	2.63928	220719bis	M313C05	NO	Pocillopora	I31S03C05	31	3	Clipperton		8.35683	4.95849	7.18157	3.36335	3.81822	230718bis	M194C01	NO	Pocillopora	I19S04C01	19	4	Heron		M021C01	071117	12	M021C01	50	50	50
4.01271	3.20288	4.47619	2.48046	1.99572	220719bis	M313C07	NO	Pocillopora	I31S03C07	31	3	Clipperton		4.65866	3.53939	4.98053	2.6177	2.36283	230718bis	M194C06	NO	Pocillopora	I19S04C06	19	4	Heron		M021C06	071117	13	M021C06	50	50	50
4.62896	3.77488	5.40558	2.68468	2.7209	220719bis	M313C08	NO	Pocillopora	I31S03C08	31	3	Clipperton		5.40543	3.78292	5.0697	2.79162	2.27808	230718bis	M194C10	NO	Pocillopora	I19S04C10	19	4	Heron		M021C10	071117	14	M021C10	50	50	50
4.96127	4.51774	6.40963	3.00183	3.4078	230118	M151C02	NO	Pocillopora	I15S01C02	15	1	Guam		6.43331	4.04854	5.62464	2.79479	2.82985	240719bis	M071C02	NO	Pocillopora	I07S01C02	7	1	Moorea		M022C01	071117	15	M022C01	50	50	50
3.86705	3.50837	4.47982	2.71306	1.76676	230118	M151C03	NO	Pocillopora	I15S01C03	15	1	Guam		7.12216	3.98141	5.91394	2.75612	3.15782	240719bis	M071C05	NO	Pocillopora	I07S01C05	7	1	Moorea		M022C06	071117	16	M022C06	50	50	50
4.14847	3.91464	5.08356	2.78254	2.30103	230118	M151C04	NO	Pocillopora	I15S01C04	15	1	Guam		6.71189	4.01483	5.71946	3.02157	2.69789	240719bis	M072C04	NO	Pocillopora	I07S02C04	7	2	Moorea		M022C31	071117	17	M022C31	50	50	50
3.85658	3.46429	4.67265	2.6011	2.07155	230118	M151C05	NO	Pocillopora	I15S01C05	15	1	Guam		5.79884	4.07116	5.37938	3.06397	2.31541	240719bis	M072C05	NO	Pocillopora	I07S02C05	7	2	Moorea		M023C01	071117	18	M023C01	50	50	50
5.15466	4.53682	6.6574	3.00183	3.65558	230118	M151C07	NO	Pocillopora	I15S01C07	15	1	Guam		10.4832	4.62791	7.26821	3.17699	4.09122	240719bis	M073C02	NO	Pocillopora	I07S03C02	7	3	Moorea		M023C06	071117	19	M023C06	50	50	50
4.8882	3.78486	5.57743	2.66771	2.90972	230118	M151C08	NO	Pocillopora	I15S01C08	15	1	Guam		8.80658	3.7135	5.94699	2.74081	3.20619	240719bis	M073C03	NO	Pocillopora	I07S03C03	7	3	Moorea		M023C10	071117	20	M023C10	50	50	50
4.07081	3.89818	4.81255	2.9892	1.82334	230118	M151C09	NO	Pocillopora	I15S01C09	15	1	Guam		8.71348	4.17455	6.27032	2.95496	3.31536	240719bis	M073C04	NO	Pocillopora	I07S03C04	7	3	Moorea		HepG2	071117	21	HepG2	50	50	50
4.4572	4.36137	5.28836	3.46722	1.82114	230118	M152C02	NO	Pocillopora	I15S02C02	15	2	Guam		10.7844	4.75868	6.89342	3.40619	3.48723	240719bis	M073C05	NO	Pocillopora	I07S03C05	7	3	Moorea		P071C26	071117	22	P071C26	50	50	50
4.78805	4.2235	5.877	3.02132	2.85568	230118	M152C03	NO	Pocillopora	I15S02C03	15	2	Guam		5.50837	3.45983	4.96812	2.57737	2.39075	240918bis	M181C02	NO	Pocillopora	I18S01C02	18	1	Fiji		P073C21	071117	23	P073C21	50	50	50
4.51461	4.20417	5.38632	3.14871	2.23761	230118	M152C04	NO	Pocillopora	I15S02C04	15	2	Guam		5.6971	3.63688	5.24848	2.68235	2.56613	240918bis	M181C03	NO	Pocillopora	I18S01C03	18	1	Fiji		P073C22	071117	24	P073C22	50	50	50
4.33287	4.01561	5.31268	2.96637	2.34631	230118	M152C05	NO	Pocillopora	I15S02C05	15	2	Guam		5.8948	3.45983	5.09365	2.58381	2.50984	240918bis	M181C04	NO	Pocillopora	I18S01C04	18	1	Fiji		P073C26	071117	25	P073C26	50	50	50
5.64415	5.4861	7.06104	3.87088	3.19016	230118	M152C07	NO	Pocillopora	I15S02C07	15	2	Guam		6.25045	3.67336	5.30113	2.69577	2.60536	240918bis	M181C05	NO	Pocillopora	I18S01C05	18	1	Fiji		P111C21	071117	26	P111C21	50	50	50
4.51372	4.38143	5.46098	3.38858	2.0724	230118	M152C08	NO	Pocillopora	I15S02C08	15	2	Guam		5.69502	3.25871	4.67932	2.48268	2.19664	240918bis	M181C07	NO	Pocillopora	I18S01C07	18	1	Fiji		P112C21	071117	27	P112C21	50	50	50
5.69343	5.09775	6.83784	3.5804	3.25744	230118	M152C09	NO	Pocillopora	I15S02C09	15	2	Guam		6.63582	3.40841	4.98053	2.55177	2.42876	240918bis	M181C08	NO	Pocillopora	I18S01C08	18	1	Fiji		P112C22	071117	28	P112C22	50	50	50
5.57964	5.13755	6.51841	3.88879	2.62962	230118	M153C02	NO	Pocillopora	I15S03C02	15	3	Guam		6.75778	3.90981	5.7132	2.757	2.9562	240918bis	M181C09	NO	Pocillopora	I18S01C09	18	1	Fiji		M041C06	081117	1	M041C06	50	50	50
4.97918	4.7173	6.01215	3.33804	2.67411	230118	M153C03	NO	Pocillopora	I15S03C03	15	3	Guam		7.16627	3.80852	5.6981	2.68837	3.00973	240918bis	M182C02	NO	Pocillopora	I18S02C02	18	2	Fiji		M041C10	081117	2	M041C10	50	50	50
5.42555	4.93401	6.46012	3.49139	2.96873	230118	M153C04	NO	Pocillopora	I15S03C04	15	3	Guam		8.43782	4.09604	6.08067	2.81714	3.26353	240918bis	M182C03	NO	Pocillopora	I18S02C03	18	2	Fiji		M042C01	081117	3	M042C01	50	50	50
5.91111	4.97853	6.91036	3.35306	3.55729	230118	M153C05	NO	Pocillopora	I15S03C05	15	3	Guam		8.50524	4.3597	6.37193	2.99069	3.38124	240918bis	M182C04	NO	Pocillopora	I18S02C04	18	2	Fiji		M042C06	081117	4	M042C06	50	50	50
5.78257	5.23069	6.84856	3.73472	3.11384	230118	M153C07	NO	Pocillopora	I15S03C07	15	3	Guam		8.24296	4.03266	5.98657	2.82447	3.1621	240918bis	M182C05	NO	Pocillopora	I18S02C05	18	2	Fiji		M043C01	081117	5	M043C01	50	50	50
6.17563	5.67115	7.16318	3.95928	3.20389	230118	M153C08	NO	Pocillopora	I15S03C08	15	3	Guam		7.95604	4.01175	5.92465	2.79526	3.1294	240918bis	M182C07	NO	Pocillopora	I18S02C07	18	2	Fiji		M043C06	081117	6	M043C06	50	50	50
4.88845	4.46977	5.85229	3.30818	2.5441	230118	M153C09	NO	Pocillopora	I15S03C09	15	3	Guam		8.34569	4.09604	6.06488	2.84658	3.2183	240918bis	M182C08	NO	Pocillopora	I18S02C08	18	2	Fiji		M043C10	081117	7	M043C10	50	50	50
4.81583	4.17547	5.40697	3.21037	2.1966	230718	M091C02	NO	Pocillopora	I09S01C02	9	1	Niue		8.68186	4.17125	6.09649	2.90639	3.1901	240918bis	M182C09	NO	Pocillopora	I18S02C09	18	2	Fiji		M044C01	081117	8	M044C01	50	50	50
4.60869	3.12709	4.13905	2.50099	1.63806	230718	M091C03	NO	Pocillopora	I09S01C03	9	1	Niue		8.94155	4.32584	6.28965	2.95976	3.32989	240918bis	M183C02	NO	Pocillopora	I18S03C02	18	3	Fiji		M044C06	081117	9	M044C06	50	50	50
4.23364	3.3176	4.2773	2.64176	1.63554	230718	M091C05	NO	Pocillopora	I09S01C05	9	1	Niue		7.86919	3.98058	5.90927	2.80253	3.10674	240918bis	M183C03	NO	Pocillopora	I18S03C03	18	3	Fiji		M044C10	081117	10	M044C10	50	50	50
4.81302	4.29608	5.55097	3.16846	2.38251	230718	M091C07	NO	Pocillopora	I09S01C07	9	1	Niue		7.5425	3.89866	5.77264	2.77354	2.99909	240918bis	M183C04	NO	Pocillopora	I18S03C04	18	3	Fiji		M053C01	081117	11	M053C01	50	50	50
4.00568	3.6854	4.74109	2.86477	1.87632	230718	M091C09	NO	Pocillopora	I09S01C09	9	1	Niue		7.50892	3.89866	5.75765	2.78076	2.97689	240918bis	M183C05	NO	Pocillopora	I18S03C05	18	3	Fiji		M062C10	081117	12	M062C10	50	50	50
4.24625	3.24662	4.36312	2.47343	1.88969	230718	M092C02	NO	Pocillopora	I09S02C02	9	2	Niue		7.21939	3.78877	5.59536	2.72353	2.87182	240918bis	M183C09	NO	Pocillopora	I18S03C09	18	3	Fiji		HepG2	081117	13	HepG2	50	50	50
4.29022	3.82055	5.17859	2.75301	2.42558	230718	M092C03	NO	Pocillopora	I09S02C03	9	2	Niue		10.1107	3.94966	5.98657	2.752	3.23457	240918bis	M251C06	NO	Pocillopora	I25S01C06	25	1	Palau South		M101C01	081117	14	M101C01	50	50	50
4.13824	3.66035	4.97208	2.70624	2.26584	230718	M092C04	NO	Pocillopora	I09S02C04	9	2	Niue		10.8171	4.30377	8.56112	2.79413	5.76699	250717	M071C01	NO	Pocillopora	I07S01C01	7	1	Moorea		M101C06	081117	15	M101C06	50	50	50
4.0178	3.62912	4.83555	2.71786	2.11769	230718	M092C05	NO	Pocillopora	I09S02C05	9	2	Niue		9.98589	4.58144	7.86148	2.85839	5.00309	250717	M071C06	NO	Pocillopora	I07S01C06	7	1	Moorea		M101C10	081117	16	M101C10	50	50	50
4.08235	3.88658	4.9086	2.95464	1.95396	230718	M092C07	NO	Pocillopora	I09S02C07	9	2	Niue		11.794	4.93278	8.41638	3.02556	5.39083	250717	M071C10	NO	Pocillopora	I07S01C10	7	1	Moorea		M102C01	081117	17	M102C01	50	50	50
4.40453	3.92842	5.34767	2.94201	2.40566	230718	M092C08	NO	Pocillopora	I09S02C08	9	2	Niue		9.45316	4.84938	7.77262	3.1663	4.60631	250717	M072C10	NO	Pocillopora	I07S02C10	7	2	Moorea		M102C06	081117	18	M102C06	50	50	50
4.25959	3.88658	5.06886	2.89823	2.17063	230718	M092C09	NO	Pocillopora	I09S02C09	9	2	Niue		10.3566	4.58144	7.77262	3.00841	4.76421	250717	M073C01	NO	Pocillopora	I07S03C01	7	3	Moorea		M102C10	081117	19	M102C10	50	50	50
5.24629	4.73308	6.52637	3.36701	3.15935	230718	M093C02	NO	Pocillopora	I09S03C02	9	3	Niue		11.1877	4.84938	8.27409	3.09513	5.17896	250717	M073C06	NO	Pocillopora	I07S03C06	7	3	Moorea		M103C01	081117	20	M103C01	50	50	50
4.75272	4.26153	5.88874	3.17103	2.71772	230718	M093C03	NO	Pocillopora	I09S03C03	9	3	Niue		10.2744	4.90482	8.18056	3.13051	5.05005	250717	M073C10	NO	Pocillopora	I07S03C10	7	3	Moorea		M103C06	081117	21	M103C06	50	50	50
4.69538	4.26153	5.7887	3.07735	2.71135	230718	M093C04	NO	Pocillopora	I09S03C04	9	3	Niue		8.0964	3.84131	5.75095	2.59512	3.15583	250717	M081C06	NO	Pocillopora	I08S01C06	8	1	Aitutaki		M103C10	081117	22	M103C10	50	50	50
4.13415	3.95375	4.86672	3.11715	1.74957	230718	M093C05	NO	Pocillopora	I09S03C05	9	3	Niue		9.704	4.1359	5.98437	2.79413	3.19024	250717	M082C01	NO	Pocillopora	I08S02C01	8	2	Aitutaki		L061C13	091117	1	L061C13	50	50	50
6.53407	5.32481	7.66364	3.85342	3.81022	230718	M093C07	NO	Pocillopora	I09S03C07	9	3	Niue		8.70284	4.79457	6.55411	3.56771	2.9864	250717	M082C06	NO	Pocillopora	I08S02C06	8	2	Aitutaki		L083C12	091117	2	L083C12	50	50	50
4.97071	4.30741	6.1861	3.07077	3.11533	230718	M093C08	NO	Pocillopora	I09S03C08	9	3	Niue		7.77821	4.60755	6.89811	2.87468	4.02343	250717	M082C10	NO	Pocillopora	I08S02C10	8	2	Aitutaki		L083C16	091117	3	L083C16	50	50	50
7.04731	5.09061	7.1867	3.57512	3.61159	230718	M093C09	NO	Pocillopora	I09S03C09	9	3	Niue		12.9127	5.26524	8.54393	2.92189	5.62204	250717	M111C01	NO	Pocillopora	I11S01C01	11	1	Futuna		L151C11	091117	4	L151C11	50	50	50
3.86709	3.36335	4.68062	2.52083	2.15979	230718bis	M191C01	NO	Pocillopora	I19S01C01	19	1	Heron		10.1831	4.69427	7.65552	2.82157	4.83394	250717	M111C06	NO	Pocillopora	I11S01C06	11	1	Futuna		L151C12	091117	5	L151C12	50	50	50
4.66971	4.4577	5.72748	3.14683	2.58065	230718bis	M191C06	NO	Pocillopora	I19S01C06	19	1	Heron		12.8046	5.64628	8.5014	3.11774	5.38366	250717	M112C01	NO	Pocillopora	I11S02C01	11	2	Futuna		L151C16	091117	6	L151C16	50	50	50
3.3704	2.85423	3.79974	2.35855	1.44119	230718bis	M191C10	NO	Pocillopora	I19S01C10	19	1	Heron		11.5566	4.98399	8.29188	2.83569	5.45619	250717	M112C06	NO	Pocillopora	I11S02C06	11	2	Futuna		L151C20	091117	7	L151C20	50	50	50
4.86275	4.331	5.92124	2.92472	2.99652	230718bis	M192C05	NO	Pocillopora	I19S02C05	19	2	Heron		7.29257	4.6709	6.79136	2.9512	3.84016	250717	M112C10	NO	Pocillopora	I11S02C10	11	2	Futuna		L152C11	091117	8	L152C11	50	50	50
4.1135	3.51592	5.13762	2.54894	2.58867	230718bis	M192C06	NO	Pocillopora	I19S02C06	19	2	Heron		9.00343	4.62451	6.8938	2.71114	4.18266	250717	M113C01	NO	Pocillopora	I11S03C01	11	3	Futuna		L152C12	091117	9	L152C12	50	50	50
3.97554	3.64293	4.93654	2.66457	2.27197	230718bis	M192C10	NO	Pocillopora	I19S02C10	19	2	Heron		5.23569	3.1806	4.69427	2.52818	2.16609	250717	M113C06	NO	Pocillopora	I11S03C06	11	3	Futuna		L152C16	091117	10	L152C16	50	50	50
4.05463	3.80818	5.09224	2.70026	2.39197	230718bis	M193C01	NO	Pocillopora	I19S03C01	19	3	Heron		7.7361	4.10249	7.46685	2.68422	4.78264	250717	M113C10	NO	Pocillopora	I11S03C10	11	3	Futuna		L152C20	091117	11	L152C20	50	50	50
3.6324	3.10523	4.4676	2.4168	2.0508	230718bis	M193C06	NO	Pocillopora	I19S03C06	19	3	Heron		7.26802	3.64907	5.58447	2.6014	2.98306	260218	M111C02	NO	Pocillopora	I11S01C02	11	1	Futuna		L153C11	091117	12	L153C11	50	50	50
3.32109	2.86692	3.76618	2.33772	1.42846	230718bis	M194C01	NO	Pocillopora	I19S04C01	19	4	Heron		7.17288	3.18232	4.82193	2.46895	2.35297	260218	M111C03	NO	Pocillopora	I11S01C03	11	1	Futuna		L153C12	091117	13	L153C12	50	50	50
3.15446	2.81025	3.56302	2.33254	1.23048	230718bis	M194C10	NO	Pocillopora	I19S04C10	19	4	Heron		8.05841	3.49793	5.39327	2.54379	2.84948	260218	M111C04	NO	Pocillopora	I11S01C04	11	1	Futuna		L153C16	091117	14	L153C16	50	50	50
4.32292	3.20366	4.45085	2.47231	1.97854	240719bis	M071C02	NO	Pocillopora	I07S01C02	7	1	Moorea		6.5111	3.31158	5.03029	2.53116	2.49912	260218	M111C05	NO	Pocillopora	I11S01C05	11	1	Futuna		L153C20	091117	15	L153C20	50	50	50
5.51969	4.24493	6.25288	2.96321	3.28967	240719bis	M071C05	NO	Pocillopora	I07S01C05	7	1	Moorea		7.86452	3.65816	5.76807	2.6014	3.16667	260218	M111C07	NO	Pocillopora	I11S01C07	11	1	Futuna		HepG2	091117	16	HepG2	50	50	50
4.41188	3.18585	4.57661	2.48613	2.09049	240719bis	M072C04	NO	Pocillopora	I07S02C04	7	2	Moorea		6.67301	3.37817	5.0806	2.53747	2.54313	260218	M111C08	NO	Pocillopora	I11S01C08	11	1	Futuna		P081C21	091117	17	P081C21	50	50	50
3.7439	3.10695	4.11679	2.43811	1.67869	240719bis	M072C05	NO	Pocillopora	I07S02C05	7	2	Moorea		6.09317	3.1508	4.7623	2.4567	2.30561	260218	M111C09	NO	Pocillopora	I11S01C09	11	1	Futuna		P081C22	091117	18	P081C22	50	50	50
4.54653	3.29418	4.93421	2.50002	2.43419	240719bis	M073C02	NO	Pocillopora	I07S03C02	7	3	Moorea		7.18611	3.75752	5.73614	2.65879	3.07735	260218	M112C02	NO	Pocillopora	I11S02C02	11	2	Futuna		P081C26	091117	19	P081C26	50	50	50
4.49009	3.52201	5.23156	2.65068	2.58088	240719bis	M073C03	NO	Pocillopora	I07S03C03	7	3	Moorea		6.36522	3.40152	5.17978	2.49222	2.68756	260218	M112C03	NO	Pocillopora	I11S02C03	11	2	Futuna		P082C21	091117	20	P082C21	50	50	50
5.53491	4.08252	6.42956	2.80259	3.62697	240719bis	M073C04	NO	Pocillopora	I07S03C04	7	3	Moorea		6.10604	3.55734	5.36341	2.59345	2.76996	260218	M112C04	NO	Pocillopora	I11S02C04	11	2	Futuna		P082C22	091117	21	P082C22	50	50	50
5.1833	4.24493	6.30537	2.84191	3.46346	240719bis	M073C05	NO	Pocillopora	I07S03C05	7	3	Moorea		5.17942	3.34278	5.00243	2.48602	2.51641	260218	M112C05	NO	Pocillopora	I11S02C05	11	2	Futuna		P082C26	091117	22	P082C26	50	50	50
6.87207	6.33437	8.18056	3.99723	4.18333	250717	M071C01	NO	Pocillopora	I07S01C01	7	1	Moorea		6.38428	3.53089	5.36341	2.54866	2.81475	260218	M112C07	NO	Pocillopora	I11S02C07	11	2	Futuna		P083C21	091117	23	P083C21	50	50	50
4.9015	4.27937	5.49531	3.25758	2.23773	250717	M071C06	NO	Pocillopora	I07S01C06	7	1	Moorea		7.01591	3.22031	4.95289	2.45528	2.4976	260218	M112C08	NO	Pocillopora	I11S02C08	11	2	Futuna		P083C22	091117	24	P083C22	50	50	50
5.11653	4.40273	5.98437	3.06014	2.92423	250717	M071C10	NO	Pocillopora	I07S01C10	7	1	Moorea		7.68162	3.69263	5.70766	2.59345	3.11422	260218	M112C09	NO	Pocillopora	I11S02C09	11	2	Futuna		P083C26	091117	25	P083C26	50	50	50
4.75903	3.58805	5.16225	2.63975	2.5225	250717	M082C10	NO	Pocillopora	I08S02C10	8	2	Aitutaki		9.46775	5.09358	7.73135	3.40468	4.32667	260218	M113C02	NO	Pocillopora	I11S03C02	11	3	Futuna		L151C13	220118	1	L151C13	100	100	50
5.1884	4.06597	5.8167	2.90754	2.90915	250717	M082C06	NO	Pocillopora	I08S02C06	8	2	Aitutaki		11.0374	5.11821	7.73135	3.33156	4.39978	260218	M113C03	NO	Pocillopora	I11S03C03	11	3	Futuna		L151C14	220118	2	L151C14	100	100	50
5.16261	4.18318	5.55813	3.14836	2.40977	250717	M082C01	NO	Pocillopora	I08S02C01	8	2	Aitutaki		6.53848	3.82261	5.66392	2.71396	2.94996	260218	M113C04	NO	Pocillopora	I11S03C04	11	3	Futuna		L151C15	220118	3	L151C15	100	100	50
5.91891	4.18318	6.22727	2.87468	3.35259	250717	M081C06	NO	Pocillopora	I08S01C06	8	1	Aitutaki		8.39281	4.23018	6.38993	2.92468	3.46525	260218	M113C05	NO	Pocillopora	I11S03C05	11	3	Futuna		L151C17	220118	4	L151C17	100	100	50
5.14001	3.99723	5.22127	3.07759	2.14368	250717	M073C10	NO	Pocillopora	I07S03C10	7	3	Moorea		6.58884	3.90651	5.76036	2.63653	3.12384	260218	M113C07	NO	Pocillopora	I11S03C07	11	3	Futuna		L151C18	220118	5	L151C18	100	100	50
6.77834	5.49531	7.42711	3.62907	3.79804	250717	M073C06	NO	Pocillopora	I07S03C06	7	3	Moorea		9.00472	4.53669	6.59348	2.73367	3.85981	260218	M113C08	NO	Pocillopora	I11S03C08	11	3	Futuna		L151C19	220118	6	L151C19	100	100	50
5.05353	4.11245	5.8167	2.87468	2.94202	250717	M072C10	NO	Pocillopora	I07S02C10	7	2	Moorea		7.08137	4.01155	5.84434	2.6879	3.15644	260218	M113C09	NO	Pocillopora	I11S03C09	11	3	Futuna		HepG2	220118	7	HepG2	100	100	50
5.98903	4.84938	7.01674	3.23912	3.77762	250717	M072C01	NO	Pocillopora	I07S02C01	7	2	Moorea		9.62572	4.91857	6.34896	3.45479	2.89416	260918	M131C01	NO	Pocillopora	I13S01C01	13	1	Kiribati		L152C12	220118	8	L152C12	100	100	50
4.85759	3.86401	5.53468	2.77964	2.75504	250717	M113C10	NO	Pocillopora	I11S03C10	11	3	Futuna		8.74465	4.04326	5.81605	2.86942	2.94663	260918	M131C10	NO	Pocillopora	I13S01C10	13	1	Kiribati		L152C13	220118	9	L152C13	100	100	50
3.55997	2.86414	3.82564	2.35757	1.46807	250717	M113C06	NO	Pocillopora	I11S03C06	11	3	Futuna		7.81502	3.88986	5.56661	2.81084	2.75578	260918	M132C01	NO	Pocillopora	I13S02C01	13	2	Kiribati		L152C14	220118	10	L152C14	100	100	50
4.79498	3.75002	5.45243	2.68422	2.76822	250717	M113C01	NO	Pocillopora	I11S03C01	11	3	Futuna		6.81621	3.98119	5.42491	2.88426	2.54066	260918	M132C06	NO	Pocillopora	I13S02C06	13	2	Kiribati		L152C15	220118	11	L152C15	100	100	50
4.78932	3.75002	5.39828	2.71114	2.68714	250717	M112C10	NO	Pocillopora	I11S02C10	11	2	Futuna		8.7202	4.00178	5.668	2.85466	2.81334	260918	M132C10	NO	Pocillopora	I13S02C10	13	2	Kiribati		ladder	220118	12	ladder	100	100	50
6.06673	5.21295	6.72391	3.67591	3.048	250717	M112C06	NO	Pocillopora	I11S02C06	11	2	Futuna		7.58126	3.81045	5.45296	2.77483	2.67813	260918	M133C01	NO	Pocillopora	I13S03C01	13	3	Kiribati		ladder	220118	13	ladder	100	100	50
5.16074	4.06175	5.70292	2.89287	2.81005	250717	M112C01	NO	Pocillopora	I11S02C01	11	2	Futuna		9.73963	3.90998	5.75637	2.8036	2.95277	260918	M133C06	NO	Pocillopora	I13S03C06	13	3	Kiribati		L152C16	220118	14	L152C16	100	100	50
5.02468	3.82564	5.47971	2.75204	2.72768	250717	M111C06	NO	Pocillopora	I11S01C06	11	1	Futuna		9.55745	3.80063	5.84612	2.7042	3.14193	260918	M133C10	NO	Pocillopora	I13S03C10	13	3	Kiribati		L152C17	220118	15	L152C17	100	100	50
5.48025	4.2696	6.08518	2.92189	3.16329	250717	M111C01	NO	Pocillopora	I11S01C01	11	1	Futuna		8.61622	3.96071	5.72676	2.74636	2.98041	260918	M201C01	NO	Pocillopora	I20S01C01	20	1	Chesterfield		L152C18	220118	16	L152C18	100	100	50
5.92372	4.7623	6.69688	3.2625	3.43438	260218	M111C02	NO	Pocillopora	I11S01C02	11	1	Futuna		8.87283	4.41373	6.09236	2.99028	3.10208	260918	M201C10	NO	Pocillopora	I20S01C10	20	1	Chesterfield		L152C19	220118	17	L152C19	100	100	50
6.58039	5.32658	7.12673	3.47191	3.65482	260218	M111C03	NO	Pocillopora	I11S01C03	11	1	Futuna		7.56957	3.86986	5.52372	2.782	2.74172	260918	M202C01	NO	Pocillopora	I20S02C01	20	2	Chesterfield		L152C20	220118	18	L152C20	100	100	50
8.64309	5.71095	7.622	4.001	3.621	260218	M111C04	NO	Pocillopora	I11S01C04	11	1	Futuna		5.99771	3.60031	5.24608	2.60832	2.63776	260918	M203C06	NO	Pocillopora	I20S03C06	20	3	Chesterfield		L153C13	220118	19	L153C13	100	100	50
6.79558	5.42018	6.76387	3.72244	3.04143	260218	M111C05	NO	Pocillopora	I11S01C05	11	1	Futuna		7.09994	3.82028	5.68264	2.66956	3.01308	260918	M213C06	NO	Pocillopora	I21S03C06	21	3	Noumea		L153C14	220118	20	L153C14	100	100	50
6.20573	4.96809	6.5323	3.48923	3.04306	260218	M111C07	NO	Pocillopora	I11S01C07	11	1	Futuna		8.46448	4.07466	5.99883	2.63536	3.36347	260918	M213C10	NO	Pocillopora	I21S03C10	21	3	Noumea		L153C15	220118	21	L153C15	100	100	50
7.01913	5.2346	6.86562	3.56826	3.29736	260218	M111C08	NO	Pocillopora	I11S01C08	11	1	Futuna		10.8561	4.13819	6.07667	2.73929	3.33738	260918	M253C08	NO	Pocillopora	I25S03C08	25	3	Palau South		L153C17	220118	22	L153C17	100	100	50
5.37304	5.22159	6.12305	4.17388	1.94917	260218	M111C09	NO	Pocillopora	I11S01C09	11	1	Futuna		11.1448	5.34848	8.52801	3.15271	5.37531	270818	M231C06	NO	Pocillopora	I23S01C06	23	1	Milney		L153C18	220118	23	L153C18	100	100	50
5.27807	4.53977	6.18074	3.1647	3.01604	260218	M112C02	NO	Pocillopora	I11S02C02	11	2	Futuna		13.3168	4.21073	7.64539	2.78499	4.8604	270818	M231C10	NO	Pocillopora	I23S01C10	23	1	Milney		L153C19	220118	24	L153C19	100	100	50
5.06549	4.79523	5.91001	3.70183	2.20817	260218	M112C03	NO	Pocillopora	I11S02C03	11	2	Futuna		6.82622	3.83108	6.07258	2.62528	3.4473	270818	M232C01	NO	Pocillopora	I23S02C01	23	2	Milney		M151C02	230118	1	M151C02	100	100	50
4.59866	3.88106	5.12847	2.69208	2.4364	260218	M112C04	NO	Pocillopora	I11S02C04	11	2	Futuna		9.96587	4.56018	7.73623	2.79322	4.94301	270818	M232C06	NO	Pocillopora	I23S02C06	23	2	Milney		M151C03	230118	2	M151C03	100	100	50
4.02206	3.56621	4.9283	2.67871	2.24959	260218	M112C05	NO	Pocillopora	I11S02C05	11	2	Futuna		11.5483	3.80852	6.21774	2.69598	3.52176	270818	M232C10	NO	Pocillopora	I23S02C10	23	2	Milney		M151C04	230118	3	M151C04	100	100	50
4.04405	3.75752	4.87949	2.73257	2.14692	260218	M112C07	NO	Pocillopora	I11S02C07	11	2	Futuna		9.78778	3.75195	6.25244	2.78597	3.46647	270818	M233C01	NO	Pocillopora	I23S03C01	23	3	Milney		M151C05	230118	4	M151C05	100	100	50
4.76306	4.27659	5.79352	3.04875	2.74477	260218	M112C08	NO	Pocillopora	I11S02C08	11	2	Futuna		12.1615	4.26581	6.87958	2.80123	4.07835	270818	M233C06	NO	Pocillopora	I23S03C06	23	3	Milney		M151C07	230118	5	M151C07	100	100	50
4.75801	3.97885	5.41706	2.90074	2.51632	260218	M112C09	NO	Pocillopora	I11S02C09	11	2	Futuna		9.68199	3.71118	6.05086	2.59501	3.45585	270818	M233C10	NO	Pocillopora	I23S03C10	23	3	Milney		M151C08	230118	6	M151C08	100	100	50
4.78767	4.25064	5.43636	3.16701	2.26935	260218	M113C02	NO	Pocillopora	I11S03C02	11	3	Futuna		5.20609	3.29099	5.08053	2.41055	2.66999	270818	M241C06	NO	Pocillopora	I24S01C06	24	1	Kimbe		M151C09	230118	7	M151C09	100	100	50
5.22872	3.79505	4.99623	2.91061	2.08562	260218	M113C03	NO	Pocillopora	I11S03C03	11	3	Futuna		6.51273	3.49478	5.39514	2.50449	2.89064	270818	M241C10	NO	Pocillopora	I24S01C10	24	1	Kimbe		M152C02	230118	8	M152C02	100	100	50
4.83198	4.30222	5.74649	3.12904	2.61745	260218	M113C04	NO	Pocillopora	I11S03C04	11	3	Futuna		12.2899	3.63098	6.32112	2.58087	3.74024	270818	M242C01	NO	Pocillopora	I24S02C01	24	2	Kimbe		M152C03	230118	9	M152C03	100	100	50
4.47519	4.13934	5.30679	3.01785	2.28894	260218	M113C05	NO	Pocillopora	I11S03C05	11	3	Futuna		12.5058	4.77123	7.54897	2.84751	4.70146	270818	M242C06	NO	Pocillopora	I24S02C06	24	2	Kimbe		M152C04	230118	10	M152C04	100	100	50
5.50714	3.47102	4.94826	2.47029	2.47797	260218	M113C07	NO	Pocillopora	I11S03C07	11	3	Futuna		5.44684	3.19359	5.06668	2.44369	2.62299	270818	M242C10	NO	Pocillopora	I24S02C10	24	2	Kimbe		M152C05	230118	11	M152C05	100	100	50
4.9594	3.61631	4.87716	2.51235	2.3648	260218	M113C08	NO	Pocillopora	I11S03C08	11	3	Futuna		9.87318	4.0061	5.95252	2.58793	3.36458	270818	M243C01	NO	Pocillopora	I24S03C01	24	3	Kimbe		M152C07	230118	12	M152C07	100	100	50
5.30882	4.66993	6.00149	2.99609	3.0054	260218	M113C09	NO	Pocillopora	I11S03C09	11	3	Futuna		6.78474	2.95849	4.91673	2.37137	2.54536	270818	M243C06	NO	Pocillopora	I24S03C06	24	3	Kimbe		M152C08	230118	13	M152C08	100	100	50
4.15606	3.83015	4.83059	2.87683	1.95376	260918	M131C10	NO	Pocillopora	I13S01C10	13	1	Kiribati		11.9077	3.9617	6.91419	2.69761	4.21658	280318	M072C03	NO	Pocillopora	I07S02C03	7	2	Moorea		M152C09	230118	14	M152C09	100	100	50
4.04853	3.60031	4.70763	2.71118	1.99645	260918	M132C01	NO	Pocillopora	I13S02C01	13	2	Kiribati		9.81225	3.58845	6.14852	2.58815	3.56038	280318	M092C06	NO	Pocillopora	I09S02C06	9	2	Niue		HepG2	230118	15	HepG2	100	100	50
5.078	4.47101	5.668	3.14043	2.52758	260918	M132C10	NO	Pocillopora	I13S02C10	13	2	Kiribati		7.825	3.80095	5.87195	2.67289	3.19906	280318	M092C10	NO	Pocillopora	I09S02C10	9	2	Niue		ladder	230118	16	ladder	100	100	50
4.96431	3.92007	5.36925	2.83266	2.53658	260918	M133C10	NO	Pocillopora	I13S03C10	13	3	Kiribati		9.28867	3.55557	5.75159	2.5822	3.16939	280318	M093C01	NO	Pocillopora	I09S03C01	9	3	Niue		ladder	230118	17	ladder	100	100	50
5.60752	3.56336	4.70763	2.7252	1.98243	260918	M201C01	NO	Pocillopora	I20S01C01	20	1	Chesterfield		9.85332	3.99834	6.588	2.67289	3.91511	280318	M093C06	NO	Pocillopora	I09S03C06	9	3	Niue		M153C01	230118	18	M153C01	100	100	50
5.15593	3.23912	4.30138	2.5949	1.70648	260918	M201C10	NO	Pocillopora	I20S01C10	20	1	Chesterfield		12.5633	5.46765	7.93791	3.28042	4.6575	280318	M093C10	NO	Pocillopora	I09S03C10	9	3	Niue		M153C02	230118	19	M153C02	100	100	50
6.3664	3.22246	4.39103	2.57491	1.81612	260918	M202C01	NO	Pocillopora	I20S02C01	20	2	Chesterfield		10.405	4.51699	7.17351	2.87715	4.29636	280318	M121C01	NO	Pocillopora	I12S01C01	12	1	Tuvalu		M153C03	230118	20	M153C03	100	100	50
5.97413	3.12427	4.13819	2.47722	1.66097	260918	M203C06	NO	Pocillopora	I20S03C06	20	3	Chesterfield		11.5655	4.36082	7.15326	2.85324	4.30002	280318	M122C06	NO	Pocillopora	I12S02C06	12	2	Tuvalu		M153C04	230118	21	M153C04	100	100	50
5.22601	3.29811	4.48255	2.50936	1.97319	260918	M213C06	NO	Pocillopora	I21S03C06	21	3	Noumea		10.6216	4.61458	7.55169	2.9144	4.63729	280318	M122C10	NO	Pocillopora	I12S02C10	12	2	Tuvalu		M153C05	230118	22	M153C05	100	100	50
5.52699	3.54503	4.74418	2.66956	2.07463	260918	M213C10	NO	Pocillopora	I21S03C10	21	3	Noumea		12.7576	4.4543	7.25512	2.87348	4.38164	280318	M123C01	NO	Pocillopora	I12S03C01	12	3	Tuvalu		M153C06	230118	23	M153C06	100	100	50
6.19403	3.90998	5.52372	2.76769	2.75603	260918	M253C08	NO	Pocillopora	I25S03C08	25	3	Palau South		16.3568	5.25321	8.29821	3.17994	5.11827	280318	M123C06	NO	Pocillopora	I12S03C06	12	3	Tuvalu		M153C07	230118	24	M153C07	100	100	50
6.86941	4.15959	6.01431	2.86942	3.14489	260918	M263C02	NO	Pocillopora	I26S03C02	26	3	Palau North		8.05699	4.0061	6.25409	2.74119	3.5129	280318	M123C10	NO	Pocillopora	I12S03C10	12	3	Tuvalu		M153C08	230118	25	M153C08	100	100	50
5.95477	5.10167	6.87438	3.37426	3.50013	270818bis	M231C06	NO	Pocillopora	I23S01C06	23	1	Milney		5.89525	3.7151	5.74537	2.65222	3.09315	280318	M161C06	NO	Pocillopora	I16S01C06	16	1	Ogasawara		M153C09	230118	26	M153C09	100	100	50
7.3465	5.82666	7.8978	3.63277	4.26503	270818bis	M231C10	NO	Pocillopora	I23S01C10	23	1	Milney		5.92366	3.64571	5.75893	2.62733	3.13159	280318	M161C10	NO	Pocillopora	I16S01C10	16	1	Ogasawara		M153C10	230118	27	M153C10	100	100	50
6.02454	4.04021	6.44201	2.69598	3.74603	270818bis	M232C01	NO	Pocillopora	I23S02C01	23	2	Milney		17.4399	4.09976	7.44205	2.64609	4.79596	280818	M261C06	NO	Pocillopora	I26S01C06	26	1	Palau North		P151C23	240118	1	P151C23	100	100	50
5.46301	3.7638	5.50877	2.60213	2.90665	270818bis	M232C06	NO	Pocillopora	I23S02C06	23	2	Milney		30.2227	7.18655	27.2692	3.57341	23.6958	280818	M261C10	NO	Pocillopora	I26S01C10	26	1	Palau North		P151C24	240118	2	P151C24	100	100	50
5.27457	3.41435	5.04177	2.53388	2.50789	270818bis	M232C10	NO	Pocillopora	I23S02C10	23	2	Milney		15.7002	4.69271	7.52922	2.83098	4.69824	280818	M262C01	NO	Pocillopora	I26S02C01	26	2	Palau North		P151C25	240118	3	P151C25	100	100	50
5.51153	3.95177	5.92009	2.80123	3.11886	270818bis	M233C01	NO	Pocillopora	I23S03C01	23	3	Milney		47.3451	8.11179	48.2247	3.72639	44.4983	280818	M262C06	NO	Pocillopora	I26S02C06	26	2	Palau North		P151C27	240118	4	P151C27	100	100	50
6.52595	5.05286	7.28566	3.22867	4.05699	270818bis	M233C06	NO	Pocillopora	I23S03C06	23	3	Milney		27.3995	6.19138	8.88308	3.0077	5.87538	280818	M262C07	NO	Pocillopora	I26S02C07	26	2	Palau North		P151C28	240118	5	P151C28	100	100	50
6.19142	4.48075	6.63962	2.89455	3.74506	270818bis	M233C10	NO	Pocillopora	I23S03C10	23	3	Milney		38.3521	6.65491	11.2052	3.88593	7.3193	280818	M262C08	NO	Pocillopora	I26S02C08	26	2	Palau North		P151C29	240118	6	P151C29	100	100	50
6.30322	4.46853	6.58544	3.00737	3.57808	270818bis	M241C06	NO	Pocillopora	I24S01C06	24	1	Kimbe		27.3157	6.44491	25.1485	3.31158	21.8369	280818	M263C01	NO	Pocillopora	I26S03C01	26	3	Palau North		P151C30	240118	7	P151C30	100	100	50
6.35637	4.40793	6.54957	2.87093	3.67864	270818bis	M241C10	NO	Pocillopora	I24S01C10	24	1	Kimbe		31.2453	6.8366	26.2601	3.48336	22.7767	280818	M263C03	NO	Pocillopora	I26S03C03	26	3	Palau North		P152C23	240118	8	P152C23	100	100	50
7.26997	4.15089	6.47841	2.76324	3.71517	270818bis	M242C01	NO	Pocillopora	I24S02C01	24	2	Kimbe		31.2387	6.93819	16.6748	4.3095	12.3653	280818	M263C04	NO	Pocillopora	I26S03C04	26	3	Palau North		P152C24	240118	9	P152C24	100	100	50
9.49602	4.70652	7.26579	3.01559	4.2502	270818bis	M242C06	NO	Pocillopora	I24S02C06	24	2	Kimbe		19.1298	5.69146	8.29913	2.99302	5.30611	280818	M263C05	NO	Pocillopora	I26S03C05	26	3	Palau North		P152C26	240118	10	P152C26	100	100	50
6.82992	4.27748	6.35574	2.82427	3.53147	270818bis	M242C10	NO	Pocillopora	I24S02C10	24	2	Kimbe		31.2943	6.9675	28.0203	3.33961	24.6807	280818	M263C06	NO	Pocillopora	I26S03C06	26	3	Palau North		P152C27	240118	11	P152C27	100	100	50
7.15352	4.06118	6.21838	2.72576	3.49262	270818bis	M243C01	NO	Pocillopora	I24S03C01	24	3	Kimbe		40.0258	8.04092	45.092	4.81869	40.2733	280818	M263C07	NO	Pocillopora	I26S03C07	26	3	Palau North		P152C28	240118	12	P152C28	100	100	50
5.90909	3.6809	5.7606	2.60922	3.15138	270818bis	M243C06	NO	Pocillopora	I24S03C06	24	3	Kimbe		18.6904	5.16569	8.76649	3.39638	5.37011	280818	M263C08	NO	Pocillopora	I26S03C08	26	3	Palau North		P152C29	240118	13	P152C29	100	100	50
9.47898	5.68579	8.23564	3.57197	4.66367	280318	M072C03	NO	Pocillopora	I07S02C03	7	2	Moorea		15.644	5.07934	8.38703	3.09565	5.29139	280818	M263C09	NO	Pocillopora	I26S03C09	26	3	Palau North		P152C30	240118	14	P152C30	100	100	50
6.65904	4.25465	6.26277	2.92387	3.33889	280318	M092C06	NO	Pocillopora	I09S02C06	9	2	Niue		25.7256	5.99932	12.5882	3.33258	9.25562	280818	M263C10	NO	Pocillopora	I26S03C10	26	3	Palau North		HepG2	240118	15	HepG2	100	100	50
6.80828	4.01678	5.71202	2.81169	2.90032	280318	M092C10	NO	Pocillopora	I09S02C10	9	2	Niue		8.31911	4.34226	6.3663	2.96639	3.3999	mixed	L012C16	YES	Porites	I01S02C16	1	2	Las Perlas		ladder	240118	16	ladder	100	100	50
5.67531	4.39396	6.26277	2.98506	3.27771	280318	M093C01	NO	Pocillopora	I09S03C01	9	3	Niue		6.79644	4.11363	5.99027	2.90278	3.08749	mixed	L043C16	YES	Porites	I04S03C16	4	3	Easter Island		P153C21	240118	17	P153C21	100	100	50
8.0906	5.10291	7.32364	3.31075	4.01288	280318	M093C06	NO	Pocillopora	I09S03C06	9	3	Niue		7.20281	3.85563	5.52802	2.86099	2.66702	mixed	L044C11	YES	Porites	I04S04C11	4	4	Easter Island		P153C22	240118	18	P153C22	100	100	50
5.62511	4.19631	5.95359	2.82466	3.12893	280318	M093C10	NO	Pocillopora	I09S03C10	9	3	Niue		8.04249	4.35246	6.19644	3.09705	3.09939	mixed	L044C12	YES	Porites	I04S04C12	4	4	Easter Island		P153C23	240118	19	P153C23	100	100	50
4.81127	3.35678	5.13826	2.45472	2.68354	280318	M121C01	NO	Pocillopora	I12S01C01	12	1	Tuvalu		10.0161	4.76359	6.9183	3.15377	3.76453	mixed	L044C16	YES	Porites	I04S04C16	4	4	Easter Island		P153C24	240118	20	P153C24	100	100	50
6.28131	4.35369	6.51263	2.80523	3.7074	280318	M121C06	NO	Pocillopora	I12S01C06	12	1	Tuvalu		9.91938	4.60861	6.89017	2.97747	3.9127	mixed	L052C16	YES	Porites	I05S02C16	5	2	Ducie Island		P153C25	240118	21	P153C25	100	100	50
5.03416	4.34032	5.98023	2.99094	2.98928	280318	M122C06	NO	Pocillopora	I12S02C06	12	2	Tuvalu		17.0499	4.6926	7.54292	3.03722	4.5057	mixed	L053C12	YES	Porites	I05S03C12	5	3	Ducie Island		P153C26	240118	22	P153C26	100	100	50
5.5576	4.64732	6.44866	3.1132	3.33546	280318	M122C10	NO	Pocillopora	I12S02C10	12	2	Tuvalu		8.20697	4.33734	6.40188	2.94579	3.45609	mixed	L053C16	YES	Porites	I05S03C16	5	3	Ducie Island		P153C27	240118	23	P153C27	100	100	50
5.20691	4.10164	5.96615	2.83982	3.12633	280318	M123C01	NO	Pocillopora	I12S03C01	12	3	Tuvalu		10.3885	4.42643	6.72993	3.01699	3.71294	mixed	L061C11	YES	Porites	I06S01C11	6	1	Gambier		P153C28	240118	24	P153C28	100	100	50
5.61747	4.35056	6.49442	2.88706	3.60736	280318	M123C06	NO	Pocillopora	I12S03C06	12	3	Tuvalu		15.1022	5.33286	7.97813	3.4443	4.53383	mixed	L083C12	YES	Porites	I08S03C12	8	3	Aitutaki		P153C29	240118	25	P153C29	100	100	50
5.00113	3.90359	5.63807	2.78022	2.85784	280318	M123C10	NO	Pocillopora	I12S03C10	12	3	Tuvalu		7.08442	3.79568	5.73833	2.67524	3.06309	mixed	L093C16	YES	Porites	I09S03C16	9	3	Niue		P153C30	240118	26	P153C30	100	100	50
3.19623	2.7027	3.42903	2.3025	1.12653	280318	M161C10	NO	Pocillopora	I16S01C10	16	1	Ogasawara		7.50212	3.50022	5.23259	2.60809	2.6245	mixed	L101C15	YES	Porites	I10S01C15	10	1	Upolu		P101C21	190218	1	P101C21	100	100	50
5.45009	3.88593	6.02074	2.68332	3.33742	280818	M261C06	NO	Pocillopora	I26S01C06	26	1	Palau North		9.59533	3.94093	6.34343	2.75231	3.59112	mixed	L101C16	YES	Porites	I10S01C16	10	1	Upolu		P101C22	190218	2	P101C22	100	100	50
6.06738	4.88223	7.07034	3.04293	4.02741	280818	M261C10	NO	Pocillopora	I26S01C10	26	1	Palau North		12.0972	5.68044	8.24141	3.75165	4.48975	mixed	L102C12	YES	Porites	I10S02C12	10	2	Upolu		P101C23	190218	3	P101C23	100	100	50
5.84536	4.27528	6.41149	2.84419	3.5673	280818	M262C01	NO	Pocillopora	I26S02C01	26	2	Palau North		8.30628	4.1428	6.05982	2.9257	3.13412	mixed	L102C18	YES	Porites	I10S02C18	10	2	Upolu		P101C24	190218	4	P101C24	100	100	50
5.93174	4.6709	6.48659	3.04293	3.44366	280818	M262C06	NO	Pocillopora	I26S02C06	26	2	Palau North		7.64752	4.2767	6.27631	2.98217	3.29414	mixed	L102C19	YES	Porites	I10S02C19	10	2	Upolu		P101C25	190218	5	P101C25	100	100	50
7.18968	6.00673	7.61741	4.16715	3.45026	280818	M262C07	NO	Pocillopora	I26S02C07	26	2	Palau North		10.5135	5.01612	7.16324	3.35855	3.80469	mixed	L102C20	YES	Porites	I10S02C20	10	2	Upolu		P101C26	190218	6	P101C26	100	100	50
6.02815	4.90502	6.81172	3.1732	3.63852	280818	M262C08	NO	Pocillopora	I26S02C08	26	2	Palau North		7.13551	3.92326	5.855	2.77523	3.07977	mixed	L113C11	YES	Porites	I11S03C11	11	3	Futuna		P101C27	190218	7	P101C27	100	100	50
4.222	3.32451	4.80328	2.55524	2.24804	280818	M262C09	NO	Pocillopora	I26S02C09	26	2	Palau North		11.6304	4.84807	7.37474	3.17744	4.1973	mixed	L113C20	YES	Porites	I11S03C20	11	3	Futuna		P101C28	190218	8	P101C28	100	100	50
4.02696	3.22536	4.66003	2.53745	2.12258	280818	M262C10	NO	Pocillopora	I26S02C10	26	2	Palau North		8.19419	4.27187	6.35474	2.93906	3.41567	mixed	L123C19	YES	Porites	I12S03C19	12	3	Tuvalu		P101C29	190218	9	P101C29	100	100	50
4.88409	3.95281	5.50278	2.7627	2.74008	280818	M263C01	NO	Pocillopora	I26S03C01	26	3	Palau North		7.64788	4.47224	6.55126	3.12736	3.4239	mixed	L152C16	YES	Porites	I15S02C16	15	2	Guam		P101C30	190218	10	P101C30	100	100	50
5.57416	4.38276	6.11418	2.98672	3.12747	280818	M263C03	NO	Pocillopora	I26S03C03	26	3	Palau North		6.7816	4.73557	6.57046	3.34613	3.22432	mixed	L153C11	YES	Porites	I15S03C11	15	3	Guam		HepG2	190218	11	HepG2	100	100	50
7.10475	5.0367	7.05614	3.18833	3.86782	280818	M263C04	NO	Pocillopora	I26S03C04	26	3	Palau North		16.7651	4.92415	7.8529	3.19468	4.65822	mixed	L172C16	YES	Porites	I17S02C16	17	2	Okinawa		ladder	190218	12	ladder	100	100	50
6.10251	4.15786	6.29724	2.77437	3.52287	280818	M263C05	NO	Pocillopora	I26S03C05	26	3	Palau North		15.9462	4.93092	7.80798	3.06279	4.74519	mixed	L173C12	YES	Porites	I17S03C12	17	3	Okinawa		P102C23	190218	13	P102C23	100	100	50
5.33881	4.25536	6.06287	2.85743	3.20543	280818	M263C06	NO	Pocillopora	I26S03C06	26	3	Palau North		18.0068	6.05626	7.93831	4.01289	3.92542	mixed	L173C16	YES	Porites	I17S03C16	17	3	Okinawa		P102C24	190218	14	P102C24	100	100	50
5.83795	4.77824	6.52691	3.19505	3.33186	280818	M263C07	NO	Pocillopora	I26S03C07	26	3	Palau North		10.2027	4.65122	7.38471	2.98543	4.39928	mixed	L191C11	YES	Porites	I19S01C11	19	1	Heron		P102C25	190218	15	P102C25	100	100	50
4.99802	4.01155	5.80043	2.80375	2.99668	280818	M263C08	NO	Pocillopora	I26S03C08	26	3	Palau North		8.94294	4.42207	6.55002	2.96459	3.58542	mixed	L191C12	YES	Porites	I19S01C12	19	1	Heron		P102C26	190218	16	P102C26	100	100	50
5.93402	4.14037	6.11418	2.87555	3.23863	280818	M263C09	NO	Pocillopora	I26S03C09	26	3	Palau North		17.872	5.96012	8.70354	3.72485	4.97869	mixed	L201C15	YES	Porites	I20S01C15	20	1	Chesterfield		P102C27	190218	17	P102C27	100	100	50
6.65696	5.2535	7.05614	3.33961	3.71653	280818	M263C10	NO	Pocillopora	I26S03C10	26	3	Palau North		17.3676	5.73012	8.49689	3.21909	5.2778	mixed	L263C12	YES	Porites	I26S03C12	26	3	Palau North		P102C28	190218	18	P102C28	100	100	50
4.23802	3.16622	4.27699	2.46194	1.81505	mixed	L043C16	YES	Porites	I04S03C16	4	3	Easter Island		8.91061	4.11469	6.50952	2.82362	3.6859	mixed	L272C11	YES	Porites	I27S02C11	27	2	Hong Kong		P102C29	190218	19	P102C29	100	100	50
4.27648	3.47361	4.6822	2.66288	2.01933	mixed	L044C11	YES	Porites	I04S04C11	4	4	Easter Island		7.73121	4.19425	6.25761	2.87458	3.38303	mixed	L313C16	YES	Porites	OA000_I31_S03_C016	31	3	Clipperton		P102C30	190218	20	P102C30	100	100	50
4.48059	3.32704	4.62958	2.56913	2.06045	mixed	L044C12	YES	Porites	I04S04C12	4	4	Easter Island		8.03666	2.44116	2.95289	2.18151	0.771381	050619bis	L051C12	NO	Porites	I05S01C12	5	1	Ducie Island		P103C23	190218	21	P103C23	100	100	50
4.99151	3.70987	5.17768	2.7084	2.46928	mixed	L044C16	YES	Porites	I04S04C16	4	4	Easter Island		14.8394	3.96261	6.60139	2.73961	3.86178	050619bis	L052C12	NO	Porites	I05S02C12	5	2	Ducie Island		P103C24	190218	22	P103C24	100	100	50
5.94712	3.38917	5.22496	2.50552	2.71944	mixed	L051C12	YES	Porites	I05S01C12	5	1	Ducie Island		8.19841	4.11397	6.07182	2.83606	3.23576	050619bis	L053C13	NO	Porites	I05S03C13	5	3	Ducie Island		P103C25	190218	23	P103C25	100	100	50
4.5081	3.83688	4.9163	2.92222	1.99408	mixed	L051C16	YES	Porites	I05S01C16	5	1	Ducie Island		9.71017	3.54135	5.19632	2.5928	2.60352	50619	L101C13	NO	Porites	I10S01C13	10	1	Upolu		P103C27	190218	24	P103C27	100	100	50
4.86943	4.0084	5.42547	2.884	2.54147	mixed	L052C11	YES	Porites	I05S02C11	5	2	Ducie Island		10.5095	3.50348	5.42465	2.56507	2.85958	50619	L101C14	NO	Porites	I10S01C14	10	1	Upolu		P103C28	190218	25	P103C28	100	100	50
5.42517	4.3352	5.71406	3.20283	2.51123	mixed	L052C12	YES	Porites	I05S02C12	5	2	Ducie Island		8.16124	3.15767	4.64996	2.46593	2.18404	50619	L101C17	NO	Porites	I10S01C17	10	1	Upolu		P103C29	190218	26	P103C29	100	100	50
4.8353	3.88141	5.3015	2.86635	2.43515	mixed	L052C16	YES	Porites	I05S02C16	5	2	Ducie Island		8.56721	3.07944	4.22113	2.44832	1.77282	50619	L101C18	NO	Porites	I10S01C18	10	1	Upolu		P103C30	190218	27	P103C30	100	100	50
5.58827	4.56248	6.51662	3.20957	3.30705	mixed	L053C12	YES	Porites	I05S03C12	5	3	Ducie Island		7.5261	3.56682	5.08578	2.63023	2.45555	50619	L101C19	NO	Porites	I10S01C19	10	1	Upolu		L101C13	200218	1	L101C13	100	100	50
4.47059	3.33592	4.62971	2.54387	2.08584	mixed	L053C13	YES	Porites	I05S03C13	5	3	Ducie Island		10.4816	4.45424	6.75006	3.0905	3.65956	50619	L101C20	NO	Porites	I10S01C20	10	1	Upolu		L101C14	200218	2	L101C14	100	100	50
4.55629	3.47967	5.07175	2.57218	2.49957	mixed	L053C16	YES	Porites	I05S03C16	5	3	Ducie Island		9.95888	3.88361	6.7688	2.52171	4.24709	120717	L102C11	NO	Porites	I10S02C11	10	2	Upolu		L101C15	200218	3	L101C15	100	100	50
5.06785	4.2653	6.11802	2.99777	3.12026	mixed	L061C11	YES	Porites	I06S01C11	6	1	Gambier		8.53069	4.29745	6.41976	3.07944	3.34032	50619	L102C14	NO	Porites	I10S02C14	10	2	Upolu		L101C16	200218	4	L101C16	100	100	50
5.18512	3.8995	5.50648	2.75402	2.75246	mixed	L061C13	YES	Porites	I06S01C13	6	1	Gambier		12.9152	4.99547	7.59742	3.35602	4.24141	50619	L102C15	NO	Porites	I10S02C15	10	2	Upolu		L101C17	200218	5	L101C17	100	100	50
4.49543	3.49126	4.96847	2.61844	2.35003	mixed	L061C16	YES	Porites	I06S01C16	6	1	Gambier		7.5451	3.77731	5.60246	2.69705	2.90541	50619	L102C17	NO	Porites	I10S02C17	10	2	Upolu		L101C18	200218	6	L101C18	100	100	50
4.46665	3.82223	5.13352	2.81905	2.31447	mixed	L081C11	YES	Porites	I08S01C11	8	1	Aitutaki		11.8552	4.8892	6.99634	3.02476	3.97158	50619	L103C13	NO	Porites	I10S03C13	10	3	Upolu		L101C19	200218	7	L101C19	100	100	50
5.67758	4.47558	6.07292	3.23381	2.83912	mixed	L083C12	YES	Porites	I08S03C12	8	3	Aitutaki		12.699	4.40661	6.94637	2.75566	4.19071	50619	L103C14	NO	Porites	I10S03C14	10	3	Upolu		L101C20	200218	8	L101C20	100	100	50
5.34673	4.70845	6.34386	3.2166	3.12726	mixed	L093C16	YES	Porites	I09S03C16	9	3	Niue		9.21233	4.13134	6.3968	2.62082	3.77597	50619	L103C15	NO	Porites	I10S03C15	10	3	Upolu		L102C11	200218	9	L102C11	100	100	50
5.4414	4.13701	5.78764	3.02381	2.76383	mixed	L101C16	YES	Porites	I10S01C16	10	1	Upolu		8.43661	3.30825	5.46367	2.43083	3.03284	50619	L103C17	NO	Porites	I10S03C17	10	3	Upolu		L102C12	200218	10	L102C12	100	100	50
5.72933	3.94864	5.53119	2.79563	2.73556	mixed	L101C17	YES	Porites	I10S01C17	10	1	Upolu		7.27151	3.55407	5.46367	2.61145	2.85222	50619	L103C18	NO	Porites	I10S03C18	10	3	Upolu		L102C13	200218	11	L102C13	100	100	50
5.73019	4.1019	5.72891	2.86377	2.86514	mixed	L101C18	YES	Porites	I10S01C18	10	1	Upolu		9.6265	4.07254	6.30576	2.77549	3.53027	50619	L103C19	NO	Porites	I10S03C19	10	3	Upolu		L102C14	200218	12	L102C14	100	100	50
7.36066	4.29546	6.11377	2.92139	3.19238	mixed	L101C20	YES	Porites	I10S01C20	10	1	Upolu		6.83785	4.19099	6.17162	2.86646	3.30516	50619	L103C20	NO	Porites	I10S03C20	10	3	Upolu		L102C15	200218	13	L102C15	100	100	50
5.85967	4.57287	5.95732	3.37777	2.57955	mixed	L102C11	YES	Porites	I10S02C11	10	2	Upolu		31.172	6.51159	10.4882	3.39704	7.09119	30918	L251C11	NO	Porites	I25S01C11	25	1	Palau South		L102C17	200218	14	L102C17	100	100	50
4.49479	3.47644	4.90469	2.63185	2.27284	mixed	L102C12	YES	Porites	I10S02C12	10	2	Upolu		14.9445	5.02729	8.30293	3.05191	5.25102	30918	L251C12	NO	Porites	I25S01C12	25	1	Palau South		L102C18	200218	15	L102C18	100	100	50
6.6502	4.1816	6.43022	2.85466	3.57556	mixed	L102C13	YES	Porites	I10S02C13	10	2	Upolu		28.461	6.75422	9.66172	3.56996	6.09176	30918	L251C14	NO	Porites	I25S01C14	25	1	Palau South		L102C19	200218	16	L102C19	100	100	50
5.80517	4.11475	5.80387	2.82486	2.97901	mixed	L102C14	YES	Porites	I10S02C14	10	2	Upolu		26.0949	5.59582	8.72557	3.19054	5.53503	30918	L251C15	NO	Porites	I25S01C15	25	1	Palau South		L102C20	200218	17	L102C20	100	100	50
5.64225	3.62501	5.38767	2.64443	2.74324	mixed	L102C17	YES	Porites	I10S02C17	10	2	Upolu		19.4483	4.75218	7.49262	3.14467	4.34795	30918	L251C16	NO	Porites	I25S01C16	25	1	Palau South		HepG2	200218	18	HepG2	100	100	50
5.46035	3.71475	5.52972	2.67358	2.85614	mixed	L102C19	YES	Porites	I10S02C19	10	2	Upolu		37.569	6.26985	12.5299	3.29023	9.23964	30918	L251C17	NO	Porites	I25S01C17	25	1	Palau South		ladder	200218	19	ladder	100	100	50
5.28323	3.29699	4.88871	2.5236	2.3651	mixed	L102C20	YES	Porites	I10S02C20	10	2	Upolu		60.6127	8.15605	17.9673	5.44311	12.5242	30918	L252C11	NO	Porites	I25S02C11	25	2	Palau South		L103C13	200218	20	L103C13	100	100	50
6.75181	3.53573	5.59951	2.56913	3.03037	mixed	L103C13	YES	Porites	I10S03C13	10	3	Upolu		27.6914	6.32327	9.03015	3.56136	5.46879	30918	L252C12	NO	Porites	I25S02C12	25	2	Palau South		L103C14	200218	21	L103C14	100	100	50
5.71419	3.05837	4.48575	2.42643	2.05933	mixed	L103C14	YES	Porites	I10S03C14	10	3	Upolu		50.1313	6.98118	9.44814	3.71569	5.73245	30918	L252C16	NO	Porites	I25S02C16	25	2	Palau South		L103C15	200218	22	L103C15	100	100	50
5.88312	3.32314	4.63593	2.48233	2.1536	mixed	L103C17	YES	Porites	I10S03C17	10	3	Upolu		55.3121	7.02077	10.9458	3.55131	7.39445	30918	L253C11	NO	Porites	I25S03C11	25	3	Palau South		L103C17	200218	23	L103C17	100	100	50
5.11509	3.24915	4.85379	2.48773	2.36606	mixed	L103C18	YES	Porites	I10S03C18	10	3	Upolu		42.6251	6.71017	10.0026	3.73677	6.26581	30918	L254C11	NO	Porites	I25S04C11	25	4	Palau South		L103C18	200218	24	L103C18	100	100	50
4.68724	3.73146	5.41945	2.65504	2.76441	mixed	L113C11	YES	Porites	I11S03C11	11	3	Futuna		37.0993	6.54154	9.34186	3.69473	5.64713	30918	L254C16	NO	Porites	I25S04C16	25	4	Palau South		L103C19	200218	25	L103C19	100	100	50
4.2665	3.31299	4.48058	2.52742	1.95316	mixed	L113C20	YES	Porites	I11S03C20	11	3	Futuna		121.097	18.1941	211.176	5.64972	205.526	30918	L261C14	NO	Porites	I26S01C14	26	1	Palau North		L103C20	200218	26	L103C20	100	100	50
4.64746	3.93131	5.09469	2.9087	2.186	mixed	L141C16	YES	Porites	I14S01C16	14	1	Chuck		64.4388	8.40461	61.3163	4.04702	57.2693	30918	L261C15	NO	Porites	I26S01C15	26	1	Palau North		M101C01	210218	1	M101C01	100	100	50
5.16631	4.03317	5.67469	2.75161	2.92307	mixed	L152C12	YES	Porites	I15S02C12	15	2	Guam		63.4852	8.56184	55.013	3.61151	51.4015	30918	L261C20	NO	Porites	I26S01C20	26	1	Palau North		M101C02	210218	2	M101C02	100	100	50
5.72356	4.23997	5.98135	2.98422	2.99713	mixed	L152C16	YES	Porites	I15S02C16	15	2	Guam		33.0916	5.83212	9.98305	2.77872	7.20433	30918	L262C11	NO	Porites	I26S02C11	26	2	Palau North		M101C03	210218	3	M101C03	100	100	50
6.44981	5.30415	6.99531	3.50341	3.4919	mixed	L152C20	YES	Porites	I15S02C20	15	2	Guam		42.5697	5.80131	18.5932	2.83821	15.7549	30918	L262C13	NO	Porites	I26S02C13	26	2	Palau North		M101C04	210218	4	M101C04	100	100	50
5.61524	4.78008	6.21307	3.35005	2.86302	mixed	L153C11	YES	Porites	I15S03C11	15	3	Guam		39.1422	6.16559	14.0237	2.83821	11.1855	30918	L262C14	NO	Porites	I26S02C14	26	2	Palau North		M101C05	210218	5	M101C05	100	100	50
4.6222	4.0469	5.14747	3.04836	2.09911	mixed	L163C16	YES	Porites	I16S03C16	16	3	Ogasawara		73.3916	10.0893	66.8752	5.35832	61.5169	30918	L262C20	NO	Porites	I26S02C20	26	2	Palau North		M101C06	210218	6	M101C06	100	100	50
5.21846	4.39056	5.96681	3.12995	2.83687	mixed	L171C12	YES	Porites	I17S01C12	17	1	Okinawa		11.9541	4.61714	7.05673	3.18171	3.87503	40417	L062C11	NO	Porites	I06S02C11	6	2	Gambier		M101C07	210218	7	M101C07	100	100	50
4.79116	3.65897	4.95727	2.74434	2.21293	mixed	L173C12	YES	Porites	I17S03C12	17	3	Okinawa		8.00272	4.61714	6.4219	3.16674	3.25516	40417	L063C11	NO	Porites	I06S03C11	6	3	Gambier		M101C08	210218	8	M101C08	100	100	50
4.41426	3.25579	4.39997	2.52869	1.87129	mixed	L173C16	YES	Porites	I17S03C16	17	3	Okinawa		6.42468	4.28175	6.63732	2.8414	3.79592	40417	L063C12	NO	Porites	I06S03C12	6	3	Gambier		M101C09	210218	9	M101C09	100	100	50
4.66442	3.89483	5.15509	2.87869	2.27639	mixed	L182C16	YES	Porites	I18S02C16	18	2	Fiji		6.80796	4.42538	6.70018	2.78833	3.91185	40417	L063C16	NO	Porites	I06S03C16	6	3	Gambier		M102C02	210218	10	M102C02	100	100	50
5.69794	4.64154	6.3941	3.21386	3.18024	mixed	L191C11	YES	Porites	I19S01C11	19	1	Heron		18.6249	5.4971	7.38926	3.16931	4.21995	040619bis	L263C15	NO	Porites	I26S03C15	26	3	Palau North		M102C03	210218	11	M102C03	100	100	50
7.37768	4.64618	6.86123	3.18129	3.67993	mixed	L191C12	YES	Porites	I19S01C12	19	1	Heron		18.1766	4.36884	7.07078	2.34296	4.72783	040619bis	L263C18	NO	Porites	I26S03C18	26	3	Palau North		M102C04	210218	12	M102C04	100	100	50
4.7007	3.95881	5.52225	2.84381	2.67844	mixed	L201C15	YES	Porites	I20S01C15	20	1	Chesterfield		17.6094	6.27384	7.60153	4.48022	3.12131	040619bis	L263C20	NO	Porites	I26S03C20	26	3	Palau North		M102C05	210218	13	M102C05	100	100	50
4.66569	3.85629	5.68979	2.71396	2.97583	mixed	L213C11	YES	Porites	I21S03C11	21	3	Noumea		7.11299	3.65125	5.67854	2.64759	3.03095	40918	L255C11	NO	Porites	I25S05C11	25	5	Palau South		M102C07	210218	14	M102C07	100	100	50
4.68456	3.80749	5.09272	2.86717	2.22555	mixed	L222C11	YES	Porites	I22S02C11	22	2	Solomon		11.8466	4.21561	7.2407	2.83372	4.40698	40918	L255C12	NO	Porites	I25S05C12	25	5	Palau South		M102C08	210218	15	M102C08	100	100	50
5.70591	4.74144	6.56412	3.14158	3.42254	mixed	L231C11	YES	Porites	I23S01C11	23	1	Milney		7.38382	3.28028	4.79148	2.51935	2.27213	40918	L255C13	NO	Porites	I25S05C13	25	5	Palau South		M102C09	210218	16	M102C09	100	100	50
4.9104	4.23492	5.69703	3.04123	2.6558	mixed	L233C11	YES	Porites	I23S03C11	23	3	Milney		9.9033	3.77742	6.12559	2.65452	3.47108	40918	L255C14	NO	Porites	I25S05C14	25	5	Palau South		M102C10	210218	17	M102C10	100	100	50
5.08992	3.81328	5.37331	2.81164	2.56167	mixed	L233C12	YES	Porites	I23S03C12	23	3	Milney		8.70481	3.33212	5.08829	2.49967	2.58861	40918	L255C15	NO	Porites	I25S05C15	25	5	Palau South		HepG2	210218	18	HepG2	100	100	50
4.45807	3.39567	4.53797	2.66314	1.87483	mixed	L233C16	YES	Porites	I23S03C16	23	3	Milney		8.86127	3.96514	6.36954	2.73011	3.63943	40918	L255C16	NO	Porites	I25S05C16	25	5	Palau South		ladder	210218	19	ladder	100	100	50
4.90052	3.92271	5.06492	3.04996	2.01497	mixed	L241C12	YES	Porites	I24S01C12	24	1	Kimbe		6.29769	3.46967	5.30694	2.54344	2.7635	40918	L255C17	NO	Porites	I25S05C17	25	5	Palau South		M103C01	210218	20	M103C01	100	100	50
5.97551	4.88844	6.38402	3.6254	2.75863	mixed	L242C12	YES	Porites	I24S02C12	24	2	Kimbe		9.26937	3.81676	5.96644	2.67855	3.28789	40918	L255C18	NO	Porites	I25S05C18	25	5	Palau South		M103C02	210218	21	M103C02	100	100	50
5.29282	3.86762	5.12397	2.91439	2.20957	mixed	L242C16	YES	Porites	I24S02C16	24	2	Kimbe		8.14525	4.09689	6.26628	2.79787	3.46841	40918	L255C20	NO	Porites	I25S05C20	25	5	Palau South		M103C03	210218	22	M103C03	100	100	50
5.10107	4.18419	5.44172	3.15269	2.28903	mixed	L243C11	YES	Porites	I24S03C11	24	3	Kimbe		6.31989	3.1887	4.63118	2.46835	2.16283	40918	L261C18	NO	Porites	I26S01C18	26	1	Palau North		M103C04	210218	23	M103C04	100	100	50
6.36712	4.70986	6.26258	3.35373	2.90885	mixed	L243C16	YES	Porites	I24S03C16	24	3	Kimbe		11.4513	4.25615	6.91194	2.86731	4.04462	40918	L261C19	NO	Porites	I26S01C19	26	1	Palau North		M103C05	210218	24	M103C05	100	100	50
4.96939	4.1054	5.57767	2.87098	2.70669	mixed	L263C12	YES	Porites	I26S03C12	26	3	Palau North		9.7824	4.56853	7.29896	2.96259	4.33636	40918	L262C15	NO	Porites	I26S02C15	26	2	Palau North		M103C06	210218	25	M103C06	100	100	50
5.67817	4.14847	6.0392	2.77221	3.26699	mixed	L263C18	YES	Porites	I26S03C18	26	3	Palau North		4.73707	3.00322	4.06355	2.40202	1.66152	40918	L262C18	NO	Porites	I26S02C18	26	2	Palau North		M103C07	210218	26	M103C07	100	100	50
4.26863	3.4924	4.54371	2.64539	1.89833	mixed	L263C20	YES	Porites	I26S03C20	26	3	Palau North		4.75162	3.11148	4.33809	2.46164	1.87645	40918	L262C19	NO	Porites	I26S02C19	26	2	Palau North		M103C08	210218	27	M103C08	100	100	50
4.64968	3.43755	4.70867	2.65146	2.05721	mixed	L272C11	YES	Porites	I27S02C11	27	2	Hong Kong		8.9431	3.82903	6.27441	2.64035	3.63406	40918	L271C12	NO	Porites	I27S01C12	27	1	Hong Kong		M113C02	260218	1	M113C02	50	50	50
5.06585	3.72239	5.28964	2.67421	2.61544	80419	L251C13	NO	Porites	I25S01C13	25	1	Palau South		7.52609	4.07551	6.17732	2.9069	3.27042	40918	L271C16	NO	Porites	I27S01C16	27	1	Hong Kong		M113C03	260218	2	M113C03	50	50	50
7.5521	5.06685	7.09804	3.16562	3.93241	30918	L251C11	NO	Porites	I25S01C11	25	1	Palau South		5.70371	3.60683	5.17651	2.70285	2.47366	40918	L272C12	NO	Porites	I27S02C12	27	2	Hong Kong		M113C04	260218	3	M113C04	50	50	50
11.2401	7.43988	9.19373	4.70936	4.48437	30918	L251C12	NO	Porites	I25S01C12	25	1	Palau South		7.10056	3.71077	5.94518	2.66008	3.2851	40918	L254C19	NO	Porites	I25S04C19	25	4	Palau South		M113C05	260218	4	M113C05	50	50	50
7.90947	5.13349	7.30503	3.08397	4.22106	30918	L251C14	NO	Porites	I25S01C14	25	1	Palau South		5.59983	3.79779	5.1888	2.84234	2.34646	050619bis	L233C11	NO	Porites	I23S03C11	23	3	Milney		M113C07	260218	5	M113C07	50	50	50
6.84286	5.0934	6.80738	3.45975	3.34763	30918	L251C15	NO	Porites	I25S01C15	25	1	Palau South		7.0704	3.86182	5.84928	2.77968	3.0696	050619bis	L233C12	NO	Porites	I23S03C12	23	3	Milney		M113C08	260218	6	M113C08	50	50	50
6.89541	4.72538	6.19932	3.59171	2.60761	30918	L251C16	NO	Porites	I25S01C16	25	1	Palau South		6.15299	3.33161	4.56457	2.57823	1.98635	050619bis	L233C16	NO	Porites	I23S03C16	23	3	Milney		M113C09	260218	7	M113C09	50	50	50
10.8528	6.26985	8.22554	4.10229	4.12325	30918	L251C17	NO	Porites	I25S01C17	25	1	Palau South		10.5739	3.74525	5.86561	2.67333	3.19227	050619bis	L241C12	NO	Porites	I24S01C12	24	1	Kimbe		M103C10	260218	8	M103C10	50	50	50
10.8388	6.14695	8.31912	4.09071	4.22841	30918	L251C18	NO	Porites	I25S01C18	25	1	Palau South		7.61926	3.34091	4.93497	2.53548	2.39948	050619bis	L242C12	NO	Porites	I24S02C12	24	2	Kimbe		M112C02	260218	9	M112C02	50	50	50
10.3948	5.64694	7.8173	3.53128	4.28602	30918	L252C11	NO	Porites	I25S02C11	25	2	Palau South		11.7219	3.94887	6.46648	2.63635	3.83013	050619bis	L242C16	NO	Porites	I24S02C16	24	2	Kimbe		M112C03	260218	10	M112C03	50	50	50
11.4134	6.0778	8.11004	4.04469	4.06535	30918	L252C12	NO	Porites	I25S02C12	25	2	Palau South		8.21124	3.35023	5.24695	2.50738	2.73957	050619bis	L243C16	NO	Porites	I24S03C16	24	3	Kimbe		M112C04	260218	11	M112C04	50	50	50
31.8504	8.72884	18.7953	7.10065	11.6946	30918	L252C16	NO	Porites	I25S02C16	25	2	Palau South		5.63386	4.62223	6.08522	3.36431	2.72091	80217	L021C11	NO	Porites	I02S01C11	2	1	Coiba		M112C05	260218	12	M112C05	50	50	50
10.441	5.75985	8.01882	3.37505	4.64377	30918	L253C11	NO	Porites	I25S03C11	25	3	Palau South		16.9498	4.89283	7.97337	3.22377	4.7496	80217	L022C20	NO	Porites	I02S02C20	2	2	Coiba		M112C07	260218	13	M112C07	50	50	50
11.2182	6.19932	8.24883	3.80071	4.44812	30918	L254C11	NO	Porites	I25S04C11	25	4	Palau South		16.711	7.74202	10.463	5.18143	5.28161	80419	L243C11	NO	Porites	I24S03C11	24	3	Kimbe		M112C08	260218	14	M112C08	50	50	50
9.33469	5.38188	7.45036	3.32767	4.1227	30918	L254C12	NO	Porites	I25S04C12	25	4	Palau South		11.4052	3.97364	5.68264	2.83264	2.84999	90719	L072C13	NO	Porites	I07S02C13	7	2	Moorea		M112C09	260218	15	M112C09	50	50	50
13.3951	5.80892	8.48544	3.32767	5.15778	30918	L254C16	NO	Porites	I25S04C16	25	4	Palau South		6.26251	3.5205	4.73886	2.74819	1.99067	90719	L073C20	NO	Porites	I07S03C20	7	3	Moorea		laddder	260218	16	laddder	50	50	50
13.1643	7.04066	8.90336	4.93015	3.97322	30918	L254C20	NO	Porites	I25S04C20	25	4	Palau South		13.8323	3.88712	5.66702	2.74819	2.91883	90719	L081C15	NO	Porites	I08S01C15	8	1	Aitutaki		HepG2	260218	17	HepG2	50	50	50
7.36572	5.2045	7.00119	3.35344	3.64775	30918	L261C13	NO	Porites	I26S01C13	26	1	Palau North		9.06484	4.10704	5.714	2.7786	2.93539	90719	L081C20	NO	Porites	I08S01C20	8	1	Aitutaki		M111C02	260218	18	M111C02	50	50	50
8.87238	5.69478	7.48032	3.14696	4.33336	30918	L261C14	NO	Porites	I26S01C14	26	1	Palau North		14.3661	4.18692	5.85728	2.8957	2.96158	90719	L082C13	NO	Porites	I08S02C13	8	2	Aitutaki		M111C03	260218	19	M111C03	50	50	50
8.86477	6.36465	8.05598	4.23335	3.82263	30918	L261C15	NO	Porites	I26S01C15	26	1	Palau North		9.14591	4.16394	5.87342	2.96015	2.91327	90719	L082C20	NO	Porites	I08S02C20	8	2	Aitutaki		M111C04	260218	20	M111C04	50	50	50
7.88575	3.95172	6.62252	2.46007	4.16245	30918	L261C20	NO	Porites	I26S01C20	26	1	Palau North		8.29488	4.39953	6.0706	3.04274	3.02787	90719	L321C11	NO	Porites	OA000_I32_S01_C011	32	1	Coiba		M111C05	260218	21	M111C05	50	50	50
6.01285	3.36233	5.31592	2.37055	2.94537	30918	L262C11	NO	Porites	I26S02C11	26	2	Palau North		11.5489	4.11836	5.92211	2.92774	2.99436	90719	L321C12	NO	Porites	OA000_I32_S01_C012	32	1	Coiba		M111C07	260218	22	M111C07	50	50	50
6.1265	3.99379	5.89422	2.53949	3.35472	30918	L262C13	NO	Porites	I26S02C13	26	2	Palau North		9.94715	4.01762	5.85728	2.84045	3.01683	90719	L321C16	NO	Porites	OA000_I32_S01_C016	32	1	Coiba		M111C08	260218	23	M111C08	50	50	50
6.45224	3.64996	5.60502	2.5194	3.08562	30918	L262C14	NO	Porites	I26S02C14	26	2	Palau North		15.9732	4.62294	6.43174	3.13625	3.29549	90719	L322C11	NO	Porites	OA000_I32_S02_C011	32	2	Coiba		M111C09	260218	24	M111C09	50	50	50
10.7772	7.00119	8.90873	4.58334	4.32539	30918	L262C20	NO	Porites	I26S02C20	26	2	Palau North		17.0473	4.75192	6.44947	3.20606	3.24341	90719	L322C16	NO	Porites	OA000_I32_S02_C016	32	2	Coiba		L111C13	270218	1	L111C13	50	50	50
6.19354	4.42538	6.36165	2.97853	3.38312	40417	L063C16	NO	Porites	I06S03C16	6	3	Gambier		11.2623	4.52228	6.15471	3.16225	2.99246	90719	L323C11	NO	Porites	OA000_I32_S03_C011	32	3	Coiba		L111C14	270218	2	L111C14	50	50	50
6.92686	4.81722	6.54412	3.35102	3.1931	40417	L063C12	NO	Porites	I06S03C12	6	3	Gambier		7.27979	3.64872	5.65145	2.60102	3.05042	90719	L324C11	NO	Porites	OA000_I32_S04_C011	32	4	Coiba		L111C15	270218	3	L111C15	50	50	50
6.2954	4.79457	6.54412	3.33526	3.20886	40417	L063C11	NO	Porites	I06S03C11	6	3	Gambier		10.031	4.91673	7.20052	3.11342	4.08709	91117	L083C16	NO	Porites	I08S03C16	8	3	Aitutaki		L111C17	270218	4	L111C17	50	50	50
4.8885	3.46343	5.04971	2.57362	2.47609	40417	L062C16	NO	Porites	I06S02C16	6	2	Gambier		6.21159	3.92121	5.88442	2.76198	3.12244	91117	L151C11	NO	Porites	I15S01C11	15	1	Guam		L111C18	270218	5	L111C18	50	50	50
4.77134	3.54602	4.9089	2.61027	2.29863	40417	L062C12	NO	Porites	I06S02C12	6	2	Gambier		7.36376	3.70147	5.98977	2.61879	3.37098	91117	L151C12	NO	Porites	I15S01C12	15	1	Guam		L111C19	270218	6	L111C19	50	50	50
5.75586	4.5096	5.87179	3.30397	2.56782	40417	L062C11	NO	Porites	I06S02C11	6	2	Gambier		7.1346	3.46319	5.42078	2.60142	2.81936	91117	L152C11	NO	Porites	I15S02C11	15	2	Guam		L111C20	270218	7	L111C20	50	50	50
5.2997	4.05365	5.65478	2.90587	2.74891	40918	L254C19	NO	Porites	I25S04C19	25	4	Palau South		6.4889	3.54086	5.57936	2.53309	3.04627	91117	L153C12	NO	Porites	I15S03C12	15	3	Guam		L111C31	270218	8	L111C31	50	50	50
4.75622	3.87743	5.19578	2.92399	2.27179	040918bis	L255C11	NO	Porites	I25S05C11	25	5	Palau South		6.45795	3.51738	5.79376	2.56134	3.23242	91117	L153C16	NO	Porites	I15S03C16	15	3	Guam		L111C32	270218	9	L111C32	50	50	50
5.44173	4.52378	5.81367	3.35834	2.45533	040918bis	L255C12	NO	Porites	I25S05C12	25	5	Palau South		6.12751	3.34244	5.42078	2.41245	3.00833	91117	L153C20	NO	Porites	I15S03C20	15	3	Guam		L111C33	270218	10	L111C33	50	50	50
7.24215	5.75322	8.12298	3.60385	4.51913	040918bis	L255C13	NO	Porites	I25S05C13	25	5	Palau South		9.49814	3.4989	6.46388	2.61516	3.84872	120717	L101C11	NO	Porites	I10S01C11	10	1	Upolu		ladder	270218	11	ladder	50	50	50
4.98972	4.02191	5.50324	2.93164	2.57159	040918bis	L255C14	NO	Porites	I25S05C14	25	5	Palau South		10.9832	3.60225	6.73604	2.58991	4.14613	120717	L101C12	NO	Porites	I10S01C12	10	1	Upolu		empty	270218	12	empty	50	50	50
5.46059	4.01141	5.82888	2.79694	3.03194	040918bis	L255C15	NO	Porites	I25S05C15	25	5	Palau South		7.95809	3.46511	5.80944	2.49735	3.31209	120717	L103C11	NO	Porites	I10S03C11	10	3	Upolu		empty	270218	13	empty	50	50	50
9.77357	6.33494	8.47868	4.07463	4.40405	040918bis	L255C16	NO	Porites	I25S05C16	25	5	Palau South		5.74413	2.74924	3.65746	2.32007	1.33738	131118	L181C15	NO	Porites	I18S01C15	18	1	Fiji		empty	270218	14	empty	50	50	50
5.89772	4.39758	6.33494	2.9869	3.34803	040918bis	L255C17	NO	Porites	I25S05C17	25	5	Palau South		4.69373	2.96973	3.98138	2.41752	1.56386	131118	L181C18	NO	Porites	I18S01C18	18	1	Fiji		HepG2	270218	15	HepG2	50	50	50
5.526	4.37369	6.54544	2.92251	3.62292	040918bis	L255C18	NO	Porites	I25S05C18	25	5	Palau South		6.4484	3.51906	4.92868	2.68634	2.24234	131118	L181C19	NO	Porites	I18S01C19	18	1	Fiji		L112C11	270218	16	L112C11	50	50	50
4.58167	3.1974	4.50673	2.46164	2.04509	040918bis	L255C19	NO	Porites	I25S05C19	25	5	Palau South		5.40498	2.87948	3.78179	2.38051	1.40128	131118	L181C20	NO	Porites	I18S01C20	18	1	Fiji		L112C13	270218	17	L112C13	50	50	50
5.98818	4.03048	5.99903	2.7751	3.22393	040918bis	L255C20	NO	Porites	I25S05C20	25	5	Palau South		5.81704	3.29994	4.49288	2.55824	1.93464	131118	L182C13	NO	Porites	I18S02C13	18	2	Fiji		L113C13	270218	18	L113C13	50	50	50
5.05092	3.8691	5.27811	2.82852	2.44958	040918bis	L261C17	NO	Porites	I26S01C17	26	1	Palau North		6.59415	3.75273	5.14892	2.93933	2.20959	131118	L182C14	NO	Porites	I18S02C14	18	2	Fiji		L113C14	270218	19	L113C14	50	50	50
4.83952	3.97595	5.26375	2.86731	2.39643	040918bis	L261C18	NO	Porites	I26S01C18	26	1	Palau North		6.71129	3.59221	4.96685	2.73513	2.23171	131118	L182C15	NO	Porites	I18S02C15	18	2	Fiji		L113C15	270218	20	L113C15	50	50	50
5.9026	4.77205	7.08349	3.1887	3.89479	040918bis	L261C19	NO	Porites	I26S01C19	26	1	Palau North		7.98113	4.03291	5.70675	2.9621	2.74465	131118	L182C17	NO	Porites	I18S02C17	18	2	Fiji		L113C16	270218	21	L113C16	50	50	50
4.36572	3.72433	4.75907	2.86731	1.89176	040918bis	L262C15	NO	Porites	I26S02C15	26	2	Palau North		10.1144	4.12733	5.90076	2.98504	2.91572	131118	L182C18	NO	Porites	I18S02C18	18	2	Fiji		L113C17	270218	22	L113C17	50	50	50
4.78166	3.7857	5.09446	2.82852	2.26594	040918bis	L262C17	NO	Porites	I26S02C17	26	2	Palau North		6.60466	3.61073	5.12251	2.70714	2.41537	131118	L182C19	NO	Porites	I18S02C19	18	2	Fiji		L113C18	270218	23	L113C18	50	50	50
4.50257	3.46023	4.93062	2.56431	2.36631	040918bis	L262C18	NO	Porites	I26S02C18	26	2	Palau North		8.37335	3.63869	4.94137	2.8427	2.09867	131118	L182C20	NO	Porites	I18S02C20	18	2	Fiji		L113C19	270218	24	L113C19	50	50	50
4.38521	3.7142	4.90383	2.70789	2.19594	040918bis	L262C19	NO	Porites	I26S02C19	26	2	Palau North		10.4215	2.8136	3.65746	2.36221	1.29524	131118	L183C13	NO	Porites	I18S03C13	18	3	Fiji		L113C20	270218	25	L113C20	50	50	50
5.06162	3.43302	4.90152	2.56593	2.3356	040918bis	L271C16	NO	Porites	I27S01C16	27	1	Hong Kong		9.73966	2.87948	3.51906	2.46777	1.05129	131118	L183C14	NO	Porites	I18S03C14	18	3	Fiji		P111C22	260318	1	P111C22	50	50	50
5.09261	4.10741	5.20349	3.24222	1.96128	040918bis	L272C12	NO	Porites	I27S02C12	27	2	Hong Kong		6.14505	2.80638	3.49202	2.3683	1.12372	131118	L183C15	NO	Porites	I18S03C15	18	3	Fiji		P111C23	260318	2	P111C23	50	50	50
5.84359	4.08617	6.08522	2.90446	3.18076	80217	L021C11	NO	Porites	I02S01C11	2	1	Coiba		8.33625	3.03145	3.79153	2.46777	1.32376	131118	L183C17	NO	Porites	I18S03C17	18	3	Fiji		P111C24	260318	3	P111C24	50	50	50
6.95733	5.69442	7.21775	4.1644	3.05335	80217	L022C20	NO	Porites	I02S02C20	2	2	Coiba		4.42438	3.05493	3.97116	2.4805	1.49066	131118	L183C18	NO	Porites	I18S03C18	18	3	Fiji		P111C25	260318	4	P111C25	50	50	50
5.01204	3.8631	5.58958	2.76964	2.81994	80419	L031C04	NO	Porites	I03S01C04	3	1	Malpelo		4.21995	2.87209	3.64806	2.36221	1.28585	131118	L183C19	NO	Porites	I18S03C19	18	3	Fiji		P111C27	260318	5	P111C27	50	50	50
6.03359	3.87643	5.49805	2.71063	2.78742	90719	L071C13	NO	Porites	I07S01C13	7	1	Moorea		10.1133	5.08314	7.34239	3.40336	3.93903	131118	L183C20	NO	Porites	I18S03C20	18	3	Fiji		P111C28	260318	6	P111C28	50	50	50
6.32125	3.88712	5.39316	2.75576	2.6374	90719	L071C15	NO	Porites	I07S01C15	7	1	Moorea		6.67246	3.89105	5.64945	2.68686	2.96259	170718b	L091C13	NO	Porites	I09S01C13	9	1	Niue		P111C29	260318	7	P111C29	50	50	50
6.00943	3.82346	5.37834	2.65161	2.72672	90719	L071C20	NO	Porites	I07S01C20	7	1	Moorea		9.85523	4.13876	6.90428	2.79971	4.10456	170718b	L091C14	NO	Porites	I09S01C14	9	1	Niue		P111C30	260318	8	P111C30	50	50	50
5.79095	3.42494	4.99322	2.60102	2.39219	90719	L072C13	NO	Porites	I07S02C13	7	2	Moorea		9.19541	4.12814	6.7811	2.8214	3.95971	170718b	L091C15	NO	Porites	I09S01C15	9	1	Niue		HepG2	260318	9	HepG2	50	50	50
4.18701	2.84828	4.10704	2.27292	1.83412	90719	L072C15	NO	Porites	I07S02C15	7	2	Moorea		11.9278	4.67048	7.59347	3.03204	4.56143	170718b	L091C17	NO	Porites	I09S01C17	9	1	Niue		P061C21	260318	10	P061C21	50	50	50
6.37736	4.10704	5.80912	2.68096	3.12816	90719	L072C20	NO	Porites	I07S02C20	7	2	Moorea		11.4004	3.87109	6.18151	2.71464	3.46687	170718b	L091C18	NO	Porites	I09S01C18	9	1	Niue		ladder	260318	11	ladder	50	50	50
6.28008	3.77122	5.54363	2.59388	2.94975	90719	L073C20	NO	Porites	I07S03C20	7	3	Moorea		5.29243	3.23337	4.57538	2.51309	2.06229	170718b	L091C19	NO	Porites	I09S01C19	9	1	Niue		ladder	260318	12	ladder	50	50	50
5.47699	3.3596	4.6741	2.52347	2.15063	90719	L081C13	NO	Porites	I08S01C13	8	1	Aitutaki		8.87347	3.97193	5.94761	2.79252	3.15509	170718b	L091C20	NO	Porites	I09S01C20	9	1	Niue		P112C14	260318	13	P112C14	50	50	50
6.21185	3.75052	5.65145	2.57964	3.0718	90719	L081C15	NO	Porites	I08S01C15	8	1	Aitutaki		6.86265	3.91855	6.32186	2.72516	3.59671	170718b	L092C13	NO	Porites	I09S02C13	9	2	Niue		P112C15	260318	14	P112C15	50	50	50
5.88736	3.28645	4.73886	2.51654	2.22232	90719	L082C13	NO	Porites	I08S02C13	8	2	Aitutaki		4.11168	3.29299	4.39654	2.58265	1.8139	170718b	L092C14	NO	Porites	I09S02C14	9	2	Niue		P112C16	260318	15	P112C16	50	50	50
6.50394	3.67896	5.30484	2.66625	2.6386	90719	L082C20	NO	Porites	I08S02C20	8	2	Aitutaki		7.02998	4.39654	6.86105	2.86086	4.00019	170718b	L092C15	NO	Porites	I09S02C15	9	2	Niue		P112C17	260318	16	P112C17	50	50	50
6.34146	3.59886	4.89796	2.66625	2.23171	90719	L321C11	NO	Porites	I32S01C11	32	1	Coiba		10.0612	4.13478	7.5228	2.7673	4.7555	170718b	L092C17	NO	Porites	I09S02C17	9	2	Niue		P112C18	260318	17	P112C18	50	50	50
7.33992	3.834	5.66702	2.67359	2.99343	90719	L321C12	NO	Porites	I32S01C12	32	1	Coiba		4.51612	3.27619	4.41909	2.54332	1.87578	170718b	L092C18	NO	Porites	I09S02C18	9	2	Niue		P112C19	260318	18	P112C19	50	50	50
6.75523	3.62869	5.40802	2.60819	2.79983	90719	L321C16	NO	Porites	I32S01C16	32	1	Coiba		7.85469	4.51045	7.14766	2.8829	4.26476	170718b	L092C19	NO	Porites	I09S02C19	9	2	Niue		P112C20	260318	19	P112C20	50	50	50
6.65906	3.59886	5.16085	2.51654	2.64432	90719	L322C11	NO	Porites	I32S02C11	32	2	Coiba		4.17905	3.26782	4.3075	2.56947	1.73803	170718b	L092C20	NO	Porites	I09S02C20	9	2	Niue		P112C23	260318	20	P112C23	50	50	50
6.2835	3.54968	5.18934	2.57255	2.61679	90719	L322C16	NO	Porites	I32S02C16	32	2	Coiba		9.94562	4.10349	6.49356	2.80619	3.68738	170718b	L093C13	NO	Porites	I09S03C13	9	3	Niue		P112C24	260318	21	P112C24	50	50	50
6.05373	3.64872	5.11843	2.69576	2.42267	90719	L323C11	NO	Porites	I32S03C11	32	3	Coiba		5.26696	3.89626	5.40978	2.77862	2.63116	170718b	L093C14	NO	Porites	I09S03C14	9	3	Niue		P112C25	260318	22	P112C25	50	50	50
5.02179	4.3232	5.54236	3.1762	2.36616	91117	L083C16	NO	Porites	I08S03C16	8	3	Aitutaki		6.6731	4.15443	5.94159	2.87629	3.0653	170718b	L093C15	NO	Porites	I09S03C15	9	3	Niue		P113C21	260318	23	P113C21	50	50	50
3.95061	3.51738	4.48933	2.67159	1.81774	91117	L151C11	NO	Porites	I15S01C11	15	1	Guam		4.8517	3.70864	5.1113	2.75133	2.35997	170718b	L093C17	NO	Porites	I09S03C17	9	3	Niue		P113C22	260318	24	P113C22	50	50	50
4.70696	4.07189	5.17407	3.04512	2.12895	91117	L151C12	NO	Porites	I15S01C12	15	1	Guam		4.46293	3.22203	4.45162	2.52992	1.9217	170718b	L093C18	NO	Porites	I09S03C18	9	3	Niue		P113C24	260318	25	P113C24	50	50	50
4.62879	4.22837	5.59175	3.03164	2.56011	91117	L151C16	NO	Porites	I15S01C16	15	1	Guam		6.64717	4.1853	6.35094	2.84804	3.5029	170718b	L093C19	NO	Porites	I09S03C19	9	3	Niue		P091C21	270318	1	P091C21	50	50	50
5.29369	4.50929	6.17869	3.07908	3.0996	91117	L151C20	NO	Porites	I15S01C20	15	1	Guam		8.9078	4.94994	7.87178	3.17468	4.6971	170718b	L093C20	NO	Porites	I09S03C20	9	3	Niue		P091C22	270318	2	P091C22	50	50	50
4.86612	3.65254	4.9826	2.70139	2.28122	91117	L152C11	NO	Porites	I15S02C11	15	2	Guam		6.6044	3.72438	5.46446	2.6132	2.85126	190619	L131C16	NO	Porites	I13S01C16	13	1	Kiribati		P091C26	270318	3	P091C26	50	50	50
4.88943	4.55958	5.59175	3.4326	2.15916	91117	L153C12	NO	Porites	I15S03C12	15	3	Guam		9.13771	4.57728	6.5807	2.98672	3.59398	190619	L131C17	NO	Porites	I13S01C17	13	1	Kiribati		P092C21	270318	4	P092C21	50	50	50
5.5916	4.55958	5.9765	3.16916	2.80734	91117	L153C16	NO	Porites	I15S03C16	15	3	Guam		8.6296	4.23206	6.2819	2.84283	3.43906	190619	L131C18	NO	Porites	I13S01C18	13	1	Kiribati		P092C22	270318	5	P092C22	50	50	50
4.86796	3.3985	4.88548	2.56134	2.32414	110717	L053C20	NO	Porites	I05S03C20	5	3	Ducie Island		5.94198	3.50402	5.33896	2.54578	2.79318	190619	L131C19	NO	Porites	I13S01C19	13	1	Kiribati		P092C26	270318	6	P092C26	50	50	50
4.27922	3.28046	4.59511	2.48406	2.11105	110717	L052C13	NO	Porites	I05S02C13	5	2	Ducie Island		10.4258	4.28151	6.3553	2.94366	3.41164	190619	L131C20	NO	Porites	I13S01C20	13	1	Kiribati		P093C21	270318	7	P093C21	50	50	50
5.25833	4.41649	5.72549	3.14465	2.58084	120717	L103C16	NO	Porites	I10S03C16	10	3	Upolu		10.5438	4.08711	6.42956	2.70588	3.72368	190619	L263C13	NO	Porites	I26S03C13	26	3	Palau North		P093C22	270318	8	P093C22	50	50	50
6.23791	5.57472	6.65482	4.50304	2.15178	120717	L103C11	NO	Porites	I10S03C11	10	3	Upolu		7.30368	3.92426	5.75773	2.7375	3.02023	190619	L263C14	NO	Porites	I26S03C14	26	3	Palau North		P093C26	270318	9	P093C26	50	50	50
6.04486	5.5343	6.44822	4.61362	1.83459	120717	L101C12	NO	Porites	I10S01C12	10	1	Upolu		5.13671	3.7679	5.09655	2.70588	2.39066	190619	L302C22	NO	Porites	OA000_I30_S02_C022	30	2	La Paz		P161C21	270318	10	P161C21	50	50	50
5.16568	4.47039	5.5343	3.35753	2.17677	120717	L101C11	NO	Porites	I10S01C11	10	1	Upolu		5.36391	3.24917	4.72587	2.4801	2.24577	190619	L302C26	NO	Porites	OA000_I30_S02_C026	30	2	La Paz		P161C22	270318	11	P161C22	50	50	50
5.36727	3.40336	4.7789	2.59134	2.18756	131118	L181C13	NO	Porites	I18S01C13	18	1	Fiji		6.21361	3.77886	5.65827	2.65143	3.00684	190619	L303C21	NO	Porites	OA000_I30_S03_C021	30	3	La Paz		P161C26	270318	12	P161C26	50	50	50
4.99985	3.0628	4.14862	2.44252	1.7061	131118	L181C14	NO	Porites	I18S01C14	18	1	Fiji		5.98116	3.54496	5.23152	2.60563	2.62589	190619	L303C23	NO	Porites	OA000_I30_S03_C023	30	3	La Paz		ladder	270318	13	ladder	50	50	50
5.43267	3.35988	4.71785	2.58469	2.13316	131118	L181C15	NO	Porites	I18S01C15	18	1	Fiji		6.69132	3.66004	5.64186	2.65143	2.99043	190619	L303C26	NO	Porites	OA000_I30_S03_C026	30	3	La Paz		ladder	270318	14	ladder	50	50	50
8.20486	3.29994	4.8908	2.52555	2.36524	131118	L181C27	NO	Porites	I18S01C27	18	1	Fiji		9.2508	4.38215	6.50469	2.90122	3.60347	190619	L311C11	NO	Porites	OA000_I31_S01_C011	31	1	Clipperton		empty	270318	15	empty	50	50	50
5.27356	3.10243	4.27863	2.48689	1.79175	131118	L181C18	NO	Porites	I18S01C18	18	1	Fiji		6.81706	3.97011	5.82501	2.7375	3.08751	190619	L311C12	NO	Porites	OA000_I31_S01_C012	31	1	Clipperton		HepG2	270318	16	HepG2	50	50	50
5.28044	3.74309	5.1888	2.79917	2.38963	131118	L181C19	NO	Porites	I18S01C19	18	1	Fiji		7.41364	3.98166	6.15547	2.75345	3.40203	190619	L311C16	NO	Porites	OA000_I31_S01_C016	31	1	Clipperton		L091C11	270318	17	L091C11	50	50	50
6.37335	4.06414	6.16444	2.7211	3.44334	131118	L181C20	NO	Porites	I18S01C20	18	1	Fiji		7.56828	4.02818	6.08438	2.75345	3.33093	190619	L312C11	NO	Porites	OA000_I31_S02_C011	31	2	Clipperton		L091C12	270318	18	L091C12	50	50	50
8.66901	5.21555	7.74981	3.2079	4.5419	131118	L182C13	NO	Porites	I18S02C13	18	2	Fiji		8.48079	4.12287	6.26368	2.74546	3.51821	190619	L312C12	NO	Porites	OA000_I31_S02_C012	31	2	Clipperton		L091C16	270318	19	L091C16	50	50	50
5.27932	3.75273	4.97964	2.87948	2.10015	131118	L182C14	NO	Porites	I18S02C14	18	2	Fiji		9.05436	4.68487	6.77462	3.0304	3.74422	190619	L312C16	NO	Porites	OA000_I31_S02_C016	31	2	Clipperton		L092C11	270318	20	L092C11	50	50	50
7.27294	4.8908	6.64173	3.51906	3.12268	131118	L182C15	NO	Porites	I18S02C15	18	2	Fiji		7.24847	3.86768	5.72438	2.67463	3.04975	190619	L313C11	NO	Porites	OA000_I31_S03_C011	31	3	Clipperton		L092C12	270318	21	L092C12	50	50	50
7.29998	4.2023	5.94646	3.07068	2.87577	131118	L182C17	NO	Porites	I18S02C17	18	2	Fiji		9.28856	4.44625	6.39232	2.96081	3.43152	190619	L313C12	NO	Porites	OA000_I31_S03_C012	31	3	Clipperton		L092C16	270318	22	L092C16	50	50	50
6.49701	3.5646	4.92868	2.74924	2.17944	131118	L182C18	NO	Porites	I18S02C18	18	2	Fiji		6.46821	3.09629	4.75413	2.42056	2.33357	191119	L123C17	NO	Porites	I12S03C17	12	3	Tuvalu		L93C11	270318	23	L93C11	50	50	50
6.97744	4.03291	5.60494	2.93179	2.67316	131118	L182C19	NO	Porites	I18S02C19	18	2	Fiji		10.1313	3.26594	4.629	2.48599	2.14301	191119	L211C19	NO	Porites	I21S01C19	21	1	Noumea		L093C12	270318	24	L093C12	50	50	50
8.15297	4.56274	6.48978	3.23275	3.25704	131118	L182C20	NO	Porites	I18S02C20	18	2	Fiji		7.32577	4.57499	7.11745	2.90823	4.20922	200519	L264C11	NO	Porites	I26S04C11	26	4	Palau North		L093C16	270318	25	L093C16	50	50	50
9.98081	3.21616	4.52767	2.54511	1.98256	131118	L183C13	NO	Porites	I18S03C13	18	3	Fiji		6.20034	4.13937	6.31564	2.87607	3.43957	200519	L264C12	NO	Porites	I26S04C12	26	4	Palau North		M072C03	280318	1	M072C03	50	50	50
8.33376	3.67631	5.28305	2.82811	2.45493	131118	L183C14	NO	Porites	I18S03C14	18	3	Fiji		6.28701	4.04834	6.10846	2.82851	3.27996	200519	L264C16	NO	Porites	I26S04C16	26	4	Palau North		M091C01	280318	2	M091C01	50	50	50
6.58163	3.2079	4.40139	2.57143	1.82996	131118	L183C15	NO	Porites	I18S03C15	18	3	Fiji		6.79647	4.0259	6.28063	2.76631	3.51433	200519	L281C11	NO	Porites	OA000_I27_S03_C011	27	3	Hong Kong		M091C06	280318	3	M091C06	50	50	50
7.67922	3.75273	5.20216	2.89433	2.30783	131118	L183C17	NO	Porites	I18S03C17	18	3	Fiji		6.58114	4.16244	6.17676	2.90823	3.26853	200519	L281C12	NO	Porites	OA000_I27_S03_C012	27	3	Hong Kong		M081C10	280318	4	M081C10	50	50	50
8.98094	6.24421	7.91089	4.62179	3.28911	131118	L183C18	NO	Porites	I18S03C18	18	3	Fiji		6.89641	4.05961	6.38625	2.80502	3.58124	200519	L281C16	NO	Porites	OA000_I27_S03_C016	27	3	Hong Kong		M092C01	280318	5	M092C01	50	50	50
5.13845	3.51002	4.85321	2.66569	2.18752	131118	L183C19	NO	Porites	I18S03C19	18	3	Fiji		8.11122	4.20898	6.45765	2.86013	3.59753	200519	L282C11	NO	Porites	OA000_I28_S02_C011	28	2	Taiwan		M092C06	280318	6	M092C06	50	50	50
3.99769	3.22444	4.11673	2.57805	1.53868	131118	L183C20	NO	Porites	I18S03C20	18	3	Fiji		7.60431	4.05961	6.19395	2.81283	3.38113	200519	L282C12	NO	Porites	OA000_I28_S02_C012	28	2	Taiwan		M092C10	280318	7	M092C10	50	50	50
6.18355	5.2705	7.36273	3.56529	3.79744	170718b	L091C13	NO	Porites	I09S01C13	9	1	Niue		6.50307	3.71412	5.49618	2.70547	2.79071	200519	L282C16	NO	Porites	OA000_I28_S02_C016	28	2	Taiwan		M093C01	280318	8	M093C01	50	50	50
4.7837	4.29048	5.76688	3.02426	2.74262	170718b	L091C14	NO	Porites	I09S01C14	9	1	Niue		7.4767	4.05961	6.2632	2.82065	3.44255	200519	L283C16	NO	Porites	OA000_I28_S03_C016	28	3	Taiwan		M093C06	280318	9	M093C06	50	50	50
5.41271	4.96781	6.55816	3.30058	3.25757	170718b	L091C15	NO	Porites	I09S01C15	9	1	Niue		6.99238	4.01197	6.08488	2.82355	3.26133	200519	L291C11	NO	Porites	OA000_I29_S01_C011	29	1	Hawai		M093C10	280318	10	M093C10	50	50	50
4.52076	3.91112	5.25697	2.87265	2.38432	170718b	L091C17	NO	Porites	I09S01C17	9	1	Niue		7.42576	4.12425	6.52777	2.84488	3.68289	200519	L291C12	NO	Porites	OA000_I29_S01_C012	29	1	Hawai		M121C01	280318	11	M121C01	50	50	50
6.5198	4.84169	7.38168	3.12707	4.25462	170718b	L091C18	NO	Porites	I09S01C18	9	1	Niue		7.31072	4.38024	6.64344	2.9838	3.65964	200519	L291C16	NO	Porites	OA000_I29_S01_C016	29	1	Hawai		M121C06	280318	12	M121C06	50	50	50
5.53956	4.62268	6.50776	3.13512	3.37264	170718b	L091C19	NO	Porites	I09S01C19	9	1	Niue		6.52376	3.99188	6.19271	2.77439	3.41832	200519	L292C11	NO	Porites	OA000_I29_S02_C011	29	2	Hawai		M121C10	280318	13	M121C10	50	50	50
5.94053	4.56362	6.72899	3.06339	3.6656	170718b	L091C20	NO	Porites	I09S01C20	9	1	Niue		6.25962	3.73977	5.83078	2.65853	3.17225	200519	L292C12	NO	Porites	OA000_I29_S02_C012	29	2	Hawai		M122C01	280318	14	M122C01	50	50	50
4.69041	3.8886	5.62015	2.76023	2.85992	170718b	L092C13	NO	Porites	I09S02C13	9	2	Niue		5.66642	3.51238	5.31382	2.6057	2.70812	200519	L292C16	NO	Porites	OA000_I29_S02_C016	29	2	Hawai		M122C06	280318	15	M122C06	50	50	50
4.35381	3.97915	5.25857	2.92	2.33857	170718b	L092C14	NO	Porites	I09S02C14	9	2	Niue		9.73399	5.06643	7.60743	3.14524	4.4622	200519	L293C11	NO	Porites	OA000_I29_S03_C011	29	3	Hawai		M122C10	280318	16	M122C10	50	50	50
4.12158	3.83919	4.79599	3.00332	1.79267	170718b	L092C15	NO	Porites	I09S02C15	9	2	Niue		6.90341	3.57462	5.27397	2.65853	2.61544	200519	L293C16	NO	Porites	OA000_I29_S03_C016	29	3	Hawai		ladder	280318	17	ladder	50	50	50
5.31699	4.79599	6.13078	3.55562	2.57516	170718b	L092C17	NO	Porites	I09S02C17	9	2	Niue		13.7037	6.67978	8.82135	3.79421	5.02714	220118	L151C13	NO	Porites	I15S01C13	15	1	Guam		M123C01	280318	18	M123C01	50	50	50
4.59968	3.98934	5.6058	2.86819	2.73761	170718b	L092C18	NO	Porites	I09S02C18	9	2	Niue		15.7594	5.96532	8.45497	3.53522	4.91975	220118	L151C14	NO	Porites	I15S01C14	15	1	Guam		M123C06	280318	19	M123C06	50	50	50
4.37	3.96898	5.0736	3.01873	2.05487	170718b	L092C19	NO	Porites	I09S02C19	9	2	Niue		16.3145	5.66392	8.45497	3.30947	5.1455	220118	L151C15	NO	Porites	I15S01C15	15	1	Guam		M123C10	280318	20	M123C10	50	50	50
4.93566	4.10317	5.96069	2.8829	3.07779	170718b	L092C20	NO	Porites	I09S02C20	9	2	Niue		12.8392	4.47473	6.93646	2.80617	4.1303	220118	L151C17	NO	Porites	I15S01C17	15	1	Guam		HepG2	280318	21	HepG2	50	50	50
5.22665	4.4847	6.16564	3.06688	3.09876	170718b	L093C13	NO	Porites	I09S03C13	9	3	Niue		11.7728	4.55989	7.10187	2.68962	4.41226	220118	L151C18	NO	Porites	I15S01C18	15	1	Guam		M141C06	280318	22	M141C06	50	50	50
6.1323	4.78185	7.07932	3.16685	3.91246	170718b	L093C14	NO	Porites	I09S03C14	9	3	Niue		9.68296	5.01066	7.20301	3.20206	4.00095	220118	L151C19	NO	Porites	I15S01C19	15	1	Guam		M141C10	280318	23	M141C10	50	50	50
5.95172	4.59674	6.77176	3.01436	3.7574	170718b	L093C15	NO	Porites	I09S03C15	9	3	Niue		19.3165	6.27589	8.95355	3.98555	4.968	220118	L152C13	NO	Porites	I15S02C13	15	2	Guam		M161C01	280318	24	M161C01	50	50	50
5.29988	4.64233	6.19614	3.1435	3.05265	170718b	L093C17	NO	Porites	I09S03C17	9	3	Niue		13.6025	6.18366	8.5224	3.90765	4.61475	220118	L152C14	NO	Porites	I15S02C14	15	2	Guam		M161C06	280318	25	M161C06	50	50	50
4.60995	3.82954	5.43654	2.70422	2.73233	170718b	L093C18	NO	Porites	I09S03C18	9	3	Niue		9.55732	4.73702	7.24156	3.09869	4.14286	220118	L152C17	NO	Porites	I15S02C17	15	2	Guam		M161C10	280318	26	M161C10	50	50	50
4.25921	3.4696	5.04862	2.574	2.47463	170718b	L093C19	NO	Porites	I09S03C19	9	3	Niue		10.5348	5.54743	8.07208	3.47117	4.60091	220118	L152C18	NO	Porites	I15S02C18	15	2	Guam		M041C06	240418	1	M041C06	50	50	50
5.22667	4.31108	6.18087	2.89766	3.28321	170718b	L093C20	NO	Porites	I09S03C20	9	3	Niue		13.6353	6.49649	8.77853	3.94641	4.83213	220118	L152C19	NO	Porites	I15S02C19	15	2	Guam		M041C10	240418	2	M041C10	50	50	50
4.22006	3.32554	4.59059	2.55319	2.0374	190619	L131C16	NO	Porites	I13S01C16	13	1	Kiribati		10.4912	5.79762	8.12665	3.37746	4.74918	220118	L153C13	NO	Porites	I15S03C13	15	3	Guam		M042C01	240418	3	M042C01	50	50	50
5.61193	4.15895	5.37007	3.10164	2.26843	190619	L131C17	NO	Porites	I13S01C17	13	1	Kiribati		7.52795	5.74195	7.89478	3.63093	4.26385	220118	L153C14	NO	Porites	I15S03C14	15	3	Guam		M042C06	240418	4	M042C06	50	50	50
7.60587	4.89348	6.73538	3.37419	3.3612	190619	L131C18	NO	Porites	I13S01C18	13	1	Kiribati		13.0889	6.63612	8.99311	3.99872	4.99439	220118	L153C15	NO	Porites	I15S03C15	15	3	Guam		M043C01	240418	5	M043C01	50	50	50
8.21117	5.97927	7.15896	4.63076	2.5282	190619	L131C19	NO	Porites	I13S01C19	13	1	Kiribati		13.2716	6.47796	8.73653	3.99872	4.7378	220118	L153C17	NO	Porites	I15S03C17	15	3	Guam		M043C06	240418	6	M043C06	50	50	50
5.98478	4.78109	6.26368	3.30628	2.95739	190619	L131C20	NO	Porites	I13S01C20	13	1	Kiribati		11.8772	5.21382	7.97133	3.23396	4.73737	220118	L153C19	NO	Porites	I15S03C19	15	3	Guam		M043C10	240418	7	M043C10	50	50	50
6.24021	4.795	6.06673	3.24917	2.81757	190619	L263C13	NO	Porites	I26S03C13	26	3	Palau North		6.78012	3.53645	5.13192	2.61552	2.5164	220217	L011C12	NO	Porites	I01S01C12	1	1	Las Perlas		M044C01	240418	8	M044C01	50	50	50
6.86308	5.1711	6.71585	3.63884	3.07701	190619	L263C14	NO	Porites	I26S03C14	26	3	Palau North		6.02123	3.15819	4.54002	2.47169	2.06833	220217	L021C12	NO	Porites	I02S01C12	2	1	Coiba		M044C06	240418	9	M044C06	50	50	50
6.16142	4.30645	6.19133	2.96081	3.23053	190619	L302C22	NO	Porites	I30S02C22	30	2	La Paz		5.71574	3.35776	4.39268	2.62788	1.76479	220217	L021C16	NO	Porites	I02S01C16	2	1	Coiba		M044C10	240418	10	M044C10	50	50	50
5.85156	4.17105	6.0141	2.92661	3.0875	190619	L302C26	NO	Porites	I30S02C26	30	2	La Paz		4.55411	2.92878	3.9975	2.39147	1.60603	220217	L022C12	NO	Porites	I02S02C12	2	2	Coiba		M062C10	240418	11	M062C10	50	50	50
6.58913	4.73961	6.56161	3.2681	3.29352	190619	L303C21	NO	Porites	I30S03C21	30	3	La Paz		8.22067	3.70712	5.27913	2.65277	2.62636	220217	L022C16	NO	Porites	I02S02C16	2	2	Coiba		M053C01	240418	12	M053C01	50	50	50
4.4921	3.56561	4.99398	2.65143	2.34255	190619	L303C23	NO	Porites	I30S03C23	30	3	La Paz		6.45481	3.38957	4.87263	2.55461	2.31802	220217	L023C11	NO	Porites	I02S03C11	2	3	Coiba		M101C01	240418	13	M101C01	50	50	50
7.44901	4.99398	6.8339	3.44349	3.39042	190619	L303C26	NO	Porites	I30S03C26	30	3	La Paz		4.30494	3.07013	4.03537	2.47169	1.56367	220217	L023C12	NO	Porites	I02S03C12	2	3	Coiba		ladder	240418	14	ladder	50	50	50
6.18689	4.9363	6.61903	3.35465	3.26439	190619	L311C11	NO	Porites	I31S01C11	31	1	Clipperton		4.52601	2.99862	4.17073	2.39147	1.77926	220217	L023C16	NO	Porites	I02S03C16	2	3	Coiba		ladder	240418	15	ladder	50	50	50
4.78518	3.80087	5.30804	2.78562	2.52242	190619	L311C12	NO	Porites	I31S01C12	31	1	Clipperton		5.55234	3.36732	4.9451	2.54736	2.39775	220217	L041C11	NO	Porites	I04S01C11	4	1	Easter Island		M101C06	240418	16	M101C06	50	50	50
5.25185	4.05165	5.67472	2.90966	2.76506	190619	L311C16	NO	Porites	I31S01C16	31	1	Clipperton		5.84259	3.30626	4.96778	2.54736	2.42042	220217	L041C12	NO	Porites	I04S01C12	4	1	Easter Island		M101C10	240418	17	M101C10	50	50	50
4.86335	4.06344	5.57669	2.86771	2.70898	190619	L312C11	NO	Porites	I31S02C11	31	2	Clipperton		5.60959	3.23149	4.63831	2.46707	2.17124	220217	L041C16	NO	Porites	I04S01C16	4	1	Easter Island		M102C01	240418	18	M102C01	50	50	50
5.9718	4.86514	6.41091	3.18378	3.22714	190619	L312C12	NO	Porites	I31S02C12	31	2	Clipperton		6.01687	3.32142	4.83327	2.52415	2.30912	220217	L042C11	NO	Porites	I04S02C11	4	2	Easter Island		HepG2	240418	19	HepG2	50	50	50
4.7627	3.3159	5.00851	2.47291	2.53559	190619	L312C16	NO	Porites	I31S02C16	31	2	Clipperton		6.14442	3.49284	5.15296	2.61824	2.53471	220217	L042C12	NO	Porites	I04S02C12	4	2	Easter Island		M102C06	240418	20	M102C06	50	50	50
4.36456	3.19304	4.52441	2.44435	2.08006	190619	L313C11	NO	Porites	I31S03C11	31	3	Clipperton		5.77714	3.50885	4.96778	2.58256	2.38522	220217	L042C16	NO	Porites	I04S02C16	4	2	Easter Island		M102C10	240418	21	M102C10	50	50	50
7.64922	6.20934	7.49948	3.89021	3.60926	190619	L313C12	NO	Porites	I31S03C12	31	3	Clipperton		5.74347	3.41385	5.10602	2.53573	2.5703	220217	L043C11	NO	Porites	I04S03C11	4	3	Easter Island		M103C01	240418	22	M103C01	50	50	50
4.06948	2.91743	3.88022	2.38604	1.49418	191119	L123C17	NO	Porites	I12S03C17	12	3	Tuvalu		6.00779	3.36732	4.99055	2.51263	2.47792	220217	L043C12	NO	Porites	I04S03C12	4	3	Easter Island		M103C06	240418	23	M103C06	50	50	50
6.69093	4.60059	5.92124	3.21278	2.70847	191119	L211C19	NO	Porites	I21S01C19	21	1	Noumea		5.59444	3.95205	5.4039	2.92006	2.48383	240717	L071C11	NO	Porites	I07S01C11	7	1	Moorea		M103C10	240418	24	M103C10	50	50	50
4.65187	4.07091	5.42033	3.06594	2.35439	200519	L264C11	NO	Porites	I26S04C11	26	4	Palau North		8.04744	3.9928	6.20659	2.81708	3.38951	240717	L071C12	NO	Porites	I07S01C12	7	1	Moorea		P143C21	290518	1	P143C21	50	50	50
5.68616	4.54963	6.38625	3.2412	3.14505	200519	L264C12	NO	Porites	I26S04C12	26	4	Palau North		11.6813	5.65921	8.14548	3.58507	4.56041	240717	L072C11	NO	Porites	I07S02C11	7	2	Moorea		P143C22	290518	2	P143C22	50	50	50
7.2009	5.30113	7.46183	3.68328	3.77855	200519	L264C16	NO	Porites	I26S04C16	26	4	Palau North		8.91518	5.1337	7.4653	3.37106	4.09424	240717	L072C12	NO	Porites	I07S02C12	7	2	Moorea		P143C26	290518	3	P143C26	50	50	50
4.5559	4.0259	5.07054	3.04894	2.0216	200519	L281C11	NO	Porites	I28S01C11	27	3	Hong Kong		12.8056	5.48769	8.14548	3.54848	4.59701	240717	L072C16	NO	Porites	I07S02C16	7	2	Moorea		P162C21	290518	4	P162C21	50	50	50
4.14003	3.52306	4.74333	2.67556	2.06777	200519	L281C12	NO	Porites	I28S01C12	27	3	Hong Kong		11.3469	4.4469	6.8771	2.98059	3.8965	240717	L073C11	NO	Porites	I07S03C11	7	3	Moorea		P162C22	290518	5	P162C22	50	50	50
5.11203	4.6005	5.89168	3.2412	2.65048	200519	L281C16	NO	Porites	I28S01C16	27	3	Hong Kong		10.4238	4.44813	6.88759	2.93386	3.95373	240717	L081C12	NO	Porites	I08S01C12	8	1	Aitutaki		P162C26	290518	6	P162C26	50	50	50
3.87865	3.2412	4.30362	2.51685	1.78677	200519	L282C11	NO	Porites	I28S02C11	28	2	Taiwan		11.0806	5.2097	7.98227	3.24271	4.73956	240717	L081C16	NO	Porites	I08S01C16	8	1	Aitutaki		P163C21	290518	7	P163C21	50	50	50
3.1806	2.69796	3.40749	2.29627	1.11122	200519	L282C12	NO	Porites	I28S02C12	28	2	Taiwan		12.8803	4.35538	6.99731	2.93386	4.06345	240717	L082C12	NO	Porites	I08S02C12	8	2	Aitutaki		P163C22	290518	8	P163C22	50	50	50
4.16895	3.47444	4.74333	2.63131	2.11202	200519	L282C16	NO	Porites	I28S02C16	28	2	Taiwan		10.381	4.7135	7.22201	3.10889	4.11312	240717	L082C16	NO	Porites	I08S02C16	8	2	Aitutaki		P163C26	290518	9	P163C26	50	50	50
4.80239	3.98138	5.27174	2.87607	2.39567	200519	L283C11	NO	Porites	I28S03C11	28	3	Taiwan		6.71708	3.56524	5.18233	2.61281	2.56952	240717	L083C11	NO	Porites	I08S03C11	8	3	Aitutaki		HepG2	290518	10	HepG2	50	50	50
4.89334	4.26788	5.43541	3.25927	2.17614	200519	L283C12	NO	Porites	I28S03C12	28	3	Taiwan		7.22824	4.28709	6.46567	2.91845	3.54723	240717	L102C16	NO	Porites	I10S02C16	10	2	Upolu		ladder	290518	11	ladder	50	50	50
3.97613	3.49381	4.65193	2.63863	2.0133	200519	L283C16	NO	Porites	I28S03C16	28	3	Taiwan		12.1672	4.7073	7.65127	2.97028	4.68099	240717	L111C12	NO	Porites	I11S01C12	11	1	Futuna		P171C21	290518	12	P171C21	50	50	50
4.10421	3.61068	4.62884	2.7605	1.86834	200519	L291C11	NO	Porites	I29S01C11	29	1	Hawai		7.89773	3.84478	5.91099	2.7117	3.19929	240717	L112C12	NO	Porites	I11S02C12	11	2	Futuna		P171C22	290518	13	P171C22	50	50	50
4.55821	4.18681	5.36742	2.954	2.41342	200519	L291C12	NO	Porites	I29S01C12	29	1	Hawai		8.60282	3.92339	6.1864	2.73929	3.44711	240717	L113C16	NO	Porites	I11S03C16	11	3	Futuna		P171C26	290518	14	P171C26	50	50	50
4.42155	3.8156	5.05373	2.81647	2.23726	200519	L291C16	NO	Porites	I29S01C16	29	1	Hawai		8.62195	4.1797	6.66498	2.83314	3.83184	240718	L061C14	NO	Porites	I06S01C14	6	1	Gambier		P172C21	290518	15	P172C21	50	50	50
4.19709	3.7775	4.85486	2.79535	2.05951	200519	L293C11	NO	Porites	I29S03C11	29	3	Hawai		7.15088	3.33272	5.00753	2.49822	2.50931	240718	L061C15	NO	Porites	I06S01C15	6	1	Gambier		P172C22	290518	16	P172C22	50	50	50
5.7805	3.72105	5.47626	2.73293	2.74332	200519	L293C12	NO	Porites	I29S03C12	29	3	Hawai		28.9872	4.15112	8.67041	2.76907	5.90134	240718	L061C17	NO	Porites	I06S01C17	6	1	Gambier		P172C26	290518	17	P172C26	50	50	50
5.29314	4.59413	6.30244	3.13736	3.16508	200519	L293C16	NO	Porites	I29S03C16	29	3	Hawai		27.6668	5.97194	9.76554	3.31751	6.44803	240718	L061C18	NO	Porites	I06S01C18	6	1	Gambier		P173C21	290518	18	P173C21	50	50	50
7.66913	4.46906	6.69364	3.02906	3.66458	200519	L301C21	NO	Porites	I30S01C21	30	1	La Paz		31.8785	5.71796	22.7327	2.90533	19.8274	240718	L061C19	NO	Porites	I06S01C19	6	1	Gambier		P173C22	290518	19	P173C22	50	50	50
9.05975	5.14328	7.32643	3.5836	3.74283	200519	L301C22	NO	Porites	I30S01C22	30	1	La Paz		43.8673	6.30895	16.5356	3.22031	13.3153	240718	L061C20	NO	Porites	I06S01C20	6	1	Gambier		P201C21	290518	20	P201C21	50	50	50
6.98534	4.30398	6.31827	2.9838	3.33447	200519	L301C26	NO	Porites	I30S01C26	30	1	La Paz		9.46661	4.61586	6.94618	2.9744	3.97178	240718	L141C11	NO	Porites	I14S01C11	14	1	Chuck		P201C22	290518	21	P201C22	50	50	50
6.22373	4.51711	6.07886	3.20206	2.8768	220118	L151C13	NO	Porites	I15S01C13	15	1	Guam		8.55277	4.66685	6.84016	2.99407	3.84608	240718	L143C12	NO	Porites	I14S03C12	14	3	Chuck		P201C26	290518	22	P201C26	50	50	50
7.36165	5.01066	6.7749	3.27842	3.49648	220118	L151C14	NO	Porites	I15S01C14	15	1	Guam		10.882	5.1068	7.41949	3.24766	4.17183	240718	L143C11	NO	Porites	I14S03C11	14	3	Chuck		P202C21	290518	23	P202C21	50	50	50
7.35431	4.55989	6.58599	3.08357	3.50242	220118	L151C15	NO	Porites	I15S01C15	15	1	Guam		13.7635	5.83928	7.99501	3.96651	4.0285	240718	L143C16	NO	Porites	I14S03C16	14	3	Chuck		P203C21	290518	24	P203C21	50	50	50
6.70665	3.55192	5.61078	2.55372	3.05706	220118	L151C17	NO	Porites	I15S01C17	15	1	Guam		6.14593	3.23342	4.85513	2.47854	2.37659	240718	L161C11	NO	Porites	I16S01C11	16	1	Ogasawara		P203C22	290518	25	P203C22	50	50	50
6.29786	3.72335	5.82638	2.65185	3.17453	220118	L151C18	NO	Porites	I15S01C18	15	1	Guam		9.51463	3.7545	5.99529	2.7003	3.29499	240718	L161C12	NO	Porites	I16S01C12	16	1	Ogasawara		P203C26	290518	26	P203C26	50	50	50
5.85565	3.48558	5.37774	2.54171	2.83603	220118	L151C19	NO	Porites	I15S01C19	15	1	Guam		9.94225	3.87179	6.33384	2.69437	3.63946	240718	L161C16	NO	Porites	I16S01C16	16	1	Ogasawara		L193C11	300518	1	L193C11	50	50	50
5.39469	3.75637	5.52012	2.64601	2.87411	220118	L153C13	NO	Porites	I15S03C13	15	3	Guam		3.96629	2.45146	3.08083	2.17718	0.903653	240718	L162C11	NO	Porites	I16S02C11	16	2	Ogasawara		L193C12	300518	2	L193C12	50	50	50
4.41556	3.8124	5.17708	2.73902	2.43806	220118	L153C14	NO	Porites	I15S03C14	15	3	Guam		18.1277	6.60386	8.94307	4.20895	4.73412	240718	L162C12	NO	Porites	I16S02C12	16	2	Ogasawara		L193C16	300518	3	L193C16	50	50	50
5.94992	5.1516	6.85891	3.43707	3.42184	220118	L153C15	NO	Porites	I15S03C15	15	3	Guam		13.5476	4.38839	7.30624	2.90337	4.40287	240718	L162C16	NO	Porites	I16S02C16	16	2	Ogasawara		L194C11	300518	4	L194C11	50	50	50
4.13271	3.30401	4.57617	2.49386	2.08231	220118	L153C17	NO	Porites	I15S03C17	15	3	Guam		14.9231	4.30246	7.0075	2.90976	4.09774	240718	L163C11	NO	Porites	I16S03C11	16	3	Ogasawara		L194C16	300518	5	L194C16	50	50	50
4.76866	4.12565	5.54743	3.00828	2.53915	220118	L153C18	NO	Porites	I15S03C18	15	3	Guam		13.4608	4.86581	7.22641	3.07407	4.15235	240718	L163C12	NO	Porites	I16S03C12	16	3	Ogasawara		HepG2	300518	6	HepG2	50	50	50
7.01398	5.52456	7.37918	3.44327	3.93591	220118	L152C13	NO	Porites	I15S02C13	15	2	Guam		16.9427	3.92633	8.28522	2.74845	5.53677	240719bis	L082C15	NO	Porites	I08S02C15	8	2	Aitutaki		ladder	300518	7	ladder	50	50	50
5.18767	3.96033	5.82565	2.78473	3.04092	220118	L152C14	NO	Porites	I15S02C14	15	2	Guam		6.51114	4.4138	6.77913	2.93036	3.84877	240719bis	L083C13	NO	Porites	I08S03C13	8	3	Aitutaki		ladder	300518	8	ladder	50	50	50
4.25854	3.29697	4.42507	2.55312	1.87195	220118	L152C15	NO	Porites	I15S02C15	15	2	Guam		9.83031	4.45085	6.99013	2.97148	4.01866	240719bis	L083C15	NO	Porites	I08S03C15	8	3	Aitutaki		L201C11	300518	9	L201C11	50	50	50
5.86885	3.41021	5.1389	2.55312	2.58578	220118	L152C17	NO	Porites	I15S02C17	15	2	Guam		21.9238	8.10257	19.947	5.1305	14.8165	240719bis	L083C20	NO	Porites	I08S03C20	8	3	Aitutaki		L201C12	300518	10	L201C12	50	50	50
5.77199	3.44327	5.16375	2.5286	2.63515	220118	L152C18	NO	Porites	I15S02C18	15	2	Guam		17.4074	6.47585	8.40979	4.55696	3.85284	250718	L171C16	NO	Porites	I17S01C16	17	1	Okinawa		L201C15	300518	11	L201C15	50	50	50
5.85158	3.7738	5.71431	2.64081	3.0735	220118	L152C19	NO	Porites	I15S02C19	15	2	Guam		21.0144	6.28372	8.26177	4.12653	4.13523	250718	L173C11	NO	Porites	I17S03C11	17	3	Okinawa		L202C16	300518	12	L202C16	50	50	50
5.75341	4.49743	6.13856	3.31843	2.82013	220217	L023C16	NO	Porites	I02S03C16	2	3	Coiba		5.32052	3.11075	4.51063	2.44083	2.06981	250718	L181C12	NO	Porites	I18S01C12	18	1	Fiji		L203C11	300518	13	L203C11	50	50	50
4.89643	3.45408	5.07181	2.5788	2.49301	220217	L023C12	NO	Porites	I02S03C12	2	3	Coiba		4.30344	3.13855	4.34321	2.45171	1.89149	250718	L182C11	NO	Porites	I18S02C11	18	2	Fiji		L203C12	300518	14	L203C12	50	50	50
9.55595	5.27913	6.80927	3.55315	3.25612	220217	L023C11	NO	Porites	I02S03C11	2	3	Coiba		5.44822	3.55503	5.24743	2.59773	2.6497	250718	L182C12	NO	Porites	I18S02C12	18	2	Fiji		L203C16	300518	15	L203C16	50	50	50
6.29151	4.48684	5.92535	3.07013	2.85522	220217	L022C16	NO	Porites	I02S02C16	2	2	Coiba		9.0468	2.64438	3.58681	2.24794	1.33887	250718	L183C11	NO	Porites	I18S03C11	18	3	Fiji		P072C29	170718	1	P072C29	50	50	50
5.1037	3.73343	5.36694	2.74176	2.62519	220217	L022C12	NO	Porites	I02S02C12	2	2	Coiba		4.21801	3.10383	4.36257	2.45717	1.9054	250718	L183C12	NO	Porites	I18S03C12	18	3	Fiji		P072C30	170718	2	P072C30	50	50	50
4.82381	3.77768	5.03608	2.74176	2.29432	220217	L021C16	NO	Porites	I02S01C16	2	1	Coiba		4.42201	3.2523	4.62239	2.48466	2.13773	250718	L183C16	NO	Porites	I18S03C16	18	3	Fiji		P073C23	170718	3	P073C23	50	50	50
4.77405	3.42167	4.87263	2.53661	2.33602	220217	L021C12	NO	Porites	I02S01C12	2	1	Coiba		9.19562	5.3343	7.69435	3.52299	4.17136	250718	L191C16	NO	Porites	I19S01C16	19	1	Heron		P073C24	170718	4	P073C24	50	50	50
4.6853	3.84052	5.16834	2.7353	2.43303	220217	L011C12	NO	Porites	I01S01C12	1	1	Las Perlas		22.2969	6.47688	9.41069	4.24658	5.16411	250718	L192C15	NO	Porites	I19S02C15	19	2	Heron		P073C25	170718	5	P073C25	50	50	50
4.43007	3.37503	4.78925	2.54154	2.24772	220217	L043C12	NO	Porites	I04S03C12	4	3	Easter Island		11.2038	6.36782	8.70775	4.0849	4.62285	250718	L192C16	NO	Porites	I19S02C16	19	2	Heron		P073C27	170718	6	P073C27	50	50	50
4.30872	3.32903	4.76739	2.51839	2.249	220217	L043C11	NO	Porites	I04S03C11	4	3	Easter Island		7.43518	3.87447	5.95252	2.7057	3.24682	260918bis	L271C14	NO	Porites	I27S01C14	27	1	Hong Kong		P073C28	170718	7	P073C28	50	50	50
4.74778	3.91605	5.51897	2.72206	2.79691	220217	L042C16	NO	Porites	I04S02C16	4	2	Easter Island		7.39503	3.75419	5.96698	2.62169	3.34528	260918bis	L271C15	NO	Porites	I27S01C15	27	1	Hong Kong		P073C29	170718	8	P073C29	50	50	50
5.1513	4.25217	5.76412	2.92209	2.84203	220217	L042C12	NO	Porites	I04S02C12	4	2	Easter Island		9.86853	4.3214	7.00313	2.76542	4.23771	260918bis	L271C17	NO	Porites	I27S01C17	27	1	Hong Kong		P073C30	170718	9	P073C30	50	50	50
4.76594	3.77532	5.29636	2.68496	2.6114	220217	L042C11	NO	Porites	I04S02C11	4	2	Easter Island		8.14528	3.55907	5.53468	2.62169	2.91298	260918bis	L271C18	NO	Porites	I27S01C18	27	1	Hong Kong		HepG2	170718	10	HepG2	50	50	50
4.39203	3.39827	4.88887	2.54154	2.34733	220217	L041C16	NO	Porites	I04S01C16	4	1	Easter Island		13.1799	5.53468	8.08081	3.49066	4.59015	260918bis	L271C19	NO	Porites	I27S01C19	27	1	Hong Kong		ladder	170718	11	ladder	50	50	50
4.32201	3.18016	4.67025	2.43902	2.23123	220217	L041C12	NO	Porites	I04S01C12	4	1	Easter Island		10.6855	4.00833	6.49577	2.6926	3.80317	260918bis	L271C20	NO	Porites	I27S01C20	27	1	Hong Kong		ladder	170718	12	ladder	50	50	50
4.87148	3.89818	5.6596	2.75337	2.90623	220217	L041C11	NO	Porites	I04S01C11	4	1	Easter Island		9.17248	3.92176	6.06917	2.69914	3.37003	260918bis	L272C13	NO	Porites	I27S02C13	27	2	Hong Kong		P181C22	170718	13	P181C22	50	50	50
7.15867	5.51591	7.3513	3.64066	3.71064	240717	L071C11	NO	Porites	I07S01C11	7	1	Moorea		10.0299	4.3214	6.81872	2.84711	3.9716	260918bis	L272C15	NO	Porites	I27S02C15	27	2	Hong Kong		P181C16	170718	14	P181C16	50	50	50
4.82391	3.97237	5.34874	2.89026	2.45848	240717	L071C12	NO	Porites	I07S01C12	7	1	Moorea		10.6423	4.62515	6.91869	2.91703	4.00167	260918bis	L272C17	NO	Porites	I27S02C17	27	2	Hong Kong		P182C21	170718	15	P182C21	50	50	50
4.59525	3.77375	4.77798	2.89026	1.88772	240717	L072C11	NO	Porites	I07S02C11	7	2	Moorea		8.43882	4.15688	6.43304	2.75204	3.681	260918bis	L272C18	NO	Porites	I27S02C18	27	2	Hong Kong		P182C22	170718	16	P182C22	50	50	50
4.70851	3.87179	5.1337	2.83157	2.30214	240717	L072C12	NO	Porites	I07S02C12	7	2	Moorea		6.75043	3.84638	6.21821	2.67307	3.54514	260918bis	L272C19	NO	Porites	I27S02C19	27	2	Hong Kong		P182C26	170718	17	P182C26	50	50	50
6.31885	4.72921	6.56684	3.26889	3.29795	240717	L072C16	NO	Porites	I07S02C16	7	2	Moorea		6.36974	3.7633	5.71202	2.61534	3.09667	260918bis	L272C20	NO	Porites	I27S02C20	27	2	Hong Kong		P183C22	170718	18	P183C22	50	50	50
5.01946	4.20294	5.60145	2.99592	2.60553	240717	L073C11	NO	Porites	I07S03C11	7	3	Moorea		14.8342	4.83083	6.91002	3.19804	3.71198	260918bis	L122C14	NO	Porites	I12S02C14	12	2	Tuvalu		P183C25	170718	19	P183C25	50	50	50
5.24784	4.68095	5.83608	3.37106	2.46503	240717	L073C16	NO	Porites	I07S03C16	7	3	Moorea		8.36374	4.06318	6.02236	2.81378	3.20858	260918bis	L122C15	NO	Porites	I12S02C15	12	2	Tuvalu		P183C26	170718	20	P183C26	50	50	50
5.98055	5.10107	6.7796	3.603	3.1766	240717	L081C12	NO	Porites	I08S01C12	8	1	Aitutaki		12.4299	3.9586	5.77079	2.82046	2.95034	260918bis	L122C18	NO	Porites	I12S02C18	12	2	Tuvalu		P191C21	170718	21	P191C21	50	50	50
5.85857	4.68874	6.39791	3.20872	3.18918	240717	L081C16	NO	Porites	I08S01C16	8	1	Aitutaki		7.95136	3.86586	5.78449	2.71549	3.06901	260918bis	L123C18	NO	Porites	I12S03C18	12	3	Tuvalu		P191C26	170718	22	P191C26	50	50	50
4.94459	3.89926	5.60844	2.75414	2.85431	240717	L082C11	NO	Porites	I08S02C11	8	2	Aitutaki		6.18801	4.33986	6.19073	2.87679	3.31394	270218	L111C13	NO	Porites	I11S01C13	11	1	Futuna		P192C21	170718	23	P192C21	50	50	50
5.06489	4.28709	5.78854	2.96493	2.82361	240717	L082C12	NO	Porites	I08S02C12	8	2	Aitutaki		5.71454	3.90878	5.24677	2.82821	2.41856	270218	L111C14	NO	Porites	I11S01C14	11	1	Futuna		P192C22	170718	24	P192C22	50	50	50
5.14546	3.96137	5.69778	2.78331	2.91447	240717	L082C16	NO	Porites	I08S02C16	8	2	Aitutaki		8.05059	4.18434	6.32778	2.82821	3.49957	270218	L111C15	NO	Porites	I11S01C15	11	1	Futuna		P192C26	170718	25	P192C26	50	50	50
4.91197	4.08858	5.54966	2.87269	2.67698	240717	L083C11	NO	Porites	I08S03C11	8	3	Aitutaki		7.52164	3.91831	5.769	2.75353	3.01547	270218	L111C17	NO	Porites	I11S01C17	11	1	Futuna		P194C21	170718	26	P194C21	50	50	50
5.20704	3.85839	5.60844	2.79801	2.81043	240717	L102C16	NO	Porites	I10S02C16	10	2	Upolu		6.98487	3.95662	5.88238	2.7737	3.10868	270218	L111C18	NO	Porites	I11S01C18	11	1	Futuna		P194C22	170718	27	P194C22	50	50	50
4.4796	3.54577	5.05286	2.64396	2.4089	240717	L111C11	NO	Porites	I11S01C11	11	1	Futuna		7.5098	4.20475	6.22093	2.8351	3.38583	270218	L111C20	NO	Porites	I11S01C20	11	1	Futuna		P194C26	170718	28	P194C26	50	50	50
4.47108	3.51007	5.02736	2.61734	2.41002	240717	L111C12	NO	Porites	I11S01C12	11	1	Futuna		6.17594	4.81849	6.94069	3.07959	3.8611	270218	L111C31	NO	Porites	I11S01C31	11	1	Futuna		L091C13	170718bis	1	L091C13	50	50	50
4.72422	3.71098	5.34207	2.72546	2.61661	240717	L112C12	NO	Porites	I11S02C12	11	2	Futuna		9.253	4.69124	6.69196	3.25683	3.43513	270218	L111C32	NO	Porites	I11S01C32	11	1	Futuna		L091C14	170718bis	2	L091C14	50	50	50
4.46335	3.71098	4.90176	2.76715	2.13461	240717	L113C16	NO	Porites	I11S03C16	11	3	Futuna		4.73501	3.31277	4.72561	2.49211	2.23349	270218	L111C33	NO	Porites	I11S01C33	11	1	Futuna		L091C15	170718bis	3	L091C15	50	50	50
4.34743	3.48075	4.86082	2.64524	2.21558	240718	L061C14	NO	Porites	I06S01C14	6	1	Gambier		11.2284	3.99463	6.24136	2.77518	3.46618	270218	L112C11	NO	Porites	I11S02C11	11	2	Futuna		L091C17	170718bis	4	L091C17	50	50	50
5.21781	4.38537	5.85026	3.04829	2.80197	240718	L061C15	NO	Porites	I06S01C15	6	1	Gambier		8.86094	4.13183	6.19636	2.88438	3.31198	270218	L112C13	NO	Porites	I11S02C13	11	2	Futuna		L091C18	170718bis	5	L091C18	50	50	50
4.36506	3.31751	4.80555	2.53274	2.2728	240718	L061C17	NO	Porites	I06S01C17	6	1	Gambier		4.9583	3.77904	5.42649	2.72871	2.69778	270218	L113C13	NO	Porites	I11S03C13	11	3	Futuna		L091C19	170718bis	6	L091C19	50	50	50
4.6481	3.63536	4.99609	2.71886	2.27724	240718	L061C18	NO	Porites	I06S01C18	6	1	Gambier		3.86682	3.13091	4.30478	2.44213	1.86265	270218	L113C14	NO	Porites	I11S03C14	11	3	Futuna		L091C20	170718bis	7	L091C20	50	50	50
6.23893	4.86082	7.32029	3.11169	4.20859	240718	L061C19	NO	Porites	I06S01C19	6	1	Gambier		4.14836	3.22286	4.39926	2.47773	1.92153	270218	L113C15	NO	Porites	I11S03C15	11	3	Futuna		HepG2	170718bis	8	HepG2	50	50	50
4.88732	3.95643	5.67886	2.83962	2.83923	240718	L061C20	NO	Porites	I06S01C20	6	1	Gambier		6.28087	3.54931	5.27167	2.59393	2.67774	270218	L113C17	NO	Porites	I11S03C17	11	3	Futuna		L092C13	170718bis	9	L092C13	50	50	50
5.56601	4.48588	6.25088	3.07407	3.17681	240718	L141C11	NO	Porites	I14S01C11	14	1	Chuck		8.51844	3.92774	5.93307	2.77518	3.1579	270218	L113C19	NO	Porites	I11S03C19	11	3	Futuna		L092C14	170718bis	10	L092C14	50	50	50
3.88464	3.1701	4.22749	2.51143	1.71605	240718	L143C12	NO	Porites	I14S03C12	14	3	Chuck		11.2043	4.44148	8.06906	2.7224	5.34666	270318	L091C11	NO	Porites	I09S01C11	9	1	Niue		L092C15	170718bis	11	L092C15	50	50	50
4.55349	4.10844	5.40704	2.92258	2.48447	240718	L143C11	NO	Porites	I14S03C11	14	3	Chuck		11.5779	4.1304	7.01596	2.81927	4.19669	270318	L091C12	NO	Porites	I09S01C12	9	1	Niue		L092C17	170718bis	12	L092C17	50	50	50
3.96498	3.50727	4.41741	2.74819	1.66922	240718	L143C16	NO	Porites	I14S03C16	14	3	Chuck		6.96906	3.97821	6.0685	2.73011	3.33839	270318	L091C16	NO	Porites	I09S01C16	9	1	Niue		ladder	170718bis	13	ladder	50	50	50
4.13083	3.7545	4.89799	2.79692	2.10107	240718	L161C11	NO	Porites	I16S01C11	16	1	Ogasawara		6.28906	3.63932	5.24939	2.65478	2.59462	270318	L092C11	NO	Porites	I09S02C11	9	2	Niue		ladder	170718bis	14	ladder	50	50	50
5.12685	4.56543	5.865	3.33443	2.53057	240718	L161C12	NO	Porites	I16S01C12	16	1	Ogasawara		5.25803	3.221	4.68159	2.46598	2.21562	270318	L092C12	NO	Porites	I09S02C12	9	2	Niue		L092C18	170718bis	15	L092C18	50	50	50
4.65654	3.92317	5.33623	2.8843	2.45193	240718	L161C16	NO	Porites	I16S01C16	16	1	Ogasawara		6.11497	3.64859	5.41211	2.6413	2.7708	270318	L092C16	NO	Porites	I09S02C16	9	2	Niue		L092C19	170718bis	16	L092C19	50	50	50
5.23679	4.47603	5.77548	3.21217	2.5633	240718	L162C11	NO	Porites	I16S02C11	16	2	Ogasawara		5.42227	3.63008	5.22275	2.60792	2.61483	270318	L093C11	NO	Porites	I09S03C11	9	3	Niue		L092C20	170718bis	17	L092C20	50	50	50
5.21408	4.57547	6.06152	3.26914	2.79238	240718	L162C12	NO	Porites	I16S02C12	16	2	Ogasawara		8.31072	3.75213	6.0685	2.58152	3.48698	270318	L093C12	NO	Porites	I09S03C12	9	3	Niue		L093C13	170718bis	18	L093C13	50	50	50
5.16035	4.46621	6.06152	3.16315	2.89838	240718	L162C16	NO	Porites	I16S02C16	16	2	Ogasawara		6.54613	4.74925	6.03561	3.50813	2.52749	270818	L062C14	NO	Porites	I06S02C14	6	2	Gambier		L093C14	170718bis	19	L093C14	50	50	50
4.93699	3.87179	5.64996	2.80307	2.84688	240718	L163C11	NO	Porites	I16S03C11	16	3	Ogasawara		12.3369	5.89422	8.14944	3.61125	4.53818	270818	L062C15	NO	Porites	I06S02C15	6	2	Gambier		L093C15	170718bis	20	L093C15	50	50	50
4.01474	3.59308	4.54541	2.80307	1.74233	240718	L163C12	NO	Porites	I16S03C12	16	3	Ogasawara		22.9216	6.75942	9.41982	4.00194	5.41788	270818	L062C18	NO	Porites	I06S02C18	6	2	Gambier		L093C17	170718bis	21	L093C17	50	50	50
4.56964	3.49269	5.39439	2.56351	2.83088	240719bis	L082C15	NO	Porites	I08S02C15	8	2	Aitutaki		4.1831	2.78234	3.52665	2.23597	1.29069	270818	L062C19	NO	Porites	I06S02C19	6	2	Gambier		L093C18	170718bis	22	L093C18	50	50	50
4.597	3.30337	4.77195	2.54217	2.22978	240719bis	L083C13	NO	Porites	I08S03C13	8	3	Aitutaki		18.7538	5.4896	8.32298	3.48051	4.84247	270818	L062C15	NO	Porites	I06S02C15	6	3	Gambier		L093C19	170718bis	23	L093C19	50	50	50
5.20931	3.73425	5.89749	2.68786	3.20962	240719bis	L083C15	NO	Porites	I08S03C15	8	3	Aitutaki		8.76593	5.2354	7.27678	3.29322	3.98356	270818	L063C18	NO	Porites	I06S03C18	6	3	Gambier		L093C20	170718bis	24	L093C20	50	50	50
5.69264	4.02604	6.42956	2.71799	3.71157	240719bis	L083C20	NO	Porites	I08S03C20	8	3	Aitutaki		3.45346	3.01112	3.2673	2.43902	0.828285	270818	L063C20	NO	Porites	I06S03C20	6	3	Gambier		M091C02	230718	1	M091C02	50	50	50
4.78376	3.97187	5.21646	2.92375	2.29271	250718	L171C11	NO	Porites	I17S01C11	17	1	Okinawa		14.0759	5.71471	8.18709	3.70872	4.47837	280818	L211C11	NO	Porites	I21S01C11	21	1	Noumea		M091C03	230718	2	M091C03	50	50	50
4.1141	3.33936	4.42544	2.5947	1.83073	250718	L171C16	NO	Porites	I17S01C16	17	1	Okinawa		10.9991	5.16551	7.1608	3.46441	3.69638	280818	L211C12	NO	Porites	I21S01C12	21	1	Noumea		M091C04	230718	3	M091C04	50	50	50
5.46625	4.66078	5.99837	3.50902	2.48934	250718	L172C11	NO	Porites	I17S02C11	17	2	Okinawa		7.91755	3.8508	5.74163	2.7325	3.00913	280818	L211C16	NO	Porites	I21S01C16	21	1	Noumea		M091C05	230718	4	M091C05	50	50	50
4.23276	3.26497	4.52626	2.5255	2.00076	250718	L172C12	NO	Porites	I17S02C12	17	2	Okinawa		11.4971	5.7975	9.47536	3.48795	5.9874	280818	L212C11	NO	Porites	I21S02C11	21	2	Noumea		M091C07	230718	5	M091C07	50	50	50
4.5367	3.61887	4.66372	2.87129	1.79242	250718	L173C11	NO	Porites	I17S03C11	17	3	Okinawa		11.349	6.13231	9.36955	3.72059	5.64896	280818	L212C12	NO	Porites	I21S02C12	21	2	Noumea		M091C08	230718	6	M091C08	50	50	50
3.9823	3.16661	4.15417	2.50687	1.64729	250718	L181C12	NO	Porites	I18S01C12	18	1	Fiji		8.46576	4.61836	7.15613	3.08267	4.07346	280818	L212C16	NO	Porites	I21S02C16	21	2	Noumea		M091C09	230718	7	M091C09	50	50	50
5.25443	3.82588	5.40142	2.78943	2.61199	250718	L181C26	NO	Porites	I18S01C26	18	1	Fiji		11.7538	4.94024	8.14255	3.16155	4.981	280818	L213C12	NO	Porites	I21S03C12	21	3	Noumea		M091C01	230718	8	M091C01	50	50	50
7.21697	4.74747	6.6284	3.33288	3.29552	250718	L182C11	NO	Porites	I18S02C11	18	2	Fiji		11.7762	5.32924	8.56456	3.37241	5.19215	280818	L213C16	NO	Porites	I21S03C16	21	3	Noumea		M092C02	230718	9	M092C02	50	50	50
4.40987	3.46136	4.9086	2.56328	2.34532	250718	L182C12	NO	Porites	I18S02C12	18	2	Fiji		12.3276	4.7632	7.78491	3.11748	4.66743	280818	L221C11	NO	Porites	I22S01C11	22	1	Solomon		HepG2	230718	10	HepG2	50	50	50
6.82068	5.03022	6.73244	3.56294	3.1695	250718	L183C11	NO	Porites	I18S03C11	18	3	Fiji		16.6917	5.35925	8.75908	3.33475	5.42433	280818	L221C12	NO	Porites	I22S01C12	22	1	Solomon		M092C01	230718	11	M092C01	50	50	50
5.25093	3.9294	5.17784	2.89052	2.28732	250718	L183C12	NO	Porites	I18S03C12	18	3	Fiji		10.941	4.83052	7.4639	3.15268	4.31122	280818	L221C16	NO	Porites	I22S01C16	22	1	Solomon		M092C03	230718	12	M092C03	50	50	50
4.15841	3.53138	4.81128	2.65618	2.1551	250718	L183C16	NO	Porites	I18S03C16	18	3	Fiji		8.64598	3.55717	5.63701	2.65651	2.9805	280818	L222C12	NO	Porites	I22S02C12	22	2	Solomon		ladder	230718	13	ladder	50	50	50
5.3535	3.96769	5.61311	2.85957	2.75353	250718	L191C16	NO	Porites	I19S01C16	19	1	Heron		8.42248	3.72059	5.76504	2.6865	3.07853	280818	L222C16	NO	Porites	I22S02C16	22	2	Solomon		M092C04	230718	14	M092C04	50	50	50
6.153	4.60053	6.52419	3.08292	3.44127	250718	L192C12	NO	Porites	I19S02C12	19	2	Heron		11.1206	4.07029	6.5597	2.79419	3.76551	280818	L223C11	NO	Porites	I22S03C11	22	3	Solomon		M092C05	230718	15	M092C05	50	50	50
7.5603	6.2152	8.05732	4.11474	3.94258	250718	L192C15	NO	Porites	I19S02C15	19	2	Heron		6.09358	3.24244	4.79001	2.49741	2.29261	280818	L223C12	NO	Porites	I22S03C12	22	3	Solomon		M092C07	230718	16	M092C07	50	50	50
6.81427	5.37327	6.73324	3.99667	2.73656	250718	L192C16	NO	Porites	I19S02C16	19	2	Heron		9.61861	4.37848	6.74646	2.95556	3.7909	280818	L223C16	NO	Porites	I22S03C16	22	3	Solomon		M092C08	230718	17	M092C08	50	50	50
5.25301	3.29322	4.98641	2.50359	2.48281	260918bis	L271C13	NO	Porites	I27S01C13	27	1	Hong Kong		3.84066	2.58347	3.40386	2.23985	1.16401	280818	L231C12	NO	Porites	I23S01C12	23	1	Milney		M092C09	230718	18	M092C09	50	50	50
5.30587	3.69097	5.53468	2.65369	2.88099	260918bis	L271C14	NO	Porites	I27S01C14	27	1	Hong Kong		9.66426	4.50651	6.55666	3.11243	3.44423	280818	L231C16	NO	Porites	I23S01C16	23	1	Milney		M093C02	230718	19	M093C02	50	50	50
5.24122	3.31728	4.91435	2.49147	2.42287	260918bis	L271C15	NO	Porites	I27S01C15	27	1	Hong Kong		6.57314	3.777	5.5487	2.71154	2.83717	280818	L232C11	NO	Porites	I23S02C11	23	2	Milney		M093C03	230718	20	M093C03	50	50	50
5.18187	3.19098	4.56938	2.45547	2.11391	260918bis	L271C17	NO	Porites	I27S01C17	27	1	Hong Kong		13.149	4.6957	7.27542	3.03804	4.23738	280818	L232C12	NO	Porites	I23S02C12	23	2	Milney		M093C04	230718	21	M093C04	50	50	50
6.21863	4.41679	6.41745	2.90996	3.50749	260918bis	L271C18	NO	Porites	I27S01C18	27	1	Hong Kong		8.04891	3.94509	5.98081	2.76452	3.21628	280818	L232C16	NO	Porites	I23S02C16	23	2	Milney		M093C05	230718	22	M093C05	50	50	50
6.40103	3.53326	5.27255	2.59638	2.67617	260918bis	L271C19	NO	Porites	I27S01C19	27	1	Hong Kong		11.4441	5.10464	7.13182	3.56018	3.57164	300518	L193C11	NO	Porites	I19S03C11	19	3	Heron		M093C07	230718	23	M093C07	50	50	50
5.59559	3.43188	5.07181	2.55886	2.51295	260918bis	L271C20	NO	Porites	I27S01C20	27	1	Hong Kong		10.0585	4.9227	6.94931	3.3803	3.56901	300518	L193C12	NO	Porites	I19S03C12	19	3	Heron		M093C08	230718	24	M093C08	50	50	50
7.22117	4.39542	6.72018	2.88186	3.83832	260918bis	L272C13	NO	Porites	I27S02C13	27	2	Hong Kong		10.6453	5.2523	7.30017	3.57869	3.72148	300518	L193C16	NO	Porites	I19S03C16	19	3	Heron		M093C09	230718	25	M093C09	50	50	50
5.30666	3.39051	5.12126	2.50967	2.61159	260918bis	L272C14	NO	Porites	I27S02C14	27	2	Hong Kong		14.3422	4.96113	7.07657	3.36282	3.71375	300518	L194C11	NO	Porites	I19S04C11	19	4	Heron		M063C07	230718bis	1	M063C07	50	50	50
5.17173	3.61125	5.29819	2.63445	2.66375	260918bis	L272C15	NO	Porites	I27S02C15	27	2	Hong Kong		16.9604	5.34848	7.28127	3.70135	3.57992	300518	L194C16	NO	Porites	I19S04C16	19	4	Heron		M161C01	230718bis	2	M161C01	50	50	50
6.59609	4.75024	7.02014	3.08442	3.93572	260918bis	L272C17	NO	Porites	I27S02C17	27	2	Hong Kong		8.90854	3.85957	5.53015	2.70067	2.82948	300518	L201C11	NO	Porites	I20S01C11	20	1	Chesterfield		M181C01	230718bis	3	M181C01	50	50	50
6.69764	4.8551	7.15772	3.15251	4.00521	260918bis	L272C18	NO	Porites	I27S02C18	27	2	Hong Kong		17.7819	4.3739	6.46621	2.95091	3.5153	300518	L201C12	NO	Porites	I20S01C12	20	1	Chesterfield		M181C06	230718bis	4	M181C06	50	50	50
6.21691	4.35297	5.93809	3.06205	2.87604	260918bis	L272C19	NO	Porites	I27S02C19	27	2	Hong Kong		8.06766	5.43018	6.99207	3.47748	3.5146	300518	L202C16	NO	Porites	I20S02C16	20	2	Chesterfield		M181C10	230718bis	5	M181C10	50	50	50
6.76601	4.91435	7.53183	3.03985	4.49198	260918bis	L272C20	NO	Porites	I27S02C20	27	2	Hong Kong		7.86871	3.61611	5.26298	2.68663	2.57635	300518	L203C11	NO	Porites	I20S03C11	20	3	Chesterfield		M182C01	230718bis	6	M182C01	50	50	50
6.44197	4.07282	5.7299	2.83386	2.89604	260918bis	L122C14	NO	Porites	I12S02C14	12	2	Tuvalu		7.12936	3.4594	5.02178	2.59037	2.43141	300518	L203C12	NO	Porites	I20S03C12	20	3	Chesterfield		M182C06	230718bis	7	M182C06	50	50	50
5.51515	3.97741	5.36192	2.88128	2.48064	260918bis	L122C15	NO	Porites	I12S02C15	12	2	Tuvalu		4.64885	3.46842	4.44283	2.70772	1.73511	300518	L203C16	NO	Porites	I20S03C16	20	3	Chesterfield		M182C10	230718bis	8	M182C10	50	50	50
5.7482	3.71317	5.0774	2.69624	2.38116	260918bis	L122C18	NO	Porites	I12S02C18	12	2	Tuvalu																M183C01	230718bis	9	M183C01	50	50	50
5.91904	3.26701	4.44619	2.48156	1.96463	260918bis	L123C18	NO	Porites	I12S03C18	12	3	Tuvalu																M183C06	230718bis	10	M183C06	50	50	50
4.08247	3.11728	4.3083	2.55349	1.75482	270218	L111C13	NO	Porites	I11S01C13	11	1	Futuna																M183C10	230718bis	11	M183C10	50	50	50
3.93224	3.46108	4.43594	2.60368	1.83226	270218	L111C14	NO	Porites	I11S01C14	11	1	Futuna																M191C01	230718bis	12	M191C01	50	50	50
3.59286	3.24103	3.99532	2.60368	1.39164	270218	L111C15	NO	Porites	I11S01C15	11	1	Futuna																M191C06	230718bis	13	M191C06	50	50	50
4.05644	3.44427	4.64581	2.6743	1.97151	270218	L111C17	NO	Porites	I11S01C17	11	1	Futuna																ladder	230718bis	14	ladder	50	50	50
4.29785	3.72314	4.60082	2.8351	1.76572	270218	L111C18	NO	Porites	I11S01C18	11	1	Futuna																M191C10	230718bis	15	M191C10	50	50	50
4.2516	3.40263	4.45758	2.6484	1.80918	270218	L111C19	NO	Porites	I11S01C19	11	1	Futuna																M192C05	230718bis	16	M192C05	50	50	50
4.64453	4.32932	5.31099	3.27272	2.03827	270218	L111C20	NO	Porites	I11S01C20	11	1	Futuna																M192C06	230718bis	17	M192C06	50	50	50
4.55915	4.11368	5.20862	3.23315	1.97547	270218	L111C31	NO	Porites	I11S01C31	11	1	Futuna																M192C10	230718bis	18	M192C10	50	50	50
4.8476	4.40368	5.56226	3.28868	2.27357	270218	L111C32	NO	Porites	I11S01C32	11	1	Futuna																M193C01	230718bis	19	M193C01	50	50	50
3.97247	3.52052	4.49023	2.71362	1.77661	270218	L111C33	NO	Porites	I11S01C33	11	1	Futuna																M193C06	230718bis	20	M193C06	50	50	50
4.11389	3.56648	4.44191	2.86358	1.57833	270218	L112C11	NO	Porites	I11S02C11	11	2	Futuna																M193C10	230718bis	21	M193C10	50	50	50
4.28654	3.90884	4.82156	3.08592	1.73564	270218	L112C13	NO	Porites	I11S02C13	11	2	Futuna																M194C01	230718bis	22	M194C01	50	50	50
4.29429	3.51523	4.79835	2.6895	2.10885	270218	L113C13	NO	Porites	I11S03C13	11	3	Futuna																M194C06	230718bis	23	M194C06	50	50	50
4.37096	3.86198	5.08434	2.89833	2.18601	270218	L113C14	NO	Porites	I11S03C14	11	3	Futuna																M194C10	230718bis	24	M194C10	50	50	50
4.0633	3.62721	4.48498	2.9548	1.53018	270218	L113C15	NO	Porites	I11S03C15	11	3	Futuna																HepG2	230718bis	25	HepG2	50	50	50
5.42677	4.35701	6.72596	2.91938	3.80658	270218	L113C17	NO	Porites	I11S03C17	11	3	Futuna																L053C13	240718	1	L053C13	50	50	50
4.34804	3.56648	4.97515	2.67011	2.30504	270218	L113C18	NO	Porites	I11S03C18	11	3	Futuna																L061C14	240718	2	L061C14	50	50	50
4.50914	3.81568	5.05987	2.77518	2.28469	270218	L113C19	NO	Porites	I11S03C19	11	3	Futuna																L061C15	240718	3	L061C15	50	50	50
7.5606	5.6578	7.32445	4.33526	2.98918	270318	L091C11	NO	Porites	I09S01C11	9	1	Niue																L061C17	240718	4	L061C17	50	50	50
6.75903	5.59726	7.30478	4.00999	3.29478	270318	L091C12	NO	Porites	I09S01C12	9	1	Niue																L061C18	240718	5	L061C18	50	50	50
5.04081	4.33761	5.90104	3.0072	2.89384	270318	L091C16	NO	Porites	I09S01C16	9	1	Niue																L061C19	240718	6	L061C19	50	50	50
6.19341	5.18304	6.73562	3.56601	3.16961	270318	L092C11	NO	Porites	I09S02C11	9	2	Niue																L061C20	240718	7	L061C20	50	50	50
11.8313	6.51651	8.27684	3.89807	4.37877	270318	L092C12	NO	Porites	I09S02C12	9	2	Niue																L112C13	240718	8	L112C13	50	50	50
4.67721	3.88817	5.3437	2.70936	2.63435	270318	L092C16	NO	Porites	I09S02C16	9	2	Niue																L113C20	240718	9	L113C20	50	50	50
5.33858	4.50632	6.43415	3.08468	3.34947	270318	L093C11	NO	Porites	I09S03C11	9	3	Niue																HepG2	240718	10	HepG2	50	50	50
5.22196	4.47206	6.4015	3.02254	3.37896	270318	L093C12	NO	Porites	I09S03C12	9	3	Niue																ladder	240718	11	ladder	50	50	50
8.02387	4.78693	6.86709	3.22456	3.64254	270818bis	L062C14	NO	Porites	I06S02C14	6	2	Gambier																L141C11	240718	12	L141C11	50	50	50
7.01452	4.54128	6.21304	2.93284	3.2802	270818bis	L062C18	NO	Porites	I06S02C18	6	2	Gambier																L143C12	240718	13	L143C12	50	50	50
8.57633	5.62129	7.35385	3.51738	3.83647	270818bis	L062C19	NO	Porites	I06S02C19	6	2	Gambier																L143C11	240718	14	L143C11	50	50	50
7.25461	4.62579	6.1804	3.05104	3.12936	270818bis	L063C18	NO	Porites	I06S03C18	6	3	Gambier																L141C16	240718	15	L141C16	50	50	50
8.09054	4.86318	6.86709	3.01906	3.84803	270818bis	L063C20	NO	Porites	I06S03C20	6	3	Gambier																L143C16	240718	16	L143C16	50	50	50
5.07095	4.48625	6.14652	3.01592	3.1306	280818bis	L211C11	NO	Porites	I21S01C11	21	1	Noumea																L161C11	240718	17	L161C11	50	50	50
4.15299	3.49713	4.45474	2.68792	1.76682	280818bis	L211C12	NO	Porites	I21S01C12	21	1	Noumea																L163C12	240718	18	L163C12	50	50	50
4.92694	3.77022	5.56889	2.67532	2.89357	280818bis	L211C16	NO	Porites	I21S01C16	21	1	Noumea																L162C12	240718	19	L162C12	50	50	50
6.94623	5.52732	7.76309	3.93545	3.82763	280818bis	L212C11	NO	Porites	I21S02C11	21	2	Noumea																L163C16	240718	20	L163C16	50	50	50
4.53331	3.84806	5.45028	2.77076	2.67952	280818bis	L212C12	NO	Porites	I21S02C12	21	2	Noumea																L162C16	240718	21	L162C16	50	50	50
4.38174	3.34413	4.89881	2.50443	2.39438	280818bis	L212C16	NO	Porites	I21S02C16	21	2	Noumea																L162C11	240718	22	L162C11	50	50	50
4.66405	3.97989	5.74888	2.80992	2.93895	280818bis	L213C12	NO	Porites	I21S03C12	21	3	Noumea																L161C16	240718	23	L161C16	50	50	50
5.32351	4.12782	6.20155	2.83369	3.36787	280818bis	L213C16	NO	Porites	I21S03C16	21	3	Noumea																L163C11	240718	24	L163C11	50	50	50
6.29055	5.25496	6.84182	3.26986	3.57196	280818bis	L221C11	NO	Porites	I22S01C11	22	1	Solomon																L161C12	240718	25	L161C12	50	50	50
4.61006	3.38189	5.02415	2.51853	2.50563	280818bis	L221C12	NO	Porites	I22S01C12	22	1	Solomon																L171C11	250718	1	L171C11	50	50	50
4.23554	3.27906	4.63134	2.53271	2.09863	280818bis	L221C16	NO	Porites	I22S01C16	22	1	Solomon																L171C12	250718	2	L171C12	50	50	50
4.75658	3.48795	4.91258	2.67897	2.2336	280818bis	L222C12	NO	Porites	I22S02C12	22	2	Solomon																L171C16	250718	3	L171C16	50	50	50
4.78442	3.73105	5.37431	2.72448	2.64983	280818bis	L222C16	NO	Porites	I22S02C16	22	2	Solomon																L172C11	250718	4	L172C11	50	50	50
5.18356	3.91342	5.83014	2.76299	3.06715	280818bis	L223C11	NO	Porites	I22S03C11	22	3	Solomon																L172C12	250718	5	L172C12	50	50	50
6.10177	4.61836	6.76542	2.95556	3.80986	280818bis	L223C12	NO	Porites	I22S03C12	22	3	Solomon																L172C16	250718	6	L172C16	50	50	50
5.23782	4.18617	6.04683	2.88992	3.15691	280818bis	L223C16	NO	Porites	I22S03C16	22	3	Solomon																L173C11	250718	7	L173C11	50	50	50
7.5428	4.79905	6.91505	3.1351	3.77996	280818bis	L231C12	NO	Porites	I23S01C12	23	1	Milney																L173C12	250718	8	L173C12	50	50	50
5.84785	4.97639	6.43099	3.4872	2.94378	280818bis	L231C16	NO	Porites	I23S01C16	23	1	Milney																L173C16	250718	9	L173C16	50	50	50
5.03314	4.30406	5.75374	2.92977	2.82396	280818bis	L232C11	NO	Porites	I23S02C11	23	2	Milney																L181C12	250718	10	L181C12	50	50	50
4.29325	3.66893	5.26112	2.65314	2.60798	280818bis	L232C12	NO	Porites	I23S02C12	23	2	Milney																L181C16	250718	11	L181C16	50	50	50
4.59639	3.73159	5.403	2.68542	2.71757	280818bis	L232C16	NO	Porites	I23S02C16	23	2	Milney																L182C11	250718	12	L182C11	50	50	50
5.77735	4.58357	6.00627	3.41698	2.5893	290818	L261C11	NO	Porites	I26S01C11	26	1	Palau North																ladder	250718	13	ladder	50	50	50
5.98731	5.04628	6.59544	3.53441	3.06103	290818	L261C12	NO	Porites	I26S01C12	26	1	Palau North																L182C12	250718	14	L182C12	50	50	50
5.8415	4.12022	6.13248	2.87831	3.25417	290818	L261C16	NO	Porites	I26S01C16	26	1	Palau North																L182C16	250718	15	L182C16	50	50	50
4.66308	3.81113	5.26057	2.73961	2.52096	290818	L262C12	NO	Porites	I26S02C12	26	2	Palau North																L183C11	250718	16	L183C11	50	50	50
4.28827	3.54361	4.58357	2.7325	1.85107	290818	L262C16	NO	Porites	I26S02C16	26	2	Palau North																L183C12	250718	17	L183C12	50	50	50
4.63309	3.86099	4.95529	2.9541	2.00119	290818	L263C11	NO	Porites	I26S03C11	26	3	Palau North																L183C16	250718	18	L183C16	50	50	50
4.36977	3.6654	4.76581	2.81907	1.94673	290818	L263C16	NO	Porites	I26S03C16	26	3	Palau North																L191C11	250718	19	L191C11	50	50	50
5.73219	5.0389	6.49635	3.73993	2.75643	300518	L193C11	NO	Porites	I19S03C11	19	3	Heron																L191C12	250718	20	L191C12	50	50	50
4.85494	4.25751	5.34848	3.0871	2.26139	300518	L193C12	NO	Porites	I19S03C12	19	3	Heron																L191C16	250718	21	L191C16	50	50	50
5.67928	4.84672	6.13622	3.64422	2.492	300518	L193C16	NO	Porites	I19S03C16	19	3	Heron																L192C12	250718	22	L192C12	50	50	50
8.74548	6.82434	7.82944	5.01285	2.8166	300518	L194C11	NO	Porites	I19S04C11	19	4	Heron																L192C15	250718	23	L192C15	50	50	50
31.2714	7.07657	8.39709	4.9227	3.47439	300518	L194C16	NO	Porites	I19S04C16	19	4	Heron																L192C16	250718	24	L192C16	50	50	50
4.70958	4.098	5.67618	2.83778	2.8384	300518	L201C11	NO	Porites	I20S01C11	20	1	Chesterfield																HepG2	250718	25	HepG2	50	50	50
7.86594	4.81668	6.60244	3.34415	3.25829	300518	L201C12	NO	Porites	I20S01C12	20	1	Chesterfield																M231C01	270818bis	1	M231C01	50	50	50
4.96513	4.53644	5.44435	3.73099	1.71336	300518	L202C16	NO	Porites	I20S02C16	20	2	Chesterfield																M231C06	270818bis	2	M231C06	50	50	50
4.60761	3.99258	5.51576	2.8825	2.63326	300518	L203C11	NO	Porites	I20S03C11	20	3	Chesterfield																M231C10	270818bis	3	M231C10	50	50	50
4.87269	4.21718	5.78068	3.06856	2.71213	300518	L203C12	NO	Porites	I20S03C12	20	3	Chesterfield																M232C01	270818bis	4	M232C01	50	50	50
6.33533	4.48939	6.5	3.11692	3.38308	300518	L203C16	NO	Porites	I20S03C16	20	3	Chesterfield																M232C06	270818bis	5	M232C06	50	50	50
																												M232C10	270818bis	6	M232C10	50	50	50
																												M233C01	270818bis	7	M233C01	50	50	50
																												M233C06	270818bis	8	M233C06	50	50	50
																												M233C10	270818bis	9	M233C10	50	50	50
																												M241C01	270818bis	10	M241C01	50	50	50
																												M241C06	270818bis	11	M241C06	50	50	50
																												M241C10	270818bis	12	M241C10	50	50	50
																												M242C01	270818bis	13	M242C01	50	50	50
																												M242C06	270818bis	14	M242C06	50	50	50
																												M242C10	270818bis	15	M242C10	50	50	50
																												M243C01	270818bis	16	M243C01	50	50	50
																												M243C06	270818bis	17	M243C06	50	50	50
																												ladder	270818bis	18	ladder	50	50	50
																												ladder	270818bis	19	ladder	50	50	50
																												HepG2	270818bis	20	HepG2	50	50	50
																												L062C14	270818bis	21	L062C14	50	50	50
																												L062C15	270818bis	22	L062C15	50	50	50
																												L062C18	270818bis	23	L062C18	50	50	50
																												L063C13	270818bis	24	L063C13	50	50	50
																												L063C18	270818bis	25	L063C18	50	50	50
																												L062C19	270818bis	26	L062C19	50	50	50
																												L063C20	270818bis	27	L063C20	50	50	50
																												M261C01	280818	1	M261C01	50	50	50
																												M261C06	280818	2	M261C06	50	50	50
																												M261C10	280818	3	M261C10	50	50	50
																												M262C01	280818	4	M262C01	50	50	50
																												M262C06	280818	5	M262C06	50	50	50
																												M262C07	280818	6	M262C07	50	50	50
																												M262C08	280818	7	M262C08	50	50	50
																												M262C09	280818	8	M262C09	50	50	50
																												M262C10	280818	9	M262C10	50	50	50
																												ladder	280818	10	ladder	50	50	50
																												ladder	280818	11	ladder	50	50	50
																												M263C01	280818	12	M263C01	50	50	50
																												M263C02	280818	13	M263C02	50	50	50
																												M263C03	280818	14	M263C03	50	50	50
																												M263C04	280818	15	M263C04	50	50	50
																												M263C05	280818	16	M263C05	50	50	50
																												M263C06	280818	17	M263C06	50	50	50
																												M263C07	280818	18	M263C07	50	50	50
																												M263C08	280818	19	M263C08	50	50	50
																												M263C09	280818	20	M263C09	50	50	50
																												M263C10	280818	21	M263C10	50	50	50
																												HepG2	280818	22	HepG2	50	50	50
																												L233C11	280818	23	L233C11	50	50	50
																												L233C12	280818	24	L233C12	50	50	50
																												L233C16	280818	25	L233C16	50	50	50
																												L211C11	280818bis	1	L211C11	50	50	50
																												L211C12	280818bis	2	L211C12	50	50	50
																												L211C16	280818bis	3	L211C16	50	50	50
																												L212C11	280818bis	4	L212C11	50	50	50
																												L212C12	280818bis	5	L212C12	50	50	50
																												L212C16	280818bis	6	L212C16	50	50	50
																												L213C11	280818bis	7	L213C11	50	50	50
																												L213C12	280818bis	8	L213C12	50	50	50
																												L213C16	280818bis	9	L213C16	50	50	50
																												L221C11	280818bis	10	L221C11	50	50	50
																												L221C12	280818bis	11	L221C12	50	50	50
																												L221C16	280818bis	12	L221C16	50	50	50
																												L222C11	280818bis	13	L222C11	50	50	50
																												L222C12	280818bis	14	L222C12	50	50	50
																												ladder	280818bis	15	ladder	50	50	50
																												L222C16	280818bis	16	L222C16	50	50	50
																												L223C11	280818bis	17	L223C11	50	50	50
																												L223C12	280818bis	18	L223C12	50	50	50
																												L223C16	280818bis	19	L223C16	50	50	50
																												HepG2	280818bis	20	HepG2	50	50	50
																												L231C11	280818bis	21	L231C11	50	50	50
																												L231C12	280818bis	22	L231C12	50	50	50
																												L231C16	280818bis	23	L231C16	50	50	50
																												L232C11	280818bis	24	L232C11	50	50	50
																												L232C12	280818bis	25	L232C12	50	50	50
																												L232C16	280818bis	26	L232C16	50	50	50
																												L241C12	290818	1	L241C12	50	50	50
																												L242C12	290818	2	L242C12	50	50	50
																												L242C16	290818	3	L242C16	50	50	50
																												L243C11	290818	4	L243C11	50	50	50
																												L243C16	290818	5	L243C16	50	50	50
																												L261C11	290818	6	L261C11	50	50	50
																												L261C12	290818	7	L261C12	50	50	50
																												L261C16	290818	8	L261C16	50	50	50
																												L262C12	290818	9	L262C12	50	50	50
																												L262C16	290818	10	L262C16	50	50	50
																												L263C11	290818	11	L263C11	50	50	50
																												L263C12	290818	12	L263C12	50	50	50
																												L263C15	290818	13	L263C15	50	50	50
																												L263C16	290818	14	L263C16	50	50	50
																												L263C18	290818	15	L263C18	50	50	50
																												L263C20	290818	16	L263C20	50	50	50
																												ladder	290818	17	ladder	50	50	50
																												ladder	290818	18	ladder	50	50	50
																												HepG2	290818	19	HepG2	50	50	50
																												M252C01	290818	20	M252C01	50	50	50
																												M252C04	290818	21	M252C04	50	50	50
																												M252C05	290818	22	M252C05	50	50	50
																												M252C06	290818	23	M252C06	50	50	50
																												M252C07	290818	24	M252C07	50	50	50
																												M252C08	290818	25	M252C08	50	50	50
																												M252C09	290818	26	M252C09	50	50	50
																												M253C01	290818bis	1	M253C01	50	50	50
																												M253C02	290818bis	2	M253C02	50	50	50
																												M253C03	290818bis	3	M253C03	50	50	50
																												M253C06	290818bis	4	M253C06	50	50	50
																												M253C04	290818bis	5	M253C04	50	50	50
																												M253C07	290818bis	6	M253C07	50	50	50
																												M253C08	290818bis	7	M253C08	50	50	50
																												M253C09	290818bis	8	M253C09	50	50	50
																												M253C10	290818bis	9	M253C10	50	50	50
																												M254C01	290818bis	10	M254C01	50	50	50
																												M254C05	290818bis	11	M254C05	50	50	50
																												M254C06	290818bis	12	M254C06	50	50	50
																												M254C07	290818bis	13	M254C07	50	50	50
																												M254C10	290818bis	14	M254C10	50	50	50
																												HepG2	290818bis	15	HepG2	50	50	50
																												ladder	290818bis	16	ladder	50	50	50
																												ladder	290818bis	17	ladder	50	50	50
																												M255C01	290818bis	18	M255C01	50	50	50
																												M255C02	290818bis	19	M255C02	50	50	50
																												M255C03	290818bis	20	M255C03	50	50	50
																												M255C04	290818bis	21	M255C04	50	50	50
																												M255C05	290818bis	22	M255C05	50	50	50
																												M255C06	290818bis	23	M255C06	50	50	50
																												M255C07	290818bis	24	M255C07	50	50	50
																												M255C08	290818bis	25	M255C08	50	50	50
																												M255C10	290818bis	26	M255C10	50	50	50
																												L251C11	030918	1	L251C11	50	50	50
																												L251C12	030918	2	L251C12	50	50	50
																												L251C13	030918	3	L251C13	50	50	50
																												L251C14	030918	4	L251C14	50	50	50
																												L251C15	030918	5	L251C15	50	50	50
																												L251C16	030918	6	L251C16	50	50	50
																												L251C17	030918	7	L251C17	50	50	50
																												L251C18	030918	8	L251C18	50	50	50
																												L252C11	030918	9	L252C11	50	50	50
																												L252C12	030918	10	L252C12	50	50	50
																												L252C16	030918	11	L252C16	50	50	50
																												L253C11	030918	12	L253C11	50	50	50
																												L254C11	030918	13	L254C11	50	50	50
																												L254C12	030918	14	L254C12	50	50	50
																												L254C16	030918	15	L254C16	50	50	50
																												ladder	030918	16	ladder	50	50	50
																												L254C20	030918	17	L254C20	50	50	50
																												HepG2	030918	18	HepG2	50	50	50
																												L261C13	030918	19	L261C13	50	50	50
																												L261C14	030918	20	L261C14	50	50	50
																												L261C15	030918	21	L261C15	50	50	50
																												L261C20	030918	22	L261C20	50	50	50
																												L262C11	030918	23	L262C11	50	50	50
																												L262C13	030918	24	L262C13	50	50	50
																												L262C14	030918	25	L262C14	50	50	50
																												L262C20	030918	26	L262C20	50	50	50
																												M261C02	040918	1	M261C02	50	50	50
																												M261C03	040918	2	M261C03	50	50	50
																												M261C04	040918	3	M261C04	50	50	50
																												M261C05	040918	4	M261C05	50	50	50
																												M261C07	040918	5	M261C07	50	50	50
																												M261C08	040918	6	M261C08	50	50	50
																												M261C09	040918	7	M261C09	50	50	50
																												M262C02	040918	8	M262C02	50	50	50
																												M262C03	040918	9	M262C03	50	50	50
																												M262C04	040918	10	M262C04	50	50	50
																												M262C05	040918	11	M262C05	50	50	50
																												L254C19	040918	12	L254C19	50	50	50
																												ladder	040918	13	ladder	50	50	50
																												HepG2	040918	14	HepG2	50	50	50
																												M221C06	040918	15	M221C06	50	50	50
																												M221C10	040918	16	M221C10	50	50	50
																												M222C01	040918	17	M222C01	50	50	50
																												M222C06	040918	18	M222C06	50	50	50
																												M222C10	040918	19	M222C10	50	50	50
																												M223C01	040918	20	M223C01	50	50	50
																												M223C06	040918	21	M223C06	50	50	50
																												M223C10	040918	22	M223C10	50	50	50
																												M211C06	040918	23	M211C06	50	50	50
																												M211C10	040918	24	M211C10	50	50	50
																												M212C01	040918	25	M212C01	50	50	50
																												M212C06	040918	26	M212C06	50	50	50
																												L255C11	040918bis	1	L255C11	50	50	50
																												L255C12	040918bis	2	L255C12	50	50	50
																												L255C13	040918bis	3	L255C13	50	50	50
																												L255C14	040918bis	4	L255C14	50	50	50
																												L255C15	040918bis	5	L255C15	50	50	50
																												L255C16	040918bis	6	L255C16	50	50	50
																												L255C17	040918bis	7	L255C17	50	50	50
																												L255C18	040918bis	8	L255C18	50	50	50
																												L255C19	040918bis	9	L255C19	50	50	50
																												L255C20	040918bis	10	L255C20	50	50	50
																												HepG2	040918bis	11	HepG2	50	50	50
																												L102C13	040918bis	12	L102C13	50	50	50
																												L261C17	040918bis	13	L261C17	50	50	50
																												ladder	040918bis	14	ladder	50	50	50
																												ladder	040918bis	15	ladder	50	50	50
																												L261C18	040918bis	16	L261C18	50	50	50
																												L261C19	040918bis	17	L261C19	50	50	50
																												L262C15	040918bis	18	L262C15	50	50	50
																												L262C17	040918bis	19	L262C17	50	50	50
																												L262C18	040918bis	20	L262C18	50	50	50
																												L262C19	040918bis	21	L262C19	50	50	50
																												L271C12	040918bis	22	L271C12	50	50	50
																												L271C16	040918bis	23	L271C16	50	50	50
																												L272C11	040918bis	24	L272C11	50	50	50
																												L272C12	040918bis	25	L272C12	50	50	50
																												P202C22	050918	1	P202C22	50	50	50
																												P202C26	050918	2	P202C26	50	50	50
																												P211C21	050918	3	P211C21	50	50	50
																												P211C22	050918	4	P211C22	50	50	50
																												P211C26	050918	5	P211C26	50	50	50
																												P212C21	050918	6	P212C21	50	50	50
																												P212C22	050918	7	P212C22	50	50	50
																												P212C26	050918	8	P212C26	50	50	50
																												P213C21	050918	9	P213C21	50	50	50
																												P213C22	050918	10	P213C22	50	50	50
																												P213C26	050918	11	P213C26	50	50	50
																												HepG2	050918	12	HepG2	50	50	50
																												ladder	050918	13	ladder	50	50	50
																												P221C21	050918	14	P221C21	50	50	50
																												P221C22	050918	15	P221C22	50	50	50
																												P221C26	050918	16	P221C26	50	50	50
																												P222C21	050918	17	P222C21	50	50	50
																												P222C22	050918	18	P222C22	50	50	50
																												P222C25	050918	19	P222C25	50	50	50
																												P223C21	050918	20	P223C21	50	50	50
																												P223C22	050918	21	P223C22	50	50	50
																												P223C26	050918	22	P223C26	50	50	50
																												P231C21	050918	23	P231C21	50	50	50
																												P231C26	050918	24	P231C26	50	50	50
																												P232C21	050918	25	P232C21	50	50	50
																												P232C22	050918	26	P232C22	50	50	50
																												P232C26	050918	27	P232C26	50	50	50
																												HepG2	050918bis	17	HepG2	50	50	50
																												ladder	050918bis	18	ladder	50	50	50
																												ladder	050918bis	19	ladder	50	50	50
																												M262C05	050918bis	20	M262C05	50	50	50
																												M181C02	240918bis	1	M181C02	50	50	50
																												M181C03	240918bis	2	M181C03	50	50	50
																												M181C04	240918bis	3	M181C04	50	50	50
																												M181C05	240918bis	4	M181C05	50	50	50
																												M181C07	240918bis	5	M181C07	50	50	50
																												M181C08	240918bis	6	M181C08	50	50	50
																												M181C09	240918bis	7	M181C09	50	50	50
																												M182C02	240918bis	8	M182C02	50	50	50
																												M182C03	240918bis	9	M182C03	50	50	50
																												M182C04	240918bis	10	M182C04	50	50	50
																												M182C05	240918bis	11	M182C05	50	50	50
																												M182C07	240918bis	12	M182C07	50	50	50
																												M182C08	240918bis	13	M182C08	50	50	50
																												M182C09	240918bis	14	M182C09	50	50	50
																												ladder	240918bis	15	ladder	50	50	50
																												M183C02	240918bis	16	M183C02	50	50	50
																												M183C03	240918bis	17	M183C03	50	50	50
																												M183C04	240918bis	18	M183C04	50	50	50
																												M183C05	240918bis	19	M183C05	50	50	50
																												M183C07	240918bis	20	M183C07	50	50	50
																												M183C08	240918bis	21	M183C08	50	50	50
																												M183C09	240918bis	22	M183C09	50	50	50
																												HepG2	240918bis	23	HepG2	50	50	50
																												M251C01	240918bis	24	M251C01	50	50	50
																												M251C06	240918bis	25	M251C06	50	50	50
																												M251C10	240918bis	26	M251C10	50	50	50
																												P083C25	250918	1	P083C25	50	50	50
																												P083C26	250918	2	P083C26	50	50	50
																												P083C27	250918	3	P083C27	50	50	50
																												P083C28	250918	4	P083C28	50	50	50
																												P083C29	250918	5	P083C29	50	50	50
																												P083C30	250918	6	P083C30	50	50	50
																												HepG2	250918	7	HepG2	50	50	50
																												P233C21	250918	8	P233C21	50	50	50
																												P233C22	250918	9	P233C22	50	50	50
																												P233C26	250918	10	P233C26	50	50	50
																												P241C21	250918	11	P241C21	50	50	50
																												P241C22	250918	12	P241C22	50	50	50
																												P241C26	250918	13	P241C26	50	50	50
																												P242C21	250918	14	P242C21	50	50	50
																												P242C22	250918	15	P242C22	50	50	50
																												P242C26	250918	16	P242C26	50	50	50
																												P243C21	250918	17	P243C21	50	50	50
																												P243C22	250918	18	P243C22	50	50	50
																												P243C26	250918	19	P243C26	50	50	50
																												laddder	250918	20	laddder	50	50	50
																												P251C21	250918	21	P251C21	50	50	50
																												P251C22	250918	22	P251C22	50	50	50
																												P251C26	250918	23	P251C26	50	50	50
																												P252C21	250918	24	P252C21	50	50	50
																												P252C22	250918	25	P252C22	50	50	50
																												P252C26	250918	26	P252C26	50	50	50
																												P081C21	250918bis	1	P081C21	50	50	50
																												P081C22	250918bis	2	P081C22	50	50	50
																												P081C23	250918bis	3	P081C23	50	50	50
																												P081C24	250918bis	4	P081C24	50	50	50
																												P081C25	250918bis	5	P081C25	50	50	50
																												P081C26	250918bis	6	P081C26	50	50	50
																												P081C27	250918bis	7	P081C27	50	50	50
																												P081C28	250918bis	8	P081C28	50	50	50
																												P081C29	250918bis	9	P081C29	50	50	50
																												P081C30	250918bis	10	P081C30	50	50	50
																												HepG2	250918bis	11	HepG2	50	50	50
																												ladder	250918bis	12	ladder	50	50	50
																												P082C21	250918bis	13	P082C21	50	50	50
																												P082C22	250918bis	14	P082C22	50	50	50
																												P082C23	250918bis	15	P082C23	50	50	50
																												P082C24	250918bis	16	P082C24	50	50	50
																												P082C25	250918bis	17	P082C25	50	50	50
																												P082C26	250918bis	18	P082C26	50	50	50
																												P082C27	250918bis	19	P082C27	50	50	50
																												P082C28	250918bis	20	P082C28	50	50	50
																												P082C29	250918bis	21	P082C29	50	50	50
																												P082C30	250918bis	22	P082C30	50	50	50
																												P083C21	250918bis	23	P083C21	50	50	50
																												P083C22	250918bis	24	P083C22	50	50	50
																												P083C23	250918bis	25	P083C23	50	50	50
																												P083C24	250918bis	26	P083C24	50	50	50
																												M131C01	260918	1	M131C01	50	50	50
																												M131C06	260918	2	M131C06	50	50	50
																												M131C10	260918	3	M131C10	50	50	50
																												M132C02	260918	4	M132C02	50	50	50
																												M132C06	260918	5	M132C06	50	50	50
																												M132C10	260918	6	M132C10	50	50	50
																												M133C01	260918	7	M133C01	50	50	50
																												M133C06	260918	8	M133C06	50	50	50
																												M133C10	260918	9	M133C10	50	50	50
																												HepG2	260918	10	HepG2	50	50	50
																												ladder	260918	11	ladder	50	50	50
																												M201C01	260918	12	M201C01	50	50	50
																												M201C06	260918	13	M201C06	50	50	50
																												M201C10	260918	14	M201C10	50	50	50
																												M202C01	260918	15	M202C01	50	50	50
																												M202C10	260918	16	M202C10	50	50	50
																												M203C06	260918	17	M203C06	50	50	50
																												M213C01	260918	18	M213C01	50	50	50
																												M213C06	260918	19	M213C06	50	50	50
																												M213C10	260918	20	M213C10	50	50	50
																												M253C08	260918	21	M253C08	50	50	50
																												M263C02	260918	22	M263C02	50	50	50
																												L271C13	260918bis	1	L271C13	50	50	50
																												L271C14	260918bis	2	L271C14	50	50	50
																												L271C15	260918bis	3	L271C15	50	50	50
																												L271C17	260918bis	4	L271C17	50	50	50
																												L271C18	260918bis	5	L271C18	50	50	50
																												L271C19	260918bis	6	L271C19	50	50	50
																												L271C20	260918bis	7	L271C20	50	50	50
																												L272C13	260918bis	8	L272C13	50	50	50
																												L272C14	260918bis	9	L272C14	50	50	50
																												L272C15	260918bis	10	L272C15	50	50	50
																												L272C17	260918bis	11	L272C17	50	50	50
																												L272C18	260918bis	12	L272C18	50	50	50
																												ladder	260918bis	13	ladder	50	50	50
																												L272C19	260918bis	14	L272C19	50	50	50
																												L272C20	260918bis	15	L272C20	50	50	50
																												HepG2	260918bis	16	HepG2	50	50	50
																												L123C19	260918bis	17	L123C19	50	50	50
																												L191C12	260918bis	18	L191C12	50	50	50
																												L172C16	260918bis	19	L172C16	50	50	50
																												L173C12	260918bis	20	L173C12	50	50	50
																												L173C16	260918bis	21	L173C16	50	50	50
																												L122C14	260918bis	22	L122C14	50	50	50
																												L122C15	260918bis	23	L122C15	50	50	50
																												L122C16	260918bis	24	L122C16	50	50	50
																												L123C18	260918bis	25	L123C18	50	50	50
																												P081C21	121118	1	P081C21	50	50	50
																												P081C22	121118	2	P081C22	50	50	50
																												P081C25	121118	3	P081C25	50	50	50
																												P081C26	121118	4	P081C26	50	50	50
																												P081C27	121118	5	P081C27	50	50	50
																												P081C28	121118	6	P081C28	50	50	50
																												P081C29	121118	7	P081C29	50	50	50
																												P081C30	121118	8	P081C30	50	50	50
																												P082C21	121118	9	P082C21	50	50	50
																												P082C22	121118	10	P082C22	50	50	50
																												P082C23	121118	11	P082C23	50	50	50
																												P082C24	121118	12	P082C24	50	50	50
																												P082C25	121118	13	P082C25	50	50	50
																												P082C26	121118	14	P082C26	50	50	50
																												P082C28	121118	15	P082C28	50	50	50
																												P082C30	121118	16	P082C30	50	50	50
																												HepG2	121118	17	HepG2	50	50	50
																												ladder	121118	18	ladder	50	50	50
																												ladder	121118	19	ladder	50	50	50
																												P083C21	121118	20	P083C21	50	50	50
																												P083C23	121118	21	P083C23	50	50	50
																												P083C24	121118	22	P083C24	50	50	50
																												P083C25	121118	23	P083C25	50	50	50
																												P083C26	121118	24	P083C26	50	50	50
																												P083C27	121118	25	P083C27	50	50	50
																												P083C28	121118	26	P083C28	50	50	50
																												P083C29	121118	27	P083C29	50	50	50
																												P083C30	121118	28	P083C30	50	50	50
																												L172C16	131118	1	L172C16	50	50	50
																												L173C12	131118	2	L173C12	50	50	50
																												L181C13	131118	3	L181C13	50	50	50
																												L181C14	131118	4	L181C14	50	50	50
																												L181C15	131118	5	L181C15	50	50	50
																												L181C17	131118	6	L181C17	50	50	50
																												L181C18	131118	7	L181C18	50	50	50
																												L181C19	131118	8	L181C19	50	50	50
																												L181C20	131118	9	L181C20	50	50	50
																												ladder	131118	10	ladder	50	50	50
																												L182C13	131118	11	L182C13	50	50	50
																												L182C14	131118	12	L182C14	50	50	50
																												L182C15	131118	13	L182C15	50	50	50
																												L182C17	131118	14	L182C17	50	50	50
																												L182C18	131118	15	L182C18	50	50	50
																												L182C19	131118	16	L182C19	50	50	50
																												L182C20	131118	17	L182C20	50	50	50
																												HepG2	131118	18	HepG2	50	50	50
																												L183C13	131118	19	L183C13	50	50	50
																												L183C14	131118	20	L183C14	50	50	50
																												L183C15	131118	21	L183C15	50	50	50
																												L183C17	131118	22	L183C17	50	50	50
																												L183C18	131118	23	L183C18	50	50	50
																												L183C19	131118	24	L183C19	50	50	50
																												L183C20	131118	25	L183C20	50	50	50
																												L191C12	131118	26	L191C12	50	50	50
																												M063C08	041218	1	M063C08	50	50	50
																												M063C09	041218	2	M063C09	50	50	50
																												M063C10	041218	3	M063C10	50	50	50
																												HepG2	041218	4	HepG2	50	50	50
																												M101C01	041218	5	M101C01	50	50	50
																												M101C02	041218	6	M101C02	50	50	50
																												M101C03	041218	7	M101C03	50	50	50
																												M101C04	041218	8	M101C04	50	50	50
																												M101C05	041218	9	M101C05	50	50	50
																												M101C06	041218	10	M101C06	50	50	50
																												M101C07	041218	11	M101C07	50	50	50
																												M101C08	041218	12	M101C08	50	50	50
																												ladder	041218	13	ladder	50	50	50
																												ladder	041218	14	ladder	50	50	50
																												M101C09	041218	15	M101C09	50	50	50
																												M101C10	041218	16	M101C10	50	50	50
																												M102C01	041218	17	M102C01	50	50	50
																												M102C02	041218	18	M102C02	50	50	50
																												M102C03	041218	19	M102C03	50	50	50
																												M102C04	041218	20	M102C04	50	50	50
																												M102C05	041218	21	M102C05	50	50	50
																												M102C06	041218	22	M102C06	50	50	50
																												M102C07	041218	23	M102C07	50	50	50
																												M102C08	041218	24	M102C08	50	50	50
																												M102C09	041218	25	M102C09	50	50	50
																												M102C10	041218	26	M102C10	50	50	50
																												M061C02	041218bis	1	M061C02	50	50	50
																												M061C03	041218bis	2	M061C03	50	50	50
																												M061C04	041218bis	3	M061C04	50	50	50
																												M061C05	041218bis	4	M061C05	50	50	50
																												M061C06	041218bis	5	M061C06	50	50	50
																												M061C07	041218bis	6	M061C07	50	50	50
																												M061C08	041218bis	7	M061C08	50	50	50
																												M061C09	041218bis	8	M061C09	50	50	50
																												M061C10	041218bis	9	M061C10	50	50	50
																												M062C01	041218bis	10	M062C01	50	50	50
																												M062C03	041218bis	11	M062C03	50	50	50
																												M062C04	041218bis	12	M062C04	50	50	50
																												HepG2	041218bis	13	HepG2	50	50	50
																												laddder	041218bis	14	laddder	50	50	50
																												M062C05	041218bis	15	M062C05	50	50	50
																												M062C06	041218bis	16	M062C06	50	50	50
																												M062C07	041218bis	17	M062C07	50	50	50
																												M062C08	041218bis	18	M062C08	50	50	50
																												M062C09	041218bis	19	M062C09	50	50	50
																												M062C10	041218bis	20	M062C10	50	50	50
																												M063C01	041218bis	21	M063C01	50	50	50
																												M063C03	041218bis	22	M063C03	50	50	50
																												M063C04	041218bis	23	M063C04	50	50	50
																												M063C05	041218bis	24	M063C05	50	50	50
																												M063C06	041218bis	25	M063C06	50	50	50
																												M063C07	041218bis	26	M063C07	50	50	50
																												P171C21	051218	1	P171C21	50	50	50
																												P171C22	051218	2	P171C22	50	50	50
																												P171C26	051218	3	P171C26	50	50	50
																												P172C21	051218	4	P172C21	50	50	50
																												P172C22	051218	5	P172C22	50	50	50
																												P172C26	051218	6	P172C26	50	50	50
																												P173C21	051218	7	P173C21	50	50	50
																												P173C22	051218	8	P173C22	50	50	50
																												P201C21	051218	9	P201C21	50	50	50
																												P201C22	051218	10	P201C22	50	50	50
																												P201C26	051218	11	P201C26	50	50	50
																												P202C21	051218	12	P202C21	50	50	50
																												HepG2	051218	13	HepG2	50	50	50
																												ladder	051218	14	ladder	50	50	50
																												P203C21	051218	15	P203C21	50	50	50
																												P203C22	051218	16	P203C22	50	50	50
																												P203C26	051218	17	P203C26	50	50	50
																												P253C21	051218	18	P253C21	50	50	50
																												P253C22	051218	19	P253C22	50	50	50
																												P253C26	051218	20	P253C26	50	50	50
																												P254C21	051218	21	P254C21	50	50	50
																												P254C22	051218	22	P254C22	50	50	50
																												P254C26	051218	23	P254C26	50	50	50
																												P255C21	051218	24	P255C21	50	50	50
																												P255C22	051218	25	P255C22	50	50	50
																												P255C26	051218	26	P255C26	50	50	50
																												P101C21	051218bis	1	P101C21	50	50	50
																												P101C22	051218bis	2	P101C22	50	50	50
																												P102C21	051218bis	3	P102C21	50	50	50
																												P102C26	051218bis	4	P102C26	50	50	50
																												P123C22	051218bis	5	P123C22	50	50	50
																												P132C21	051218bis	6	P132C21	50	50	50
																												P142C21	051218bis	7	P142C21	50	50	50
																												P142C22	051218bis	8	P142C22	50	50	50
																												P142C23	051218bis	9	P142C23	50	50	50
																												P142C26	051218bis	10	P142C26	50	50	50
																												P143C22	051218bis	11	P143C22	50	50	50
																												P143C26	051218bis	12	P143C26	50	50	50
																												ladder	051218bis	13	ladder	50	50	50
																												HepG2	051218bis	14	HepG2	50	50	50
																												P161C21	051218bis	15	P161C21	50	50	50
																												P161C22	051218bis	16	P161C22	50	50	50
																												P161C26	051218bis	17	P161C26	50	50	50
																												P162C21	051218bis	18	P162C21	50	50	50
																												P162C22	051218bis	19	P162C22	50	50	50
																												P162C26	051218bis	20	P162C26	50	50	50
																												P163C26	051218bis	21	P163C26	50	50	50
																												P181C23	051218bis	22	P181C23	50	50	50
																												P183C28	051218bis	23	P183C28	50	50	50
																												P183C27	051218bis	24	P183C27	50	50	50
																												P183C29	051218bis	25	P183C29	50	50	50
																												P183C30	051218bis	26	P183C30	50	50	50
																												HepG2	080419	1	HepG2	50	50	50
																												L012C16	080419	2	L012C16	50	50	50
																												L022C13	080419	3	L022C13	50	50	50
																												L031C04	080419	4	L031C04	50	50	50
																												L043C16	080419	5	L043C16	50	50	50
																												L051C16	080419	6	L051C16	50	50	50
																												L061C11	080419	7	L061C11	50	50	50
																												L071C16	080419	8	L071C16	50	50	50
																												L081C11	080419	9	L081C11	50	50	50
																												L093C16	080419	10	L093C16	50	50	50
																												L102C12	080419	11	L102C12	50	50	50
																												L113C11	080419	12	L113C11	50	50	50
																												L123C19	080419	13	L123C19	50	50	50
																												L141C16	080419	14	L141C16	50	50	50
																												L153C11	080419	15	L153C11	50	50	50
																												L163C16	080419	16	L163C16	50	50	50
																												L171C12	080419	17	L171C12	50	50	50
																												L182C16	080419	18	L182C16	50	50	50
																												L191C11	080419	19	L191C11	50	50	50
																												L201C15	080419	20	L201C15	50	50	50
																												L213C11	080419	21	L213C11	50	50	50
																												L222C11	080419	22	L222C11	50	50	50
																												L231C11	080419	23	L231C11	50	50	50
																												L243C11	080419	24	L243C11	50	50	50
																												L263C12	080419	25	L263C12	50	50	50
																												L272C11	080419	26	L272C11	50	50	50
																												L251C13	080419	27	L251C13	50	50	50
																												P021C37	090419	1	P021C37	50	50	50
																												P062C27	090419	2	P062C27	50	50	50
																												P072C26	090419	3	P072C26	50	50	50
																												P081C26	090419	4	P081C26	50	50	50
																												P091C26	090419	5	P091C26	50	50	50
																												P103C22	090419	6	P103C22	50	50	50
																												P112C21	090419	7	P112C21	50	50	50
																												P123C22	090419	8	P123C22	50	50	50
																												P132C21	090419	9	P132C21	50	50	50
																												P143C21	090419	10	P143C21	50	50	50
																												P151C28	090419	11	P151C28	50	50	50
																												P162C21	090419	12	P162C21	50	50	50
																												P172C21	090419	13	P172C21	50	50	50
																												ladder	090419	14	ladder	50	50	50
																												P183C26	090419	15	P183C26	50	50	50
																												P194C26	090419	16	P194C26	50	50	50
																												P203C22	090419	17	P203C22	50	50	50
																												P211C21	090419	18	P211C21	50	50	50
																												P221C22	090419	19	P221C22	50	50	50
																												P232C26	090419	20	P232C26	50	50	50
																												P243C22	090419	21	P243C22	50	50	50
																												P252C21	090419	22	P252C21	50	50	50
																												HepG2	090419	23	HepG2	50	50	50
																												HepG2	100419	1	HepG2	50	50	50
																												M011C06	100419	2	M011C06	50	50	50
																												M021C10	100419	3	M021C10	50	50	50
																												M044C01	100419	4	M044C01	50	50	50
																												M051C10	100419	5	M051C10	50	50	50
																												M063C10	100419	6	M063C10	50	50	50
																												M072C06	100419	7	M072C06	50	50	50
																												M081C01	100419	8	M081C01	50	50	50
																												M091C06	100419	9	M091C06	50	50	50
																												M102C06	100419	10	M102C06	50	50	50
																												M111C10	100419	11	M111C10	50	50	50
																												M121C06	100419	12	M121C06	50	50	50
																												M131C06	100419	13	M131C06	50	50	50
																												M141C10	100419	14	M141C10	50	50	50
																												M152C10	100419	15	M152C10	50	50	50
																												M163C06	100419	16	M163C06	50	50	50
																												M171C06	100419	17	M171C06	50	50	50
																												M183C08	100419	18	M183C08	50	50	50
																												M193C10	100419	19	M193C10	50	50	50
																												M201C06	100419	20	M201C06	50	50	50
																												M212C01	100419	21	M212C01	50	50	50
																												M223C10	100419	22	M223C10	50	50	50
																												L264C11	200519	1	L264C11	50	50	50
																												L264C12	200519	2	L264C12	50	50	50
																												L264C16	200519	3	L264C16	50	50	50
																												L273C11	200519	4	L273C11	50	50	50
																												L273C12	200519	5	L273C12	50	50	50
																												L273C16	200519	6	L273C16	50	50	50
																												L282C11	200519	7	L282C11	50	50	50
																												L282C12	200519	8	L282C12	50	50	50
																												L282C16	200519	9	L282C16	50	50	50
																												L283C11	200519	10	L283C11	50	50	50
																												L283C12	200519	11	L283C12	50	50	50
																												L283C16	200519	12	L283C16	50	50	50
																												L291C11	200519	13	L291C11	50	50	50
																												L291C12	200519	14	L291C12	50	50	50
																												L291C16	200519	15	L291C16	50	50	50
																												L292C11	200519	16	L292C11	50	50	50
																												L292C12	200519	17	L292C12	50	50	50
																												L292C16	200519	18	L292C16	50	50	50
																												L293C11	200519	19	L293C11	50	50	50
																												L293C12	200519	20	L293C12	50	50	50
																												L293C16	200519	21	L293C16	50	50	50
																												HepG2	200519	22	HepG2	50	50	50
																												L301C21	200519	23	L301C21	50	50	50
																												L301C22	200519	24	L301C22	50	50	50
																												L301C26	200519	25	L301C26	50	50	50
																												M281C01	220519bis	1	M281C01	50	50	50
																												M281C06	220519bis	2	M281C06	50	50	50
																												M281C10	220519bis	3	M281C10	50	50	50
																												M282C01	220519bis	4	M282C01	50	50	50
																												M282C06	220519bis	5	M282C06	50	50	50
																												M282C10	220519bis	6	M282C10	50	50	50
																												M283C01	220519bis	7	M283C01	50	50	50
																												M283c06	220519bis	8	M283c06	50	50	50
																												M283c10	220519bis	9	M283c10	50	50	50
																												M291C01	220519bis	10	M291C01	50	50	50
																												M291C06	220519bis	11	M291C06	50	50	50
																												M291C10	220519bis	12	M291C10	50	50	50
																												M292C01	220519bis	13	M292C01	50	50	50
																												M292C06	220519bis	14	M292C06	50	50	50
																												M292C10	220519bis	15	M292C10	50	50	50
																												M293C01	220519bis	16	M293C01	50	50	50
																												M293C06	220519bis	17	M293C06	50	50	50
																												M293C10	220519bis	18	M293C10	50	50	50
																												HepG2	220519bis	19	HepG2	50	50	50
																												M301C01	220519bis	20	M301C01	50	50	50
																												M301C06	220519bis	21	M301C06	50	50	50
																												M301C10	220519bis	22	M301C10	50	50	50
																												M301C11	220519bis	23	M301C11	50	50	50
																												M301C16	220519bis	24	M301C16	50	50	50
																												M301C20	220519bis	25	M301C20	50	50	50
																												M253C01	040619	1	M253C01	50	50	50
																												M253C02	040619	2	M253C02	50	50	50
																												M253C03	040619	3	M253C03	50	50	50
																												M253C04	040619	4	M253C04	50	50	50
																												M253C06	040619	5	M253C06	50	50	50
																												M253C07	040619	6	M253C07	50	50	50
																												M253C09	040619	7	M253C09	50	50	50
																												M253C10	040619	8	M253C10	50	50	50
																												M254C01	040619	9	M254C01	50	50	50
																												M254C05	040619	10	M254C05	50	50	50
																												M254C06	040619	11	M254C06	50	50	50
																												M254C07	040619	12	M254C07	50	50	50
																												M254C10	040619	13	M254C10	50	50	50
																												ladder	040619	14	ladder	50	50	50
																												HepG2	040619	15	HepG2	50	50	50
																												M255C01	040619	16	M255C01	50	50	50
																												M255C03	040619	17	M255C03	50	50	50
																												M255C04	040619	18	M255C04	50	50	50
																												M255C05	040619	19	M255C05	50	50	50
																												M255C06	040619	20	M255C06	50	50	50
																												M255C07	040619	21	M255C07	50	50	50
																												M255C08	040619	22	M255C08	50	50	50
																												M255C10	040619	23	M255C10	50	50	50
																												M141C06	040619	24	M141C06	50	50	50
																												L263C12	040619bis	1	L263C12	50	50	50
																												L263C15	040619bis	2	L263C15	50	50	50
																												L263C18	040619bis	3	L263C18	50	50	50
																												L263C20	040619bis	4	L263C20	50	50	50
																												HepG2	040619bis	5	HepG2	50	50	50
																												M103C01	040619bis	6	M103C01	50	50	50
																												M103C02	040619bis	7	M103C02	50	50	50
																												M103C03	040619bis	8	M103C03	50	50	50
																												M103C04	040619bis	9	M103C04	50	50	50
																												M103C05	040619bis	10	M103C05	50	50	50
																												M103C06	040619bis	11	M103C06	50	50	50
																												empty	040619bis	12	empty	50	50	50
																												empty	040619bis	13	empty	50	50	50
																												ladder	040619bis	14	ladder	50	50	50
																												M103C10	040619bis	15	M103C10	50	50	50
																												M141C10	040619bis	16	M141C10	50	50	50
																												M252C01	040619bis	17	M252C01	50	50	50
																												M255C02	040619bis	18	M255C02	50	50	50
																												M252C04	040619bis	19	M252C04	50	50	50
																												M252C05	040619bis	20	M252C05	50	50	50
																												M252C06	040619bis	21	M252C06	50	50	50
																												M252C07	040619bis	22	M252C07	50	50	50
																												M252C08	040619bis	23	M252C08	50	50	50
																												M252C09	040619bis	24	M252C09	50	50	50
																												L101C13	050619	1	L101C13	50	50	50
																												L101C14	050619	2	L101C14	50	50	50
																												L101C15	050619	3	L101C15	50	50	50
																												L101C16	050619	4	L101C16	50	50	50
																												L101C17	050619	5	L101C17	50	50	50
																												L101C18	050619	6	L101C18	50	50	50
																												L101C19	050619	7	L101C19	50	50	50
																												L101C20	050619	8	L101C20	50	50	50
																												L102C14	050619	9	L102C14	50	50	50
																												L102C15	050619	10	L102C15	50	50	50
																												L102C17	050619	11	L102C17	50	50	50
																												L102C18	050619	12	L102C18	50	50	50
																												L102C19	050619	13	L102C19	50	50	50
																												ladder	050619	14	ladder	50	50	50
																												L102C20	050619	15	L102C20	50	50	50
																												L103C13	050619	16	L103C13	50	50	50
																												L103C14	050619	17	L103C14	50	50	50
																												L103C15	050619	18	L103C15	50	50	50
																												L103C17	050619	19	L103C17	50	50	50
																												L103C18	050619	20	L103C18	50	50	50
																												L103C19	050619	21	L103C19	50	50	50
																												L103C20	050619	22	L103C20	50	50	50
																												L044C11	050619bis	1	L044C11	50	50	50
																												L044C12	050619bis	2	L044C12	50	50	50
																												L044C16	050619bis	3	L044C16	50	50	50
																												L051C12	050619bis	4	L051C12	50	50	50
																												L052C11	050619bis	5	L052C11	50	50	50
																												L052C12	050619bis	6	L052C12	50	50	50
																												L052C16	050619bis	7	L052C16	50	50	50
																												L053C12	050619bis	8	L053C12	50	50	50
																												L053C13	050619bis	9	L053C13	50	50	50
																												L053C16	050619bis	10	L053C16	50	50	50
																												L061C11	050619bis	11	L061C11	50	50	50
																												L061C16	050619bis	12	L061C16	50	50	50
																												ladder	050619bis	13	ladder	50	50	50
																												ladder	050619bis	14	ladder	50	50	50
																												L233C11	050619bis	15	L233C11	50	50	50
																												L233C12	050619bis	16	L233C12	50	50	50
																												L233C16	050619bis	17	L233C16	50	50	50
																												L241C12	050619bis	18	L241C12	50	50	50
																												L242C12	050619bis	19	L242C12	50	50	50
																												L242C16	050619bis	20	L242C16	50	50	50
																												L243C16	050619bis	21	L243C16	50	50	50
																												HepG2	050619bis	22	HepG2	50	50	50
																												P261C21	170619	1	P261C21	50	50	50
																												P261C22	170619	2	P261C22	50	50	50
																												P261C26	170619	3	P261C26	50	50	50
																												P262C22	170619	4	P262C22	50	50	50
																												P262C26	170619	5	P262C26	50	50	50
																												P263C21	170619	6	P263C21	50	50	50
																												P263C22	170619	7	P263C22	50	50	50
																												P263C26	170619	8	P263C26	50	50	50
																												ladder	170619	9	ladder	50	50	50
																												P281C21	170619	10	P281C21	50	50	50
																												P281C22	170619	11	P281C22	50	50	50
																												P281C26	170619	12	P281C26	50	50	50
																												P282C21	170619	13	P282C21	50	50	50
																												P282C22	170619	14	P282C22	50	50	50
																												P282C26	170619	15	P282C26	50	50	50
																												P283C23	170619	16	P283C23	50	50	50
																												P283C25	170619	17	P283C25	50	50	50
																												P283C26	170619	18	P283C26	50	50	50
																												HepG2	170619	19	HepG2	50	50	50
																												P311C04	170619	20	P311C04	50	50	50
																												P322C21	170619	21	P322C21	50	50	50
																												P322C22	170619	22	P322C22	50	50	50
																												P322C26	170619	23	P322C26	50	50	50
																												L131C16	190619	2	L131C16	50	50	50
																												L131C17	190619	3	L131C17	50	50	50
																												L131C18	190619	4	L131C18	50	50	50
																												L131C19	190619	5	L131C19	50	50	50
																												L131C20	190619	6	L131C20	50	50	50
																												L263C13	190619	7	L263C13	50	50	50
																												L263C14	190619	8	L263C14	50	50	50
																												HepG2	190619	9	HepG2	50	50	50
																												L302C22	190619	10	L302C22	50	50	50
																												L302C26	190619	11	L302C26	50	50	50
																												L303C21	190619	12	L303C21	50	50	50
																												L303C23	190619	13	L303C23	50	50	50
																												ladder	190619	14	ladder	50	50	50
																												L303C26	190619	15	L303C26	50	50	50
																												L311C11	190619	16	L311C11	50	50	50
																												L311C12	190619	17	L311C12	50	50	50
																												L311C16	190619	18	L311C16	50	50	50
																												L312C11	190619	19	L312C11	50	50	50
																												L312C12	190619	20	L312C12	50	50	50
																												L312C16	190619	21	L312C16	50	50	50
																												L313C11	190619	22	L313C11	50	50	50
																												L313C12	190619	23	L313C12	50	50	50
																												M141C03	190619bis	1	M141C03	50	50	50
																												M141C07	190619bis	2	M141C07	50	50	50
																												HepG2	190619bis	3	HepG2	50	50	50
																												M311C01	190619bis	4	M311C01	50	50	50
																												M311C06	190619bis	5	M311C06	50	50	50
																												M311C10	190619bis	6	M311C10	50	50	50
																												M312C01	190619bis	7	M312C01	50	50	50
																												M312C01_CR	190619bis	8	M312C01_CR	50	50	50
																												M312C06	190619bis	9	M312C06	50	50	50
																												M312C10	190619bis	10	M312C10	50	50	50
																												M313C01	190619bis	11	M313C01	50	50	50
																												M313C06	190619bis	12	M313C06	50	50	50
																												ladder	190619bis	13	ladder	50	50	50
																												M313C10	190619bis	14	M313C10	50	50	50
																												M321C01	190619bis	15	M321C01	50	50	50
																												M321C06	190619bis	16	M321C06	50	50	50
																												M321C10	190619bis	17	M321C10	50	50	50
																												M322C01	190619bis	18	M322C01	50	50	50
																												M322C06	190619bis	19	M322C06	50	50	50
																												M322C10	190619bis	20	M322C10	50	50	50
																												M323C01	190619bis	21	M323C01	50	50	50
																												M323C06	190619bis	22	M323C06	50	50	50
																												M323C10	190619bis	23	M323C10	50	50	50
																												M324C01	190619bis	24	M324C01	50	50	50
																												M324C06	190619bis	25	M324C06	50	50	50
																												M302C01	020719	1	M302C01	50	50	50
																												M302C02	020719	2	M302C02	50	50	50
																												M302C03	020719	3	M302C03	50	50	50
																												M302C04	020719	4	M302C04	50	50	50
																												M302C05	020719	5	M302C05	50	50	50
																												M302C06	020719	6	M302C06	50	50	50
																												M302C07	020719	7	M302C07	50	50	50
																												M302C08	020719	8	M302C08	50	50	50
																												M302C09	020719	9	M302C09	50	50	50
																												M302C10	020719	10	M302C10	50	50	50
																												HepG2	020719	11	HepG2	50	50	50
																												ladder	020719	12	ladder	50	50	50
																												M302C11	020719	13	M302C11	50	50	50
																												M302C12	020719	14	M302C12	50	50	50
																												M302C13	020719	15	M302C13	50	50	50
																												M302C14	020719	16	M302C14	50	50	50
																												M302C15	020719	17	M302C15	50	50	50
																												M302C16	020719	18	M302C16	50	50	50
																												M302C17	020719	19	M302C17	50	50	50
																												M302C18	020719	20	M302C18	50	50	50
																												M302C19	020719	21	M302C19	50	50	50
																												M302C20	020719	22	M302C20	50	50	50
																												M301C01	020719bis	1	M301C01	50	50	50
																												M301C02	020719bis	2	M301C02	50	50	50
																												M301C03	020719bis	3	M301C03	50	50	50
																												M301C04	020719bis	4	M301C04	50	50	50
																												M301C05	020719bis	5	M301C05	50	50	50
																												M301C06	020719bis	6	M301C06	50	50	50
																												M301C07	020719bis	7	M301C07	50	50	50
																												M301C08	020719bis	8	M301C08	50	50	50
																												M301C09	020719bis	9	M301C09	50	50	50
																												M301C10	020719bis	10	M301C10	50	50	50
																												HepG2	020719bis	11	HepG2	50	50	50
																												M301C11	020719bis	12	M301C11	50	50	50
																												M301C12	020719bis	13	M301C12	50	50	50
																												ladder	020719bis	14	ladder	50	50	50
																												ladder	020719bis	15	ladder	50	50	50
																												M301C13	020719bis	16	M301C13	50	50	50
																												M301C14	020719bis	17	M301C14	50	50	50
																												M301C15	020719bis	18	M301C15	50	50	50
																												M301C16	020719bis	19	M301C16	50	50	50
																												M301C17	020719bis	20	M301C17	50	50	50
																												M301C18	020719bis	21	M301C18	50	50	50
																												M301C19	020719bis	22	M301C19	50	50	50
																												M301C20	020719bis	23	M301C20	50	50	50
																												L071C13	090719	1	L071C13	50	50	50
																												L071C15	090719	2	L071C15	50	50	50
																												L071C20	090719	3	L071C20	50	50	50
																												L072C15	090719	4	L072C15	50	50	50
																												L072C20	090719	5	L072C20	50	50	50
																												L072C13	090719	6	L072C13	50	50	50
																												L073C10	090719	7	L073C10	50	50	50
																												L081C13	090719	8	L081C13	50	50	50
																												L081C15	090719	9	L081C15	50	50	50
																												L081C20	090719	10	L081C20	50	50	50
																												L082C13	090719	11	L082C13	50	50	50
																												L082C20	090719	12	L082C20	50	50	50
																												HepG2	090719	13	HepG2	50	50	50
																												ladder	090719	14	ladder	50	50	50
																												L321C11	090719	15	L321C11	50	50	50
																												L321C12	090719	16	L321C12	50	50	50
																												L321C16	090719	17	L321C16	50	50	50
																												L322C11	090719	18	L322C11	50	50	50
																												L322C12	090719	19	L322C12	50	50	50
																												L322C12_CT	090719	20	L322C12_CT	50	50	50
																												L322C12_CK	090719	21	L322C12_CK	50	50	50
																												L322C16	090719	22	L322C16	50	50	50
																												L323C11	090719	23	L323C11	50	50	50
																												L323C12	090719	24	L323C12	50	50	50
																												L323C16	090719	25	L323C16	50	50	50
																												L324C11	090719	26	L324C11	50	50	50
																												M303C01	090719bis	1	M303C01	50	50	50
																												M303C02	090719bis	2	M303C02	50	50	50
																												M303C03	090719bis	3	M303C03	50	50	50
																												M303C04	090719bis	4	M303C04	50	50	50
																												M303C05	090719bis	5	M303C05	50	50	50
																												M303C06	090719bis	6	M303C06	50	50	50
																												M303C07	090719bis	7	M303C07	50	50	50
																												M303C08	090719bis	8	M303C08	50	50	50
																												M303C09	090719bis	9	M303C09	50	50	50
																												M303C10	090719bis	10	M303C10	50	50	50
																												HepG2	090719bis	11	HepG2	50	50	50
																												M303C11	090719bis	12	M303C11	50	50	50
																												M303C12	090719bis	13	M303C12	50	50	50
																												ladder	090719bis	14	ladder	50	50	50
																												M303C13	090719bis	15	M303C13	50	50	50
																												M303C14	090719bis	16	M303C14	50	50	50
																												M303C15	090719bis	17	M303C15	50	50	50
																												M303C16	090719bis	18	M303C16	50	50	50
																												M303C17	090719bis	19	M303C17	50	50	50
																												M303C18	090719bis	20	M303C18	50	50	50
																												M303C19	090719bis	21	M303C19	50	50	50
																												M303C20	090719bis	22	M303C20	50	50	50
																												M103C07	090719bis	23	M103C07	50	50	50
																												M103C08	090719bis	24	M103C08	50	50	50
																												M121C06	090719bis	25	M121C06	50	50	50
																												L324C12	090719bis	26	L324C12	50	50	50
																												empty	220719bis	1	empty	50	50	50
																												empty	220719bis	2	empty	50	50	50
																												M311C05	220719bis	3	M311C05	50	50	50
																												M311C07	220719bis	4	M311C07	50	50	50
																												M311C08	220719bis	5	M311C08	50	50	50
																												M311C09	220719bis	6	M311C09	50	50	50
																												M312C02	220719bis	7	M312C02	50	50	50
																												M312C03	220719bis	8	M312C03	50	50	50
																												M312C04	220719bis	9	M312C04	50	50	50
																												M312C05	220719bis	10	M312C05	50	50	50
																												M312C07	220719bis	11	M312C07	50	50	50
																												M312C08	220719bis	12	M312C08	50	50	50
																												M312C09	220719bis	13	M312C09	50	50	50
																												HepG2	220719bis	14	HepG2	50	50	50
																												ladder	220719bis	15	ladder	50	50	50
																												M313C02	220719bis	16	M313C02	50	50	50
																												M313C03	220719bis	17	M313C03	50	50	50
																												M313C04	220719bis	18	M313C04	50	50	50
																												M313C05	220719bis	19	M313C05	50	50	50
																												M313C07	220719bis	20	M313C07	50	50	50
																												M313C08	220719bis	21	M313C08	50	50	50
																												M313C09	220719bis	22	M313C09	50	50	50
																												M324C10	220719bis	23	M324C10	50	50	50
																												L313C16	220719bis	24	L313C16	50	50	50
																												M302C18	230719	1	M302C18	50	50	50
																												M303C17	230719	2	M303C17	50	50	50
																												M301C18	230719	3	M301C18	50	50	50
																												M301C06	230719	4	M301C06	50	50	50
																												M303C05	230719	5	M303C05	50	50	50
																												M302C07	230719	6	M302C07	50	50	50
																												M301C01	230719	7	M301C01	50	50	50
																												M303C14	230719	8	M303C14	50	50	50
																												M301C17	230719	9	M301C17	50	50	50
																												M303C08	230719	10	M303C08	50	50	50
																												M302C17	230719	11	M302C17	50	50	50
																												M302C06	230719	12	M302C06	50	50	50
																												M301C20	230719	13	M301C20	50	50	50
																												M303C06	230719	14	M303C06	50	50	50
																												M302C14	230719	15	M302C14	50	50	50
																												M302C11	230719	16	M302C11	50	50	50
																												ladder	230719	17	ladder	50	50	50
																												HepG2	230719	18	HepG2	50	50	50
																												M302C05	230719	19	M302C05	50	50	50
																												M301C05	230719	20	M301C05	50	50	50
																												M301C15	230719	21	M301C15	50	50	50
																												M302C20	230719	22	M302C20	50	50	50
																												M303C02	230719	23	M303C02	50	50	50
																												M303C03	230719	24	M303C03	50	50	50
																												M303C11	230719	25	M303C11	50	50	50
																												M302C15	230719	26	M302C15	50	50	50
																												M301C08	230719bis	1	M301C08	50	50	50
																												M303C16	230719bis	2	M303C16	50	50	50
																												M302C09	230719bis	3	M302C09	50	50	50
																												M301C13	230719bis	4	M301C13	50	50	50
																												M302C12	230719bis	5	M302C12	50	50	50
																												M302C16	230719bis	6	M302C16	50	50	50
																												M301C19	230719bis	7	M301C19	50	50	50
																												M302C04	230719bis	8	M302C04	50	50	50
																												M303C19	230719bis	9	M303C19	50	50	50
																												M302C03	230719bis	10	M302C03	50	50	50
																												M302C08	230719bis	11	M302C08	50	50	50
																												M302C10	230719bis	12	M302C10	50	50	50
																												M303C18	230719bis	13	M303C18	50	50	50
																												M302C19	230719bis	14	M302C19	50	50	50
																												M303C01	230719bis	15	M303C01	50	50	50
																												M301C07	230719bis	16	M301C07	50	50	50
																												ladder	230719bis	17	ladder	50	50	50
																												HepG2	230719bis	18	HepG2	50	50	50
																												M303C07	230719bis	19	M303C07	50	50	50
																												M301C09	230719bis	20	M301C09	50	50	50
																												M301C10	230719bis	21	M301C10	50	50	50
																												M303C13	230719bis	22	M303C13	50	50	50
																												M301C14	230719bis	23	M301C14	50	50	50
																												M303C04	230719bis	24	M303C04	50	50	50
																												M302C13	230719bis	25	M302C13	50	50	50
																												M303C12	230719bis	26	M303C12	50	50	50
																												M301C03	240719bis	1	M301C03	50	50	50
																												M302C02	240719bis	2	M302C02	50	50	50
																												M302C20	240719bis	3	M302C20	50	50	50
																												M301C02	240719bis	4	M301C02	50	50	50
																												M303C09	240719bis	5	M303C09	50	50	50
																												M301C16	240719bis	6	M301C16	50	50	50
																												M301C04	240719bis	7	M301C04	50	50	50
																												M301C11	240719bis	8	M301C11	50	50	50
																												M303C10	240719bis	9	M303C10	50	50	50
																												M302C01	240719bis	10	M302C01	50	50	50
																												M303C15	240719bis	11	M303C15	50	50	50
																												M301C12	240719bis	12	M301C12	50	50	50
																												HepG2	240719bis	13	HepG2	50	50	50
																												M071C05	240719bis	14	M071C05	50	50	50
																												M071C02	240719bis	15	M071C02	50	50	50
																												M072C05	240719bis	16	M072C05	50	50	50
																												M072C04	240719bis	17	M072C04	50	50	50
																												M073C02	240719bis	18	M073C02	50	50	50
																												M073C03	240719bis	19	M073C03	50	50	50
																												M073C04	240719bis	20	M073C04	50	50	50
																												M073C05	240719bis	21	M073C05	50	50	50
																												M312C01_BT	240719bis	22	M312C01_BT	50	50	50
																												L082C15	240719bis	23	L082C15	50	50	50
																												L083C13	240719bis	24	L083C13	50	50	50
																												L0983C15	240719bis	25	L0983C15	50	50	50
																												ladder	240719bis	26	ladder	50	50	50
																												L083C20	240719bis	27	L083C20	50	50	50
																												HepG2	181119	1	HepG2	50	50	50
																												P021C37	181119	2	P021C37	50	50	50
																												P062C27	181119	3	P062C27	50	50	50
																												P072C26	181119	4	P072C26	50	50	50
																												P081C26	181119	5	P081C26	50	50	50
																												P091C26	181119	6	P091C26	50	50	50
																												P103C22	181119	7	P103C22	50	50	50
																												P112C21	181119	8	P112C21	50	50	50
																												P123C22	181119	9	P123C22	50	50	50
																												P132C21	181119	10	P132C21	50	50	50
																												P143C21	181119	11	P143C21	50	50	50
																												P151C28	181119	12	P151C28	50	50	50
																												P162C21	181119	13	P162C21	50	50	50
																												P172C21	181119	14	P172C21	50	50	50
																												P183C26	181119	15	P183C26	50	50	50
																												P194C26	181119	16	P194C26	50	50	50
																												P203C22	181119	17	P203C22	50	50	50
																												P211C21	181119	18	P211C21	50	50	50
																												P221C22	181119	19	P221C22	50	50	50
																												P232C26	181119	20	P232C26	50	50	50
																												P243C22	181119	21	P243C22	50	50	50
																												P252C21	181119	22	P252C21	50	50	50
																												P261C22	181119	23	P261C22	50	50	50
																												P281C26	181119	24	P281C26	50	50	50
																												P311C04	181119	25	P311C04	50	50	50
																												P322C26	181119	26	P322C26	50	50	50
																												M303C01	181119bis	1	M303C01	50	50	50
																												M303C02	181119bis	2	M303C02	50	50	50
																												M303C03	181119bis	3	M303C03	50	50	50
																												M303C04	181119bis	4	M303C04	50	50	50
																												M303C05	181119bis	5	M303C05	50	50	50
																												M303C06	181119bis	6	M303C06	50	50	50
																												M303C07	181119bis	7	M303C07	50	50	50
																												M303C08	181119bis	8	M303C08	50	50	50
																												M303C09	181119bis	9	M303C09	50	50	50
																												M303C10	181119bis	10	M303C10	50	50	50
																												ladder	181119bis	11	ladder	50	50	50
																												ladder	181119bis	12	ladder	50	50	50
																												HepG2	181119bis	13	HepG2	50	50	50
																												M303C11	181119bis	14	M303C11	50	50	50
																												M303C12	181119bis	15	M303C12	50	50	50
																												M303C13	181119bis	16	M303C13	50	50	50
																												M303C14	181119bis	17	M303C14	50	50	50
																												M303C15	181119bis	18	M303C15	50	50	50
																												M303C16	181119bis	19	M303C16	50	50	50
																												M303C17	181119bis	20	M303C17	50	50	50
																												M303C18	181119bis	21	M303C18	50	50	50
																												M303C19	181119bis	22	M303C19	50	50	50
																												M303C20	181119bis	23	M303C20	50	50	50
																												M161C02	191119	1	M161C02	50	50	50
																												M161C05	191119	2	M161C05	50	50	50
																												M162C02	191119	3	M162C02	50	50	50
																												M162C06	191119	4	M162C06	50	50	50
																												M163C02	191119	5	M163C02	50	50	50
																												M163C05	191119	6	M163C05	50	50	50
																												MS2C2_br2	191119	7	MS2C2_br2	50	50	50
																												MS2C3_br3	191119	8	MS2C3_br3	50	50	50
																												MS3C1_br2	191119	9	MS3C1_br2	50	50	50
																												MS3C2_br3	191119	10	MS3C2_br3	50	50	50
																												MS3C3_br5	191119	11	MS3C3_br5	50	50	50
																												MS4C1_br2	191119	12	MS4C1_br2	50	50	50
																												MS4C2_br4	191119	13	MS4C2_br4	50	50	50
																												MS4C3_br3	191119	14	MS4C3_br3	50	50	50
																												M301C07	191119	15	M301C07	50	50	50
																												M313C01	191119	16	M313C01	50	50	50
																												M324C01	191119	17	M324C01	50	50	50
																												HepG2	191119	18	HepG2	50	50	50
																												L113C20	191119	19	L113C20	50	50	50
																												L123C17	191119	20	L123C17	50	50	50
																												L211C19	191119	21	L211C19	50	50	50
																												M011C06	19119bis	1	M011C06	50	50	50
																												M021C10	19119bis	2	M021C10	50	50	50
																												M044C10	19119bis	3	M044C10	50	50	50
																												M051C10	19119bis	4	M051C10	50	50	50
																												M063C10	19119bis	5	M063C10	50	50	50
																												M072C06	19119bis	6	M072C06	50	50	50
																												M081C01	19119bis	7	M081C01	50	50	50
																												M091C06	19119bis	8	M091C06	50	50	50
																												M102C06	19119bis	9	M102C06	50	50	50
																												M111C10	19119bis	10	M111C10	50	50	50
																												M122C01	19119bis	11	M122C01	50	50	50
																												M131C06	19119bis	12	M131C06	50	50	50
																												M142C01	19119bis	13	M142C01	50	50	50
																												M152C10	19119bis	14	M152C10	50	50	50
																												M161C02	19119bis	15	M161C02	50	50	50
																												M171C06	19119bis	16	M171C06	50	50	50
																												M183C07	19119bis	17	M183C07	50	50	50
																												M193C10	19119bis	18	M193C10	50	50	50
																												M202C10	19119bis	19	M202C10	50	50	50
																												M213C01	19119bis	20	M213C01	50	50	50
																												M223C10	19119bis	21	M223C10	50	50	50
																												M231C01	19119bis	22	M231C01	50	50	50
																												M241C01	19119bis	23	M241C01	50	50	50
																												M252C05	19119bis	24	M252C05	50	50	50
																												M261C01	19119bis	25	M261C01	50	50	50
																												M281C06	19119bis	26	M281C06	50	50	50
																												M292C06	19119bis	27	M292C06	50	50	50
																												HepG2	19119bis	28	HepG2	50	50	50
																												P021C37	130120	1	P021C37	50	50	50
																												P062C27	130120	2	P062C27	50	50	50
																												P072C26	130120	3	P072C26	50	50	50
																												P081C21	130120	4	P081C21	50	50	50
																												P091C26	130120	5	P091C26	50	50	50
																												P103C22	130120	6	P103C22	50	50	50
																												P112C21	130120	7	P112C21	50	50	50
																												P123C22	130120	8	P123C22	50	50	50
																												P132C21	130120	9	P132C21	50	50	50
																												P143C21	130120	10	P143C21	50	50	50
																												P151C28	130120	11	P151C28	50	50	50
																												P162C21	130120	12	P162C21	50	50	50
																												P183C26	130120	13	P183C26	50	50	50
																												P203C22	130120	14	P203C22	50	50	50
																												P211C21	130120	15	P211C21	50	50	50
																												P221C22	130120	16	P221C22	50	50	50
																												P232C21	130120	17	P232C21	50	50	50
																												P243C22	130120	18	P243C22	50	50	50
																												P252C12	130120	19	P252C12	50	50	50
																												P261C22	130120	20	P261C22	50	50	50
																												P194C26	130120	21	P194C26	50	50	50
																												P281C26	130120	22	P281C26	50	50	50
																												P311C04	130120	23	P311C04	50	50	50
																												P322C26	130120	24	P322C26	50	50	50
																												HepG2	130120	25	HepG2	50	50	50
																												M011C06	150120	1	M011C06	50	50	50
																												M021C10	150120	2	M021C10	50	50	50
																												M044C10	150120	3	M044C10	50	50	50
																												M053C10	150120	4	M053C10	50	50	50
																												M063C06	150120	5	M063C06	50	50	50
																												M091C04	150120	6	M091C04	50	50	50
																												M081C01	150120	7	M081C01	50	50	50
																												M102C06	150120	8	M102C06	50	50	50
																												M111C10	150120	9	M111C10	50	50	50
																												M122C01	150120	10	M122C01	50	50	50
																												M131C06	150120	11	M131C06	50	50	50
																												M142C01	150120	12	M142C01	50	50	50
																												M152C10	150120	13	M152C10	50	50	50
																												M163C10	150120	14	M163C10	50	50	50
																												M171C06	150120	15	M171C06	50	50	50
																												M183C07	150120	16	M183C07	50	50	50
																												M193C10	150120	17	M193C10	50	50	50
																												M202C10	150120	18	M202C10	50	50	50
																												M213C01	150120	19	M213C01	50	50	50
																												M223C10	150120	20	M223C10	50	50	50
																												M231C01	150120	21	M231C01	50	50	50
																												M241C01	150120	22	M241C01	50	50	50
																												M252C05	150120	23	M252C05	50	50	50
																												M261C01	150120	24	M261C01	50	50	50
[truncated: 54 more rows]
[truncated: 3 more columns]

## Sheet: Sup Fig3c
hTL														sTL
ircan	M1	M2	M3	M4	species	blotM1	blotM2	blotM3	blotM4	MM1	Dif	SD		ircan_name	M1	M2	M3	M4	species	blotM1	blotM2	blotM3	blotM4	MM1	Dif	SD		Statistic
L043C16	4.4652	4.01084	NA	NA	Porites	80419	220217	character(0)	character(0)	4.23802	0.454355	0.321278		L012C16	9.04433	7.5939	NA	NA	Porites	80419	220217	character(0)	character(0)	8.31911	1.45043	1.02561		test	parameter1	parameter2	formula	data	Genus	TL	Results	Pvalue	Decision
L044C11	3.90624	4.64672	NA	NA	Porites	050619bis	60317	character(0)	character(0)	4.27648	0.740472	0.523593		L043C16	7.9511	5.64178	NA	NA	Porites	80419	220217	character(0)	character(0)	6.79644	2.30932	1.63294		shapiro	measurement 1	measurement 1	shapiro.test(aov(M1 ~ M2, data = data)$residuals)	duplicate_htl	Pocillopora+Porites	hTL	W = 0.97834, p-value = 0.001524	0.001524	not normal distribution
L044C12	4.44329	4.51789	NA	NA	Porites	050619bis	60317	character(0)	character(0)	4.48059	0.0746006	0.0527506		L044C11	7.24929	7.15632	NA	NA	Porites	050619bis	60317	character(0)	character(0)	7.20281	0.0929701	0.0657398		shapiro	LOG(measurement 1)	LOG(measurement 2)	shapiro.test(aov(log(M1) ~ log(M2), data = data)$residuals)	duplicate_htl	Pocillopora+Porites	hTL	W = 0.99082, p-value = 0.1645	0.1645	normal distribution
L044C16	4.78126	5.20175	NA	NA	Porites	050619bis	60317	character(0)	character(0)	4.9915	0.420482	0.297325		L044C12	7.90621	8.17877	NA	NA	Porites	050619bis	60317	character(0)	character(0)	8.04249	0.272562	0.19273		pearson correlation	LOG(measurement 1)	LOG(measurement 2)	cor.test(log(data$M1),log(data$M2),method="pearson")	duplicate_htl	Pocillopora+Porites	hTL	data: log(revdupt2$M1) and log(revdupt2$M2)		correlated
L051C12	6.7994	6.11415	4.92779	NA	Porites	40417	050619bis	60317	character(0)	6.45678	0.685254	0.946919		L044C16	10.2544	9.77775	NA	NA	Porites	050619bis	60317	character(0)	character(0)	10.0161	0.476621	0.337022									t = 15.68, df = 224, p-value < 2.2e-16
L051C16	4.77793	4.23827	NA	NA	Porites	60317	80419	character(0)	character(0)	4.5081	0.539662	0.381599		L052C16	11.3216	8.51719	NA	NA	Porites	050619bis	60317	character(0)	character(0)	9.91938	2.80439	1.983									alternative hypothesis: true correlation is not equal to 0
L052C11	4.72847	5.01038	NA	NA	Porites	050619bis	60317	character(0)	character(0)	4.86943	0.281906	0.199338		L053C12	15.7654	18.3345	NA	NA	Porites	050619bis	60317	character(0)	character(0)	17.0499	2.56914	1.81666									95 percent confidence interval:
L052C12	5.17377	5.67656	NA	NA	Porites	050619bis	60317	character(0)	character(0)	5.42517	0.502793	0.355528		L053C16	8.3284	8.08553	NA	NA	Porites	050619bis	60317	character(0)	character(0)	8.20696	0.242871	0.171736									0.6546584 0.7802095
L052C16	4.91	4.7606	NA	NA	Porites	050619bis	60317	character(0)	character(0)	4.8353	0.149395	0.105638		L083C12	14.6953	15.5091	NA	NA	Porites	91117	240717	character(0)	character(0)	15.1022	0.813785	0.575433									sample estimates:
L053C12	5.17128	6.00526	NA	NA	Porites	050619bis	60317	character(0)	character(0)	5.58827	0.833976	0.58971		L093C16	8.25053	5.91832	NA	NA	Porites	80419	270318	character(0)	character(0)	7.08442	2.33221	1.64912									cor
L053C13	4.35314	4.71752	4.34112	NA	Porites	050619bis	110717	240718	character(0)	4.53533	0.36438	0.213927		L101C15	8.04849	6.95574	NA	NA	Porites	50619	200218	character(0)	character(0)	7.50212	1.09275	0.77269									0.7233599
L053C16	4.34291	4.76967	NA	NA	Porites	050619bis	60317	character(0)	character(0)	4.55629	0.426754	0.30176		L101C16	8.4457	9.39757	10.9427	NA	Porites	50619	120717	200218	character(0)	8.92164	0.951861	1.2602
L061C11	4.72691	5.89457	4.58208	NA	Porites	050619bis	60317	80419	character(0)	5.31074	1.16766	0.71961		L102C18	7.83884	8.77371	NA	NA	Porites	50619	200218	character(0)	character(0)	8.30628	0.93487	0.661053
L061C13	4.44341	5.92683	NA	NA	Porites	91117	110717	character(0)	character(0)	5.18512	1.48342	1.04894		L102C19	6.65255	8.64249	NA	NA	Porites	50619	200218	character(0)	character(0)	7.64752	1.98994	1.4071		test	parameter1	parameter2	formula	data	Genus	TL	Results	Pvalue	Decision
L061C16	4.20998	4.78088	NA	NA	Porites	050619bis	60317	character(0)	character(0)	4.49543	0.570906	0.403692		L102C20	8.81608	12.2108	NA	NA	Porites	50619	200218	character(0)	character(0)	10.5135	3.39475	2.40045		shapiro	measurement 1	measurement 1	shapiro.test(aov(M1 ~ M2, data = data)$residuals)	duplicate_htl	Pocillopora+Porites	sTL	#W = 0.98077, p-value = 0.06022 > 0.05	0.06022	normal distribution
L081C11	4.06099	4.87231	NA	NA	Porites	80419	240717	character(0)	character(0)	4.46665	0.811317	0.573688		L113C11	5.99922	8.2718	NA	NA	Porites	80419	240717	character(0)	character(0)	7.13551	2.27259	1.60696		pearson correlation	LOG(measurement 1)	LOG(measurement 2)	cor.test(log(data$M1),log(data$M2),method="pearson")	duplicate_htl	Pocillopora+Porites	sTL	Pearson's product-moment correlation		correlated
L083C12	5.40755	5.94761	NA	NA	Porites	91117	240717	character(0)	character(0)	5.67758	0.540057	0.381878		L123C19	6.3843	10.0041	NA	NA	Porites	80419	260918bis	character(0)	character(0)	8.19419	3.61978	2.55957
L093C16	4.97156	5.72191	NA	NA	Porites	80419	270318	character(0)	character(0)	5.34673	0.75035	0.530578		L152C16	6.50474	8.79102	NA	NA	Porites	91117	220118	character(0)	character(0)	7.64788	2.28628	1.61664									data: revdupt3$M1 and revdupt3$M2
L101C16	6.0182	5.90351	4.4025	NA	Porites	50619	120717	200218	character(0)	5.96086	0.114695	0.901544		L153C11	7.00175	6.56144	NA	NA	Porites	80419	91117	character(0)	character(0)	6.7816	0.440307	0.311344									t = 21.563, df = 115, p-value < 2.2e-16
L101C17	5.97752	5.48115	NA	NA	Porites	50619	200218	character(0)	character(0)	5.72933	0.496379	0.350993		L172C16	16.278	16.9438	17.0734	NA	Porites	131118	250718	260918bis	character(0)	16.6109	0.665757	0.426753									alternative hypothesis: true correlation is not equal to 0
L101C18	5.69022	5.77016	NA	NA	Porites	50619	200218	character(0)	character(0)	5.73019	0.0799365	0.0565236		L173C16	17.5191	18.4944	NA	NA	Porites	250718	260918bis	character(0)	character(0)	18.0068	0.975277	0.689625									95 percent confidence interval:
L101C20	7.57603	7.14529	NA	NA	Porites	50619	200218	character(0)	character(0)	7.36066	0.430746	0.304583		L191C11	10.3973	10.0082	NA	NA	Porites	80419	250718	character(0)	character(0)	10.2027	0.389156	0.275175									0.8523966 0.9263442
L102C11	6.09785	5.62149	NA	NA	Porites	120717	200218	character(0)	character(0)	5.85967	0.476358	0.336836		L191C12	8.04456	10.054	8.73023	NA	Porites	131118	250718	260918bis	character(0)	9.04929	2.00947	1.02148									sample estimates:
L102C13	6.69928	6.60113	NA	NA	Porites	040918bis	200218	character(0)	character(0)	6.65021	0.0981485	0.0694015		L201C15	17.6027	18.1412	NA	NA	Porites	80419	300518	character(0)	character(0)	17.872	0.538536	0.380803									cor
L102C14	6.58672	5.02362	NA	NA	Porites	50619	200218	character(0)	character(0)	5.80517	1.5631	1.10528		L263C12	16.4053	18.3298	NA	NA	Porites	040619bis	80419	character(0)	character(0)	17.3675	1.92447	1.36081									0.8953802
L102C17	6.22421	5.06029	NA	NA	Porites	50619	200218	character(0)	character(0)	5.64225	1.16392	0.823018		L272C11	7.99775	9.82348	NA	NA	Porites	40918	80419	character(0)	character(0)	8.91061	1.82573	1.29098
L102C19	6.28238	4.63831	NA	NA	Porites	50619	200218	character(0)	character(0)	5.46035	1.64407	1.16254		L313C16	7.72157	7.74084	NA	NA	Porites	190619	220719bis	character(0)	character(0)	7.73121	0.0192641	0.0136218
L102C20	5.43091	5.13554	NA	NA	Porites	50619	200218	character(0)	character(0)	5.28323	0.295367	0.208856		M051C10	5.51381	9.26968	NA	NA	Pocillopora	100419	191119bis	character(0)	character(0)	7.39175	3.75587	2.6558
L103C13	6.82594	6.67768	NA	NA	Porites	50619	200218	character(0)	character(0)	6.75181	0.148254	0.104832		M062C02	8.716	8.65391	NA	NA	Pocillopora	120717	120717	character(0)	character(0)	8.68495	0.0620878	0.0439027
L103C14	4.94171	6.48666	NA	NA	Porites	50619	200218	character(0)	character(0)	5.71419	1.54495	1.09245		M063C02	7.53464	7.05766	NA	NA	Pocillopora	120717	120717	character(0)	character(0)	7.29615	0.476979	0.337275
L103C17	5.05083	6.71542	NA	NA	Porites	50619	200218	character(0)	character(0)	5.88312	1.66459	1.17704		M091C01	8.43892	10.7368	NA	NA	Pocillopora	230718	280318	character(0)	character(0)	9.58784	2.29783	1.62481
L103C18	5.27426	4.95591	NA	NA	Porites	50619	200218	character(0)	character(0)	5.11509	0.318352	0.225109		M091C04	10.0874	11.3224	NA	NA	Pocillopora	150120	230718	character(0)	character(0)	10.7049	1.23495	0.873238
L113C11	4.15568	5.21879	NA	NA	Porites	80419	240717	character(0)	character(0)	4.68724	1.06311	0.751729		M092C01	7.40306	8.79759	NA	NA	Pocillopora	230718	280318	character(0)	character(0)	8.10033	1.39453	0.986083
L141C16	4.56846	4.72647	NA	NA	Porites	80419	240718	character(0)	character(0)	4.64746	0.158016	0.111734		M101C02	9.86118	8.74543	NA	NA	Pocillopora	41218	210218	character(0)	character(0)	9.30331	1.11575	0.788953
L152C12	4.71897	5.61363	NA	NA	Porites	91117	220118	character(0)	character(0)	5.1663	0.894661	0.632621		M101C03	8.72295	8.31164	NA	NA	Pocillopora	41218	210218	character(0)	character(0)	8.51729	0.411311	0.290841
L152C16	5.49228	5.95484	NA	NA	Porites	91117	220118	character(0)	character(0)	5.72356	0.462561	0.32708		M101C04	9.53156	12.737	NA	NA	Pocillopora	41218	210218	character(0)	character(0)	11.1343	3.20546	2.2666
L152C20	7.00788	5.89174	NA	NA	Porites	91117	220118	character(0)	character(0)	6.44981	1.11614	0.789232		M101C05	10.4016	9.96016	NA	NA	Pocillopora	41218	210218	character(0)	character(0)	10.1809	0.441394	0.312112
L153C11	4.8451	6.97524	5.02537	NA	Porites	80419	91117	110717	character(0)	5.91017	2.13014	1.18124		M101C06	6.84185	8.99482	8.32605	NA	Pocillopora	41218	81117	210218	character(0)	7.91834	2.15297	1.10192
L163C16	4.41839	4.82601	NA	NA	Porites	80419	240718	character(0)	character(0)	4.6222	0.407626	0.288235		M101C07	6.93775	9.75788	NA	NA	Pocillopora	41218	210218	character(0)	character(0)	8.34782	2.82012	1.99413
L171C12	4.99415	5.44276	NA	NA	Porites	80419	250718	character(0)	character(0)	5.21846	0.448609	0.317214		M101C09	10.7758	9.263	NA	NA	Pocillopora	41218	210218	character(0)	character(0)	10.0194	1.51277	1.06969
L173C12	4.97193	4.31476	5.08679	NA	Porites	131118	250718	260918bis	character(0)	4.64334	0.65717	0.416553		M102C01	9.88513	9.06549	NA	NA	Pocillopora	41218	81117	character(0)	character(0)	9.47531	0.819635	0.579569
L173C16	3.87249	4.95603	NA	NA	Porites	250718	260918bis	character(0)	character(0)	4.41426	1.08354	0.766178		M102C02	7.83758	7.46109	NA	NA	Pocillopora	41218	210218	character(0)	character(0)	7.64933	0.376483	0.266214
L182C16	4.38059	4.94825	NA	NA	Porites	80419	250718	character(0)	character(0)	4.66442	0.567661	0.401397		M102C03	11.6342	8.069	NA	NA	Pocillopora	41218	210218	character(0)	character(0)	9.85158	3.56517	2.52096
L191C11	5.19327	6.20261	NA	NA	Porites	80419	250718	character(0)	character(0)	5.69794	1.00934	0.713711		M102C04	7.53736	7.30083	NA	NA	Pocillopora	41218	210218	character(0)	character(0)	7.4191	0.236528	0.16725
L191C12	6.54084	7.36835	8.22387	NA	Porites	131118	250718	260918bis	character(0)	6.95459	0.827511	0.841556		M102C05	8.80712	8.32603	NA	NA	Pocillopora	41218	210218	character(0)	character(0)	8.56657	0.481084	0.340178
L201C15	4.4449	4.9565	NA	NA	Porites	80419	300518	character(0)	character(0)	4.7007	0.511602	0.361757		M102C06	11.0857	8.83405	NA	NA	Pocillopora	41218	191119bis	character(0)	character(0)	9.95989	2.25167	1.59217
L213C11	4.78306	4.54832	NA	NA	Porites	80419	280818bis	character(0)	character(0)	4.66569	0.234744	0.165989		M102C07	10.0335	9.81973	NA	NA	Pocillopora	41218	210218	character(0)	character(0)	9.9266	0.213757	0.151149
L222C11	4.54935	4.81977	NA	NA	Porites	80419	280818bis	character(0)	character(0)	4.68456	0.270418	0.191215		M102C08	8.31652	8.95407	NA	NA	Pocillopora	41218	210218	character(0)	character(0)	8.6353	0.637551	0.450817
L231C11	5.43127	5.98055	NA	NA	Porites	80419	280818bis	character(0)	character(0)	5.70591	0.549277	0.388398		M102C09	7.63166	9.84033	NA	NA	Pocillopora	41218	210218	character(0)	character(0)	8.736	2.20867	1.56177
L233C11	4.64491	5.17589	NA	NA	Porites	050619bis	280818	character(0)	character(0)	4.9104	0.530974	0.375456		M103C02	14.1372	12.0625	NA	NA	Pocillopora	040619bis	210218	character(0)	character(0)	13.0998	2.07467	1.46701
L233C12	4.89362	5.28622	NA	NA	Porites	050619bis	280818	character(0)	character(0)	5.08992	0.392603	0.277612		M103C04	17.9556	17.5096	NA	NA	Pocillopora	040619bis	210218	character(0)	character(0)	17.7326	0.445999	0.315369
L233C16	4.13242	4.78372	NA	NA	Porites	050619bis	280818	character(0)	character(0)	4.45807	0.651299	0.460538		M103C05	15.8282	14.6861	NA	NA	Pocillopora	040619bis	210218	character(0)	character(0)	15.2571	1.14212	0.807601
L241C12	4.60566	5.19537	NA	NA	Porites	050619bis	290818	character(0)	character(0)	4.90052	0.589709	0.416987		M111C10	12.5393	13.7107	NA	NA	Pocillopora	191119bis	250717	character(0)	character(0)	13.125	1.17135	0.828268
L242C12	5.43956	6.51146	NA	NA	Porites	050619bis	290818	character(0)	character(0)	5.97551	1.07191	0.757952		M131C06	9.85329	9.8563	NA	NA	Pocillopora	191119bis	260918	character(0)	character(0)	9.85479	0.00300579	0.00212541
L242C16	5.3842	5.20145	NA	NA	Porites	050619bis	290818	character(0)	character(0)	5.29282	0.182754	0.129226		M142C01	9.48106	10.8032	NA	NA	Pocillopora	150120	191119bis	character(0)	character(0)	10.1421	1.32212	0.934882
L243C11	4.98492	5.21723	NA	NA	Porites	80419	290818	character(0)	character(0)	5.10107	0.23231	0.164268		M153C10	10.7122	14.1589	NA	NA	Pocillopora	100717	230118	character(0)	character(0)	12.4355	3.44674	2.43721
L243C16	6.29277	6.44148	NA	NA	Porites	050619bis	290818	character(0)	character(0)	6.36713	0.148715	0.105157		M161C01	6.30681	6.36165	NA	NA	Pocillopora	230718bis	280318	character(0)	character(0)	6.33423	0.0548435	0.0387802
L263C12	4.66756	4.79444	5.44616	NA	Porites	040619bis	80419	290818	character(0)	4.731	0.126884	0.417745		M183C07	6.24441	5.04538	7.29851	NA	Pocillopora	150120	191119bis	240918bis	character(0)	5.64489	1.19903	1.12734
L263C18	5.3796	5.97674	NA	NA	Porites	040619bis	290818	character(0)	character(0)	5.67817	0.597145	0.422246		M193C10	6.17349	8.78767	NA	NA	Pocillopora	191119bis	230718bis	character(0)	character(0)	7.48058	2.61418	1.8485
L263C20	4.30176	4.23549	NA	NA	Porites	040619bis	290818	character(0)	character(0)	4.26863	0.0662781	0.0468657		M202C10	7.83389	5.58464	6.44179	NA	Pocillopora	150120	191119bis	260918	character(0)	6.70927	2.24925	1.13518
L272C11	4.61833	4.68104	NA	NA	Porites	040918bis	80419	character(0)	character(0)	4.64968	0.0627099	0.0443426		M212C01	7.26749	6.71171	NA	NA	Pocillopora	40918	100419	character(0)	character(0)	6.9896	0.555785	0.392999
M013C06	5.07903	4.72563	NA	NA	Pocillopora	50417	71117	character(0)	character(0)	4.90233	0.353398	0.24989		M213C01	8.57622	5.25678	6.80504	NA	Pocillopora	150120	191119bis	260918	character(0)	6.9165	3.31943	1.66096
M013C10	4.93384	5.06976	NA	NA	Pocillopora	50417	71117	character(0)	character(0)	5.0018	0.135919	0.0961094		M231C01	6.83024	5.26353	NA	NA	Pocillopora	191119bis	270818	character(0)	character(0)	6.04688	1.56671	1.10783
M021C06	4.93244	5.05672	NA	NA	Pocillopora	30417	71117	character(0)	character(0)	4.99458	0.124283	0.0878813		M241C01	6.66337	5.18216	NA	NA	Pocillopora	191119bis	270818	character(0)	character(0)	5.92276	1.48121	1.04737
M021C10	5.7971	6.31139	6.87016	NA	Pocillopora	30417	71117	100419	c(150120, 191119bis)	6.05425	0.514296	0.536684		M252C05	12.63	12.4443	14.2911	7.99669	Pocillopora	040619bis	100419	150120	191119bis	12.5371	0.185727	2.6937
M022C01	4.50202	4.49733	NA	NA	Pocillopora	30417	71117	character(0)	character(0)	4.49967	0.00469466	0.00331963		M262C05	6.97608	6.50436	NA	NA	Pocillopora	40918	50918	character(0)	character(0)	6.74022	0.471722	0.333558
M022C06	5.29737	5.48017	NA	NA	Pocillopora	30417	71117	character(0)	character(0)	5.38877	0.182801	0.12926		M281C06	6.68726	9.33795	NA	NA	Pocillopora	191119bis	220519bis	character(0)	character(0)	8.01261	2.65068	1.87432
M022C31	3.75717	4.60107	NA	NA	Pocillopora	30417	71117	character(0)	character(0)	4.17912	0.843893	0.596722		M292C06	7.06304	5.88553	NA	NA	Pocillopora	191119bis	220519bis	character(0)	character(0)	6.47428	1.17751	0.832627
M023C06	4.20619	5.49166	NA	NA	Pocillopora	30417	71117	character(0)	character(0)	4.84893	1.28546	0.908959		M301C01	3.69477	3.12994	3.39682	NA	Pocillopora	020719bis	220519bis	230719	character(0)	3.41236	0.564837	0.282561
M023C10	4.8357	5.65293	NA	NA	Pocillopora	30417	71117	character(0)	character(0)	5.24431	0.817237	0.577874		M301C03	4.93907	5.4815	NA	NA	Pocillopora	020719bis	240719bis	character(0)	character(0)	5.21028	0.542428	0.383555
M041C06	4.47844	4.83865	NA	NA	Pocillopora	30417	81117	character(0)	character(0)	4.65854	0.360207	0.254705		M301C04	4.27545	4.77597	NA	NA	Pocillopora	020719bis	240719bis	character(0)	character(0)	4.52571	0.500512	0.353915
M041C10	4.31513	4.65164	NA	NA	Pocillopora	30417	81117	character(0)	character(0)	4.48338	0.336508	0.237947		M301C05	5.63814	6.98914	NA	NA	Pocillopora	020719bis	230719	character(0)	character(0)	6.31364	1.35101	0.955307
M042C01	4.75146	5.14911	NA	NA	Pocillopora	30417	81117	character(0)	character(0)	4.95028	0.397653	0.281183		M301C06	3.95741	3.48986	4.11676	NA	Pocillopora	020719bis	220519bis	230719	character(0)	3.72364	0.467548	0.325829
M042C06	4.38729	4.50205	NA	NA	Pocillopora	30417	81117	character(0)	character(0)	4.44467	0.11476	0.0811476		M301C07	4.04647	3.86453	NA	NA	Pocillopora	020719bis	230719bis	character(0)	character(0)	3.9555	0.181942	0.128652
M043C01	4.10643	4.02093	NA	NA	Pocillopora	30417	81117	character(0)	character(0)	4.06368	0.0854958	0.0604547		M301C08	4.84637	5.05042	NA	NA	Pocillopora	020719bis	230719bis	character(0)	character(0)	4.9484	0.204045	0.144282
M043C06	4.36749	4.20782	NA	NA	Pocillopora	30417	81117	character(0)	character(0)	4.28765	0.159668	0.112902		M301C09	4.60806	4.63518	NA	NA	Pocillopora	020719bis	230719bis	character(0)	character(0)	4.62162	0.0271285	0.0191828
M043C10	3.82343	4.34882	NA	NA	Pocillopora	30417	81117	character(0)	character(0)	4.08612	0.525389	0.371506		M301C10	4.36949	4.30044	4.9348	NA	Pocillopora	020719bis	220519bis	230719bis	character(0)	4.33496	0.0690461	0.34803
M044C01	4.67173	4.78595	4.90785	NA	Pocillopora	30417	81117	100419	character(0)	4.72884	0.114219	0.118078		M301C11	4.07433	3.29873	3.98086	NA	Pocillopora	020719bis	220519bis	240719bis	character(0)	3.68653	0.775604	0.4234
M044C06	3.90242	4.31066	NA	NA	Pocillopora	30417	81117	character(0)	character(0)	4.10654	0.408235	0.288666		M301C12	4.25086	4.48922	NA	NA	Pocillopora	020719bis	240719bis	character(0)	character(0)	4.37004	0.238362	0.168547
M044C10	4.40652	4.89905	5.24129	4.50082	Pocillopora	30417	81117	150120	191119bis	4.65278	0.492538	0.384312		M301C13	4.34551	4.73844	NA	NA	Pocillopora	020719bis	230719bis	character(0)	character(0)	4.54197	0.392926	0.27784
M051C10	4.57578	4.41354	4.43075	NA	Pocillopora	80317	100419	191119bis	character(0)	4.49466	0.162239	0.0891176		M301C14	3.40685	3.44493	NA	NA	Pocillopora	020719bis	230719bis	character(0)	character(0)	3.42589	0.038078	0.0269252
M053C01	4.71103	5.18049	NA	NA	Pocillopora	80317	81117	character(0)	character(0)	4.94576	0.469463	0.33196		M301C15	3.50295	3.6642	NA	NA	Pocillopora	020719bis	230719	character(0)	character(0)	3.58358	0.161252	0.114023
M053C10	4.06768	4.09512	NA	NA	Pocillopora	80317	150120	character(0)	character(0)	4.0814	0.0274466	0.0194077		M301C16	3.51561	3.28826	3.90882	NA	Pocillopora	020719bis	220519bis	240719bis	character(0)	3.40194	0.227354	0.313954
M061C02	4.52747	6.28286	NA	NA	Pocillopora	041218bis	120717	character(0)	character(0)	5.40516	1.75539	1.24125		M301C17	3.66101	3.834	NA	NA	Pocillopora	020719bis	230719	character(0)	character(0)	3.7475	0.172991	0.122323
M061C10	5.0132	4.54877	NA	NA	Pocillopora	041218bis	80317	character(0)	character(0)	4.78098	0.464428	0.3284		M301C18	4.51883	3.99272	NA	NA	Pocillopora	020719bis	230719	character(0)	character(0)	4.25578	0.526118	0.372022
M062C02	5.54294	5.85871	NA	NA	Pocillopora	120717	120717	character(0)	character(0)	5.70083	0.315775	0.223287		M301C19	4.44305	3.49214	NA	NA	Pocillopora	020719bis	230719bis	character(0)	character(0)	3.9676	0.950907	0.672393
M062C06	5.07179	4.17867	NA	NA	Pocillopora	041218bis	80317	character(0)	character(0)	4.62523	0.893121	0.631532		M301C20	4.72326	3.9533	4.39504	NA	Pocillopora	020719bis	220519bis	230719	character(0)	4.33828	0.769955	0.386369
M063C02	4.18064	4.12466	NA	NA	Pocillopora	120717	120717	character(0)	character(0)	4.15265	0.0559804	0.0395841		M302C01	3.92271	5.59833	NA	NA	Pocillopora	20719	240719bis	character(0)	character(0)	4.76052	1.67562	1.18484
M063C06	4.97126	4.14568	4.35637	NA	Pocillopora	041218bis	80317	150120	character(0)	4.55847	0.82558	0.428964		M302C02	3.44734	4.37082	NA	NA	Pocillopora	20719	240719bis	character(0)	character(0)	3.90908	0.923482	0.653
M063C10	5.92106	4.24451	3.97929	4.38845	Pocillopora	41218	80317	100419	191119bis	5.08278	1.67655	0.875053		M302C03	4.24984	4.086	NA	NA	Pocillopora	20719	230719bis	character(0)	character(0)	4.16792	0.163842	0.115853
M072C06	4.92483	5.60715	6.03704	NA	Pocillopora	100419	191119bis	250717	character(0)	5.26599	0.682317	0.560855		M302C04	4.24587	4.06707	NA	NA	Pocillopora	20719	230719bis	character(0)	character(0)	4.15647	0.178803	0.126433
M081C01	4.93201	5.08531	5.33174	5.40185	Pocillopora	100419	150120	191119bis	250717	5.00866	0.1533	0.217924		M302C05	3.53446	3.46117	NA	NA	Pocillopora	20719	230719	character(0)	character(0)	3.49782	0.0732829	0.0518188
M081C10	6.11645	6.24098	NA	NA	Pocillopora	250717	280318	character(0)	character(0)	6.17872	0.124524	0.0880517		M302C06	3.66853	3.72247	NA	NA	Pocillopora	20719	230719	character(0)	character(0)	3.6955	0.0539384	0.0381402
M091C04	4.78585	5.8741	NA	NA	Pocillopora	150120	230718	character(0)	character(0)	5.32997	1.08824	0.769505		M302C07	3.731	3.91734	NA	NA	Pocillopora	20719	230719	character(0)	character(0)	3.82417	0.18634	0.131763
M091C06	4.05038	4.61699	5.8506	NA	Pocillopora	100419	191119bis	280318	character(0)	4.33369	0.566606	0.920473		M302C08	3.58433	3.36072	NA	NA	Pocillopora	20719	230719bis	character(0)	character(0)	3.47253	0.223608	0.158115
M101C01	5.33403	4.55125	4.63541	4.16548	Pocillopora	41218	81117	110717	210218	4.94264	0.782778	0.486747		M302C09	3.6088	4.10199	NA	NA	Pocillopora	20719	230719bis	character(0)	character(0)	3.8554	0.493188	0.348737
M101C02	6.93344	6.61276	NA	NA	Pocillopora	41218	210218	character(0)	character(0)	6.7731	0.320681	0.226756		M302C10	4.35004	5.12307	NA	NA	Pocillopora	20719	230719bis	character(0)	character(0)	4.73655	0.773036	0.546619
M101C03	5.69709	5.4366	NA	NA	Pocillopora	41218	210218	character(0)	character(0)	5.56685	0.26049	0.184194		M302C11	3.92116	3.80023	NA	NA	Pocillopora	20719	230719	character(0)	character(0)	3.86069	0.120936	0.085515
M101C04	5.36211	5.67539	NA	NA	Pocillopora	41218	210218	character(0)	character(0)	5.51875	0.313283	0.221524		M302C12	3.83103	4.55092	NA	NA	Pocillopora	20719	230719bis	character(0)	character(0)	4.19097	0.719891	0.50904
M101C05	5.40086	5.35794	NA	NA	Pocillopora	41218	210218	character(0)	character(0)	5.3794	0.0429183	0.0303478		M302C13	3.78596	4.28882	NA	NA	Pocillopora	20719	230719bis	character(0)	character(0)	4.03739	0.502856	0.355573
M101C06	6.18641	6.90272	5.54046	5.21416	Pocillopora	41218	81117	110717	210218	6.54456	0.716314	0.746609		M302C14	3.56837	3.66937	NA	NA	Pocillopora	20719	230719	character(0)	character(0)	3.61887	0.101003	0.0714202
M101C07	6.39966	7.18387	NA	NA	Pocillopora	41218	210218	character(0)	character(0)	6.79176	0.784208	0.554519		M302C15	4.30448	4.12504	NA	NA	Pocillopora	20719	230719	character(0)	character(0)	4.21476	0.179441	0.126884
M101C08	4.71809	4.94709	NA	NA	Pocillopora	41218	210218	character(0)	character(0)	4.83259	0.229001	0.161928		M302C16	4.65649	4.04784	NA	NA	Pocillopora	20719	230719bis	character(0)	character(0)	4.35217	0.608644	0.430377
M101C09	5.53771	5.57858	NA	NA	Pocillopora	41218	210218	character(0)	character(0)	5.55814	0.0408693	0.0288989		M302C17	4.10449	4.76485	NA	NA	Pocillopora	20719	230719	character(0)	character(0)	4.43467	0.660358	0.466943
M101C10	5.25467	5.81544	5.42203	NA	Pocillopora	41218	81117	110717	character(0)	5.53506	0.56077	0.28788		M302C18	3.91761	3.79578	NA	NA	Pocillopora	20719	230719	character(0)	character(0)	3.85669	0.12183	0.0861471
M102C01	5.00201	5.89463	5.16117	NA	Pocillopora	41218	81117	110717	character(0)	5.44832	0.892613	0.476104		M302C19	6.80635	6.02977	NA	NA	Pocillopora	20719	230719bis	character(0)	character(0)	6.41806	0.776576	0.549122
M102C02	5.28018	4.80682	NA	NA	Pocillopora	41218	210218	character(0)	character(0)	5.0435	0.473357	0.334714		M302C20	4.37885	3.87149	6.4635	NA	Pocillopora	20719	230719	240719bis	character(0)	4.12517	0.507357	1.37366
M102C03	4.96507	4.71732	NA	NA	Pocillopora	41218	210218	character(0)	character(0)	4.8412	0.247749	0.175185		M303C02	5.48389	3.78249	4.58757	NA	Pocillopora	090719bis	181119bis	230719	character(0)	4.63319	1.70139	0.851105
M102C04	5.90301	5.57919	NA	NA	Pocillopora	41218	210218	character(0)	character(0)	5.7411	0.323819	0.228975		M303C03	7.3744	4.74487	6.85228	NA	Pocillopora	090719bis	181119bis	230719	character(0)	6.05964	2.62953	1.39213
M102C05	6.29972	6.22763	NA	NA	Pocillopora	41218	210218	character(0)	character(0)	6.26368	0.0720935	0.0509778		M303C07	5.65445	5.03208	4.21077	NA	Pocillopora	090719bis	181119bis	230719bis	character(0)	5.34326	0.622375	0.724123
M102C06	5.78229	6.68827	4.39844	NA	Pocillopora	41218	81117	100419	c(110717, 150120, 191119bis)	6.23528	0.905979	1.15319		M303C08	7.56884	5.79967	6.51238	NA	Pocillopora	090719bis	181119bis	230719	character(0)	6.68426	1.76916	0.89013
M102C07	6.04184	5.82031	NA	NA	Pocillopora	41218	210218	character(0)	character(0)	5.93108	0.221533	0.156648		M303C10	9.59432	4.92765	6.47972	NA	Pocillopora	090719bis	181119bis	240719bis	character(0)	7.26099	4.66667	2.37654
M102C08	6.55396	6.44469	NA	NA	Pocillopora	41218	210218	character(0)	character(0)	6.49932	0.109268	0.0772642		M303C16	7.21991	4.16611	4.37266	NA	Pocillopora	090719bis	181119bis	230719bis	character(0)	5.69301	3.0538	1.70661
M102C09	5.60123	5.96986	NA	NA	Pocillopora	41218	210218	character(0)	character(0)	5.78555	0.36863	0.260661		M303C17	5.97291	3.63187	3.58431	NA	Pocillopora	090719bis	181119bis	230719	character(0)	4.80239	2.34104	1.36554
M102C10	7.33894	8.09263	6.08253	6.94157	Pocillopora	41218	81117	110717	210218	7.71579	0.753693	0.837054		M303C18	9.8277	5.36544	6.79712	NA	Pocillopora	090719bis	181119bis	230719bis	character(0)	7.59657	4.46225	2.27837
M103C01	6.58853	7.63099	5.93904	NA	Pocillopora	040619bis	81117	210218	character(0)	7.10976	1.04246	0.853547		M303C19	10.205	4.97632	6.14728	NA	Pocillopora	090719bis	181119bis	230719bis	character(0)	7.59066	5.22868	2.74394
M103C02	6.18065	6.38293	NA	NA	Pocillopora	040619bis	210218	character(0)	character(0)	6.28179	0.20229	0.14304		M313C01	10.2207	9.33893	NA	NA	Pocillopora	150120	191119	character(0)	character(0)	9.77984	0.881818	0.623539
M103C03	4.68585	5.84861	NA	NA	Pocillopora	040619bis	210218	character(0)	character(0)	5.26723	1.16276	0.822194
M103C04	5.37688	6.08171	NA	NA	Pocillopora	040619bis	210218	character(0)	character(0)	5.7293	0.704831	0.498391
M103C05	5.32478	4.93222	NA	NA	Pocillopora	040619bis	210218	character(0)	character(0)	5.1285	0.392559	0.277581
M103C06	5.88733	6.36226	5.12792	NA	Pocillopora	040619bis	81117	210218	character(0)	6.1248	0.474935	0.62261
M103C10	5.23916	6.12517	4.68547	NA	Pocillopora	040619bis	81117	260218	character(0)	5.68217	0.88601	0.726214
M111C10	4.00448	4.46086	4.4845	5.12556	Pocillopora	100419	150120	191119bis	250717	4.23267	0.456383	0.460876
M122C01	5.16313	4.76482	NA	NA	Pocillopora	150120	191119bis	character(0)	character(0)	4.96398	0.398311	0.281648
M131C06	3.53518	3.98718	4.88724	NA	Pocillopora	100419	150120	191119bis	character(0)	3.76118	0.452009	0.688296
M141C06	4.5463	4.60298	NA	NA	Pocillopora	40619	280318	character(0)	character(0)	4.57464	0.0566852	0.0400825
M141C10	5.15469	4.18428	4.87212	NA	Pocillopora	040619bis	100419	280318	character(0)	4.66948	0.970409	0.49911
M142C01	5.1471	6.40597	NA	NA	Pocillopora	150120	191119bis	character(0)	character(0)	5.77653	1.25887	0.890156
M152C10	5.73427	7.35485	5.55084	7.45883	Pocillopora	100419	100717	150120	191119bis	6.54456	1.62058	1.02224
M153C01	6.94308	5.45592	NA	NA	Pocillopora	100717	230118	character(0)	character(0)	6.1995	1.48715	1.05158
M153C10	5.91635	4.39057	NA	NA	Pocillopora	100717	230118	character(0)	character(0)	5.15346	1.52577	1.07889
M171C06	4.60475	4.5777	4.47826	NA	Pocillopora	100419	150120	191119bis	character(0)	4.59123	0.0270477	0.0666109
M193C10	4.78589	4.45146	4.80593	4.03881	Pocillopora	100419	150120	191119bis	230718bis	4.61868	0.334424	0.35995
M212C01	4.5737	3.91072	NA	NA	Pocillopora	40918	100419	character(0)	character(0)	4.24221	0.662979	0.468797
M213C01	3.74375	5.45401	NA	NA	Pocillopora	191119bis	260918	character(0)	character(0)	4.59888	1.71026	1.20934
M223C10	5.05165	5.18773	5.74852	4.78656	Pocillopora	40918	100419	150120	191119bis	5.11969	0.136078	0.405709
M231C01	5.32373	5.2206	NA	NA	Pocillopora	191119bis	270818bis	character(0)	character(0)	5.27216	0.103125	0.0729203
M241C01	5.7852	6.3989	NA	NA	Pocillopora	191119bis	270818bis	character(0)	character(0)	6.09205	0.6137	0.433952
M252C01	5.09595	4.63055	NA	NA	Pocillopora	040619bis	290818	character(0)	character(0)	4.86325	0.465394	0.329084
M252C04	5.26077	5.41976	NA	NA	Pocillopora	040619bis	290818	character(0)	character(0)	5.34027	0.158992	0.112425
M252C05	5.63528	5.66253	5.52696	NA	Pocillopora	040619bis	191119bis	290818	character(0)	5.6489	0.0272506	0.0717077
M252C06	6.06711	5.99435	NA	NA	Pocillopora	040619bis	290818	character(0)	character(0)	6.03073	0.0727661	0.0514534
M252C07	6.36291	6.10976	NA	NA	Pocillopora	040619bis	290818	character(0)	character(0)	6.23634	0.253151	0.179005
M252C08	6.33499	6.32021	NA	NA	Pocillopora	040619bis	290818	character(0)	character(0)	6.3276	0.014779	0.0104503
M252C09	7.83833	7.73821	NA	NA	Pocillopora	040619bis	290818	character(0)	character(0)	7.78827	0.100122	0.0707967
M253C01	4.52415	4.72796	NA	NA	Pocillopora	40619	290818bis	character(0)	character(0)	4.62605	0.203805	0.144112
M253C02	5.5293	5.51681	NA	NA	Pocillopora	40619	290818bis	character(0)	character(0)	5.52306	0.0124886	0.00883079
M253C03	5.13715	4.8945	NA	NA	Pocillopora	40619	290818bis	character(0)	character(0)	5.01582	0.242655	0.171583
M253C04	4.56288	4.68835	NA	NA	Pocillopora	40619	290818bis	character(0)	character(0)	4.62562	0.125475	0.0887246
M253C06	5.74196	5.20697	NA	NA	Pocillopora	40619	290818bis	character(0)	character(0)	5.47446	0.534997	0.3783
M253C07	8.64318	8.91082	NA	NA	Pocillopora	40619	290818bis	character(0)	character(0)	8.777	0.267636	0.189247
M253C09	6.09786	5.84628	NA	NA	Pocillopora	40619	290818bis	character(0)	character(0)	5.97207	0.251573	0.177889
M253C10	5.61956	5.44954	NA	NA	Pocillopora	40619	290818bis	character(0)	character(0)	5.53455	0.170024	0.120225
M254C01	5.75689	5.2075	NA	NA	Pocillopora	40619	290818bis	character(0)	character(0)	5.4822	0.549386	0.388475
M254C05	4.65712	4.34832	NA	NA	Pocillopora	40619	290818bis	character(0)	character(0)	4.50272	0.308795	0.218351
M254C06	5.15397	5.0453	NA	NA	Pocillopora	40619	290818bis	character(0)	character(0)	5.09964	0.108667	0.0768388
M254C07	5.43417	5.18373	NA	NA	Pocillopora	40619	290818bis	character(0)	character(0)	5.30895	0.25044	0.177088
M254C10	5.77422	6.10597	NA	NA	Pocillopora	40619	290818bis	character(0)	character(0)	5.9401	0.331749	0.234582
M255C01	4.39164	4.8202	NA	NA	Pocillopora	40619	290818bis	character(0)	character(0)	4.60592	0.428559	0.303037
M255C02	8.72266	7.38888	NA	NA	Pocillopora	040619bis	290818bis	character(0)	character(0)	8.05577	1.33377	0.94312
M255C03	4.58855	4.53236	NA	NA	Pocillopora	40619	290818bis	character(0)	character(0)	4.56045	0.0561926	0.0397342
M255C04	5.70539	5.34462	NA	NA	Pocillopora	40619	290818bis	character(0)	character(0)	5.52501	0.360776	0.255107
M255C05	5.32073	5.68742	NA	NA	Pocillopora	40619	290818bis	character(0)	character(0)	5.50408	0.366691	0.25929
M255C06	4.88726	5.25202	NA	NA	Pocillopora	40619	290818bis	character(0)	character(0)	5.06964	0.364762	0.257926
M255C07	4.27273	5.11042	NA	NA	Pocillopora	40619	290818bis	character(0)	character(0)	4.69158	0.837689	0.592335
M255C08	5.48071	5.72322	NA	NA	Pocillopora	40619	290818bis	character(0)	character(0)	5.60197	0.242515	0.171484
M255C10	4.77443	5.41107	NA	NA	Pocillopora	40619	290818bis	character(0)	character(0)	5.09275	0.63664	0.450173
M261C01	6.4126	5.45141	NA	NA	Pocillopora	191119bis	280818	character(0)	character(0)	5.932	0.961191	0.679665
M262C05	5.44511	6.29297	NA	NA	Pocillopora	40918	050918bis	character(0)	character(0)	5.86904	0.847855	0.599524
M281C06	5.12532	4.92595	NA	NA	Pocillopora	191119bis	220519bis	character(0)	character(0)	5.02564	0.199376	0.14098
M292C06	4.50356	4.1878	NA	NA	Pocillopora	191119bis	220519bis	character(0)	character(0)	4.34568	0.315753	0.223271
M301C01	4.60989	4.70368	4.53467	NA	Pocillopora	020719bis	220519bis	230719	character(0)	4.65678	0.0937895	0.0846728
M301C02	5.78888	7.12643	NA	NA	Pocillopora	020719bis	240719bis	character(0)	character(0)	6.45766	1.33754	0.945786
M301C03	5.80244	5.35182	NA	NA	Pocillopora	020719bis	240719bis	character(0)	character(0)	5.57713	0.450625	0.31864
M301C04	4.927	4.35919	NA	NA	Pocillopora	020719bis	240719bis	character(0)	character(0)	4.6431	0.567811	0.401503
M301C05	5.25455	5.05892	NA	NA	Pocillopora	020719bis	230719	character(0)	character(0)	5.15674	0.195635	0.138335
M301C06	4.70953	4.86506	5.26709	NA	Pocillopora	020719bis	220519bis	230719	character(0)	4.78729	0.155533	0.287722
M301C07	5.23108	4.49227	4.81724	NA	Pocillopora	020719bis	191119	230719bis	character(0)	4.86167	0.738809	0.370294
M301C08	5.18286	4.78787	NA	NA	Pocillopora	020719bis	230719bis	character(0)	character(0)	4.98536	0.394983	0.279295
M301C09	5.24218	5.04191	NA	NA	Pocillopora	020719bis	230719bis	character(0)	character(0)	5.14205	0.200276	0.141617
M301C10	4.57834	4.76792	5.11319	NA	Pocillopora	020719bis	220519bis	230719bis	character(0)	4.67313	0.189577	0.271175
M301C11	4.74851	4.56282	4.26196	NA	Pocillopora	020719bis	220519bis	240719bis	character(0)	4.65566	0.185692	0.245537
M301C12	4.6054	4.52641	NA	NA	Pocillopora	020719bis	240719bis	character(0)	character(0)	4.56591	0.07899	0.0558543
M301C13	4.68067	4.9318	NA	NA	Pocillopora	020719bis	230719bis	character(0)	character(0)	4.80624	0.251123	0.177571
M301C14	4.24675	4.39266	NA	NA	Pocillopora	020719bis	230719bis	character(0)	character(0)	4.31971	0.145906	0.103171
M301C15	4.21638	4.33113	NA	NA	Pocillopora	020719bis	230719	character(0)	character(0)	4.27376	0.114749	0.0811398
M301C17	4.58826	5.16765	NA	NA	Pocillopora	020719bis	230719	character(0)	character(0)	4.87795	0.579386	0.409688
M301C18	5.31032	5.30602	NA	NA	Pocillopora	020719bis	230719	character(0)	character(0)	5.30817	0.00429957	0.00304026
M301C19	5.6485	4.45782	NA	NA	Pocillopora	020719bis	230719bis	character(0)	character(0)	5.05316	1.19068	0.841938
M301C20	5.31911	4.71311	5.00537	NA	Pocillopora	020719bis	220519bis	230719	character(0)	5.01611	0.606004	0.303065
M302C01	3.79448	3.80207	NA	NA	Pocillopora	20719	240719bis	character(0)	character(0)	3.79827	0.00758704	0.00536485
M302C03	4.3016	3.94	NA	NA	Pocillopora	20719	230719bis	character(0)	character(0)	4.1208	0.361604	0.255692
M302C04	4.1756	3.63899	NA	NA	Pocillopora	20719	230719bis	character(0)	character(0)	3.9073	0.53661	0.37944
M302C05	3.85455	3.95538	NA	NA	Pocillopora	20719	230719	character(0)	character(0)	3.90496	0.100827	0.0712957
M302C06	4.17557	4.50885	NA	NA	Pocillopora	20719	230719	character(0)	character(0)	4.34221	0.333284	0.235667
M302C07	4.30478	4.48463	NA	NA	Pocillopora	20719	230719	character(0)	character(0)	4.3947	0.179848	0.127172
M302C08	4.39225	4.08145	NA	NA	Pocillopora	20719	230719bis	character(0)	character(0)	4.23685	0.3108	0.219769
M302C10	4.22577	4.01417	NA	NA	Pocillopora	20719	230719bis	character(0)	character(0)	4.11997	0.2116	0.149624
M302C11	3.90647	3.73367	NA	NA	Pocillopora	20719	230719	character(0)	character(0)	3.82007	0.172801	0.122188
M302C12	3.92322	4.09638	NA	NA	Pocillopora	20719	230719bis	character(0)	character(0)	4.0098	0.173156	0.12244
M302C13	4.17956	3.79883	NA	NA	Pocillopora	20719	230719bis	character(0)	character(0)	3.9892	0.380736	0.269221
M302C15	4.39241	3.3783	NA	NA	Pocillopora	20719	230719	character(0)	character(0)	3.88535	1.01411	0.717082
M302C16	4.84703	4.06128	NA	NA	Pocillopora	20719	230719bis	character(0)	character(0)	4.45416	0.785751	0.55561
M302C17	4.40869	3.74337	NA	NA	Pocillopora	20719	230719	character(0)	character(0)	4.07603	0.665319	0.470452
M302C18	4.3477	4.08802	NA	NA	Pocillopora	20719	230719	character(0)	character(0)	4.21786	0.259681	0.183622
M302C19	4.80177	4.33618	NA	NA	Pocillopora	20719	230719bis	character(0)	character(0)	4.56897	0.465597	0.329227
M302C20	4.72358	3.67059	4.01905	NA	Pocillopora	20719	230719	240719bis	character(0)	4.19708	1.05298	0.536432
M303C01	4.01071	3.24495	3.72937	NA	Pocillopora	090719bis	181119bis	230719bis	character(0)	3.62783	0.765762	0.387343
M303C02	3.93376	3.07991	3.57604	NA	Pocillopora	090719bis	181119bis	230719	character(0)	3.50684	0.853851	0.428791
M303C03	4.17529	3.64688	4.00226	NA	Pocillopora	090719bis	181119bis	230719	character(0)	3.91108	0.528405	0.269396
M303C04	4.67316	3.90875	3.93128	NA	Pocillopora	090719bis	181119bis	230719bis	character(0)	4.29095	0.764405	0.434972
M303C05	4.56909	3.82769	NA	NA	Pocillopora	090719bis	181119bis	character(0)	character(0)	4.19839	0.741407	0.524254
M303C06	4.86201	4.23474	4.34266	NA	Pocillopora	090719bis	181119bis	230719	character(0)	4.54838	0.627264	0.335367
M303C07	4.23147	3.64948	4.04651	NA	Pocillopora	090719bis	181119bis	230719bis	character(0)	3.94047	0.581992	0.297366
M303C08	4.02329	3.74397	4.13021	NA	Pocillopora	090719bis	181119bis	230719	character(0)	3.88363	0.279317	0.199425
M303C09	4.21745	3.80024	NA	NA	Pocillopora	090719bis	181119bis	character(0)	character(0)	4.00885	0.417209	0.295011
M303C10	5.24052	3.80281	4.03881	NA	Pocillopora	090719bis	181119bis	240719bis	character(0)	4.52167	1.43771	0.771019
M303C11	5.92341	3.9951	3.61189	NA	Pocillopora	090719bis	181119bis	230719	character(0)	4.95926	1.92831	1.23884
M303C16	5.67345	4.33629	4.39142	NA	Pocillopora	090719bis	181119bis	230719bis	character(0)	5.00487	1.33715	0.756592
M303C17	4.05812	3.68094	4.16567	NA	Pocillopora	090719bis	181119bis	230719	character(0)	3.86953	0.377186	0.254559
M303C18	3.71634	3.25324	4.10515	NA	Pocillopora	090719bis	181119bis	230719bis	character(0)	3.48479	0.463097	0.426495
M303C19	3.81272	3.55475	3.93113	NA	Pocillopora	090719bis	181119bis	230719bis	character(0)	3.68373	0.257971	0.192454
M303C20	4.04801	3.67006	NA	NA	Pocillopora	090719bis	181119bis	character(0)	character(0)	3.85903	0.377947	0.267249
M312C01	4.38667	4.26565	4.96826	NA	Pocillopora	190619bis	190619bis	240719bis	character(0)	4.32616	0.121024	0.375621
M313C01	4.79301	4.85608	4.00285	NA	Pocillopora	150120	190619bis	191119	character(0)	4.82454	0.0630704	0.475451
M324C01	4.95018	4.38569	NA	NA	Pocillopora	190619bis	191119	character(0)	character(0)	4.66793	0.564492	0.399156

## Sheet: Sup Figure 4
Porites sTL mean
stats	I01	I02	I04	I05	I06	I07	I08	I09	I10	I11	I12	I13	I14	I15	I16	I17	I18	I19	I20	I21	I22	I23	I24	I25	I26	I27	I28	I29
Min	1.914	1.45976	1.71422	2.10394	1.23938	1.72177	1.87351	1.41383	1.978	1.35243	1.8669	1.78204	2.14626	1.81279	1.37783	2.76922	1.43936	2.19086	1.53662	2.13603	1.80724	1.34564	2.03068	1.84018	1.55542	1.74112	1.87227	1.93202
First Quartile	1.914	1.51603	1.75099	2.10498	1.91809	1.95997	2.28547	1.66628	2.07419	1.82066	2.07334	1.88774	2.19701	1.98076	2.03431	2.81306	1.6089	2.30841	2.01356	2.31563	2.144	1.76984	2.1055	2.16388	2.28058	2.00352	1.90031	1.94482
Median	1.914	1.74322	1.79381	2.29449	2.17087	2.30835	2.37464	1.93379	2.19952	2.01621	2.12391	2.1552	2.31744	2.35261	2.44829	2.87382	1.83974	2.39069	2.08786	2.42913	2.32811	1.91945	2.35839	2.83605	2.86843	2.13284	1.931	1.98934
Third Quartile	1.914	1.86483	1.94544	2.69728	3.13208	2.44603	2.66487	2.2187	2.35266	2.15209	2.5201	2.21241	2.50457	2.59794	2.65456	2.96798	2.12283	2.66321	2.5326	2.46417	2.46032	2.17699	2.46146	3.6136	3.75114	2.29746	2.02025	2.00495
Maximum	1.914	2.10665	2.08474	2.83615	3.78117	2.54989	3.08757	2.47887	2.54153	2.49875	2.69694	2.34429	2.62202	2.96096	2.89744	3.04521	2.34388	3.10445	2.88323	2.64446	2.81491	2.57634	2.81606	4.1045	4.79659	2.5787	2.09325	2.00495
Mean	1.33938	1.29256	1.35684	1.63341	1.68597	1.58223	1.70172	1.44496	1.53406	1.4538	1.50228	1.48973	1.70514	1.69443	1.54088	1.90843	1.21783	1.75958	1.52123	1.71282	1.59725	1.38888	1.58655	1.84396	2.10901	1.53247	1.48459	1.52538
Porites sTL Med
stats	I01	I02	I04	I05	I06	I07	I08	I09	I10	I11	I12	I13	I14	I15	I16	I17	I18	I19	I20	I21	I22	I23	I24	I25	I26	I27	I28	I29
Min	1.26312	1.07459	1.17294	1.3769	1.02329	1.2586	1.27123	1.16969	1.12475	1.26675	1.35218	1.25391	1.5295	1.2067	0.896683	1.59553	0.972437	1.48661	1.24109	1.34828	1.17633	1.20346	1.20624	1.18793	1.09969	1.2695	1.39275	1.27386
First Quartile	1.26312	1.12172	1.20725	1.41439	1.43024	1.37696	1.42646	1.2918	1.25245	1.34672	1.35218	1.3149	1.53499	1.43215	1.24825	1.69831	1.05761	1.59386	1.26455	1.53004	1.29142	1.26619	1.20903	1.32904	1.40784	1.33621	1.39692	1.38928
Median	1.26312	1.21127	1.23928	1.46726	1.52978	1.43835	1.48861	1.36287	1.36409	1.36806	1.37589	1.44269	1.58553	1.63144	1.40645	1.81953	1.13931	1.64441	1.35056	1.642	1.44021	1.34278	1.32049	1.58674	1.74574	1.38837	1.40109	1.41688
Third Quartile	1.26312	1.31026	1.38192	1.52793	1.74361	1.66917	1.59264	1.4204	1.48311	1.43621	1.40197	1.45431	1.69759	1.80394	1.5306	1.85302	1.28134	1.67681	1.58381	1.74304	1.56794	1.439	1.37343	1.87817	1.83639	1.44417	1.41359	1.4771
Maximum	1.26312	1.58777	1.561	1.54599	1.91094	1.73328	1.67389	1.59937	1.73703	1.54911	1.40197	1.5211	1.76461	1.89908	1.88765	1.86808	1.41763	1.67681	1.78509	1.81357	1.67882	1.54665	1.37343	2.09876	2.31148	1.53151	1.43722	1.4771
Mean	1.33938	1.29256	1.35684	1.63341	1.68597	1.58223	1.70172	1.44496	1.53406	1.4538	1.50228	1.48973	1.70514	1.69443	1.54088	1.90843	1.21783	1.75958	1.52123	1.71282	1.59725	1.38888	1.58655	1.84396	2.10901	1.53247	1.48459	1.52538
Porites sTL Q3
stats	I01	I02	I04	I05	I06	I07	I08	I09	I10	I11	I12	I13	I14	I15	I16	I17	I18	I19	I20	I21	I22	I23	I24	I25	I26	I27	I28	I29
Min	1.63548	1.38567	1.53435	1.80366	1.61094	1.5558	1.64525	1.46036	1.4401	1.553	1.75281	1.67503	1.92281	1.69024	1.58004	2.05515	1.25048	1.87947	1.49129	1.74774	1.56653	1.22491	1.59635	1.56684	1.40206	1.64413	1.82079	1.80581
First Quartile	1.63548	1.42809	1.60068	1.85659	1.85971	1.71227	1.77044	1.65302	1.72321	1.69129	1.75281	1.69827	1.9305	1.83485	1.68551	2.06342	1.31348	1.95679	1.63724	1.96797	1.74058	1.58241	1.65765	1.78615	1.86091	1.78503	1.82218	1.80581
Median	1.63548	1.51293	1.61898	1.88728	1.90656	1.8769	1.94501	1.79305	1.86281	1.78054	1.75518	1.83767	1.97115	2.02302	1.89644	2.09167	1.48778	1.9866	1.71022	2.0971	1.89498	1.73994	1.76911	2.06526	2.02835	1.82748	1.83469	1.87607
Third Quartile	1.63548	1.66376	1.74998	1.9301	2.15992	2.05386	2.0767	1.92586	1.91232	1.8312	1.79548	1.84929	2.04146	2.13873	1.98324	2.12052	1.61821	2.04049	1.90568	2.14763	2.03113	1.83452	1.86663	2.26817	2.92279	1.89647	1.84581	1.89363
Maximum	1.63548	1.80586	1.93417	2.02061	2.27886	2.09746	2.11447	2.08804	2.10917	2.03487	1.79548	1.88414	2.07882	2.19646	2.19088	2.1294	1.99366	2.16421	2.16373	2.24869	2.17009	1.9845	1.86663	2.88855	4.20283	1.94636	1.86527	1.89363
Mean	1.33938	1.29256	1.35684	1.63341	1.68597	1.58223	1.70172	1.44496	1.53406	1.4538	1.50228	1.48973	1.70514	1.69443	1.54088	1.90843	1.21783	1.75958	1.52123	1.71282	1.59725	1.38888	1.58655	1.84396	2.10901	1.53247	1.48459	1.52538
Porites sTL IQ
stats	I01	I02	I04	I05	I06	I07	I08	I09	I10	I11	I12	I13	I14	I15	I16	I17	I18	I19	I20	I21	I22	I23	I24	I25	I26	I27	I28	I29
Min	0.92283	0.447038	0.775298	1.17426	0.920009	0.688473	0.943719	0.552752	0.781176	0.653119	1.08192	1.02718	1.34706	1.03651	0.865667	1.34881	0.0500144	1.27229	0.551071	1.10165	0.829691	0.15187	0.875254	0.820717	0.507736	1.06918	1.18434	1.18214
First Quartile	0.92283	0.568034	0.87191	1.24014	1.18024	0.978559	1.08572	0.953438	1.1095	0.99243	1.08192	1.04776	1.36313	1.19422	1.02904	1.35814	0.291271	1.27534	0.917422	1.30736	1.10827	0.769601	1.0078	1.19025	1.13825	1.1813	1.20127	1.18214
Median	0.92283	0.726742	0.91875	1.35113	1.35455	1.29038	1.39649	1.17725	1.27231	1.16293	1.12135	1.22719	1.3863	1.46728	1.35114	1.39351	0.652307	1.31308	1.04009	1.49926	1.32924	1.08218	1.16073	1.57081	1.55347	1.26558	1.23621	1.29736
Third Quartile	0.92283	0.965598	1.05416	1.36423	1.6897	1.4635	1.51157	1.38634	1.37916	1.23754	1.16583	1.2352	1.41087	1.56663	1.45296	1.48834	0.805145	1.48144	1.25702	1.64715	1.50091	1.20246	1.3429	1.80694	2.75715	1.3575	1.26628	1.3037
Maximum	0.92283	1.55806	1.32562	1.50534	1.86378	1.5254	1.71141	1.67647	1.5018	1.54351	1.16583	1.27926	1.42836	1.63812	1.5548	1.55713	1.37093	1.64173	1.60517	1.78966	1.69089	1.44394	1.66423	2.52766	4.11931	1.52391	1.28025	1.3037
Mean	1.33938	1.29256	1.35684	1.63341	1.68597	1.58223	1.70172	1.44496	1.53406	1.4538	1.50228	1.48973	1.70514	1.69443	1.54088	1.90843	1.21783	1.75958	1.52123	1.71282	1.59725	1.38888	1.58655	1.84396	2.10901	1.53247	1.48459	1.52538
Porites hTL Mean
stats	I01	I02	I03	I04	I05	I06	I07	I08	I09	I10	I11	I12	I13	I14	I15	I16	I17	I18	I19	I20	I21	I22	I23	I24	I25	I26	I27	I28
Min	1.54443	1.5632	1.61184	1.4441	1.45377	1.46959	1.43199	1.49664	1.41624	1.50292	1.27895	1.7075	1.43985	1.35703	1.37387	1.38997	1.41442	1.38186	1.58	1.52771	1.42383	1.44351	1.45704	1.58934	1.52206	1.45129	1.5368	1.15707
First Quartile	1.54443	1.58851	1.61184	1.46218	1.50588	1.58664	1.57359	1.59829	1.5427	1.66217	1.41054	1.7075	1.72489	1.3775	1.54904	1.53087	1.46385	1.65841	1.73846	1.54866	1.51145	1.54427	1.52527	1.62945	1.70351	1.53645	1.64517	1.38031
Median	1.54443	1.74979	1.61184	1.49408	1.57931	1.75022	1.77481	1.65045	1.66073	1.74428	1.46392	1.74889	1.78922	1.51589	1.70334	1.59676	1.53871	1.85212	1.81694	1.58365	1.56748	1.56536	1.61604	1.66635	2.02183	1.75395	1.66896	1.42767
Third Quartile	1.54443	1.8392	1.61184	1.57245	1.69105	1.93541	1.84354	1.76791	1.78368	1.78565	1.51162	1.77817	2.02892	1.53632	1.78338	1.641	1.60949	1.98787	2.01069	1.72429	1.67213	1.6559	1.7415	1.78767	2.38378	1.84772	1.85646	1.56911
Maximum	1.54443	1.9398	1.61184	1.63925	1.78291	2.14901	1.96832	1.87241	2.02295	1.90981	1.57848	1.86283	2.10549	1.71668	1.99628	1.65571	1.69859	2.30066	2.16854	1.84614	1.90075	1.80858	2.02059	1.85115	2.59489	2.18294	1.97702	1.6316
Mean	1.28559	1.41581	1.34793	1.24363	1.29183	1.42711	1.36157	1.36199	1.4513	1.37065	1.22015	1.26147	1.45361	1.25465	1.37621	1.33334	1.25413	1.34973	1.58429	1.40396	1.37342	1.34865	1.38311	1.3874	1.64992	1.41408	1.37235	1.20456
Porites hTL Med
stats	I01	I02	I03	I04	I05	I06	I07	I08	I09	I10	I11	I12	I13	I14	I15	I16	I17	I18	I19	I20	I21	I22	I23	I24	I25	I26	I27	I28
Min	1.34561	1.23013	1.35147	1.15254	1.18798	1.19921	1.23108	1.18981	1.24404	1.11788	1.13696	1.0707	1.20163	1.15376	1.193	1.27901	1.18043	1.11933	1.37818	1.37594	1.20721	1.18756	1.2225	1.35264	1.16234	1.21263	1.16033	1.17594
First Quartile	1.34561	1.31733	1.35147	1.20238	1.22058	1.29071	1.32807	1.30263	1.38107	1.25447	1.24861	1.18387	1.42526	1.25484	1.26423	1.35372	1.19451	1.21191	1.53061	1.39747	1.32713	1.24931	1.31683	1.36678	1.43761	1.31352	1.23311	1.24543
Median	1.34561	1.40761	1.35147	1.23423	1.2958	1.48736	1.35629	1.36079	1.50308	1.39241	1.28002	1.31188	1.56467	1.36897	1.38544	1.39795	1.29167	1.31991	1.5783	1.43917	1.36548	1.33697	1.44336	1.43131	1.63579	1.38026	1.28406	1.25933
Third Quartile	1.34561	1.50351	1.35147	1.3445	1.38839	1.56589	1.43578	1.45561	1.56778	1.47145	1.34515	1.38063	1.5879	1.41304	1.51723	1.49874	1.42935	1.4022	1.75422	1.50693	1.50102	1.43179	1.55634	1.54966	1.8103	1.56517	1.48056	1.39275
Maximum	1.34561	1.73949	1.35147	1.44743	1.51787	1.72656	1.55376	1.62945	1.73303	1.71824	1.48244	1.40434	1.7883	1.50093	1.7092	1.52071	1.53918	1.65164	1.95679	1.57209	1.7097	1.65917	1.60471	1.58687	2.16663	1.85076	1.59216	1.52616
Mean	1.28559	1.41581	1.34793	1.24363	1.29183	1.42711	1.36157	1.36199	1.4513	1.37065	1.22015	1.26147	1.45361	1.25465	1.37621	1.33334	1.25413	1.34973	1.58429	1.40396	1.37342	1.34865	1.38311	1.3874	1.64992	1.41408	1.37235	1.20456
Porites hTL Q3
stats	I01	I02	I03	I04	I05	I06	I07	I08	I09	I10	I11	I12	I13	I14	I15	I16	I17	I18	I19	I20	I21	I22	I23	I24	I25	I26	I27	I28
Min	1.64255	1.58363	1.7209	1.45325	1.52499	1.56977	1.56402	1.54204	1.56778	1.50091	1.38512	1.35589	1.52401	1.44161	1.48729	1.51412	1.4816	1.41506	1.67681	1.69458	1.58899	1.53285	1.51248	1.62234	1.50557	1.51374	1.51938	1.45946
First Quartile	1.64255	1.6237	1.7209	1.54249	1.58627	1.61933	1.63583	1.66862	1.7238	1.63715	1.50024	1.49205	1.68084	1.48555	1.64166	1.63851	1.49863	1.56421	1.83479	1.7082	1.69567	1.61426	1.68144	1.63393	1.77721	1.61431	1.60672	1.53728
Median	1.64255	1.77924	1.7209	1.57667	1.63857	1.8069	1.69476	1.72427	1.82269	1.72348	1.58135	1.6248	1.83477	1.6282	1.72299	1.73165	1.57033	1.63998	1.87552	1.73628	1.74384	1.68163	1.73994	1.69409	1.98856	1.72366	1.66251	1.55674
Third Quartile	1.64255	1.81459	1.7209	1.68761	1.6911	1.87857	1.75943	1.77453	1.90741	1.77157	1.63824	1.67932	1.90737	1.6877	1.80482	1.769	1.71902	1.7828	1.99189	1.81316	1.81589	1.79953	1.86113	1.83459	2.10866	1.88843	1.85902	1.66236
Maximum	1.64255	1.97654	1.7209	1.75165	1.74293	1.99522	1.88203	1.91392	2.11346	1.89534	1.716	1.7457	1.96836	1.83272	1.99866	1.80196	1.79149	2.06824	2.12789	1.88744	1.8248	1.92305	1.9337	1.8538	2.21852	2.18703	2.01914	1.77354
Mean	1.28559	1.41581	1.34793	1.24363	1.29183	1.42711	1.36157	1.36199	1.4513	1.37065	1.22015	1.26147	1.45361	1.25465	1.37621	1.33334	1.25413	1.34973	1.58429	1.40396	1.37342	1.34865	1.38311	1.3874	1.64992	1.41408	1.37235	1.20456
Porites hTLQ1
stats	I01	I02	I03	I04	I05	I06	I07	I08	I09	I10	I11	I12	I13	I14	I15	I16	I17	I18	I19	I20	I21	I22	I23	I24	I25	I26	I27	I28
Min	1.00624	0.930827	1.01872	0.891595	0.909894	0.929303	0.821068	0.922884	0.94546	0.886419	0.927199	0.869636	1.13193	0.920853	0.913831	1.02852	0.92644	0.89303	1.05067	1.04302	0.91806	0.923674	0.975743	1.06966	0.900828	0.863121	0.898319	0.831284
First Quartile	1.00624	1.0086	1.01872	0.928193	0.933687	1.00021	0.975168	0.94765	1.0639	0.955628	0.973116	0.908889	1.13193	1.01094	0.971085	1.03072	0.940587	0.947033	1.14226	1.0519	0.988768	0.985434	0.987839	1.11513	1.07426	1.00069	0.939561	0.967481
Median	1.00624	1.06625	1.01872	0.961487	0.998898	1.09787	1.02726	1.0131	1.11309	1.03368	1.00046	0.991859	1.19582	1.0677	1.01817	1.1146	1.03215	1.02584	1.29314	1.12121	1.02614	1.01631	1.07493	1.14826	1.21145	1.05338	0.97511	0.984158
Third Quartile	1.00624	1.19949	1.01872	0.998874	1.07234	1.13517	1.09725	1.08685	1.16832	1.12611	1.06775	1.04164	1.21615	1.07247	1.15347	1.16695	1.10694	1.07561	1.40002	1.17203	1.10391	1.06123	1.14266	1.21007	1.3663	1.16901	1.11181	1.1148
Maximum	1.00624	1.42657	1.01872	1.0723	1.16614	1.25772	1.21523	1.28177	1.27145	1.21722	1.19049	1.05823	1.21615	1.123	1.25374	1.2043	1.25534	1.25819	1.612	1.31667	1.16714	1.08369	1.2491	1.28796	1.59537	1.29167	1.17626	1.1815
Mean	1.28559	1.41581	1.34793	1.24363	1.29183	1.42711	1.36157	1.36199	1.4513	1.37065	1.22015	1.26147	1.45361	1.25465	1.37621	1.33334	1.25413	1.34973	1.58429	1.40396	1.37342	1.34865	1.38311	1.3874	1.64992	1.41408	1.37235	1.20456
Porites hTLIQ
stats	I01	I02	I03	I04	I05	I06	I07	I08	I09	I10	I11	I12	I13	I14	I15	I16	I17	I18	I19	I20	I21	I22	I23	I24	I25	I26	I27	I28
Min	0.889139	0.830437	1.03671	0.596115	0.690184	0.795513	0.606564	0.765762	0.720215	0.606823	0.330484	0.401578	0.711676	0.512357	0.597592	0.555226	0.583569	0.430927	0.815979	0.968224	0.873124	0.741287	0.940661	0.700603	0.71544	0.615762	0.673595	0.699775
First Quartile	0.889139	0.91349	1.03671	0.762738	0.747186	0.906679	0.872211	0.861269	1.00515	0.799434	0.571632	0.675302	0.819088	0.540028	0.891205	0.742446	0.615671	0.757606	1.00979	0.976729	0.985638	0.803616	0.958577	0.792798	1.0602	0.839661	0.884954	0.699775
Median	0.889139	1.03678	1.03671	0.831883	0.903062	1.12583	0.963714	1.04059	1.12761	0.977225	0.696452	0.867587	0.927506	0.782071	1.04714	0.928443	0.743923	0.836306	1.03553	0.997733	1.07027	0.974497	0.999739	0.828127	1.37958	1.03587	0.979733	0.726471
Third Quartile	0.889139	1.11624	1.03671	0.9942	0.932741	1.1879	1.08172	1.12227	1.21569	1.05104	0.830664	0.908517	1.08431	0.910059	1.12282	1.0269	0.870876	1.05632	1.24063	1.11222	1.14122	1.14959	1.0797	1.01473	1.46894	1.19712	1.2549	0.777553
Maximum	0.889139	1.18054	1.03671	1.06686	1.19606	1.43713	1.31121	1.31146	1.47677	1.27412	1.01683	1.06334	1.2123	1.15588	1.37014	1.06415	1.0427	1.23644	1.37184	1.21879	1.34225	1.33759	1.23038	1.06776	1.64051	1.46634	1.50229	0.873663
Mean	1.28559	1.41581	1.34793	1.24363	1.29183	1.42711	1.36157	1.36199	1.4513	1.37065	1.22015	1.26147	1.45361	1.25465	1.37621	1.33334	1.25413	1.34973	1.58429	1.40396	1.37342	1.34865	1.38311	1.3874	1.64992	1.41408	1.37235	1.20456
Pocillopora hTL Mean	I01	I02	I04	I05	I06	I07	I08	I09	I10	I11	I12	I13	I14	I15	I16	I17	I18	I19	I20	I21	I22	I23	I24	I25	I26	I28	I29	I30
stats	1.50705	1.4301	1.40209	1.3483	1.40482	1.32013	1.56004	1.38771	1.50128	1.39179	1.57096	1.39835	1.4436	1.34978	1.05671	1.51591	1.57153	1.14882	1.64015	1.41283	1.57526	1.66244	1.77649	1.50468	1.44031	1.38451	1.37713	1.26127
Min	1.58971	1.56145	1.43416	1.45556	1.48177	1.51436	1.64144	1.44604	1.65785	1.56089	1.60594	1.41986	1.52053	1.50732	1.17557	1.51591	1.57153	1.25246	1.68213	1.48545	1.64294	1.698	1.82402	1.6126	1.64574	1.4432	1.38927	1.38023
First Quartile	1.62747	1.60835	1.50038	1.58654	1.53559	1.63705	1.64636	1.56502	1.71526	1.61841	1.63312	1.42457	1.55541	1.6399	1.21109	1.51591	1.57153	1.38016	1.75577	1.57364	1.65717	1.78419	1.88539	1.7035	1.73475	1.51747	1.44587	1.45784
Median	1.81616	1.65714	1.56344	1.68029	1.5973	1.71108	1.77815	1.72724	1.78523	1.70605	1.72052	1.60227	1.61549	1.82061	1.30171	1.51591	1.57153	1.46145	1.81924	1.68165	1.75164	1.82316	1.97568	1.78709	1.79644	1.60923	1.45992	1.5687
Third Quartile	1.92135	1.78745	1.63253	1.72998	1.76867	1.92747	1.82111	2.0907	1.96205	1.91627	1.83758	1.62492	1.7538	2.05615	1.31003	1.51591	1.57153	1.5816	1.85103	1.94526	1.85631	1.99422	1.98375	1.84492	1.97265	1.79397	1.46918	1.71867
Maximum	1.41664	1.30585	1.30034	1.35896	1.25462	1.40544	1.39994	1.34952	1.41621	1.38273	1.41483	1.25456	1.30857	1.41908	0.992524	1.22753	1.30758	1.16939	1.1899	1.15098	1.40353	1.47719	1.51431	1.39644	1.44972	1.29728	1.17566	1.18918
Mean
Pocillopora hTL Med	I01	I02	I04	I05	I06	I07	I08	I09	I10	I11	I12	I13	I14	I15	I16	I17	I18	I19	I20	I21	I22	I23	I24	I25	I26	I28	I29	I30
stats	1.19298	1.13217	1.14735	1.22105	1.11419	1.13364	1.40265	1.17762	1.21323	1.05227	1.3619	1.16932	1.33319	1.24251	0.959912	1.27165	1.27901	1.03327	1.1392	1.06758	1.24392	1.22799	1.30316	1.18788	1.17104	1.11999	1.11414	1.0172
Min	1.23068	1.22169	1.28088	1.30884	1.1974	1.25903	1.40265	1.34039	1.35043	1.32376	1.37078	1.28102	1.33319	1.39399	1.03863	1.27165	1.27901	1.09316	1.15467	1.10212	1.28915	1.37228	1.4124	1.30534	1.37443	1.25747	1.18142	1.13539
First Quartile	1.38266	1.2557	1.4036	1.41482	1.25253	1.44572	1.43107	1.40985	1.43895	1.4338	1.43967	1.3429	1.34913	1.45388	1.08664	1.27165	1.27901	1.2573	1.17272	1.10463	1.38489	1.3963	1.46838	1.36599	1.44433	1.3189	1.24285	1.21395
Median	1.54565	1.33687	1.4564	1.51172	1.35961	1.48607	1.45209	1.46034	1.48703	1.56762	1.47066	1.36611	1.37875	1.55124	1.1497	1.27165	1.27901	1.32734	1.223	1.16378	1.43497	1.61995	1.49418	1.42017	1.54135	1.3891	1.28011	1.29163
Third Quartile	1.63881	1.44038	1.52674	1.54343	1.5697	1.73797	1.51327	1.62981	1.61799	1.74238	1.53629	1.36611	1.38062	1.73539	1.25577	1.27165	1.27901	1.49463	1.27071	1.19335	1.47621	1.76244	1.54895	1.59113	1.6589	1.54998	1.31597	1.47912
Maximum	1.41664	1.30585	1.30034	1.35896	1.25462	1.40544	1.39994	1.34952	1.41621	1.38273	1.41483	1.25456	1.30857	1.41908	0.992524	1.22753	1.30758	1.16939	1.1899	1.15098	1.40353	1.47719	1.51431	1.39644	1.44972	1.29728	1.17566	1.18918
Mean
Pocillopora hTL Q3	I01	I02	I04	I05	I06	I07	I08	I09	I10	I11	I12	I13	I14	I15	I16	I17	I18	I19	I20	I21	I22	I23	I24	I25	I26	I28	I29	I30
stats	1.62328	1.59666	1.47727	1.49172	1.40502	1.41507	1.64137	1.42047	1.52997	1.58456	1.63671	1.54253	1.64357	1.49958	1.16508	1.58535	1.69142	1.27061	1.42026	1.34378	1.65978	1.61776	1.82751	1.53966	1.53902	1.46515	1.39203	1.28135
Min	1.62328	1.64865	1.60066	1.59999	1.54224	1.65274	1.71526	1.59099	1.6837	1.64049	1.75782	1.54918	1.64357	1.68386	1.28793	1.58535	1.69142	1.41589	1.4396	1.4314	1.72219	1.76474	1.83843	1.70905	1.75793	1.57923	1.48855	1.44194
First Quartile	1.73061	1.69786	1.65479	1.73331	1.61259	1.78915	1.76414	1.70083	1.77867	1.72601	1.80196	1.57497	1.67797	1.81099	1.35589	1.58535	1.69142	1.59666	1.46925	1.47725	1.79142	1.86284	1.87394	1.76242	1.82118	1.67283	1.56753	1.5275
Median	2.02253	1.70785	1.74834	1.77387	1.66937	1.88129	1.82894	1.8223	1.83985	1.82144	1.86741	1.68069	1.71555	1.89573	1.43297	1.58535	1.69142	1.66349	1.51437	1.52832	1.84739	1.9278	1.88383	1.83284	1.91616	1.73719	1.58508	1.63562
Third Quartile	2.09129	1.70785	1.86983	1.80981	1.83085	2.10847	1.86783	2.03649	1.99861	2.03104	1.87374	1.73484	1.71555	1.96895	1.56072	1.58535	1.69142	1.77855	1.54918	1.55692	1.89747	2.06658	1.88486	2.0104	2.03044	1.89807	1.64066	1.89051
Maximum	1.41664	1.30585	1.30034	1.35896	1.25462	1.40544	1.39994	1.34952	1.41621	1.38273	1.41483	1.25456	1.30857	1.41908	0.992524	1.22753	1.30758	1.16939	1.1899	1.15098	1.40353	1.47719	1.51431	1.39644	1.44972	1.29728	1.17566	1.18918
Mean
Pocillopora hTL Q1	I01	I02	I04	I05	I06	I07	I08	I09	I10	I11	I12	I13	I14	I15	I16	I17	I18	I19	I20	I21	I22	I23	I24	I25	I26	I28	I29	I30
stats	0.922371	0.885181	0.892496	0.93457	0.887991	0.891221	0.970683	0.905604	0.929094	0.857631	1.01265	0.997383	1.00117	0.955933	0.816292	1.02288	0.974059	0.846957	0.907136	0.860675	0.940052	0.929753	0.959052	0.918479	0.93116	0.880137	0.888913	0.839356
Min	0.937898	0.914459	0.966346	0.998839	0.945593	0.974814	1.05594	1.03379	1.01068	0.99737	1.01759	0.997383	1.00117	1.03697	0.851413	1.02288	0.974059	0.870246	0.926474	0.869799	0.959208	0.991762	1.00958	0.968461	1.01621	0.95619	0.926939	0.894051
First Quartile	1.01312	0.938652	1.07445	1.087	0.967077	1.08627	1.10463	1.08123	1.07739	1.08477	1.03761	1.04122	1.01514	1.09922	0.87374	1.02288	0.974059	0.93568	0.949681	0.876034	1.02402	1.03006	1.04644	1.01397	1.05938	0.991291	0.959115	0.938593
[truncated: 51 more rows]

[truncated: 9 more sheets: Sup Fig5c, Sup Fig 5e, Sup Fig5f, Sup Fig6a, Sup Fig6b, SupFig6cd, Sup Fig 8c, Sup Fig 11, Feuil1]
